# Supplementary material for: A proteomic insight into vitellogenesis during tick ovary maturation
Source: Sci Rep. 2018 Mar 16;8:4698. doi: 10.1038/s41598-018-23090-2 (PMC5856802; doi:10.1038/s41598-018-23090-2)
Supplement: Supplementary file 2 — Table S1 [file 41598_2018_23090_MOESM2_ESM.xls]

## Sheet: all-tables_databases
Contig	First residue	Seq size	Best Score all databases (eval min= 1e-5)	Comment	Class(Cluster)a	Dbase	Eval	Coverage	Best match to ARTHROPODA protein database	E value	Match	Score	Extent of match	Length of best match	% identity	% similarity	% Coverage	Mismatches	Gaps	First residue of match	First residue of sequence	Number of segments	Species of best match	Best match to ARTHROPODA-UNIPROT protein database	E value	Match	Score	Extent of match	Length of best match	% identity	% similarity	% Coverage	Mismatches	Gaps	First residue of match	First residue of sequence	Number of segments	Species of best match	Best match to BAC-LIGHT protein database	E value	Match	Score	Extent of match	Length of best match	% identity	% similarity	% Coverage	Mismatches	Gaps
Rm-65072	M	179	ARTHROPODA-UNIPROT	Armadillo repeat-containing protein 7	bacterial	ARTHROPODA-UNIPROT	1e-93	87.3	hypothetical protein BRAFLDRAFT_100948	2E-042	gi|260821438	172	165	200	50	69	83	82	0	19	9	1	Branchiostoma floridae	Armadillo repeat-containing protein 7	1E-094	tr|A0A131YM62|A0A131YM62_RHIAP	347	179	179	98	99	100	2	0	1	1	1		haloacid dehalogenase	1.6	gi|951608792	36.6	164	225	27	43	73	119	30
Rm-15765	M	208	ARTHROPODA-UNIPROT	Coiled-coil domain-containing protein	bacterial	ARTHROPODA-UNIPRO	1E-116	94	coiled-coil domain-containing protein 25	6E-089	gi|642922922	328	208	222	75	87	94	52	1	16	1	1	Tribolium castaneum	Coiled-coil domain-containing protein	1E-116	tr|A0A131Z117|A0A131Z117_RHIAP	420	208	208	98	100	100	3	0	1	1	1		DNA translocase FtsK	4E-005	gi|736621656	52.4	77	936	27	67	8	56	0
Rm-45854	M	612	ARTHROPODA-UNIPROT	coiled-coil domain-containing protein 22 homolog	bacterial	ARTHROPODA	1e-169	100	coiled-coil domain-containing protein 22 homolog	1E-169	gi|72076348	596	639	639	50	69	100	317	28	1	1	1	Strongylocentrotus purpuratus	Uncharacterized protein	0.0	tr|L7MA09|L7MA09_9ACAR	1160	612	613	98	98	100	11	0	1	1	1		cell surface protein, partial	3E-014	gi|912949599	85.5	416	655	21	44	64	326	22
Rm-25071	M	281	ARTHROPODA-UNIPROT	Coiled-coil domain-containing protein 39	bacterial	ARTHROPODA	1e-113	98.2	Coiled-coil domain-containing protein 39	1E-113	gi|1022762982	408	279	284	65	79	98	95	2	1	1	1	Daphnia magna	S-formylglutathione hydrolase	1E-165	tr|A0A131YRU1|A0A131YRU1_RHIAP	582	281	281	97	98	100	6	0	1	1	1		S-formylglutathione hydrolase	5E-090	gi|553787512	335	282	283	57	73	100	120	5
Rm-15466	M	343	ARTHROPODA-UNIPROT	Coiled-coil domain-containing protein 47	bacterial	ARTHROPODA-UNIPRO	0.0	71	coiled-coil domain-containing protein 47 precursor, putative	9E-098	gi|242007058	358	341	477	52	70	71	161	30	28	24	1	Pediculus humanus corporis	Coiled-coil domain-containing protein 47	0.0	tr|A0A131YXI7|A0A131YXI7_RHIAP	665	341	457	97	97	75	10	0	1	1	1		histone protein	6E-004	gi|702804957	50.1	92	357	34	50	26	60	1
Rm-75029	M	136	ARTHROPODA-UNIPROT	coiled-coil protein	bacterial	TICK	2e-69	100	conserved hypothetical protein	2E-045	gi|242023499	182	133	139	72	82	96	37	7	7	11	1	Pediculus humanus corporis	Uncharacterized protein	2E-068	tr|L7M3M5|L7M3M5_9ACAR	259	136	136	99	100	100	1	0	1	1	1		chemotaxis protein	0.21	gi|754605408	39.3	120	519	25	48	23	89	3
Rm-75030	M	136	ARTHROPODA-UNIPROT	coiled-coil protein	bacterial	TICK	2e-69	100	conserved hypothetical protein	2E-045	gi|242023499	182	133	139	72	82	96	37	7	7	11	1	Pediculus humanus corporis	Uncharacterized protein	2E-068	tr|L7M3M5|L7M3M5_9ACAR	259	136	136	99	100	100	1	0	1	1	1		chemotaxis protein	0.21	gi|754605408	39.3	120	519	25	48	23	89	3
Rm-24009	K	134	ARTHROPODA-UNIPROT	Coiled-coil protein TPD52	bacterial	KOG	1e-10	50	hypothetical protein DAPPUDRAFT_52875	8E-024	gi|321468116	110	108	151	46	70	72	58	0	43	23	1	Daphnia pulex	Coiled-coil tumor protein D52	3E-048	tr|A0A131YDS4|A0A131YDS4_RHIAP	192	111	190	90	92	58	11	0	80	24	1		ATPase AAA, partial	2E-006	gi|861937669	55.8	63	67	47	61	94	33	0
Rm-42751	M	110	ARTHROPODA-UNIPROT	Conserved alpha-helical protein	bacterial	KOG	3e-13	99.1	protein FAM32A-like	2E-028	gi|156553620	125	108	113	62	70	96	41	5	10	4	1	Nasonia vitripennis	Putative conserved alpha-helical protein (Fragment)	6E-054	tr|A0A131XN14|A0A131XN14_9ACAR	211	109	109	95	98	100	5	0	1	2	1		hypothetical protein	0.60	gi|1000962423	37.7	84	284	28	50	30	60	5
Rm-44275	M	335	ARTHROPODA-UNIPROT	Cysteine and histidine-rich domain-containing protein 1	bacterial	ARTHROPODA-UNIPROT	0	100	Integrin beta-1-binding protein, putative	1E-085	gi|242024533	318	317	316	46	64	100	170	14	8	5	1	Pediculus humanus corporis	Cysteine and histidine-rich domain-containing protein 1	0.0	tr|A0A131YKQ7|A0A131YKQ7_RHIAP	672	335	335	94	97	100	20	0	1	1	1		hypothetical protein	2.1	gi|1027742509	38.1	131	333	28	44	39	94	24
Rm-19629	M	166	ARTHROPODA-UNIPROT	Cysteine-rich protein 2	bacterial	ARTHROPODA-UNIPROT	4e-99	100	nidogen-2 isoform X4	5E-006	gi|820851691	52	171	1277	26	40	13	125	42	783	25	1	Apis florea	Cysteine-rich protein 2	4E-099	tr|A0A034WXB2|A0A034WXB2_RHIMP	361	166	166	100	100	100	0	0	1	1	1		hypothetical protein	0.095	gi|860607314	40.4	53	364	33	50	15	35	0
Rm-15865	M	292	ARTHROPODA-UNIPROT	F-box protein 20	bacterial	ARTHROPODA-UNIPROT	1e-122	78	uncharacterized protein LOC108001569 isoform X5	3E-010	gi|1035620430	67.8	119	1440	31	55	8	82	6	18	27	1	Apis cerana	F-box protein 20	1E-122	tr|A0A131YI32|A0A131YI32_RHIAP	439	224	286	95	97	78	9	0	1	1	1		hypothetical protein	0.002	gi|664489516	48.1	203	1003	27	39	20	147	22
Rm-121190	V	125	ARTHROPODA-UNIPROT	Glycine rich superfamily member	bacterial	ARTHROPODA-UNIPROT	3e-57	61	glycine-rich cell wall structural protein-like	1E-011	gi|193589600	70.1	119	387	37	47	31	74	8	200	5	1	Acyrthosiphon pisum	Glycine rich superfamily member	3E-057	tr|A0A131Z3I3|A0A131Z3I3_RHIAP	222	122	199	82	91	61	21	0	77	3	1		hypothetical protein	8E-011	gi|1028172181	70.5	120	1001	35	47	12	78	3
Rm-19035	A	95	ARTHROPODA-UNIPROT	Glycine-rich protein 5	bacterial	ARTHROPODA-UNIPROT	2e-51	100	glycine-rich cell wall structural protein-like	6E-011	gi|193589600	67.4	111	387	36	44	29	71	19	223	2	1	Acyrthosiphon pisum	Glycine-rich protein 5 (Fragment)	2E-051	tr|A0A034WXZ9|A0A034WXZ9_RHIMP	202	95	95	100	100	100	0	0	1	1	1		hypothetical protein	5E-008	gi|1016261593	61.2	96	988	39	50	10	58	14
Rm-72047	M	524	ARTHROPODA-UNIPROT	HEAT repeat-containing protein 3	bacterial	ARTHROPODA-UNIPROT	0	80.2	HEAT repeat-containing protein 3	7E-053	gi|380021204	210	538	636	28	48	85	383	54	126	1	1	Apis florea	HEAT repeat-containing protein 3	0.0	tr|A0A131YFD1|A0A131YFD1_RHIAP	905	521	649	88	92	80	58	0	123	1	1		ATP-dependent nuclease subunit B	0.16	gi|504829777	42.7	190	1074	24	46	18	144	17
Rm-7416	M	326	ARTHROPODA-UNIPROT	Leucine rich domain-containing protein	bacterial	ARTHROPODA-UNIPROT	0	100	leucine-rich repeat-containing protein 59	1E-052	gi|390357629	208	320	312	38	60	103	197	19	7	1	1	Strongylocentrotus purpuratus	Leucine rich domain-containing protein	1E-173	tr|A0A131YNJ9|A0A131YNJ9_RHIAP	611	326	326	93	97	100	21	0	1	1	1		adenylate cyclase	4E-015	gi|739561632	87	99	294	48	64	34	51	1
Rm-78677	M	370	ARTHROPODA-UNIPROT	Leucine rich domain-containing protein	bacterial	ARTHROPODA-UNIPROT	0	100	hypothetical protein DAPPUDRAFT_310318	2E-053	gi|321478734	211	305	409	41	57	75	178	10	9	4	1	Daphnia pulex	Leucine rich domain-containing protein	1E-172	tr|A0A131YNJ9|A0A131YNJ9_RHIAP	608	326	326	93	96	100	22	0	1	1	1		adenylate cyclase	5E-015	gi|739561632	87	99	294	48	64	34	51	1
Rm-17335	T	282	ARTHROPODA-UNIPROT	leucine-rich repeat protein	bacterial	VIRUS	2e-16	38	AF4/FMR2 family member 1	3E-016	gi|1036736737	87.4	223	782	28	41	29	160	8	473	38	1	Drosophila ficusphila	M band	6E-091	tr|A0A131YE43|A0A131YE43_RHIAP	336	253	251	71	78	101	71	17	1	32	1		5,6-dimethylbenzimidazole synthase	9E-015	gi|1027905391	85.5	261	1398	28	43	19	187	39
Rm-24012	M	107	ARTHROPODA-UNIPROT	LYR motif-containing protein	bacterial	TICK	6e-30	98	complex III assembly factor LYRM7	7E-013	gi|1036803710	73.9	96	137	35	66	70	62	1	5	6	1	Drosophila kikkawai	Complex III assembly factor LYRM7	3E-050	tr|A0A131YRP6|A0A131YRP6_RHIAP	199	107	107	93	96	100	7	0	1	1	1		accessory Sec system translocase SecA2	0.21	gi|1008212417	39.3	91	790	28	51	12	65	1
Rm-124003	M	315	ARTHROPODA-UNIPROT	maestro heat-like repeat-containing protein family member 1	bacterial	REFSEQ-INVERTEBRATE	1e-77	72	maestro heat-like repeat-containing protein family member 1	1E-066	gi|390342030	254	305	938	42	64	33	176	3	14	9	1	Strongylocentrotus purpuratus	Heat domain-containing protein	1E-168	tr|A0A131YYL8|A0A131YYL8_RHIAP	594	313	1650	96	97	19	12	0	1	1	1		MULTISPECIES: hypothetical protein	2.5	gi|947892465	37.7	148	426	27	46	35	108	24
Rm-22746	M	568	ARTHROPODA-UNIPROT	MYND finger domain containing protein	bacterial	ARTHROPODA-UNIPROT	0	100	hypothetical protein BRAFLDRAFT_121165	2E-015	gi|260814187	85.9	191	1108	26	47	17	141	7	1	1	1	Branchiostoma floridae	MYND finger domaincontaining protein	0.0	tr|A0A131YY88|A0A131YY88_RHIAP	855	583	583	72	83	100	158	15	1	1	1		hypothetical protein Lu11_0110	2E-005	gi|388684761	55.8	177	429	29	39	41	125	11
Rm-19414	M	593	ARTHROPODA-UNIPROT	NudC domain-containing protein	bacterial	ARTHROPODA-UNIPROT	0	100	nudC domain-containing protein 1 isoform X1	4E-091	gi|72088711	337	600	603	35	54	100	386	31	11	13	1	Strongylocentrotus purpuratus	NudC domain-containing protein	0.0	tr|A0A131YH68|A0A131YH68_RHIAP	1185	594	594	96	98	100	19	1	1	1	1		conjugal transfer protein TraI	11	gi|446871386	37	263	1738	21	35	15	206	46
Rm-63263	F	315	ARTHROPODA-UNIPROT	OCIA domain-containing protein 1	bacterial	ARTHROPODA-UNIPROT	0	89.7	OCIA domain-containing protein 1	1E-036	gi|91079640	155	264	246	38	53	107	163	47	18	61	1	Tribolium castaneum	OCIA domain-containing protein 1	1E-140	tr|A0A131Z5M2|A0A131Z5M2_RHIAP	498	257	279	91	95	92	21	0	23	59	1		hypothetical protein STAFG_5267	0.005	gi|514938858	46.6	105	296	32	40	35	71	21
Rm-63264	G	219	ARTHROPODA-UNIPROT	OCIA domain-containing protein 1	bacterial	ARTHROPODA-UNIPROT	1e-118	82.6	OCIA domain-containing protein 1	5E-028	gi|91079640	125	224	246	37	52	91	139	46	58	4	1	Tribolium castaneum	OCIA domain-containing protein 1	1E-118	tr|A0A131Z5M2|A0A131Z5M2_RHIAP	426	219	279	92	96	78	17	0	61	1	1		hypothetical protein	1E-004	gi|739962344	51.2	58	1332	43	50	4	33	0
Rm-164169	E	205	ARTHROPODA-UNIPROT	PERQ amino acid-rich with GYF domain-containing protein	bacterial	ARTHROPODA-UNIPROT	1e-102	76	PERQ amino acid-rich with GYF domain-containing protein CG11148-like isoform X3	4E-020	gi|572305070	99.4	143	1387	36	58	10	91	8	1183	25	1	Apis dorsata	PERQ amino acid-rich with GYF domain-containing protein	1E-102	tr|A0A131YQ73|A0A131YQ73_RHIAP	372	204	270	92	94	76	15	0	29	2	1		phage tail protein	5E-004	gi|943759077	48.9	168	861	27	45	20	121	6
Rm-13774	M	513	ARTHROPODA-UNIPROT	Protein containing repeated kelch motifs	bacterial	KOG	0	101.1	kelch domain-containing protein 4	1E-138	gi|91079999	494	505	511	46	66	99	269	12	6	4	1	Tribolium castaneum	Kelch domain-containing protein	0.0	tr|A0A131Z5M8|A0A131Z5M8_RHIAP	873	514	520	81	88	99	95	4	1	1	1		hypothetical protein	2E-010	gi|639539172	72.4	284	768	25	43	37	212	47
Rm-65496	G	416	ARTHROPODA-UNIPROT	protein contains BTB/POZ domain	bacterial	KOG	9e-17	34.3	BTB/POZ domain-containing protein 6 isoform X2	7E-024	gi|642924612	113	284	509	28	46	56	202	16	33	116	1	Tribolium castaneum	Uncharacterized protein	4E-073	tr|A0A023GBP4|A0A023GBP4_9ACAR	278	307	314	48	64	98	158	4	11	61	1		fatty acid oxidation complex subunit alpha	6.6	gi|494800380	37	118	701	27	44	17	85	10
Rm-51173	Q	398	ARTHROPODA-UNIPROT	protein contains gram domain	bacterial	KOG	5e-16	65.2	GRAM domain-containing protein 1B-like	8E-059	gi|572264089	229	413	746	33	50	55	273	27	324	6	1	Apis dorsata	GRAM domain-containing protein 1B	0.0	tr|A0A131YZJ8|A0A131YZJ8_RHIAP	783	399	897	97	97	44	11	1	499	1	1		histidine kinase	0.33	gi|974641951	41.2	126	466	27	45	27	91	14
Rm-26246	M	534	ARTHROPODA-UNIPROT	protein contains PSP domain	bacterial	KOG	3e-18	88.4	zinc finger CCHC domain-containing protein 8 homolog	2E-042	gi|156552217	176	462	612	29	44	75	327	25	171	75	1	Nasonia vitripennis	Zinc finger CCHC domain-containing protein 8	0.0	tr|A0A131YS50|A0A131YS50_RHIAP	788	536	536	72	85	100	149	2	1	1	1		hypothetical protein	2E-005	gi|518622187	55.8	127	351	31	49	36	87	6
Rm-64916	M	406	ARTHROPODA-UNIPROT	protein contains WD40 repeats and FYVE	bacterial	KOG	0	99.7	hypothetical protein BRAFLDRAFT_70886	1E-163	gi|260796691	575	407	401	66	79	101	137	8	1	1	1	Branchiostoma floridae	WD repeat and FYVE domain-containing protein 2	0.0	tr|A0A131YLT9|A0A131YLT9_RHIAP	852	406	406	100	100	100	0	0	1	1	1		hypothetical protein	2E-014	gi|1027892914	85.5	274	1260	28	44	22	197	22
Rm-66916	A	343	ARTHROPODA-UNIPROT	Putative leucine rich repeat in flii	bacterial	ARTHROPODA-UNIPROT	0	90	leucine-rich repeat flightless-interacting protein 2 isoform X1	2E-085	gi|1008451071	317	362	437	49	69	83	182	26	78	1	1	Tribolium castaneum	Putative leucine rich repeat in flii	0.0	tr|L7LZQ6|L7LZQ6_9ACAR	654	343	381	97	99	90	7	0	39	1	1		hypothetical protein	3E-010	gi|814940959	70.9	291	505	21	48	58	228	22
Rm-100877	M	157	ARTHROPODA-UNIPROT	RNA-binding (RRM domain)	bacterial	COG	4e-07	37.2	myelin expression factor 2 isoform X2	1E-034	gi|1032730316	146	163	570	49	65	29	82	14	3	6	1	Nasonia vitripennis	Rna binding protein hnrnp m	4E-087	tr|A0A131YGW4|A0A131YGW4_RHIAP	321	157	483	98	99	33	3	0	1	1	1		RNA-binding protein	1E-004	gi|489162649	50.1	108	130	32	46	83	73	5
Rm-8390	M	234	ARTHROPODA-UNIPROT	Rwd domain-containing protein	bacterial	ARTHROPODA-UNIPROT	0	100	RWD domain-containing protein 1	3E-060	gi|1035607915	233	229	240	52	67	95	108	2	2	3	1	Apis cerana	Rwd domain-containing protein	1E-125	tr|A0A131Z5B0|A0A131Z5B0_RHIAP	449	234	234	96	99	100	8	0	1	1	1		MULTISPECIES: hypothetical protein	0.009	gi|497478569	45.1	253	700	23	41	36	193	30
Rm-76957	M	292	ARTHROPODA-UNIPROT	Tetratricopeptide repeat protein	bacterial	ARTHROPODA-UNIPROT	0	100	ER membrane protein complex subunit 2-B-like	3E-087	gi|820854763	323	282	289	54	74	98	128	1	7	10	1	Apis florea	Tetratricopeptide repeat protein	1E-165	tr|A0A131YRC4|A0A131YRC4_RHIAP	582	292	292	98	99	100	5	0	1	1	1		cellulose synthase	0.001	gi|760367037	48.9	204	1325	26	42	15	150	20
Rm-65047	G	269	ARTHROPODA-UNIPROT	tetratricopeptide repeat protein 1-like	bacterial	REFSEQ-INVERTEBRATE	2e-66	72.4	AGAP003336-PA-like protein	2E-055	gi|668445058	217	231	296	45	69	78	127	0	62	39	1	Anopheles sinensis	Tetratricopeptide repeat protein 1	1E-130	tr|A0A131Z564|A0A131Z564_RHIAP	467	250	250	92	96	100	19	0	1	20	1		hypothetical protein	1E-012	gi|1033143297	78.2	126	870	35	58	14	81	10
Rm-78266	M	192	ARTHROPODA-UNIPROT	tetratricopeptide repeat protein 9C-like isoform X2	bacterial	REFSEQ-INVERTEBRATE	2e-20	94.6	tetratricopeptide repeat protein 9C	4E-016	gi|115670983	85.9	185	217	30	49	85	128	22	15	29	1	Strongylocentrotus purpuratus	Tetratricopeptide repeat protein 9C isoform X4	9E-085	tr|A0A131YF03|A0A131YF03_RHIAP	314	192	192	80	88	100	38	1	1	1	1		hypothetical protein	0.89	gi|973368046	37.7	67	354	32	53	19	45	3
Rm-88659	H	196	ARTHROPODA-UNIPROT	TPR repeat SEL1 subfamily	bacterial	COG	8e-09	32.1	LOW QUALITY PROTEIN: protein sel-1 homolog 1	6E-018	gi|390349160	92	203	1172	32	47	17	137	15	481	9	1	Strongylocentrotus purpuratus	SEL1 protein	3E-086	tr|A0A131YUE4|A0A131YUE4_RHIAP	319	188	779	86	93	24	25	0	106	9	1		MULTISPECIES: hypothetical protein	6E-008	gi|507088216	61.6	77	128	40	59	60	46	0
Rm-13516	I	374	ARTHROPODA-UNIPROT	wd40 repeat protein	bacterial	KOG	0	70.6	hypothetical protein BRAFLDRAFT_65670	1E-127	gi|260831112	457	378	677	57	74	56	159	5	301	1	1	Branchiostoma floridae	Putative wd40 repeat protein	0.0	tr|A0A131XMY8|A0A131XMY8_9ACAR	780	374	477	98	100	78	4	0	104	1	1		WD-repeat protein	1E-004	gi|491130402	52.8	283	1316	24	38	22	213	32
Rm-26617	Q	217	ARTHROPODA-UNIPROT	wd40 repeat protein	bacterial	KOG	0	69	hypothetical protein BRAFLDRAFT_128129	1E-096	gi|260828211	353	217	330	77	88	66	48	2	112	2	1	Branchiostoma floridae	THO complex subunit 3	1E-125	tr|A0A131YL45|A0A131YL45_RHIAP	449	217	328	100	100	66	0	0	112	1	1		hypothetical protein	1E-012	gi|1027905483	77.4	208	1226	29	45	17	147	2
Rm-38604	M	706	ARTHROPODA-UNIPROT	WD40 repeat protein	bacterial	KOG	0	99.2	hypothetical protein BRAFLDRAFT_74529	0.0	gi|260807993	733	702	678	52	69	104	330	35	2	15	1	Branchiostoma floridae	WD and tetratricopeptide repeats protein 1	0.0	tr|A0A131YV27|A0A131YV27_RHIAP	1407	706	706	97	98	100	18	0	1	1	1		hypothetical protein	2E-012	gi|1024039238	79.7	256	1443	30	44	18	177	30
Rm-14149	M	394	ARTHROPODA-UNIPROT	Zinc finger protein	bacterial	ARTHROPODA-UNIPROT	0	86.2	bric-a-brac	8E-051	gi|170051134	202	359	421	37	52	85	226	46	56	3	1	Culex quinquefasciatus	Zinc finger protein	0.0	tr|A0A131YN22|A0A131YN22_RHIAP	747	395	459	95	98	86	16	1	1	1	1		adhesin, partial	7E-006	gi|1036478169	56.6	305	1735	22	39	18	237	21
Rm-14158	E	261	ARTHROPODA-UNIPROT	zinc finger protein	bacterial	ARTHROPODA-UNIPROT	1e-105	57	bromodomain and WD repeat-containing protein 3 isoform X2	8E-007	gi|1036909624	55.8	142	2231	30	42	6	99	9	1590	3	1	Drosophila rhopaloa	Zinc finger protein	1E-105	tr|A0A131YN22|A0A131YN22_RHIAP	384	260	459	80	83	57	52	31	107	1	1		ATPase AAA	0.007	gi|663320421	45.8	109	839	28	38	13	78	2
Rm-19485	M	200	ARTHROPODA-UNIPROT	Zinc finger protein	bacterial	ARTHROPODA-UNIPROT	1e-98	104.4	AAEL014261-PA	8E-053	gi|157104258	207	225	219	49	65	103	113	31	1	1	1	Aedes aegypti	Zinc finger protein	1E-102	tr|A0A131YT11|A0A131YT11_RHIAP	374	211	210	91	92	100	17	12	1	1	1		YSIRK signal domain/LPXTG anchor domain surface protein	1E-004	gi|739758988	50.4	103	1214	33	47	8	69	0
Rm-73573	G	372	ARTHROPODA-UNIPROT	Zn finger protein	bacterial	KOG	1e-18	84.2	cysteine and histidine-rich protein 1 homolog	1E-130	gi|820847022	465	358	456	61	74	79	138	8	99	23	1	Apis florea	Putative cysteine and histidine-rich protein 1b (Fragment)	0.0	tr|A0A131XKZ3|A0A131XKZ3_9ACAR	719	351	351	98	99	100	7	0	1	22	1		hypothetical protein	3.3	gi|1035818610	37.7	56	1542	32	57	4	38	0
Rm-37755	M	248	ARTHROPODA-UNIPROT	Actin binding protein	cs	ARTHROPODA-UNIPROT	0	90.1	ER membrane protein complex subunit 7 homolog	4E-062	gi|156547133	239	222	223	54	73	100	101	7	6	29	1	Nasonia vitripennis	Actin binding protein (Fragment)	1E-124	tr|A0A131ZBN0|A0A131ZBN0_RHIAP	447	237	263	95	96	90	11	0	27	12	1		hypothetical protein	0.030	gi|914727138	43.5	89	6988	30	48	1	62	2
Rm-7133	R	411	ARTHROPODA-UNIPROT	actin cytoskeleton-regulatory complex protein	cs	ARTHROPODA-UNIPROT	0	100	proline-rich protein PRCC	7E-032	gi|1032752111	140	450	428	30	46	105	315	68	1	8	1	Nasonia vitripennis	Putative mitotic checkpoint protein prcc	0.0	tr|L7M5H9|L7M5H9_9ACAR	716	410	410	88	91	100	47	6	1	8	1		hypothetical protein	4E-007	gi|702900039	60.8	204	387	23	43	53	157	15
Rm-23979	M	138	ARTHROPODA-UNIPROT	actin depolymerizing factor	cs	TICK	3e-26	97.9	conserved hypothetical protein	2E-020	gi|242008321	99.4	131	152	35	59	86	84	5	6	2	1	Pediculus humanus corporis	Cofilin	3E-042	tr|A0A131YTB1|A0A131YTB1_RHIAP	172	138	138	60	75	100	54	0	1	1	1		cofilin	3E-008	gi|302474254	62	115	141	32	50	82	78	4
Rm-21891	M	147	ARTHROPODA-UNIPROT	actin depolymerizing factor	cs	ARTHROPODA-UNIPROT	2e-79	87	twinstar	2E-040	gi|17136986	165	140	148	57	76	95	59	2	1	1	1	Drosophila melanogaster	Cofilin	2E-079	tr|A0A131YDT0|A0A131YDT0_RHIAP	296	147	147	100	100	100	0	0	1	1	1		cofilin	6E-017	gi|302474254	90.9	137	141	37	61	97	85	9
Rm-57673	W	576	ARTHROPODA-UNIPROT	Actin regulatory (gelsolin/villin family)	cs	KOG	0	67.3	Villin-1	1E-173	gi|1022758130	610	549	680	55	72	81	247	14	130	31	1	Daphnia magna	Putative scinderin like a (Fragment)	0.0	tr|L7MCZ6|L7MCZ6_9ACAR	1079	559	781	94	96	72	29	13	223	31	1		hypothetical protein	1.6	gi|917135047	39.7	149	12319	26	37	1	109	17
Rm-161302	M	287	ARTHROPODA-UNIPROT	actin regulatory protein	cs	ARTHROPODA-UNIPROT	0	55.4	putative oxidoreductase GLYR1 homolog	7E-058	gi|328789575	225	287	503	44	60	57	160	34	1	1	1	Apis mellifera	3-hydroxyisobutyrate dehydrogenase	1E-146	tr|A0A131YTV8|A0A131YTV8_RHIAP	519	279	530	92	96	53	21	3	1	1	1		hypothetical protein	6E-006	gi|565836218	56.2	173	908	28	46	19	124	10
Rm-161303	M	554	ARTHROPODA-UNIPROT	actin regulatory protein	cs	TICK	0	112	putative oxidoreductase GLYR1 homolog	1E-156	gi|328789575	555	557	503	53	67	111	260	59	1	1	1	Apis mellifera	3-hydroxyisobutyrate dehydrogenase	0.0	tr|A0A131YTV8|A0A131YTV8_RHIAP	994	557	530	91	92	105	50	30	1	1	1		MULTISPECIES: 6-phosphogluconate dehydrogenase	3E-040	gi|671558593	171	307	287	31	53	107	210	32
Rm-4467	M	527	ARTHROPODA-UNIPROT	actin regulatory protein	cs	TICK	0	102	putative oxidoreductase GLYR1 homolog	1E-161	gi|328789575	570	530	503	56	71	105	233	32	1	1	1	Apis mellifera	3-hydroxyisobutyrate dehydrogenase	0.0	tr|A0A131YTV8|A0A131YTV8_RHIAP	1011	530	530	95	97	100	22	3	1	1	1		3-hydroxyisobutyrate dehydrogenase	9E-045	gi|647281677	186	285	289	33	56	99	189	0
Rm-67675	M	376	CDD	actin-3	cs	NO-TICK	0	100	actin related protein 1	0.0	gi|254910943	761	376	376	99	100	100	1	0	1	1	1	Nasonia vitripennis	Putative actin	0.0	tr|A0A023GJC4|A0A023GJC4_9ACAR	762	376	376	100	100	100	0	0	1	1	1		hypothetical protein	2E-099	gi|919370348	367	377	400	50	65	94	188	11
Rm-3853	M	376	CDD	actin-5C-like	cs	NO-TICK	0	100	actin related protein 1	0.0	gi|254910943	761	376	376	99	100	100	1	0	1	1	1	Nasonia vitripennis	Uncharacterized protein	0.0	tr|G3MLM7|G3MLM7_9ACAR	762	376	376	100	100	100	0	0	1	1	1		hypothetical protein	5E-099	gi|919370348	365	369	400	50	65	92	183	9
Rm-176334	V	369	ARTHROPODA-UNIPROT	actin-binding cytoskeleton protein filamin	cs	KOG	0	30.8	filamin-A isoform X5	1E-160	gi|1008425694	567	367	2249	74	86	16	94	2	1459	1	1	Tribolium castaneum	Putative actin-binding cytoskeleton protein filamin	0.0	tr|L7M7G4|L7M7G4_9ACAR	728	365	842	99	100	43	2	0	51	1	1		YSIRK signal domain/LPXTG anchor domain surface protein	0.009	gi|975871109	46.2	318	2310	22	39	14	245	46
Rm-22789	V	423	ARTHROPODA-UNIPROT	Actin-binding cytoskeleton protein filamin	cs	KOG	4e-55	34	Filamin-C, putative	1E-166	gi|242004976	587	416	837	66	79	50	138	13	431	11	1	Pediculus humanus corporis	Filamin	0.0	tr|A0A131YV23|A0A131YV23_RHIAP	848	413	2224	99	99	19	4	0	1812	11	1		PGAP1-like protein	3.0	gi|995969421	38.1	181	525	25	39	34	135	25
Rm-11371	S	412	ARTHROPODA-UNIPROT	Actin-binding protein Coronin contains WD40 repeats	cs	KOG	4e-98	47.8	Coronin-1C	1E-116	gi|1022758725	419	459	653	50	64	70	227	57	185	1	1	Daphnia magna	Coronin	0.0	tr|A0A131YUX4|A0A131YUX4_RHIAP	850	412	600	99	99	69	4	0	189	1	1		hypothetical protein	3E-004	gi|702697072	51.2	133	1281	30	45	10	93	7
Rm-66616	T	679	ARTHROPODA-UNIPROT	Actin-binding protein Coronin contains WD40 repeats	cs	KOG	3e-84	83.6	coronin-7 isoform X2	1E-142	gi|498981025	507	473	1098	52	71	43	227	10	636	206	1	Ceratitis capitata	Coronin	0.0	tr|A0A131YNU5|A0A131YNU5_RHIAP	1298	680	991	93	96	69	44	2	313	1	1		hypothetical protein	2E-012	gi|663196351	79.7	183	1170	30	45	16	128	15
Rm-66617	S	350	ARTHROPODA-UNIPROT	Actin-binding protein Coronin contains WD40 repeats	cs	KOG	4e-54	65.6	coronin-7 isoform X2	6E-097	gi|498981025	355	326	1098	52	71	30	155	9	636	11	1	Ceratitis capitata	Coronin	1E-160	tr|A0A131YNU5|A0A131YNU5_RHIAP	566	308	991	89	93	31	31	0	508	1	1		hypothetical protein	7E-013	gi|663196351	79.7	183	1170	30	45	16	128	15
Rm-22725	M	158	ARTHROPODA-UNIPROT	actin-binding protein sla2	cs	ARTHROPODA-UNIPROT	2e-81	72.8	Sperm-associated antigen, putative	1E-038	gi|242008049	160	144	220	52	75	65	69	1	73	3	1	Pediculus humanus corporis	Uncharacterized protein	3E-084	tr|L7LX31|L7LX31_9ACAR	312	158	218	100	100	72	0	0	61	1	1		NADH (or F420H2) dehydrogenase subunit C	0.024	gi|507006403	42.4	109	397	30	47	27	76	2
Rm-63930	M	431	ARTHROPODA-UNIPROT	actin-like protein 6B	cs	NO-TICK	0	101.1	Actin 6A-like protein	0.0	gi|1022765776	662	431	429	73	87	100	115	2	1	1	1	Daphnia magna	Putative actin	0.0	tr|A0A131XGN9|A0A131XGN9_9ACAR	867	431	431	99	100	100	4	0	1	1	1		hypothetical protein	5E-041	gi|919370348	173	417	400	28	46	104	300	57
Rm-22666	M	308	ARTHROPODA-UNIPROT	actin-related 3-like protein	cs	NO-TICK	1e-49	40.7	AGAP010392-PA-like protein	9E-041	gi|668448473	169	245	323	37	57	76	153	14	76	55	1	Anopheles sinensis	Determination of adult lifespan	1E-170	tr|A0A131Y981|A0A131Y981_RHIAP	600	308	306	96	97	101	12	3	2	1	1		histidine kinase	6E-004	gi|1035822482	49.7	134	283	29	53	47	94	8
Rm-5955	M	642	ARTHROPODA-UNIPROT	Actin-related protein - Arp5p	cs	KOG	0	98.2	hypothetical protein BRAFLDRAFT_118261	1E-150	gi|260811019	533	652	655	43	64	100	369	48	16	5	1	Branchiostoma floridae	Putative actin-related protein	0.0	tr|L7M2H1|L7M2H1_9ACAR	1214	642	641	94	97	100	37	1	1	1	1		hypothetical protein	8E-009	gi|919370348	67.4	195	400	27	46	49	141	11
Rm-168340	M	406	ARTHROPODA-UNIPROT	actin-related protein 10-like	cs	NO-TICK	0	96.3	actin-related protein 10 isoform X1	1E-104	gi|390333554	380	392	423	48	69	93	203	8	1	1	1	Strongylocentrotus purpuratus	Actin-related protein 10	0.0	tr|A0A131YJA2|A0A131YJA2_RHIAP	795	406	406	96	98	100	16	0	1	1	1		hypothetical protein	2E-015	gi|919370348	88.2	388	400	26	40	97	287	62
Rm-18864	M	396	ARTHROPODA-UNIPROT	actin-related protein 2-like isoform 1	cs	NO-TICK	0	99.7	Actin-related protein 2	0.0	gi|1022774495	688	390	393	84	92	99	59	0	1	1	1	Daphnia magna	Actin-related protein 2	0.0	tr|A0A131YY57|A0A131YY57_RHIAP	790	396	396	98	99	100	4	0	1	1	1		hypothetical protein	8E-045	gi|919370348	186	394	400	33	48	99	263	36
Rm-6752	D	232	ARTHROPODA-UNIPROT	actin-related protein 2/3 complex subunit 3	cs	TICK	0	100	AGAP001712-PA	2E-072	gi|347966429	273	178	178	74	85	100	45	2	1	52	1	Anopheles gambiae str. PEST	Actin-related protein 2/3 complex subunit 3	1E-100	tr|L7LX52|L7LX52_9ACAR	365	181	181	97	98	100	5	0	1	52	1		hypothetical protein	1.9	gi|553792282	37.4	68	381	29	44	18	48	0
Rm-74738	A	185	ARTHROPODA-UNIPROT	actin-related protein 2/3 complex subunit 3	cs	TICK	9e-92	92.2	AGAP001712-PA	9E-068	gi|347966429	257	168	178	73	85	94	44	2	3	1	1	Anopheles gambiae str. PEST	Actin-related protein 2/3 complex subunit 3	1E-091	tr|L7LX52|L7LX52_9ACAR	337	167	181	97	98	92	4	0	3	1	1		DUF421 domain-containing protein	2.4	gi|751617114	36.2	52	172	34	53	30	34	4
Rm-11299	M	172	ARTHROPODA-UNIPROT	actin-related protein 2/3 complex subunit 4	cs	TICK	2e-89	99	arp2/3 complex 20 kD subunit, putative	1E-083	gi|242004295	310	166	194	90	98	86	15	0	6	6	1	Pediculus humanus corporis	Actin-related protein 2/3 complex subunit 4	4E-089	tr|A0A131Z4K4|A0A131Z4K4_RHIAP	328	167	168	99	100	99	1	0	2	6	1		flagellar biosynthesis regulator FlhF	0.057	gi|446368357	41.2	126	436	21	48	29	99	9
Rm-10801	M	152	ARTHROPODA-UNIPROT	Actin-related protein 2/3 complex subunit 5	cs	ARTHROPODA-UNIPROT	6e-80	100	hypothetical protein DAPPUDRAFT_305421	7E-055	gi|321476901	213	152	152	65	85	100	52	0	1	1	1	Daphnia pulex	Actin-related protein 2/3 complex subunit 5	6E-080	tr|A0A131YHB7|A0A131YHB7_RHIAP	297	152	152	98	99	100	2	0	1	1	1		AfsR family transcriptional regulator	0.47	gi|702889657	38.1	85	1090	35	47	8	55	18
Rm-10802	Y	128	ARTHROPODA-UNIPROT	Actin-related protein 2/3 complex subunit 5	cs	ARTHROPODA-UNIPROT	1e-54	80.9	hypothetical protein DAPPUDRAFT_305421	1E-035	gi|321476901	149	127	152	57	79	84	54	4	23	1	1	Daphnia pulex	Actin-related protein 2/3 complex subunit 5	1E-054	tr|A0A131YHB7|A0A131YHB7_RHIAP	213	123	152	89	92	81	13	2	23	1	1		hypothetical protein	1.8	gi|916655649	36.2	113	413	30	46	27	78	9
Rm-7058	M	418	ARTHROPODA-UNIPROT	actin-related protein 3-like	cs	NO-TICK	0	100.2	hypothetical protein DAPPUDRAFT_304740	0.0	gi|321477728	768	420	420	86	95	100	57	2	1	1	1	Daphnia pulex	Actin-related protein 3	0.0	tr|A0A131Z5G6|A0A131Z5G6_RHIAP	858	418	418	100	100	100	0	0	1	1	1		hypothetical protein	4E-040	gi|919370348	170	402	400	29	46	101	282	49
Rm-78121	M	377	ARTHROPODA-UNIPROT	Actin-related protein Arp2/3 complex subunit ARPC1/p41-ARC	cs	KOG	0	102.2	AAEL007546-PA	1E-126	gi|157116362	452	377	373	55	73	101	166	12	5	4	1	Aedes aegypti	Actin related protein 2/3 complex, subunit 1A/1B	0.0	tr|A0A131YXC9|A0A131YXC9_RHIAP	757	378	378	96	97	100	14	1	1	1	1		hypothetical protein	9E-009	gi|926417985	66.2	253	1184	25	39	21	188	39
Rm-33245	M	300	ARTHROPODA-UNIPROT	Actin-related protein Arp2/3 complex subunit ARPC2	cs	KOG	0	99.6	Arc-p34	1E-143	gi|195484721	508	299	301	80	92	99	58	0	1	1	1	Drosophila yakuba	Actin related protein 2/3 complex, subunit 2	1E-170	tr|A0A131YT95|A0A131YT95_RHIAP	599	300	300	99	99	100	3	0	1	1	1		transposase	2.3	gi|737457833	37.7	75	99	37	48	76	47	5
Rm-11298	E	87	ARTHROPODA-UNIPROT	Actin-related protein Arp2/3 complex subunit ARPC4	cs	KOG	3e-31	40.4	ARP2/3 complex 20 kDa subunit	8E-030	gi|568249195	130	67	168	91	98	40	6	0	99	1	1	Anopheles darlingi	Putative actin related protein 2/3 complex subunit 4 (Fragment)	2E-030	tr|T1DSL0|T1DSL0_ANOAQ	133	67	167	97	98	40	2	0	98	1	1		methyltransferase type 11	4.0	gi|502825016	35	53	253	33	56	21	35	3
Rm-26301	M	479	ARTHROPODA-UNIPROT	Adenylate cyclase-associated protein (CAP/Srv2p)	cs	KOG	0	100.2	Adenylyl cyclase-associated protein 1	1E-147	gi|1022763815	523	489	480	55	69	102	218	22	3	2	1	Daphnia magna	Adenylyl cyclase-associated protein	0.0	tr|A0A131YYZ5|A0A131YYZ5_RHIAP	934	479	507	97	98	94	11	0	29	1	1		nickel transporter	0.023	gi|1035690967	45.4	100	1596	33	44	6	67	9
Rm-26303	M	471	ARTHROPODA-UNIPROT	Adenylate cyclase-associated protein (CAP/Srv2p)	cs	KOG	0	100.2	Adenylyl cyclase-associated protein 1	1E-141	gi|1022763815	504	489	480	53	68	102	225	30	3	2	1	Daphnia magna	Adenylyl cyclase-associated protein	0.0	tr|A0A131YYZ5|A0A131YYZ5_RHIAP	884	479	507	93	95	94	29	8	29	1	1		transporter	0.32	gi|1002620914	41.6	26	459	61	69	6	10	0
Rm-75890	L	209	ARTHROPODA-UNIPROT	ADF homology domain of drebrin and actin-binding protein 1	cs	CDD	2e-36	72.7	Drebrin-like protein	2E-051	gi|1022769762	203	256	534	42	56	48	147	48	12	1	1	Daphnia magna	Putative drebrin-like b	1E-108	tr|L7M7C1|L7M7C1_9ACAR	391	255	476	78	80	54	55	46	12	1	1		MULTISPECIES: hypothetical protein	3E-005	gi|503919552	52.8	125	1264	27	55	10	91	14
Rm-1532	G	172	ARTHROPODA-UNIPROT	alpha tubulin	cs	TICK	2e-33	42.4	tubulin beta-3 chain isoform X2	4E-023	gi|1036989171	108	73	453	76	79	16	17	6	258	106	1	Drosophila takahashii	Alpha tubulin, putative	2E-031	tr|B7PNG4|B7PNG4_IXOSC	137	115	271	66	68	42	39	14	81	72	1		hypothetical protein PFLL34_00384	35	gi|984330152	32	63	338	31	46	19	43	7
Rm-27246	H	370	CDD	Alpha tubulin	cs	KOG	0	60.9	tubulin alpha-1 chain isoform X1	1E-150	gi|780036735	534	272	453	94	97	60	16	2	182	101	1	Strongylocentrotus purpuratus	Putative alpha tubulin (Fragment)	1E-155	tr|A0A023GKX1|A0A023GKX1_9ACAR	551	270	487	98	100	55	4	0	218	101	1		hypothetical protein	1.5	gi|1027862109	38.9	57	467	38	54	12	35	0
Rm-27248	M	230	CDD	Alpha tubulin	cs	KOG	0	56.5	tubulin alpha-1 chain	1E-123	gi|242017283	442	230	450	93	94	51	15	0	1	1	1	Pediculus humanus corporis	Alpha tubulin	1E-124	tr|B7QP06|B7QP06_IXOSC	445	230	451	94	94	51	13	0	1	1	1		hypothetical protein	20	gi|748227351	33.9	62	131	35	50	47	40	2
Rm-10947	M	376	ARTHROPODA-UNIPROT	alpha-centractin-like	cs	NO-TICK	0	100	hypothetical protein BRAFLDRAFT_125875	0.0	gi|260826410	677	376	376	85	94	100	56	0	1	1	1	Branchiostoma floridae	Putative actin	0.0	tr|L7MB37|L7MB37_9ACAR	761	376	376	99	100	100	2	0	1	1	1		hypothetical protein	6E-074	gi|919370348	282	375	400	40	58	94	223	10
Rm-27199	Q	189	CDD	alpha-tubulin	cs	NO-TICK	0	56.2	Tubulin alpha-1 chain	1E-100	gi|1022777924	365	180	450	97	98	40	4	0	176	1	1	Daphnia magna	Putative alpha tubulin (Fragment)	1E-101	tr|A0A023GKX1|A0A023GKX1_9ACAR	368	180	487	98	99	37	2	0	212	1	1		hypothetical protein	0.38	gi|1027862109	38.9	57	467	38	54	12	35	0
Rm-172782	T	239	ARTHROPODA-UNIPROT	alpha-tubulin suppressor	cs	ARTHROPODA-UNIPROT	0	54	Protein RCC2	6E-048	gi|1022763595	192	238	621	44	57	38	132	13	293	3	1	Daphnia magna	Putative regulator of chromosome condensation 1	1E-127	tr|L7M2F8|L7M2F8_9ACAR	457	239	441	92	94	54	17	0	129	1	1		hypothetical protein	7E-012	gi|938937468	75.5	215	735	26	42	29	158	25
Rm-3378	M	1283	ARTHROPODA-UNIPROT	Arp2/3 complex-interacting protein VIP1/Asp1 involved in regulation of actin cytoskeleton	cs	KOG	0	89.7	inositol hexakisphosphate and diphosphoinositol-pentakisphosphate kinase 2	0.0	gi|1008446261	1593	1305	1684	64	74	77	457	103	26	15	1	Tribolium castaneum	Inositol-hexakisphosphate/diphosphoinositol- pentakisphosphate 1-kinase	0.0	tr|A0A131YYC0|A0A131YYC0_RHIAP	2499	1254	1284	98	98	98	20	0	31	30	1		30S ribosomal protein S6 modification protein RimK	0.015	gi|928894544	47.8	122	293	31	42	42	83	8
Rm-33892	M	225	ARTHROPODA-UNIPROT	attractin and platelet-activating factor acetylhydrolase	cs	ARTHROPODA-UNIPROT	0	100	platelet-activating factor acetylhydrolase IB subunit beta homolog	1E-059	gi|91083355	231	212	225	52	68	94	101	0	3	2	1	Tribolium castaneum	Putative attractin and platelet-activating factor acetylhydrolase	1E-124	tr|L7LYQ7|L7LYQ7_9ACAR	446	225	225	97	98	100	5	0	1	1	1		lipase/acylhydrolase	2E-007	gi|504100819	60.1	172	217	29	45	79	122	12
Rm-27228	E	121	CDD	beta actin	cs	TICK	6e-58	73.6	actin-5C	4E-055	gi|1037062081	214	105	376	96	96	28	4	0	10	17	1	Drosophila kikkawai	Actin-4	6E-056	tr|S5M492|S5M492_BOMMO	218	105	376	97	97	28	3	0	10	17	1		hypothetical protein	1E-020	gi|919370348	103	103	400	47	62	26	54	5
Rm-172617	P	287	CDD	beta tubulin	cs	KOG	0	76.6	tubulin beta chain isoform X1	1E-159	gi|390349562	563	281	447	97	99	63	8	0	160	1	1	Strongylocentrotus purpuratus	Beta tubulin	1E-166	tr|B7PA95|B7PA95_IXOSC	585	287	446	100	100	64	0	0	160	1	1		histidine kinase	3.7	gi|944028493	37	97	823	25	49	12	72	3
Rm-10203	Q	476	ARTHROPODA-UNIPROT	beta-spectrin	cs	TICK	2e-95	99.4	LOW QUALITY PROTEIN: spectrin alpha chain	0.0	gi|1028723605	751	478	2428	78	89	20	103	2	1262	1	1	Acyrthosiphon pisum	Putative beta-spectrin	0.0	tr|L7M942|L7M942_9ACAR	901	476	2431	97	97	20	14	0	1261	1	1		hypothetical protein, partial	7E-006	gi|446518899	57	283	1363	26	43	21	209	46
Rm-154413	M	1045	ARTHROPODA-UNIPROT	Beta-spectrin	cs	KOG	0	39.4	Spectrin alpha chain, putative	0.0	gi|242019111	1626	1043	2414	77	86	43	236	15	4	3	1	Pediculus humanus corporis	Spectrin alpha	0.0	tr|A0A131YUU0|A0A131YUU0_RHIAP	2026	1045	2417	98	98	43	17	15	1	1	1		hypothetical protein	6E-013	gi|501988276	82	1004	1726	20	39	58	799	142
Rm-73678	M	130	ARTHROPODA-UNIPROT	beta-spectrin	cs	TICK	4e-64	61	GH17926	2E-039	gi|195060088	162	131	2291	61	77	6	50	2	1713	2	1	Drosophila grimshawi	Spectrin beta	3E-068	tr|A0A131YVP0|A0A131YVP0_RHIAP	258	130	2352	99	99	6	1	0	1695	1	1		isoniazid-inducible protein iniA	1.1	gi|749672355	37	101	608	32	42	17	68	23
Rm-9661	A	1390	ARTHROPODA-UNIPROT	Beta-spectrin	cs	KOG	0	40.2	Spectrin alpha chain, putative	0.0	gi|242019111	2192	1392	2414	79	88	58	292	8	1029	1	1	Pediculus humanus corporis	Spectrin alpha	0.0	tr|A0A131YUU0|A0A131YUU0_RHIAP	2736	1390	2417	99	99	58	2	0	1028	1	1		hypothetical protein	1E-014	gi|1032347396	87.8	1299	1719	20	39	76	1030	181
Rm-23188	M	653	ARTHROPODA-UNIPROT	Ca2+-binding actin-bundling protein (fimbrin/plastin) EF-Hand protein superfamily	cs	KOG	0	100	AGAP004071-PA	0.0	gi|347971179	824	631	658	64	79	96	222	22	14	10	1	Anopheles gambiae str. PEST	Putative ca2+-binding actin-bundling protein (Fragment)	0.0	tr|L7MFK2|L7MFK2_9ACAR	1252	654	697	96	96	94	21	16	59	1	1		zinc metalloprotease	5.4	gi|499292650	38.1	60	489	40	55	12	36	0
Rm-5487	M	638	ARTHROPODA-UNIPROT	Ca2+-binding actin-bundling protein (fimbrin/plastin) EF-Hand protein superfamily	cs	KOG	0	98.4	AGAP004071-PA	0.0	gi|347971179	834	616	658	66	81	94	207	7	14	10	1	Anopheles gambiae str. PEST	Putative ca2+-binding actin-bundling protein (Fragment)	0.0	tr|L7MFK2|L7MFK2_9ACAR	1262	639	697	99	99	92	6	1	59	1	1		zinc metalloprotease	5.2	gi|499292650	38.1	60	489	40	55	12	36	0
Rm-23076	M	190	ARTHROPODA-UNIPROT	calponin	cs	TICK	2e-95	100	myophilin	8E-075	gi|820852494	280	190	188	72	82	101	52	2	1	1	1	Apis florea	Transgelin	1E-102	tr|L7M710|L7M710_9ACAR	371	190	190	97	97	100	5	0	1	1	1		hypothetical protein	12	gi|1028084894	33.9	49	138	34	55	36	32	0
Rm-23339	M	175	ARTHROPODA-UNIPROT	calponin	cs	TICK	6e-84	86	myophilin	1E-059	gi|820852494	229	163	188	69	80	87	50	2	1	1	1	Apis florea	Transgelin	2E-086	tr|L7M710|L7M710_9ACAR	319	163	190	97	98	86	4	0	1	1	1		hypothetical protein	9.8	gi|1028084894	33.9	49	138	34	55	36	32	0
Rm-23468	M	202	ARTHROPODA-UNIPROT	calponin	cs	TICK	9e-98	96.3	hypothetical protein DAPPUDRAFT_92219	1E-075	gi|321475392	283	198	207	68	81	96	62	0	2	3	1	Daphnia pulex	Transgelin (Fragment)	1E-112	tr|L7MED0|L7MED0_9ACAR	406	202	235	99	99	86	2	0	34	1	1		carbamoyl phosphate synthase large subunit	1.3	gi|754667348	37.4	156	1074	27	41	15	113	29
Rm-21865	M	262	ARTHROPODA-UNIPROT	calponin homology domain-containing protein DDB_G0272472-like isoform X3	cs	REFSEQ-INVERTEBRATE	4e-69	78	putative golgin subfamily A member 6-like protein 3 isoform X3	8E-047	gi|571559643	188	247	298	42	64	83	141	8	57	19	1	Apis mellifera	Stathmin	1E-135	tr|A0A131YXB0|A0A131YXB0_RHIAP	482	262	262	95	97	100	13	0	1	1	1		hypothetical protein	9E-011	gi|943673279	72	231	1134	25	47	20	172	7
Rm-163363	V	297	ARTHROPODA-UNIPROT	cortactin	cs	ARTHROPODA-UNIPROT	0	50.4	src substrate protein p85	1E-103	gi|193636713	376	283	629	63	78	45	102	3	3	16	1	Acyrthosiphon pisum	Uncharacterized protein	1E-162	tr|L7LZZ7|L7LZZ7_9ACAR	573	282	559	97	98	50	6	0	5	16	1		RNA helicase	0.003	gi|814588387	47.4	168	753	23	43	22	128	29
Rm-69999	M	192	ARTHROPODA-UNIPROT	cytokinesis actomyosin contractile ring assembly	cs	ARTHROPODA-UNIPROT	0	91.8	AGAP005160-PE	1E-102	gi|31210169	370	192	192	92	97	100	15	0	1	1	1	Anopheles gambiae str. PEST	Ras-like GTP-binding protein Rho1	1E-108	tr|A0A131YHX3|A0A131YHX3_RHIAP	393	192	209	100	100	92	0	0	18	1	1		hypothetical protein, partial	2E-007	gi|1000870209	59.7	137	156	27	51	88	100	9
Rm-8717	M	651	ARTHROPODA-UNIPROT	Cytoplasmic dynein intermediate chain	cs	KOG	0	79.6	cytoplasmic dynein 1 intermediate chain isoform X31	0.0	gi|571576663	727	655	661	56	71	99	282	31	22	2	1	Apis mellifera	Dynein intermediate chain, cytosolic (Fragment)	0.0	tr|A0A131ZAS3|A0A131ZAS3_RHIAP	1308	656	719	98	98	91	10	5	64	1	1		hypothetical protein	8E-006	gi|739408125	57.4	304	1228	25	37	25	225	45
Rm-75889	M	476	ARTHROPODA-UNIPROT	Drebrins	cs	KOG	1e-83	103	Drebrin-like protein	1E-112	gi|1022769762	406	539	534	43	58	101	306	68	1	1	1	Daphnia magna	Putative drebrin-like b	0.0	tr|L7M7C1|L7M7C1_9ACAR	926	476	476	96	97	100	18	0	1	1	1		hypothetical protein	8E-008	gi|503940514	63.5	242	1379	22	42	18	187	13
Rm-25079	M	391	ARTHROPODA-UNIPROT	dynactin subunit	cs	REFSEQ-INVERTEBRATE	0	105.6	hypothetical protein BRAFLDRAFT_122397	4E-071	gi|260794060	270	456	454	37	54	100	284	67	1	1	1	Branchiostoma floridae	Dynactin 2	0.0	tr|A0A131YNL0|A0A131YNL0_RHIAP	731	391	391	96	97	100	14	0	1	1	1		type VII secretion protein EsaA	6E-005	gi|723603821	53.5	398	1060	21	39	38	314	47
Rm-25080	M	149	ARTHROPODA-UNIPROT	dynactin subunit	cs	TICK	1e-59	40.5	dynactin subunit 2	5E-031	gi|1035610576	134	149	405	48	66	37	77	6	1	1	1	Apis cerana	Dynactin 2	3E-079	tr|A0A131YNL0|A0A131YNL0_RHIAP	295	149	391	97	99	38	3	0	1	1	1		hypothetical protein SL56_00871	1.8	gi|839171405	36.2	127	703	22	47	18	99	11
Rm-56833	M	189	ARTHROPODA-UNIPROT	dynactin subunit 3	cs	ARTHROPODA-UNIPROT	4e-97	100	dynactin subunit 3	4E-020	gi|115665249	99	176	188	32	53	94	119	3	1	1	1	Strongylocentrotus purpuratus	Putative dynactin subunit 3	4E-097	tr|L7LYP8|L7LYP8_9ACAR	355	189	189	95	98	100	8	0	1	1	1		sensor histidine kinase	0.007	gi|953328198	44.7	131	455	29	52	29	92	18
Rm-71825	M	457	ARTHROPODA-UNIPROT	Dynactin subunit p62	cs	KOG	0	100.4	hypothetical protein BRAFLDRAFT_276138	1E-115	gi|260802396	417	457	468	47	67	98	240	20	9	2	1	Branchiostoma floridae	Dynactin 4	0.0	tr|A0A131YPU0|A0A131YPU0_RHIAP	909	450	450	97	99	100	10	0	1	1	1		D-alanyl-D-alanine carboxypeptidase DacB	13	gi|1017210437	36.2	76	466	31	44	16	52	8
Rm-55838	M	89	CDD	dynein light chain	cs	PRK	1e-48	98.8	cut up, isoform A	2E-045	gi|17933574	181	89	89	97	98	100	2	0	1	1	1	Drosophila melanogaster	Putative cut up	5E-046	tr|L7M337|L7M337_9ACAR	184	89	89	100	100	100	0	0	1	1	1		argininosuccinate synthase	0.79	gi|739688954	37.4	91	400	29	50	23	64	8
Rm-52269	M	277	ARTHROPODA-UNIPROT	F-actin capping protein beta subunit	cs	KOG	0	98.1	F-actin-capping protein subunit beta isoform X1	1E-132	gi|345498356	473	269	273	85	91	99	40	0	3	5	1	Nasonia vitripennis	Putative f-actin capping protein beta subunit (Fragment)	1E-158	tr|L7MF18|L7MF18_9ACAR	559	277	314	99	100	88	1	0	38	1	1		hypothetical protein APS67_01062	4.5	gi|966530026	36.6	77	434	29	44	18	54	1
Rm-143641	L	166	ARTHROPODA-UNIPROT	F-actin-capping protein subunit alpha-like	cs	REFSEQ-INVERTEBRATE	8e-71	57.4	F-actin-capping protein subunit alpha	5E-059	gi|156543923	228	164	289	62	81	57	61	1	125	1	1	Nasonia vitripennis	Capping protein (Actin filament) muscle Z-line, alpha	4E-092	tr|A0A131YWN8|A0A131YWN8_RHIAP	338	166	301	98	99	55	2	0	136	1	1		hypothetical protein AVP41_01929	0.47	gi|1017223666	38.1	87	354	32	47	25	59	8
Rm-17969	P	414	ARTHROPODA-UNIPROT	fascin actin-bundling protein 2 retinal	cs	REFSEQ-VERTEBRATES	5e-87	83.9	protein singed	1E-151	gi|156551822	538	433	517	61	75	84	168	20	86	1	1	Nasonia vitripennis	Fascin	0.0	tr|L7MAG2|L7MAG2_9ACAR	842	411	501	98	99	82	5	0	91	4	1		glycoside hydrolase family 3	0.032	gi|657608365	44.7	140	978	30	47	14	98	9
Rm-3186	V	401	CDD	Gamma tubulin	cs	KOG	0	86.3	hypothetical protein BRAFLDRAFT_280615	1E-165	gi|260793848	583	386	460	75	84	84	94	30	91	1	1	Branchiostoma floridae	Tubulin gamma chain (Fragment)	0.0	tr|L7MG17|L7MG17_9ACAR	669	394	487	87	89	81	51	31	122	1	1		cell division protein FtsZ	0.005	gi|763280353	47.4	89	370	30	55	24	62	3
Rm-3187	V	409	CDD	Gamma tubulin	cs	KOG	0	88.1	hypothetical protein BRAFLDRAFT_280615	1E-164	gi|260793848	580	394	460	74	83	86	102	38	91	1	1	Branchiostoma floridae	Tubulin gamma chain (Fragment)	0.0	tr|L7MG17|L7MG17_9ACAR	666	402	487	85	87	83	59	39	122	1	1		cell division protein FtsZ	0.005	gi|763280353	47.4	89	370	30	55	24	62	3
Rm-3188	A	426	CDD	Gamma tubulin	cs	KOG	0	93.9	hypothetical protein BRAFLDRAFT_280615	0.0	gi|260793848	682	419	460	80	89	91	82	9	28	2	1	Branchiostoma floridae	Tubulin gamma chain (Fragment)	0.0	tr|L7MG17|L7MG17_9ACAR	771	428	487	90	93	88	39	10	58	1	1		cell division protein FtsZ	0.005	gi|763280353	47.4	89	370	30	55	24	62	3
Rm-3189	M	461	CDD	Gamma tubulin	cs	KOG	0	99.7	hypothetical protein BRAFLDRAFT_280615	0.0	gi|260793848	757	446	460	82	91	97	79	0	1	1	1	Branchiostoma floridae	Tubulin gamma chain (Fragment)	0.0	tr|L7MG17|L7MG17_9ACAR	859	454	487	93	96	93	28	1	32	1	1		cell division protein FtsZ	0.006	gi|763280353	47.4	89	370	30	55	24	62	3
Rm-53241	G	537	ARTHROPODA-UNIPROT	Gamma-tubulin complex DGRIP84/SPC97 component	cs	KOG	0	71.5	gamma-tubulin complex component 2	1E-117	gi|390348288	424	588	891	38	58	66	361	61	279	3	1	Strongylocentrotus purpuratus	Gamma-tubulin complex component	0.0	tr|A0A131YLR3|A0A131YLR3_RHIAP	937	537	780	87	91	69	66	1	245	1	1		aminopeptidase N	1.1	gi|517175834	40	51	848	39	54	6	31	4
Rm-82727	M	384	CDD	Kinesin (SMY1 subfamily)	cs	KOG	3e-75	60.1	centromere-associated protein E	2E-084	gi|780103189	314	358	2252	47	67	16	189	9	1	1	1	Strongylocentrotus purpuratus	Kinesin-like protein (Fragment)	6E-096	tr|A0A131Y3T7|A0A131Y3T7_IXORI	353	310	405	59	75	77	127	4	1	60	1		secretion protein EspD	0.90	gi|1015948517	39.7	116	380	28	50	31	83	5
Rm-103926	L	340	ARTHROPODA-UNIPROT	LIS1-interacting protein NUDE	cs	KOG	2e-46	87.6	hypothetical protein BRAFLDRAFT_69102	5E-057	gi|260801227	223	279	366	50	63	76	138	12	13	32	1	Branchiostoma floridae	Uncharacterized protein	1E-161	tr|L7LXE7|L7LXE7_9ACAR	568	333	329	92	93	101	26	6	1	10	1		M protein	1E-007	gi|574145301	62.4	247	352	24	44	70	186	14
Rm-72824	M	244	ARTHROPODA-UNIPROT	LisH motif-containing protein	cs	KOG	2e-56	85	Glucose-induced degradation protein 8	8E-070	gi|1022771954	265	223	230	58	78	97	92	7	5	18	1	Daphnia magna	Lish motif containing protein	1E-130	tr|A0A131Z2I5|A0A131Z2I5_RHIAP	466	244	244	96	97	100	9	0	1	1	1		serine/threonine protein kinase	0.11	gi|1027908086	41.6	190	700	28	46	27	135	34
Rm-72825	M	255	ARTHROPODA-UNIPROT	LisH motif-containing protein	cs	KOG	5e-56	85	Glucose-induced degradation protein 8	2E-068	gi|1022771954	260	234	230	55	75	102	103	18	5	18	1	Daphnia magna	Lish motif containing protein	1E-127	tr|A0A131Z2I5|A0A131Z2I5_RHIAP	457	255	244	92	93	105	20	11	1	1	1		serine/threonine protein kinase	0.053	gi|746610229	42.7	265	695	28	43	38	190	45
Rm-72614	M	450	ARTHROPODA-UNIPROT	Microfibrillar-associated protein MFAP1	cs	KOG	4e-85	101.6	microfibrillar-associated protein 1	1E-150	gi|380026675	535	447	459	62	76	97	169	23	19	14	1	Apis florea	Microfibrillar-associated protein 1	0.0	tr|A0A131Z5A3|A0A131Z5A3_RHIAP	875	450	450	97	98	100	11	0	1	1	1		MULTISPECIES: hypothetical protein	1E-019	gi|497478569	102	285	700	27	46	41	207	20
Rm-72856	M	381	ARTHROPODA-UNIPROT	Microfibrillar-associated protein MFAP1	cs	KOG	1e-56	84.6	microfibrillar-associated protein 1	1E-115	gi|380026675	417	382	459	57	74	83	162	23	19	14	1	Apis florea	Microfibrillar-associated protein 1	0.0	tr|A0A131Z5A3|A0A131Z5A3_RHIAP	742	381	450	97	98	85	8	0	1	1	1		MULTISPECIES: hypothetical protein	9E-020	gi|497478569	102	285	700	27	46	41	207	20
Rm-169635	M	259	ARTHROPODA-UNIPROT	microtubule anchoring	cs	ARTHROPODA-UNIPROT	2e-43	101.3	Fgfr1 oncogene partner	1E-019	gi|211904159	98.2	255	462	32	52	55	173	24	6	1	1	Nasonia vitripennis	FGFR1 oncogene partner	1E-120	tr|A0A131Z4E6|A0A131Z4E6_RHIAP	432	259	257	87	93	101	32	2	1	1	1		signal recognition particle-docking protein FtsY	0.042	gi|1016382479	43.1	163	502	30	37	32	113	28
Rm-3226	M	1039	ARTHROPODA-UNIPROT	microtubule associated complex	cs	ARTHROPODA-UNIPROT	0	100	hypothetical protein DAPPUDRAFT_332703	1E-125	gi|321454785	453	1092	5066	30	47	22	762	109	3937	2	1	Daphnia pulex	Microtubule associated complex	0.0	tr|A0A131YLK2|A0A131YLK2_RHIAP	1937	1039	4430	92	96	23	76	2	3394	1	1		mannose-1-phosphate guanylyltransferase/mannose-6-phosphate isomerase	1.1	gi|640703807	41.2	231	485	25	41	48	173	30
Rm-168194	K	354	ARTHROPODA-UNIPROT	microtubule associated protein	cs	ARTHROPODA-UNIPROT	1e-46	51.4	protein regulator of cytokinesis 1 isoform X2	7E-033	gi|780183793	143	324	604	29	50	54	229	6	4	20	1	Strongylocentrotus purpuratus	Protein regulator of cytokinesis 1 (Fragment)	3E-066	tr|A0A023GC00|A0A023GC00_9ACAR	254	316	608	41	63	52	184	2	2	19	1		hypothetical protein	0.001	gi|636741778	49.3	319	681	22	42	47	246	44
Rm-62257	M	260	ARTHROPODA-UNIPROT	microtubule binding protein YTM1 - probable fragment	cs	REFSEQ-INVERTEBRATE	0	61.6	ribosome biogenesis protein WDR12 homolog isoform X2	9E-065	gi|820864860	248	253	343	47	68	74	133	11	12	6	1	Apis florea	Ribosome biogenesis protein WDR12 homolog	1E-147	tr|A0A131YNJ0|A0A131YNJ0_RHIAP	521	260	424	96	98	61	9	0	1	1	1		putative WD-40 repeat protein	5E-008	gi|77019780	62.8	137	1298	28	45	11	98	10
Rm-62256	M	424	ARTHROPODA-UNIPROT	Microtubule binding protein YTM1 (contains WD40 repeats)	cs	KOG	0	99.5	ribosome biogenesis protein WDR12 homolog isoform X1	1E-120	gi|1035610029	432	417	423	48	70	99	215	11	12	6	1	Apis cerana	Ribosome biogenesis protein WDR12 homolog	0.0	tr|L7M8B0|L7M8B0_9ACAR	850	424	424	95	98	100	18	0	1	1	1		hypothetical protein	5E-021	gi|926385126	107	321	1379	29	44	23	226	47
Rm-11379	K	312	ARTHROPODA-UNIPROT	Microtubule-associated protein	cs	ARTHROPODA-UNIPROT	0	101.9	microtubule-associated protein 2 isoform X3	1E-044	gi|1008429381	182	241	676	44	61	36	134	28	352	17	1	Tribolium castaneum	Microtubule-associated protein (Fragment)	1E-152	tr|A0A023G6L1|A0A023G6L1_9ACAR	541	315	309	88	92	102	35	13	5	1	1		hypothetical protein	4E-004	gi|953997588	50.4	97	528	38	46	18	60	13
Rm-51574	C	1301	ARTHROPODA-UNIPROT	microtubule-associated protein	cs	ARTHROPODA-UNIPROT	0	71.1	mucin 30E	1E-030	gi|386769382	137	1307	1702	19	35	77	1051	163	382	28	1	Drosophila melanogaster	Uncharacterized protein (Fragment)	0.0	tr|L7MMW3|L7MMW3_9ACAR	1583	1406	2195	64	73	64	499	118	598	7	1		serine-rich adhesin, platelet-type	1E-042	gi|342832246	180	1229	3718	19	36	33	994	53
Rm-22983	M	131	ARTHROPODA-UNIPROT	Microtubule-associated protein 1	cs	ARTHROPODA-UNIPROT	8e-66	100	uncharacterized protein Dmoj_GI12144	1E-011	gi|195116002	69.7	120	180	41	56	67	70	19	68	24	1	Drosophila mojavensis	Microtubule-associated protein 1	8E-066	tr|A0A034WWK8|A0A034WWK8_RHIMP	250	131	131	100	100	100	0	0	1	1	1		protein TolA	4E-010	gi|948177065	68.2	124	388	40	56	32	74	8
Rm-13869	E	195	ARTHROPODA-UNIPROT	Microtubule-associated protein 1 light chain	cs	ARTHROPODA-UNIPROT	3e-67	100	hypothetical protein DAPPUDRAFT_318903	2E-041	gi|321469222	169	114	120	66	86	95	38	0	6	82	1	Daphnia pulex	Microtubule-associated protein 1 light chain	3E-067	tr|A0A131Z539|A0A131Z539_RHIAP	256	130	130	96	99	100	4	0	1	66	1		hypothetical protein	30	gi|1027901085	32.7	61	685	29	49	9	43	1
Rm-70779	M	360	ARTHROPODA-UNIPROT	microtubule-associated protein 1B-like	cs	REFSEQ-INVERTEBRATE	2e-44	105.9	myb-like protein X	4E-034	gi|345487725	147	367	344	34	47	107	242	54	12	13	1	Nasonia vitripennis	Uncharacterized protein	0.0	tr|A0A131YVS3|A0A131YVS3_RHIAP	651	368	367	91	93	100	30	9	1	1	1		pneumococcal surface protein, partial	2E-022	gi|768407749	111	332	632	27	47	53	240	24
Rm-17192	M	283	ARTHROPODA-UNIPROT	microtubule-binding protein	cs	REFSEQ-INVERTEBRATE	0	100.7	microtubule-associated protein RP/EB family member 1 isoform X3	3E-089	gi|1008444179	330	279	260	61	76	107	108	21	1	7	1	Tribolium castaneum	Microtubule-associated protein, RP/EB family	1E-161	tr|A0A131YL82|A0A131YL82_RHIAP	571	283	283	97	98	100	8	0	1	1	1		thiol reductant ABC exporter subunit CydC	0.55	gi|1031483142	39.7	124	574	27	48	22	90	27
Rm-125477	M	371	ARTHROPODA-UNIPROT	moesin/ezrin/radixin homolog 1 isoform X2	cs	ARTHROPODA	0	65	hypothetical protein DAPPUDRAFT_327006	0.0	gi|321460570	639	371	573	84	92	65	58	0	1	1	1	Daphnia pulex	Moesin/ezrin/radixin protein 1	0.0	tr|A0A131Z1A1|A0A131Z1A1_RHIAP	752	371	593	100	100	63	0	0	1	1	1		hypothetical protein	5E-004	gi|447091902	50.4	80	457	36	61	18	51	5
Rm-44345	M	106	ARTHROPODA-UNIPROT	muscle LIM protein	cs	TICK	5e-65	100	muscle LIM protein 1-like isoform X3	2E-042	gi|1032027849	171	93	175	80	87	53	18	0	1	1	1	Apis mellifera	Muscle LIM protein	7E-063	tr|A0A0N6X2B9|A0A0N6X2B9_RHIMP	241	106	106	100	100	100	0	0	1	1	1		NUDIX hydrolase	15	gi|916779467	33.1	38	183	42	52	21	22	4
Rm-10914	M	161	ARTHROPODA-UNIPROT	muscle-specific protein 20-like	cs	REFSEQ-INVERTEBRATE	1e-38	78.7	myophilin	2E-010	gi|645034797	66.2	115	169	35	51	68	74	3	15	2	1	Nasonia vitripennis	Myophilin-like protein	1E-077	tr|A0A131YRY7|A0A131YRY7_RHIAP	290	160	193	88	91	83	19	0	33	1	1		MULTISPECIES: magnesium chelatase	0.61	gi|755779697	37.7	72	462	36	52	16	46	3
Rm-2623	Q	229	ARTHROPODA-UNIPROT	muscle-specific protein 20-like	cs	REFSEQ-INVERTEBRATE	1e-52	90.4	myophilin	2E-018	gi|645034797	94.4	126	169	40	60	75	75	3	4	59	1	Nasonia vitripennis	Myophilin-like protein	1E-106	tr|A0A131YRY7|A0A131YRY7_RHIAP	387	192	193	97	99	99	5	0	1	37	1		hypothetical protein	0.62	gi|490035343	38.9	131	461	31	46	28	90	23
Rm-64882	M	186	ARTHROPODA-UNIPROT	muscle-specific protein 20-like	cs	REFSEQ-INVERTEBRATE	7e-86	88.1	muscle-specific protein 20	1E-058	gi|499006673	226	176	184	60	77	96	69	1	3	10	1	Ceratitis capitata	Calponin	1E-108	tr|A0A131YH38|A0A131YH38_RHIAP	391	186	186	100	100	100	0	0	1	1	1		cell division ATP-binding protein FtsE	0.63	gi|737363384	38.1	101	228	34	47	44	66	15
Rm-158448	M	186	ARTHROPODA-UNIPROT	muscle-specific protein 20-like protein	cs	NO-TICK	1e-84	100	muscle-specific protein 20	3E-058	gi|499006673	225	176	184	61	77	96	67	1	3	10	1	Ceratitis capitata	Putative calponin (Fragment)	1E-103	tr|A0A023GDC2|A0A023GDC2_9ACAR	376	186	211	96	98	88	6	0	26	1	1		hypothetical protein	3.1	gi|944494510	35.8	112	182	25	40	62	83	6
Rm-2126	M	186	ARTHROPODA-UNIPROT	muscle-specific protein 20-like protein	cs	NO-TICK	1e-84	100	muscle-specific protein 20	3E-058	gi|499006673	225	176	184	61	77	96	67	1	3	10	1	Ceratitis capitata	Putative calponin (Fragment)	1E-103	tr|A0A023GDC2|A0A023GDC2_9ACAR	376	186	211	96	98	88	6	0	26	1	1		hypothetical protein	3.1	gi|944494510	35.8	112	182	25	40	62	83	6
Rm-14131	M	485	ARTHROPODA-UNIPROT	myosin	cs	TICK	3e-70	98.4	gamma-taxilin-like	8E-073	gi|1032757191	276	331	611	41	67	54	192	0	46	142	1	Nasonia vitripennis	Myosin	0.0	tr|A0A131YIU3|A0A131YIU3_RHIAP	879	480	526	93	95	91	31	0	47	6	1		hypothetical protein	4E-014	gi|501508528	84.3	347	626	24	45	55	262	34
Rm-57347	G	542	ARTHROPODA-UNIPROT	myosin - probable fragment	cs	REFSEQ-PROTOZOA	9e-85	45.6	myosin heavy chain, muscle isoform X15	0.0	gi|1032026919	696	542	1967	66	77	28	181	42	648	1	1	Apis mellifera	Myosin heavy chain 6/7	0.0	tr|A0A131YGT1|A0A131YGT1_RHIAP	936	542	1942	90	91	28	50	42	640	1	1		cell surface protein, partial	3E-021	gi|912957662	108	310	431	26	47	72	229	26
Rm-17445	M	646	ARTHROPODA-UNIPROT	myosin class ii heavy chain	cs	ARTHROPODA-UNIPROT	0	60.1	hypothetical protein BRAFLDRAFT_226607	6E-040	gi|260828999	167	318	718	34	52	44	209	42	395	16	1	Branchiostoma floridae	Putative fk506 binding protein 15	0.0	tr|L7M592|L7M592_9ACAR	890	616	1055	78	84	58	135	35	421	1	1		hypothetical protein	2E-010	gi|754205227	72.8	388	505	22	43	77	300	54
Rm-69301	G	1164	ARTHROPODA-UNIPROT	myosin class ii heavy chain	cs	ARTHROPODA-UNIPROT	0	64.1	CG3493	5E-059	gi|924556435	232	1291	1562	24	43	83	971	231	353	4	1	Drosophila busckii	Putative myosin class ii heavy chain	0.0	tr|L7M1Y9|L7M1Y9_9ACAR	1941	1168	1822	88	92	64	136	5	642	2	1		hypothetical protein	8E-056	gi|902814020	224	1106	1494	21	44	74	864	120
Rm-80704	E	821	ARTHROPODA-UNIPROT	Myosin class II heavy chain	cs	KOG	0	41.4	myosin heavy chain, muscle isoform X27	0.0	gi|1036950566	1199	805	1949	76	87	41	186	2	1136	13	1	Drosophila bipectinata	Myosin heavy chain 6/7	0.0	tr|A0A131YGT1|A0A131YGT1_RHIAP	1514	810	1942	99	99	42	6	1	1133	13	1		hypothetical protein STXM2123_4730	2E-034	gi|1026348306	153	857	1269	24	42	68	648	113
Rm-88289	M	446	ARTHROPODA-UNIPROT	myosin complex	cs	ARTHROPODA-UNIPROT	0	91.3	conserved hypothetical protein	1E-113	gi|242022107	411	497	543	46	64	92	264	76	44	15	1	Pediculus humanus corporis	Coiled-coil domain-containing protein 102A	0.0	tr|A0A131YF68|A0A131YF68_RHIAP	836	448	448	96	97	100	17	2	1	1	1		hypothetical protein	2E-016	gi|917478385	92	439	999	23	44	44	337	36
Rm-47555	M	375	ARTHROPODA-UNIPROT	myosin heavy polypeptide 9	cs	ARTHROPODA-UNIPROT	1e-33	84.6	kinetochore protein Nuf2-A isoform X1	5E-012	gi|780080743	73.9	304	442	21	44	69	239	33	97	10	1	Strongylocentrotus purpuratus	Putative myosin heavy polypeptide 9	1E-033	tr|V5IB60|V5IB60_IXORI	146	332	392	28	52	85	239	5	23	1	1		MULTISPECIES: cell wall anchor protein	9E-011	gi|917370652	72.8	289	370	22	46	78	224	25
Rm-33690	M	160	ARTHROPODA-UNIPROT	Myosin light chain 6	cs	ARTHROPODA-UNIPROT	7e-88	100	myosin light chain alkali isoform X2	2E-045	gi|1035590346	182	149	152	60	75	98	59	0	1	1	1	Apis cerana	Myosin light chain 6	7E-088	tr|A0A131YH49|A0A131YH49_RHIAP	324	160	160	99	100	100	1	0	1	1	1		hypothetical protein	5E-012	gi|1011273226	74.7	149	149	33	55	100	99	11
Rm-33689	M	160	ARTHROPODA-UNIPROT	Myosin light chain 6	cs	ARTHROPODA-UNIPROT	7e-88	100	myosin light chain alkali isoform X2	2E-045	gi|1035590346	182	149	152	60	75	98	59	0	1	1	1	Apis cerana	Myosin light chain 6	7E-088	tr|A0A131YH49|A0A131YH49_RHIAP	324	160	160	99	100	100	1	0	1	1	1		hypothetical protein	5E-012	gi|1011273226	74.7	149	149	33	55	100	99	11
Rm-19243	M	174	ARTHROPODA-UNIPROT	myosin regulatory light chain	cs	TICK	1e-94	100	AAEL008921-PA	4E-082	gi|157120149	304	175	174	86	92	101	23	2	1	1	1	Aedes aegypti	Myosin regulatory light chain 12	2E-097	tr|A0A131YGZ1|A0A131YGZ1_RHIAP	356	174	174	100	100	100	0	0	1	1	1		hypothetical protein	1E-015	gi|1011273226	86.7	141	149	31	55	95	96	4
Rm-139827	R	107	ARTHROPODA-UNIPROT	Myosin regulatory light chain 12	cs	ARTHROPODA-UNIPROT	2e-57	61.4	AAEL008921-PA	3E-049	gi|157120149	194	104	174	88	94	60	12	0	47	1	1	Aedes aegypti	Myosin regulatory light chain 12	2E-057	tr|A0A131YGZ1|A0A131YGZ1_RHIAP	223	107	174	100	100	61	0	0	46	1	1		hypothetical protein	1E-007	gi|1011273226	60.1	108	149	32	50	72	73	4
Rm-38181	V	142	ARTHROPODA-UNIPROT	Myosin regulatory light chain 12	cs	ARTHROPODA-UNIPROT	6e-75	69.2	myosin regulatory light chain 2 isoform X1	4E-035	gi|645021125	147	143	217	48	67	66	73	3	75	1	1	Nasonia vitripennis	Myosin regulatory light chain 12	6E-075	tr|A0A131YGY9|A0A131YGY9_RHIAP	281	142	205	98	100	69	2	0	64	1	1		hypothetical protein	2E-010	gi|1011273226	68.9	133	149	28	53	89	95	5
Rm-70460	G	196	ARTHROPODA-UNIPROT	myosin regulatory light polypeptide 9-like	cs	REFSEQ-INVERTEBRATE	6e-71	98.2	myosin regulatory light chain 12A	1E-048	gi|72007358	194	169	180	56	73	94	73	0	3	28	1	Strongylocentrotus purpuratus	Putative myosin regulatory light chain ef-hand protein superfamily (Fragment)	5E-094	tr|A0A023GHZ1|A0A023GHZ1_9ACAR	345	178	179	96	97	99	6	0	2	19	1		hypothetical protein	3E-015	gi|1011273226	85.9	138	149	33	55	93	92	4
Rm-66986	M	658	ARTHROPODA-UNIPROT	myosin-IB-like	cs	NO-TICK	0	63.7	myosin-IB isoform X2	0.0	gi|498950261	738	651	1025	55	73	64	287	5	378	1	1	Ceratitis capitata	Myosin I	0.0	tr|A0A131YJ63|A0A131YJ63_RHIAP	1322	658	1043	98	99	63	8	0	386	1	1		hypothetical protein	0.83	gi|953333668	40.8	188	571	22	44	33	146	15
Rm-11996	M	276	ARTHROPODA-UNIPROT	Nebulin repeat protein	cs	KOG	8e-62	105	LIM and SH3 domain protein Lasp	2E-087	gi|1035622323	323	326	320	52	60	102	154	64	2	3	1	Apis cerana	Nebulin repeat protein	1E-156	tr|A0A131YRQ4|A0A131YRQ4_RHIAP	553	281	281	95	96	100	12	5	1	1	1		MULTISPECIES: NAD-specific glutamate dehydrogenase	2.0	gi|491733795	37.7	200	1569	24	36	13	152	27
Rm-15267	D	137	ARTHROPODA-UNIPROT	nonmuscle myosin essential light chain	cs	TICK	1e-75	93	myosin-2 essential light chain isoform X1	2E-061	gi|642930375	235	137	153	81	93	90	26	0	17	1	1	Tribolium castaneum	Putative myosin essential light chain ef-hand protein superfamily	2E-074	tr|A0A023GEZ1|A0A023GEZ1_9ACAR	279	137	147	100	100	93	0	0	11	1	1		hypothetical protein	1E-019	gi|1011273226	99.8	135	149	41	60	91	79	5
Rm-15279	M	150	ARTHROPODA-UNIPROT	nonmuscle myosin essential light chain	cs	TICK	1e-75	93	myosin-2 essential light chain isoform X2	7E-062	gi|91087669	236	145	147	78	91	99	31	3	3	9	1	Tribolium castaneum	Putative myosin essential light chain ef-hand protein superfamily (Fragment)	2E-082	tr|A0A023FWS5|A0A023FWS5_9ACAR	306	150	158	100	100	95	0	0	9	1	1		hypothetical protein	1E-019	gi|1011273226	99.8	135	149	41	60	91	79	5
Rm-27027	M	129	ARTHROPODA-UNIPROT	Profilin binds actin monomers	cs	CDD	9e-28	100.7	hypothetical protein BRAFLDRAFT_278128	7E-016	gi|260818406	84	127	126	39	55	101	77	3	1	1	1	Branchiostoma floridae	Profilin	1E-066	tr|L7M6A6|L7M6A6_9ACAR	253	131	131	93	96	100	8	2	1	1	1		hypothetical protein	2E-009	gi|664512127	66.2	129	127	32	48	102	87	2
Rm-89340	M	333	ARTHROPODA-UNIPROT	Protein maelstrom	cs	ARTHROPODA-UNIPROT	1e-160	61	hypothetical protein BRAFLDRAFT_121310	7E-034	gi|260804481	146	341	490	30	50	70	238	26	1	1	1	Branchiostoma floridae	Protein maelstrom	1E-160	tr|A0A131YJK2|A0A131YJK2_RHIAP	567	333	550	81	91	61	63	0	1	1	1		helicase	0.086	gi|544910566	42.7	120	2908	28	45	4	86	14
Rm-19600	M	158	ARTHROPODA-UNIPROT	Regulator of microtubule dynamics protein 1	cs	ARTHROPODA-UNIPROT	1e-71	47.8	AGAP012364-PA	3E-018	gi|158300202	92.4	126	256	34	58	49	82	1	36	18	1	Anopheles gambiae str. PEST	Regulator of microtubule dynamics protein 1	1E-071	tr|A0A131YD44|A0A131YD44_RHIAP	270	142	297	91	92	48	12	4	66	12	1		chemotaxis protein	0.78	gi|751317230	37.4	118	544	27	40	22	86	3
Rm-46333	M	297	ARTHROPODA-UNIPROT	Regulator of microtubule dynamics protein 1	cs	ARTHROPODA-UNIPROT	0	100	regulator of microtubule dynamics protein 1-like isoform X2	2E-046	gi|572302554	187	220	245	41	65	90	128	2	26	73	1	Apis dorsata	Regulator of microtubule dynamics protein 1	1E-163	tr|A0A131YD44|A0A131YD44_RHIAP	578	297	297	95	97	100	14	0	1	1	1		hypothetical protein	0.21	gi|1031460513	41.2	144	322	28	45	45	103	17
Rm-15798	Y	224	CDD	Rho	cs	SMART	2e-99	99.4	Rho-related GTP-binding protein RhoF	2E-097	gi|1022777020	356	192	223	89	96	86	20	0	32	33	1	Daphnia magna	Ras-like GTP-binding protein Rho1	1E-106	tr|A0A131YMD9|A0A131YMD9_RHIAP	385	192	192	99	100	100	1	0	1	33	1		hypothetical protein, partial	8E-006	gi|1000870209	55.1	123	156	28	50	79	88	3
Rm-58231	M	222	ARTHROPODA-UNIPROT	Rho	cs	SMART	1e-64	98.8	uncharacterized protein Dmoj_GI19151, isoform B	3E-050	gi|968049258	199	197	210	53	67	94	92	4	14	21	1	Drosophila mojavensis	Putative rho (Fragment)	1E-067	tr|V5IG69|V5IG69_IXORI	258	194	200	65	78	97	67	0	4	25	1		hypothetical protein, partial	1E-007	gi|1000870209	60.8	118	156	31	54	76	81	5
Rm-10560	A	239	ARTHROPODA-UNIPROT	Spectrin repeats	cs	CDD	3e-27	91	Spectrin alpha chain	2E-092	gi|1022759057	340	238	2414	73	84	10	64	0	1030	2	1	Daphnia magna	Spectrin alpha	1E-131	tr|A0A131YUU0|A0A131YUU0_RHIAP	468	239	2417	99	99	10	1	0	1028	1	1		hypothetical protein	1E-004	gi|502936893	51.2	185	929	25	47	20	138	23
Rm-163215	M	341	ARTHROPODA-UNIPROT	Spindle pole body protein	cs	KOG	8e-60	101	hypothetical protein DAPPUDRAFT_193130	2E-092	gi|321475151	341	395	385	51	62	103	192	64	1	1	1	Daphnia pulex	Vacuolar protein sorting-associated protein IST1	0.0	tr|A0A131YVK9|A0A131YVK9_RHIAP	671	342	342	97	98	100	10	1	1	1	1		hypothetical protein	9E-010	gi|640147129	69.3	141	9299	35	43	2	91	13
Rm-12787	S	93	ARTHROPODA-UNIPROT	Thymosin beta	cs	KOG	3e-09	63.1	conserved hypothetical protein	1E-023	gi|242009701	109	83	169	63	75	49	30	0	87	11	1	Pediculus humanus corporis	Beta thymosin	2E-041	tr|A0A131YDD8|A0A131YDD8_RHIAP	169	84	122	98	100	69	1	0	39	10	1		hypothetical protein L682_14265, partial	4.0	gi|533210687	35	103	402	30	46	26	72	18
Rm-18915	M	703	ARTHROPODA-UNIPROT	titin	cs	ARTHROPODA-UNIPROT	3e-32	102.7	LOW QUALITY PROTEIN: microtubule-associated protein futsch	2E-010	gi|1036070238	69.7	600	5855	22	39	10	468	86	1799	28	1	Drosophila suzukii	Uncharacterized protein (Fragment)	0.0	tr|L7MF04|L7MF04_9ACAR	980	731	760	72	80	96	201	33	35	1	1		hypothetical protein	5E-013	gi|757663372	81.6	615	4132	20	36	15	488	47
Rm-19268	M	609	ARTHROPODA-UNIPROT	titin	cs	ARTHROPODA-UNIPROT	4e-27	91	Nopp140, isoform A	1E-009	gi|45551819	67	462	720	23	40	64	353	60	51	13	1	Drosophila melanogaster	Uncharacterized protein (Fragment)	0.0	tr|L7MF04|L7MF04_9ACAR	832	627	760	71	79	83	178	31	139	9	1		hypothetical protein	1E-010	gi|727223253	73.2	497	3277	20	36	15	395	18
Rm-53128	G	397	ARTHROPODA-UNIPROT	Tropomodulin and leiomodulin	cs	KOG	1e-64	99.4	tropomodulin-like isoform X9	3E-098	gi|572310934	360	349	380	52	69	92	166	1	10	45	1	Apis dorsata	Putative tropomodulin	0.0	tr|L7M861|L7M861_9ACAR	697	358	358	98	99	100	7	0	1	39	1		histidine triad protein	0.008	gi|636967566	46.6	200	859	24	43	23	152	18
Rm-26783	R	218	ARTHROPODA-UNIPROT	Tropomyosin 1	cs	ARTHROPODA-UNIPROT	0	100	tropomyosin-1, isoforms 9A/A/B-like isoform X31	9E-085	gi|572303886	314	204	252	81	90	81	37	0	45	12	1	Apis dorsata	Tropomyosin 1 (Fragment)	1E-113	tr|A0A034WWS2|A0A034WWS2_RHIMP	409	218	218	100	100	100	0	0	1	1	1		choline-binding protein	1E-009	gi|1005385693	67.4	221	594	26	49	37	163	21
Rm-26743	M	331	ARTHROPODA-UNIPROT	Tropomyosin-2	cs	ARTHROPODA	0	98.5	Tropomyosin-2, putative	1E-118	gi|242016318	427	280	284	81	89	99	53	0	1	1	1	Pediculus humanus corporis	Tropomyosin 1	1E-142	tr|A0A131YQ35|A0A131YQ35_RHIAP	506	331	284	85	85	117	47	47	1	1	1		choline-binding protein A, partial	1E-015	gi|1006309582	88.6	280	684	29	51	41	197	43
Rm-22926	T	206	ARTHROPODA-UNIPROT	Troponin I protein	cs	ARTHROPODA-UNIPROT	0	100	troponin I isoform X4	2E-061	gi|1032760358	236	204	220	63	76	93	75	11	11	9	1	Nasonia vitripennis	Troponin I protein	1E-105	tr|A0A131YF71|A0A131YF71_RHIAP	381	200	200	98	99	100	4	0	1	7	1		pneumococcal surface protein, partial	2E-007	gi|768407743	60.5	201	534	26	50	38	147	13
Rm-77375	M	219	ARTHROPODA-UNIPROT	Troponin I protein	cs	ARTHROPODA-UNIPROT	0	100	troponin I isoform X4	1E-062	gi|1032760358	241	213	220	61	76	97	83	11	2	13	1	Nasonia vitripennis	Troponin I protein	1E-117	tr|Q2V829|Q2V829_9ACAR	422	219	219	98	100	100	3	0	1	1	1		pneumococcal surface protein, partial	4E-012	gi|768407749	75.9	217	632	29	48	34	153	9
Rm-56846	E	363	ARTHROPODA-UNIPROT	Troponin T	cs	ARTHROPODA-UNIPROT	0	80.3	troponin T isoform X5	2E-076	gi|1008429420	288	313	372	52	67	84	150	24	77	1	1	Tribolium castaneum	Troponin T, fast skeletal muscle (Fragment)	1E-167	tr|A0A131ZB56|A0A131ZB56_RHIAP	589	306	381	97	99	80	9	1	60	1	1		choline-binding protein	9E-013	gi|912669741	79.3	324	487	25	43	67	240	42
Rm-57171	A	288	ARTHROPODA-UNIPROT	Troponin T	cs	ARTHROPODA-UNIPROT	0	75	troponin T isoform X5	5E-076	gi|1008429420	286	287	372	54	70	77	131	23	76	1	1	Tribolium castaneum	Troponin T, fast skeletal muscle (Fragment)	1E-151	tr|A0A131ZB56|A0A131ZB56_RHIAP	536	286	381	95	98	75	14	1	59	1	1		pneumococcal surface protein, partial	4E-010	gi|768407751	70.1	275	594	27	41	46	200	55
Rm-27247	M	340	CDD	tubulin alpha chain	cs	NO-TICK	0	72.7	tubulin alpha-1 chain	0.0	gi|242017283	666	328	450	97	99	73	7	0	1	1	1	Pediculus humanus corporis	Putative the tubulin superfamily includes five distinct family	0.0	tr|V5IK66|V5IK66_IXORI	670	328	408	98	99	80	4	0	1	1	1		hypothetical protein	1.3	gi|1027862109	38.9	57	467	38	54	12	35	0
Rm-2887	K	412	CDD	tubulin alpha chain	cs	NO-TICK	0	91.3	hypothetical protein BRAFLDRAFT_115374	0.0	gi|260821662	797	412	416	93	97	99	28	0	5	1	1	Branchiostoma floridae	Alpha tubulin 1 (Fragment)	0.0	tr|A0A034WZ70|A0A034WZ70_RHIMP	841	412	412	100	100	100	0	0	1	1	1		hypothetical protein	1.7	gi|1027862109	38.9	57	467	38	54	12	35	0
Rm-47149	G	457	CDD	tubulin alpha chain	cs	NO-TICK	0	100	Dper\GL12416-PA-like protein	0.0	gi|668464454	878	451	467	94	97	97	26	1	17	8	1	Anopheles sinensis	Putative tubulin alpha 1c (Fragment)	0.0	tr|L7MD37|L7MD37_9ACAR	931	455	478	99	99	95	2	0	24	3	1		hypothetical protein	1.2	gi|1027862109	39.7	57	467	38	54	12	35	0
Rm-1533	G	391	CDD	tubulin beta-4 chain-like	cs	NO-TICK	0	87.6	tubulin beta chain isoform X1	0.0	gi|390349562	778	391	447	96	98	87	14	0	56	1	1	Strongylocentrotus purpuratus	Putative beta tubulin (Fragment)	0.0	tr|A0A023FLL7|A0A023FLL7_9ACAR	794	391	457	99	100	86	2	0	67	1	1		cell division protein FtsZ	0.038	gi|1016560045	44.3	194	371	23	39	52	149	18
Rm-51568	M	446	CDD	tubulin beta-4 chain-like	cs	NO-TICK	0	98.8	tubulin beta chain isoform X2	0.0	gi|390349564	891	446	447	96	99	100	15	0	1	1	1	Strongylocentrotus purpuratus	Putative beta tubulin	0.0	tr|A0A023GK59|A0A023GK59_9ACAR	912	446	446	100	100	100	0	0	1	1	1		cell division protein FtsZ	0.035	gi|1016560045	44.7	194	371	23	39	52	149	18
Rm-54700	L	373	ARTHROPODA-UNIPROT	tubulin folding cofactor e	cs	ARTHROPODA-UNIPROT	0	70.2	tubulin-specific chaperone E	2E-061	gi|390350890	238	377	533	34	57	71	247	5	157	2	1	Strongylocentrotus purpuratus	Putative tubulin folding cofactor e	0.0	tr|L7LYV2|L7LYV2_9ACAR	726	373	531	95	97	70	16	0	159	1	1		hypothetical protein	1E-004	gi|908737056	52.8	285	1439	24	38	20	214	46
Rm-38498	M	255	ARTHROPODA-UNIPROT	Tubulin-folding cofactor B	cs	ARTHROPODA-UNIPROT	0	100	tubulin-specific chaperone B, putative	2E-053	gi|242020124	211	234	247	47	67	95	122	9	9	8	1	Pediculus humanus corporis	Tubulin-folding cofactor B	1E-137	tr|A0A131YSW3|A0A131YSW3_RHIAP	488	255	255	92	97	100	20	0	1	1	1		hypothetical protein	2.9	gi|947240146	37	64	285	37	50	22	40	5
Rm-62300	M	111	ARTHROPODA-UNIPROT	Tubulin-specific chaperone A	cs	ARTHROPODA-UNIPROT	1e-51	100	tubulin-specific chaperone A	2E-024	gi|91091982	112	103	112	50	71	92	51	0	6	6	1	Tribolium castaneum	Tubulin-specific chaperone A	1E-051	tr|A0A131YQS9|A0A131YQS9_RHIAP	203	111	111	95	98	100	5	0	1	1	1		peptidase	0.093	gi|489173189	40.4	94	528	31	55	18	64	2
Rm-17396	M	602	ARTHROPODA-UNIPROT	WD40 repeat stress protein/actin interacting protein	cs	KOG	0	100.3	actin-interacting protein 1 isoform X2	0.0	gi|328719143	822	602	603	64	78	100	212	3	1	1	1	Acyrthosiphon pisum	Wd40 repeat stress protein/actin	0.0	tr|A0A131YSL4|A0A131YSL4_RHIAP	1235	602	602	99	99	100	4	0	1	1	1		hypothetical protein	2E-039	gi|926385126	169	633	1379	26	43	46	464	67
Rm-64871	M	503	ARTHROPODA-UNIPROT	3'-phosphoadenosine 5'-phosphosulfate sulfotransferase (PAPS reductase)/fad synthetase	detox	ARTHROPODA-UNIPROT	0	97.2	FAD synthase	2E-098	gi|390366315	361	522	563	38	56	93	319	42	42	19	1	Strongylocentrotus purpuratus	FAD synthetase	0.0	tr|A0A131YEK0|A0A131YEK0_RHIAP	934	503	502	92	94	100	36	1	1	1	1		molybdenum cofactor biosynthesis protein	2E-020	gi|926271952	105	236	246	31	50	96	161	9
Rm-64872	I	493	ARTHROPODA-UNIPROT	3'-phosphoadenosine 5'-phosphosulfate sulfotransferase (PAPS reductase)/fad synthetase	detox	ARTHROPODA-UNIPROT	0	97.4	hypothetical protein BRAFLDRAFT_255975	5E-098	gi|260813721	360	503	501	39	60	100	305	31	17	1	1	Branchiostoma floridae	FAD synthetase	0.0	tr|A0A131YLC2|A0A131YLC2_RHIAP	932	493	506	94	95	97	29	15	29	1	1		molybdenum cofactor biosynthesis protein	2E-016	gi|926271952	92.4	248	246	29	47	101	175	24
Rm-32465	E	159	ARTHROPODA-UNIPROT	Alcohol dehydrogenase class III	detox	KOG	2e-40	32.2	Alcohol dehydrogenase, putative	1E-033	gi|242018686	143	126	376	57	69	34	54	1	217	3	1	Pediculus humanus corporis	S-(hydroxymethyl)glutathione dehydrogenase	3E-051	tr|A0A131Z1Y6|A0A131Z1Y6_RHIAP	202	145	383	72	76	38	40	1	222	1	1		S-(hydroxymethyl)glutathione dehydrogenase/class III alcohol dehydrogenase	5E-027	gi|764929490	124	143	370	47	59	39	75	1
Rm-6212	M	383	ARTHROPODA-UNIPROT	Alcohol dehydrogenase class III	detox	KOG	0	99.4	alcohol dehydrogenase class 3	1E-162	gi|8132343	572	373	377	72	82	99	102	0	4	10	1	Branchiostoma lanceolatum	S-(hydroxymethyl)glutathione dehydrogenase	0.0	tr|L7M900|L7M900_9ACAR	773	382	383	97	98	100	9	0	1	1	1		S-(hydroxymethyl)glutathione dehydrogenase/class III alcohol dehydrogenase	1E-141	gi|754656882	505	372	375	62	79	99	139	0
Rm-139970	M	369	ARTHROPODA-UNIPROT	Corticosteroid 11-beta-dehydrogenase	detox	KOG	7e-59	96.2	microsomal retinol dehydrogenase	7E-043	gi|12006418	176	329	327	36	51	101	210	21	2	36	1	Branchiostoma lanceolatum	Putative corticosteroid 11-beta-dehydrogenase	1E-121	tr|L7LZK0|L7LZK0_9ACAR	437	349	358	61	78	97	133	1	5	21	1		short-chain dehydrogenase/reductase	2E-029	gi|926344254	134	280	305	34	49	92	184	11
Rm-4208	Q	353	ARTHROPODA-UNIPROT	Corticosteroid 11-beta-dehydrogenase	detox	KOG	7e-63	96.2	Uncharacterized protein APZ42_020641	7E-053	gi|1022769565	209	273	420	43	59	65	153	5	57	19	1	Daphnia magna	Dehydrogenase, putative (Fragment)	1E-110	tr|B7PYT5|B7PYT5_IXOSC	399	330	329	57	75	100	139	7	1	29	1		short-chain dehydrogenase/reductase	1E-027	gi|664156325	128	258	297	33	51	87	172	5
Rm-67102	Y	170	KOG	Cytochrome P450 CYP3/CYP5/CYP6/CYP9 subfamilies	detox	KOG	9e-51	33.8	cytochrome P450 3A9 isoform X1	9E-034	gi|390333271	144	158	519	41	63	30	93	0	334	1	1	Strongylocentrotus purpuratus	Cytochrome P450	1E-034	tr|G1FCE9|G1FCE9_BEMTA	147	164	311	42	65	53	95	3	128	1	1		cytochrome P450	8E-022	gi|739407731	107	157	434	36	53	36	99	0
Rm-67938	M	325	ARTHROPODA-UNIPROT	dehydrogenase	detox	KOG	3e-61	96.4	hypothetical protein DAPPUDRAFT_300311	5E-076	gi|321474508	286	303	339	49	67	89	153	6	7	8	1	Daphnia pulex	Putative dehydrogenase	1E-178	tr|L7M8K0|L7M8K0_9ACAR	626	326	326	95	98	100	16	1	1	1	1		MULTISPECIES: short-chain dehydrogenase	3E-027	gi|939365750	127	258	286	32	50	90	174	9
Rm-81892	M	324	ARTHROPODA-UNIPROT	dehydrogenase	detox	KOG	9e-56	92.9	hypothetical protein DAPPUDRAFT_187647	2E-060	gi|321474507	234	288	331	42	62	87	166	5	23	24	1	Daphnia pulex	Dehydrogenase	1E-178	tr|A0A131Z113|A0A131Z113_RHIAP	625	326	326	94	97	100	18	2	1	1	1		short chain dehydrogenase	2E-031	gi|516559381	140	267	277	33	53	96	178	8
Rm-16153	D	197	ARTHROPODA-UNIPROT	Dehydrogenases	detox	COG	1e-45	73.7	hypothetical protein BRAFLDRAFT_241140	3E-066	gi|260819332	252	197	259	63	73	76	71	0	63	1	1	Branchiostoma floridae	Uncharacterized protein	1E-107	tr|L7M1Z3|L7M1Z3_9ACAR	389	197	258	99	99	76	1	0	62	1	1		short-chain dehydrogenase	1E-036	gi|764927341	156	192	254	42	57	76	111	0
Rm-161543	M	126	ARTHROPODA-UNIPROT	Dehydrogenases	detox	COG	2e-06	30.2	dehydrogenase/reductase SDR family member 7, partial	2E-019	gi|1035602824	95.9	116	317	43	60	37	65	10	9	1	1	Apis cerana	Dehydrogenase	1E-060	tr|A0A131YT92|A0A131YT92_RHIAP	233	119	326	96	98	37	4	1	1	1	1		2,4-dienoyl-CoA reductase	3E-006	gi|953352500	55.5	49	254	51	75	19	24	0
Rm-17111	L	198	ARTHROPODA-UNIPROT	Dehydrogenases	detox	COG	1e-45	73.7	hypothetical protein BRAFLDRAFT_241140	9E-067	gi|260819332	254	198	259	64	73	76	71	0	62	1	1	Branchiostoma floridae	Uncharacterized protein	1E-107	tr|L7M1Z3|L7M1Z3_9ACAR	390	198	258	99	99	77	1	0	61	1	1		short-chain dehydrogenase	1E-036	gi|764927341	156	192	254	42	57	76	111	0
Rm-2295	M	167	ARTHROPODA-UNIPROT	Dehydrogenases	detox	KOG	1e-37	36.6	GH21876	1E-040	gi|195028985	167	153	334	50	70	46	76	1	5	3	1	Drosophila grimshawi	Dehydrogenase	1E-077	tr|A0A131Z1A7|A0A131Z1A7_RHIAP	290	160	325	90	96	49	16	0	1	1	1		short-chain dehydrogenase	3E-024	gi|664412269	115	118	303	50	66	39	59	0
Rm-23415	M	259	ARTHROPODA-UNIPROT	Dehydrogenases	detox	COG	1e-56	102.3	uncharacterized protein Dvir_GJ10125	2E-083	gi|195396003	310	254	255	62	74	100	96	3	5	6	1	Drosophila virilis	Reductase	1E-139	tr|A0A131YP17|A0A131YP17_RHIAP	496	259	259	96	98	100	9	0	1	1	1		3-oxoacyl-ACP reductase	1E-043	gi|759464114	181	252	254	41	58	99	148	9
Rm-25652	M	323	ARTHROPODA-UNIPROT	Dehydrogenases	detox	KOG	1e-40	81.5	hypothetical protein DAPPUDRAFT_54584	2E-078	gi|321466182	294	314	323	46	66	97	169	3	2	3	1	Daphnia pulex	Dehydrogenase	1E-174	tr|A0A131YGH7|A0A131YGH7_RHIAP	612	323	323	92	96	100	24	0	1	1	1		hypothetical protein	4E-029	gi|1037909351	133	251	327	35	50	77	163	6
Rm-56077	M	261	ARTHROPODA-UNIPROT	Dehydrogenases	detox	KOG	2e-67	71	hypothetical protein DAPPUDRAFT_303085	5E-083	gi|321478548	308	253	321	58	76	79	106	1	6	9	1	Daphnia pulex	Dehydrogenase	1E-139	tr|A0A131Z1A7|A0A131Z1A7_RHIAP	494	260	325	94	99	80	14	0	1	1	1		short-chain dehydrogenase	2E-046	gi|750419096	190	208	304	47	63	68	110	2
Rm-56712	M	325	ARTHROPODA-UNIPROT	Dehydrogenases	detox	KOG	3e-85	90.7	retinol dehydrogenase 13	4E-099	gi|499002881	363	322	325	54	69	99	146	1	1	1	1	Ceratitis capitata	Dehydrogenase	1E-177	tr|A0A131Z1A7|A0A131Z1A7_RHIAP	623	325	325	93	98	100	21	0	1	1	1		short-chain dehydrogenase	5E-054	gi|929003091	216	284	280	40	59	101	168	4
Rm-59582	M	264	ARTHROPODA-UNIPROT	Dehydrogenases	detox	COG	7e-56	102.3	L-xylulose reductase	3E-082	gi|390368046	306	256	262	62	76	98	97	2	9	9	1	Strongylocentrotus purpuratus	Reductase	1E-139	tr|A0A131YPF2|A0A131YPF2_RHIAP	497	264	264	96	97	100	10	0	1	1	1		3-oxoacyl-ACP reductase	6E-041	gi|749663007	172	250	254	41	58	98	146	9
Rm-67143	M	298	ARTHROPODA-UNIPROT	Dehydrogenases	detox	COG	1e-51	100	peroxisomal trans-2-enoyl-CoA reductase-like	1E-079	gi|115751474	298	288	308	51	70	94	139	3	6	8	1	Strongylocentrotus purpuratus	Putative peroxisomal trans-2-enoyl-coa reductase	1E-154	tr|L7M805|L7M805_9ACAR	547	298	298	89	95	100	32	0	1	1	1		2,4-dienoyl-CoA reductase	6E-060	gi|959906943	235	257	294	47	66	87	135	10
Rm-13191	M	244	ARTHROPODA-UNIPROT	Diacetyl reductase/L-xylulose reductase	detox	KOG	6e-81	100	hypothetical protein DAPPUDRAFT_305430	6E-076	gi|321476922	285	244	244	59	75	100	99	0	1	1	1	Daphnia pulex	L-xylulose reductase	1E-127	tr|A0A131Z950|A0A131Z950_RHIAP	456	244	244	94	98	100	13	0	1	1	1		short-chain dehydrogenase	2E-055	gi|1011486670	219	239	239	51	65	100	117	6
Rm-18444	M	247	ARTHROPODA-UNIPROT	dimethylallyl pyrophosphate isomerase	detox	KOG	3e-90	101.3	hypothetical protein BRAFLDRAFT_76431	5E-076	gi|260804109	285	218	228	60	77	96	87	0	10	25	1	Branchiostoma floridae	Putative isopentenyl pyrophosphate:dimethylallyl pyrophosphate isomerase	1E-127	tr|L7M5D5|L7M5D5_9ACAR	457	247	247	89	95	100	25	0	1	1	1		isopentenyl-diphosphate delta-isomerase	1E-019	gi|1015899500	101	187	180	36	51	104	119	23
Rm-13213	M	216	ARTHROPODA-UNIPROT	Glutathione S-transferase	detox	ARTHROPODA-UNIPROT	0	100	glutathione transferase	4E-027	gi|237823399	122	206	207	36	54	100	131	14	4	6	1	Culex quinquefasciatus	Glutathione S-transferase	1E-122	tr|A0A023JC97|A0A023JC97_RHIMP	439	216	216	99	99	100	2	0	1	1	1		glutathione S-transferase	2E-017	gi|496332265	93.2	198	207	32	53	96	134	8
Rm-135548	L	107	ARTHROPODA-UNIPROT	Glutathione S-transferase	detox	ARTHROPODA-UNIPROT	6e-48	49.5	glutathione S-transferase 1	6E-006	gi|170032781	50.8	81	215	38	54	38	50	3	121	11	1	Culex quinquefasciatus	Glutathione S-transferase	6E-048	tr|A0A131YEV9|A0A131YEV9_RHIAP	191	107	216	84	93	50	17	0	110	1	1		glutathione S-transferase	0.072	gi|937507632	40.8	77	207	33	55	37	51	2
Rm-158262	M	223	ARTHROPODA-UNIPROT	Glutathione S-transferase	detox	ARTHROPODA-UNIPROT	0	100	hypothetical protein DAPPUDRAFT_230303	2E-071	gi|321477406	270	218	218	56	72	100	95	0	1	1	1	Daphnia pulex	Glutathione S-transferase	1E-123	tr|Q6JVM9|Q6JVM9_RHIAP	442	223	223	94	97	100	12	0	1	1	1		MULTISPECIES: glutathione S-transferase	2E-048	gi|495705565	196	216	239	46	63	90	115	5
Rm-16001	K	65	ARTHROPODA-UNIPROT	glutathione S-transferase	detox	TICK	6e-30	62	glutathione S-transferase omega-1-like	4E-017	gi|240848631	88.2	63	239	60	74	26	25	0	13	3	1	Acyrthosiphon pisum	Glutathione S-transferase	6E-032	tr|A0A131YHK9|A0A131YHK9_RHIAP	138	65	240	100	100	27	0	0	11	1	1		glutathione S-transferase	3E-005	gi|1012827228	52	52	223	44	65	23	29	0
Rm-16246	G	296	ARTHROPODA-UNIPROT	Glutathione S-transferase	detox	ARTHROPODA-UNIPROT	0	100	hypothetical protein TcasGA2_TC000055	2E-042	gi|270003033	174	208	474	42	59	44	119	4	6	62	1	Tribolium castaneum	Glutathione S-transferase	1E-135	tr|A0A131YHK9|A0A131YHK9_RHIAP	484	240	240	96	99	100	8	0	1	57	1		glutathione S-transferase	6E-017	gi|757175416	92.8	217	226	30	49	96	151	16
Rm-163189	T	85	ARTHROPODA-UNIPROT	glutathione S-transferase	detox	TICK	4e-17	50.3	AAEL006764-PA, partial	3E-004	gi|157114334	45.1	53	201	37	67	26	33	2	122	16	1	Aedes aegypti	Glutathione S-transferase	4E-031	tr|A0A131YQ21|A0A131YQ21_RHIAP	135	80	215	86	90	37	11	0	125	1	1		glutathione S-transferase	0.004	gi|1001671262	45.1	42	220	57	83	19	18	3
Rm-16417	G	154	ARTHROPODA-UNIPROT	glutathione S-transferase	detox	TICK	1e-77	84	hypothetical protein DAPPUDRAFT_230303	2E-041	gi|321477406	169	183	218	45	59	84	100	34	36	1	1	Daphnia pulex	Glutathione S-transferase	1E-075	tr|Q6JVM9|Q6JVM9_RHIAP	283	188	223	76	79	84	44	34	36	1	1		MULTISPECIES: glutathione S-transferase	4E-026	gi|495705565	121	171	239	40	52	72	102	34
Rm-17888	M	216	ARTHROPODA-UNIPROT	Glutathione S-transferase	detox	ARTHROPODA-UNIPROT	0	100	GSTD1-5 protein, putative	7E-027	gi|242008970	122	197	216	36	53	91	125	6	1	1	1	Pediculus humanus corporis	Glutathione S-transferase	1E-123	tr|A0A023JC97|A0A023JC97_RHIMP	442	216	216	100	100	100	0	0	1	1	1		glutathione S-transferase	3E-017	gi|496332265	92.8	198	207	32	53	96	134	8
Rm-18591	M	216	ARTHROPODA-UNIPROT	Glutathione S-transferase	detox	ARTHROPODA-UNIPROT	0	100	uncharacterized protein Dana_GF12163	5E-033	gi|194753844	142	197	220	38	55	90	121	1	4	3	1	Drosophila ananassae	Glutathione S-transferase	1E-115	tr|A0A131YHR2|A0A131YHR2_RHIAP	417	216	216	91	97	100	19	0	1	1	1		glutathione S-transferase	3E-015	gi|516097210	86.3	205	209	30	52	98	143	4
Rm-2328	M	215	ARTHROPODA-UNIPROT	Glutathione S-transferase	detox	ARTHROPODA-UNIPROT	0	100	glutathione S-transferase 1-like	9E-032	gi|1036891947	138	195	220	42	56	89	113	2	6	5	1	Drosophila biarmipes	Glutathione S-transferase	1E-120	tr|A0A131YQ21|A0A131YQ21_RHIAP	431	215	215	96	99	100	7	0	1	1	1		glutathione S-transferase	7E-014	gi|734855406	81.6	209	208	32	47	100	142	6
Rm-42294	A	260	ARTHROPODA-UNIPROT	glutathione s-transferase	detox	ARTHROPODA-UNIPROT	0	96.9	hypothetical protein BRAFLDRAFT_72748	2E-051	gi|260796361	204	220	218	45	63	101	121	7	1	41	1	Branchiostoma floridae	Putative glutathione s-transferase ixodes scapularis glutathione s-transferase	1E-101	tr|A0A023GJ21|A0A023GJ21_9ACAR	370	220	227	78	86	97	47	0	1	41	1		MULTISPECIES: glutathione S-transferase	8E-033	gi|495705565	145	212	239	36	55	89	135	8
Rm-42295	F	228	ARTHROPODA-UNIPROT	glutathione s-transferase	detox	ARTHROPODA-UNIPROT	0	96.9	hypothetical protein BRAFLDRAFT_72748	4E-051	gi|260796361	202	220	218	44	63	101	123	7	1	9	1	Branchiostoma floridae	Putative glutathione s-transferase ixodes scapularis glutathione s-transferase	1E-100	tr|A0A023GJ21|A0A023GJ21_9ACAR	368	220	227	77	87	97	49	0	1	9	1		MULTISPECIES: glutathione S-transferase	2E-032	gi|495705565	143	212	239	35	55	89	136	8
Rm-42296	F	172	ARTHROPODA-UNIPROT	glutathione s-transferase	detox	ARTHROPODA-UNIPROT	3e-73	72.2	hypothetical protein BRAFLDRAFT_72748	2E-041	gi|260796361	169	166	218	47	68	76	87	7	1	9	1	Branchiostoma floridae	Putative glutathione s-transferase ixodes scapularis glutathione s-transferase	3E-073	tr|A0A023GJ21|A0A023GJ21_9ACAR	276	164	227	79	88	72	33	0	1	9	1		MULTISPECIES: glutathione S-transferase	2E-023	gi|495705565	112	164	239	37	56	69	103	8
Rm-50810	M	216	ARTHROPODA-UNIPROT	Glutathione S-transferase	detox	ARTHROPODA-UNIPROT	0	100	uncharacterized protein Dana_GF12163	1E-032	gi|194753844	140	198	220	39	57	90	120	1	5	4	1	Drosophila ananassae	Glutathione S-transferase	1E-113	tr|A0A131Z246|A0A131Z246_RHIAP	408	216	216	89	95	100	22	0	1	1	1		glutathione S-transferase	2E-016	gi|755705074	90.1	203	207	30	49	98	142	8
Rm-61019	M	226	ARTHROPODA-UNIPROT	glutathione s-transferase	detox	ARTHROPODA-UNIPROT	0	100	probable maleylacetoacetate isomerase 2	3E-053	gi|380026065	209	210	217	46	66	97	113	0	4	1	1	Apis florea	Putative glutathione s-transferase	1E-120	tr|L7M481|L7M481_9ACAR	432	226	226	92	94	100	17	0	1	1	1		maleylacetoacetate isomerase	8E-036	gi|759394495	154	212	212	41	59	100	124	10
Rm-63151	M	220	ARTHROPODA-UNIPROT	glutathione s-transferase	detox	ARTHROPODA-UNIPROT	0	100	hypothetical protein DAPPUDRAFT_230303	1E-049	gi|321477406	197	216	218	43	62	99	123	0	1	1	1	Daphnia pulex	Putative glutathione s-transferase	1E-128	tr|L7M3V3|L7M3V3_9ACAR	459	220	220	96	99	100	8	0	1	1	1		MULTISPECIES: glutathione S-transferase	6E-037	gi|495705565	158	217	239	35	58	91	139	7
Rm-64283	E	139	ARTHROPODA-UNIPROT	glutathione s-transferase	detox	ARTHROPODA-UNIPROT	9e-70	63.7	probable maleylacetoacetate isomerase 2 isoform X2	1E-042	gi|642929027	172	139	225	57	74	62	59	0	79	1	1	Tribolium castaneum	Putative glutathione s-transferase	9E-070	tr|L7M7B5|L7M7B5_9ACAR	263	139	218	95	97	64	6	0	80	1	1		Maleylpyruvate isomerase	3E-027	gi|872679540	125	138	222	44	66	62	77	8
Rm-64284	M	217	ARTHROPODA-UNIPROT	glutathione s-transferase	detox	ARTHROPODA-UNIPROT	0	98.1	glutathione-S-transferase theta, GST, putative	1E-070	gi|242010719	267	209	217	62	77	96	79	0	6	4	1	Pediculus humanus corporis	Maleylacetoacetate isomerase	1E-116	tr|A0A131YGA7|A0A131YGA7_RHIAP	418	217	217	96	98	100	8	0	1	1	1		Maleylpyruvate isomerase	5E-053	gi|872679540	211	211	222	49	69	95	107	8
Rm-67287	T	116	ARTHROPODA-UNIPROT	Glutathione S-transferase	detox	ARTHROPODA-UNIPROT	9e-55	53	uncharacterized protein Dmoj_GI20133	1E-008	gi|195120636	59.7	93	225	36	52	41	59	1	123	16	1	Drosophila mojavensis	Glutathione S-transferase	9E-055	tr|A0A131Z246|A0A131Z246_RHIAP	214	116	216	90	93	54	11	0	101	1	1		MULTISPECIES: glutathione S-transferase	0.025	gi|980972438	42.4	90	220	32	51	41	61	8
Rm-67288	P	241	ARTHROPODA-UNIPROT	Glutathione S-transferase	detox	ARTHROPODA-UNIPROT	0	100	glutathione S-transferase D1	6E-032	gi|289063438	139	218	215	35	54	101	140	7	1	26	1	Nasonia vitripennis	Glutathione S-transferase	1E-115	tr|A0A131Z246|A0A131Z246_RHIAP	415	216	216	91	95	100	18	0	1	26	1		glutathione S-transferase	2E-014	gi|755705074	84	163	207	31	51	79	112	5
Rm-67289	R	141	ARTHROPODA-UNIPROT	Glutathione S-transferase	detox	ARTHROPODA-UNIPROT	2e-68	65.2	glutathione S transferase E11, isoform A	2E-011	gi|20130123	68.9	141	225	31	48	63	96	3	79	2	1	Drosophila melanogaster	Glutathione S-transferase	2E-068	tr|A0A131Z246|A0A131Z246_RHIAP	259	141	216	88	94	65	16	0	76	1	1		glutathione S-transferase	9E-005	gi|835645799	50.4	118	207	31	50	57	81	14
Rm-67290	A	251	ARTHROPODA-UNIPROT	Glutathione S-transferase	detox	ARTHROPODA-UNIPROT	0	100	uncharacterized protein Dana_GF12163	2E-032	gi|194753844	140	198	220	39	57	90	120	1	5	39	1	Drosophila ananassae	Glutathione S-transferase	1E-117	tr|A0A131Z246|A0A131Z246_RHIAP	421	216	216	92	97	100	16	0	1	36	1		glutathione S-transferase	8E-016	gi|755705074	88.6	163	207	33	52	79	109	5
Rm-69037	R	181	ARTHROPODA-UNIPROT	Glutathione S-transferase	detox	ARTHROPODA-UNIPROT	1e-20	71.1	glutathione S-transferase, epsilon class	3E-006	gi|568250540	52.8	91	224	35	50	41	59	0	126	68	1	Anopheles darlingi	Uncharacterized protein	2E-023	tr|G3MJV1|G3MJV1_9ACAR	110	168	169	34	57	99	110	21	1	11	1		glutathione S-transferase	0.023	gi|639539550	42.7	55	200	38	60	28	34	1
Rm-70045	M	330	ARTHROPODA-UNIPROT	Glutathione S-transferase	detox	ARTHROPODA-UNIPROT	0	83.7	Prostaglandin E synthase 2, putative	9E-095	gi|242023805	348	314	412	52	70	76	148	7	72	13	1	Pediculus humanus corporis	Putative glutathione s-transferase	0.0	tr|L7MB18|L7MB18_9ACAR	649	330	394	94	96	84	17	0	65	1	1		glutaredoxin	7E-004	gi|908739744	49.7	108	123	33	46	88	72	12
Rm-71038	M	227	ARTHROPODA-UNIPROT	Glutathione S-transferase	detox	ARTHROPODA-UNIPROT	0	100	hypothetical protein BRAFLDRAFT_100190	1E-037	gi|260787378	157	244	239	40	55	102	146	27	3	2	1	Branchiostoma floridae	Glutathione S-transferase	1E-121	tr|A0A131YVB2|A0A131YVB2_RHIAP	437	238	238	90	90	100	23	11	1	1	1		hypothetical protein	1E-019	gi|929534215	101	165	257	35	55	64	107	10
Rm-71039	E	94	ARTHROPODA-UNIPROT	Glutathione S-transferase	detox	ARTHROPODA-UNIPROT	2e-46	44.1	uncharacterized protein Dmoj_GI11973	5E-009	gi|195127413	61.2	72	241	40	54	30	43	4	140	1	1	Drosophila mojavensis	Glutathione S-transferase	2E-046	tr|A0A131YVB2|A0A131YVB2_RHIAP	186	105	238	86	86	44	14	11	134	1	1		glutathione-dependent disulfide-bond oxidoreductase	0.21	gi|983297659	39.3	68	279	27	54	24	49	3
Rm-71040	M	238	ARTHROPODA-UNIPROT	Glutathione S-transferase	detox	ARTHROPODA-UNIPROT	0	100	hypothetical protein DAPPUDRAFT_318250	2E-042	gi|321469659	174	234	254	37	59	92	146	6	17	9	1	Daphnia pulex	Glutathione S-transferase	1E-134	tr|A0A131YVB2|A0A131YVB2_RHIAP	478	238	238	96	97	100	8	0	1	1	1		glutathione S-transferase	3E-021	gi|950525879	106	221	231	29	51	96	156	12
Rm-71042	M	214	ARTHROPODA-UNIPROT	Glutathione S-transferase	detox	ARTHROPODA-UNIPROT	0	93.4	hypothetical protein DAPPUDRAFT_318250	1E-036	gi|321469659	154	218	254	37	58	86	137	6	33	1	1	Daphnia pulex	Putative glutathione s-transferase	1E-122	tr|L7M5G9|L7M5G9_9ACAR	438	214	229	98	98	93	3	0	16	1	1		glutathione S-transferase	2E-020	gi|950525879	103	212	231	29	51	92	150	12
Rm-71440	V	273	ARTHROPODA-UNIPROT	Glutathione S-transferase	detox	ARTHROPODA-UNIPROT	0	100	Glutathione S-transferase kappa 1	4E-057	gi|1022774448	223	219	226	48	68	97	112	1	3	49	1	Daphnia magna	Glutathione S-transferase kappa 1	1E-122	tr|A0A131YG69|A0A131YG69_RHIAP	439	226	226	95	97	100	11	0	1	48	1		disulfide bond formation protein DsbA	1E-019	gi|1033081351	101	206	196	33	52	105	137	15
Rm-75097	M	216	ARTHROPODA-UNIPROT	Glutathione S-transferase	detox	ARTHROPODA-UNIPROT	0	100	GSTD1-5 protein, putative	2E-027	gi|242008970	124	200	216	36	54	93	128	6	1	1	1	Pediculus humanus corporis	Glutathione S-transferase	1E-110	tr|A0A131YCR7|A0A131YCR7_RHIAP	399	216	216	88	93	100	25	0	1	1	1		glutathione S-transferase	4E-013	gi|748189086	79.3	181	207	30	46	87	125	7
Rm-76331	Y	243	ARTHROPODA-UNIPROT	Glutathione S-transferase	detox	ARTHROPODA-UNIPROT	0	100	hypothetical protein BRAFLDRAFT_72748	2E-049	gi|260796361	197	220	218	43	63	101	125	7	1	24	1	Branchiostoma floridae	Putative glutathione s-transferase	1E-120	tr|A0A131XNT8|A0A131XNT8_9ACAR	433	220	220	91	97	100	18	0	1	24	1		MULTISPECIES: glutathione S-transferase	1E-031	gi|495705565	140	218	239	34	55	91	143	8
Rm-937	R	210	ARTHROPODA-UNIPROT	Glutathione S-transferase	detox	ARTHROPODA-UNIPROT	0	95	hypothetical protein BRAFLDRAFT_72748	2E-047	gi|260796361	189	206	218	44	62	94	114	0	11	1	1	Branchiostoma floridae	Glutathione S-transferase	1E-116	tr|A0A131Z310|A0A131Z310_RHIAP	419	209	220	96	98	95	8	0	11	1	1		MULTISPECIES: glutathione S-transferase	2E-032	gi|495705565	142	210	239	36	56	88	133	5
Rm-38194	M	223	ARTHROPODA-UNIPROT	Glutathione S-transferase 1	detox	ARTHROPODA-UNIPROT	0	100	hypothetical protein DAPPUDRAFT_230303	3E-071	gi|321477406	269	218	218	57	70	100	92	0	1	1	1	Daphnia pulex	Glutathione S-transferase 1	1E-130	tr|A0A034WXS6|A0A034WXS6_RHIMP	465	223	223	100	100	100	0	0	1	1	1		MULTISPECIES: glutathione S-transferase	1E-048	gi|495705565	197	216	239	47	60	90	114	5
Rm-158261	A	149	ARTHROPODA-UNIPROT	Glutathione S-transferase 2	detox	ARTHROPODA-UNIPROT	3e-83	100	hypothetical protein DAPPUDRAFT_230303	1E-028	gi|321477406	126	87	218	65	79	40	30	0	1	21	1	Daphnia pulex	Glutathione S-transferase 2 (Fragment)	3E-083	tr|A0A034WXZ4|A0A034WXZ4_RHIMP	308	149	149	100	100	100	0	0	1	1	1		MULTISPECIES: glutathione S-transferase	3E-019	gi|495705565	98.6	86	239	56	74	36	37	5
Rm-38193	E	91	ARTHROPODA-UNIPROT	Glutathione S-transferase C-terminal domain family, Class Mu subfamily	detox	CDD	8e-32	67.7	Glutathione S-transferase Mu 3	1E-023	gi|1022778228	109	82	214	58	74	38	34	0	91	3	1	Daphnia magna	Glutathione S-transferase 1	2E-042	tr|A0A034WXS6|A0A034WXS6_RHIMP	172	84	223	96	97	38	3	0	91	1	1		MULTISPECIES: glutathione S-transferase	5E-006	gi|495705565	54.7	82	239	36	48	34	52	0
Rm-71117	T	240	ARTHROPODA-UNIPROT	glyoxylase	detox	ARTHROPODA-UNIPROT	0	78.7	ETHE1 protein, putative	6E-084	gi|242025339	311	227	244	68	78	93	72	0	15	9	1	Pediculus humanus corporis	Sulfur dioxygenase	1E-130	tr|A0A131YQU3|A0A131YQU3_RHIAP	465	234	293	96	97	80	9	0	60	7	1		Zn-dependent hydrolase	9E-059	gi|765533163	231	227	227	52	67	100	108	6
Rm-9481	M	278	ARTHROPODA-UNIPROT	Glyoxylase	detox	KOG	4e-49	96.2	hypothetical protein DAPPUDRAFT_303870	5E-083	gi|321469697	309	267	273	56	72	98	116	2	3	4	1	Daphnia pulex	Uncharacterized protein	1E-155	tr|L7LYW1|L7LYW1_9ACAR	548	278	278	96	98	100	9	0	1	1	1		MBL fold metallo-hydrolase	4E-027	gi|750572308	126	268	268	31	51	100	183	19
Rm-55270	M	1324	ARTHROPODA-UNIPROT	Multidrug resistance-associated protein/mitoxantrone resistance protein ABC superfamily	detox	KOG	0	87.6	multidrug resistance-associated protein 1	0.0	gi|1035590016	1234	1355	1529	47	66	89	712	40	1	1	1	Apis cerana	Putative abc transporter c family member (Fragment)	0.0	tr|V5HHU7|V5HHU7_IXORI	2083	1338	1523	77	88	88	306	16	8	1	1		hypothetical protein	1E-110	gi|507024184	404	1162	1239	27	47	94	839	128
Rm-17254	M	701	ARTHROPODA-UNIPROT	Multidrug/pheromone exporter ABC superfamily	detox	KOG	0	44.2	ABC transporter	0.0	gi|321470040	662	647	688	53	71	94	301	13	36	48	1	Daphnia pulex	ATP-binding cassette, subfamily B (MDR/TAP), member 8	0.0	tr|A0A131YYF2|A0A131YYF2_RHIAP	1293	701	701	94	96	100	38	0	1	1	1		ABC transporter	1E-089	gi|944534382	335	601	610	34	54	99	395	19
Rm-80509	S	472	ARTHROPODA-UNIPROT	Pyridine nucleotide-disulphide oxidoreductase	detox	KOG	0	96.6	hypothetical protein BRAFLDRAFT_122807	0.0	gi|260799565	639	474	596	64	79	80	169	2	123	1	1	Branchiostoma floridae	Putative dihydrolipoamide dehydrogenase	0.0	tr|L7M828|L7M828_9ACAR	941	472	592	97	98	80	12	0	121	1	1		glutathione-disulfide reductase	7E-073	gi|736357024	279	459	454	39	56	101	279	29
Rm-22722	G	296	ARTHROPODA-UNIPROT	Short-chain alcohol dehydrogenase/3-hydroxyacyl-CoA dehydrogenase	detox	KOG	0	98.8	3-hydroxyacyl-CoA dehydrogenase type-2	1E-104	gi|72006882	379	257	260	73	83	99	69	0	2	38	1	Strongylocentrotus purpuratus	Putative short-chain alcohol dehydrogenase/3-hydroxyacyl-coa dehydrogenase	1E-149	tr|L7MDN0|L7MDN0_9ACAR	530	286	307	93	96	93	19	0	22	11	1		3-hydroxy-2-methylbutyryl-CoA dehydrogenase	7E-076	gi|1031459133	288	248	255	58	74	97	103	2
Rm-162791	G	387	ARTHROPODA-UNIPROT	sulfatase-1	detox	REFSEQ-INVERTEBRATE	0	63.1	extracellular sulfatase Sulf-1	3E-087	gi|328703992	323	312	929	50	65	34	154	32	231	10	1	Acyrthosiphon pisum	Sulfatase	0.0	tr|A0A131YI21|A0A131YI21_RHIAP	760	384	1006	92	96	38	29	0	247	4	1		sulfatase	3E-028	gi|740012635	130	204	499	36	53	41	129	5
Rm-11356	T	254	ARTHROPODA-UNIPROT	Sulfatase-modifying factor 1 precursor	detox	ARTHROPODA	0	65.4	Sulfatase-modifying factor 1 precursor, putative	1E-106	gi|242014044	384	239	365	70	82	65	70	0	121	12	1	Pediculus humanus corporis	Putative sulfatase-modifying factor 1-like protein	1E-146	tr|L7LXK6|L7LXK6_9ACAR	521	249	376	94	97	66	13	0	128	6	1		hypothetical protein	1E-082	gi|902812412	310	237	319	58	74	74	98	1
Rm-13010	M	338	ARTHROPODA-UNIPROT	Sulfotransferase	detox	ARTHROPODA-UNIPROT	0	100	sulfotransferase 1A1	3E-036	gi|780185798	154	324	322	32	48	101	219	53	21	25	1	Strongylocentrotus purpuratus	Sulfotransferase	0.0	tr|A0A131YLV0|A0A131YLV0_RHIAP	675	338	338	92	97	100	24	0	1	1	1		hypothetical protein	9E-013	gi|1028135120	79.3	252	329	27	43	77	183	47
Rm-13011	M	338	ARTHROPODA-UNIPROT	Sulfotransferase	detox	ARTHROPODA-UNIPROT	0	100	hypothetical protein DAPPUDRAFT_93396	2E-036	gi|321460200	154	306	336	33	51	91	202	54	55	46	1	Daphnia pulex	Sulfotransferase	0.0	tr|A0A131YLV0|A0A131YLV0_RHIAP	678	338	338	93	97	100	22	0	1	1	1		hypothetical protein	5E-013	gi|1028135120	80.1	252	329	27	44	77	183	47
Rm-25779	F	296	ARTHROPODA-UNIPROT	sulfotransferase	detox	ARTHROPODA-UNIPROT	0	93	sulfotransferase 1A1	5E-035	gi|780185798	149	308	322	33	53	96	206	58	29	6	1	Strongylocentrotus purpuratus	Putative sulfotransferase	1E-157	tr|L7LSJ9|L7LSJ9_9ACAR	556	296	318	87	93	93	36	3	7	1	1		hypothetical protein	2E-008	gi|739408165	64.7	288	300	22	39	96	224	56
Rm-26024	M	356	ARTHROPODA-UNIPROT	sulfotransferase	detox	ARTHROPODA-UNIPROT	0	100.6	sulfotransferase 1A1	8E-036	gi|780185798	152	322	322	32	52	100	218	58	29	41	1	Strongylocentrotus purpuratus	Putative sulfotransferase	1E-171	tr|L7LSJ9|L7LSJ9_9ACAR	602	320	318	87	94	101	39	3	1	30	1		hypothetical protein	2E-008	gi|739408165	64.7	290	300	22	38	97	225	56
Rm-38606	G	407	ARTHROPODA-UNIPROT	sulfotransferase	detox	ARTHROPODA-UNIPROT	0	100	Sulfotransferase 6B1	3E-039	gi|1022773430	164	295	335	35	50	88	189	50	61	126	1	Daphnia magna	Putative sulfotransferase	1E-176	tr|A0A131XQA4|A0A131XQA4_9ACAR	620	317	317	90	96	100	29	0	1	91	1		hypothetical protein	8E-016	gi|898288172	89.7	201	308	29	47	65	141	37
Rm-39808	D	300	ARTHROPODA-UNIPROT	sulfotransferase	detox	ARTHROPODA-UNIPROT	0	94.6	Sulfotransferase 6B1	2E-038	gi|1022773430	160	295	335	35	50	88	190	50	61	19	1	Daphnia magna	Putative sulfotransferase	1E-167	tr|A0A131XQA4|A0A131XQA4_9ACAR	588	300	317	91	96	95	26	0	18	1	1		hypothetical protein	5E-016	gi|898288172	89.7	201	308	29	46	65	141	37
Rm-47081	M	296	ARTHROPODA-UNIPROT	sulfotransferase	detox	ARTHROPODA-UNIPROT	0	98.9	sulfotransferase 1A2	8E-033	gi|390351282	142	294	330	33	48	89	195	52	48	29	1	Strongylocentrotus purpuratus	Uncharacterized protein	1E-154	tr|G3MKZ8|G3MKZ8_9ACAR	546	295	296	83	91	100	48	0	1	1	1		hypothetical protein	7E-016	gi|987887835	89.4	272	302	30	44	90	190	45
Rm-5025	M	219	ARTHROPODA-UNIPROT	Sulfotransferase	detox	ARTHROPODA-UNIPROT	0	100	GM12679	0.84	gi|195340791	35.4	107	1310	27	44	8	78	11	715	123	1	Drosophila sechellia	Sulfotransferase	1E-110	tr|A0A131Z5Z3|A0A131Z5Z3_RHIAP	400	219	219	92	96	100	16	0	1	1	1		hypothetical protein	1.6	gi|917501019	37.4	94	3170	24	43	3	71	7
Rm-50318	M	323	ARTHROPODA-UNIPROT	sulfotransferase	detox	ARTHROPODA-UNIPROT	0	98.4	sulfotransferase 1C2-like	1E-024	gi|780140576	115	312	330	28	44	95	222	59	41	25	1	Strongylocentrotus purpuratus	Putative sulfotransferase	1E-135	tr|A0A023GLK9|A0A023GLK9_9ACAR	482	320	325	72	82	98	87	2	2	6	1		hypothetical protein	6E-007	gi|916966776	59.7	203	312	25	44	65	152	35
Rm-50335	M	313	ARTHROPODA-UNIPROT	Sulfotransferase	detox	ARTHROPODA-UNIPROT	0	100	sulfotransferase 1C2A-like	1E-030	gi|780174142	135	315	308	31	47	102	215	50	21	11	1	Strongylocentrotus purpuratus	Sulfotransferase	1E-177	tr|A0A131YL60|A0A131YL60_RHIAP	622	313	313	92	97	100	22	0	1	1	1		hypothetical protein	2E-013	gi|898288172	81.6	226	308	28	44	73	162	35
Rm-63628	G	317	ARTHROPODA-UNIPROT	sulfotransferase	detox	ARTHROPODA-UNIPROT	3e-85	86.3	sulfotransferase family cytosolic 1B member 1	6E-029	gi|390361574	129	238	308	32	50	77	160	28	6	38	1	Strongylocentrotus purpuratus	Putative sulfotransferase (Fragment)	3E-085	tr|V5I2A0|V5I2A0_IXORI	317	266	308	52	73	86	127	1	1	52	1		sulfotransferase	1E-013	gi|1020052918	82	186	301	30	47	62	129	23
Rm-65386	M	320	ARTHROPODA-UNIPROT	sulfotransferase	detox	ARTHROPODA-UNIPROT	0	94	hypothetical protein DAPPUDRAFT_327385	1E-017	gi|321460199	92.4	203	350	29	49	58	144	33	66	30	1	Daphnia pulex	Putative sulfotransferase ixodes scapularis sulfotransferase (Fragment)	1E-109	tr|A0A023G7C5|A0A023G7C5_9ACAR	398	298	316	61	80	94	114	1	15	20	1		MULTISPECIES: sulfotransferase	8E-005	gi|503579931	52.8	124	301	29	51	41	87	20
Rm-6790	M	337	ARTHROPODA-UNIPROT	sulfotransferase	detox	ARTHROPODA-UNIPROT	0	92	Sulfotransferase 6B1	1E-033	gi|1022773430	145	304	335	31	51	91	209	50	55	44	1	Daphnia magna	Sulfotransferase	1E-104	tr|A0A131YLV0|A0A131YLV0_RHIAP	379	311	338	55	73	92	138	1	29	27	1		sulfotransferase	1E-013	gi|1020052918	82	186	301	30	47	62	129	23
Rm-73923	L	266	ARTHROPODA-UNIPROT	sulfotransferase	detox	TICK	5e-47	79.1	sulfotransferase 1C2-like	2E-023	gi|780140576	111	272	330	29	48	82	193	30	62	1	1	Strongylocentrotus purpuratus	Sulfotransferase, putative	6E-045	tr|B7PPT6|B7PPT6_IXOSC	183	269	340	37	57	79	169	11	67	1	1		sulfotransferase	1E-005	gi|451991100	55.1	219	295	28	45	74	156	36
Rm-75585	M	398	ARTHROPODA-UNIPROT	sulfotransferase	detox	ARTHROPODA-UNIPROT	0	100	hypothetical protein DAPPUDRAFT_310616	9E-082	gi|321478532	305	346	346	44	62	100	192	10	2	56	1	Daphnia pulex	Putative sulfotransferase	0.0	tr|L7M125|L7M125_9ACAR	788	398	398	93	97	100	26	0	1	1	1		sulfotransferase	1E-015	gi|1020052918	89.4	273	301	27	44	91	199	42
Rm-76416	M	312	ARTHROPODA-UNIPROT	sulfotransferase	detox	ARTHROPODA-UNIPROT	0	100	sulfotransferase 1C2A-like	4E-037	gi|780174142	157	312	308	32	49	101	212	49	19	9	1	Strongylocentrotus purpuratus	Sulfotransferase	1E-179	tr|A0A131YY26|A0A131YY26_RHIAP	629	312	312	93	97	100	20	0	1	1	1		hypothetical protein	5E-010	gi|1028135120	70.1	216	329	25	43	66	162	41
Rm-77309	M	222	ARTHROPODA-UNIPROT	sulfotransferase	detox	ARTHROPODA-UNIPROT	0	100	protein numb isoform X1	1.1	gi|1028697455	35	67	618	31	49	11	46	7	336	115	1	Acyrthosiphon pisum	Sulfotransferase	1E-118	tr|A0A131Z3R6|A0A131Z3R6_RHIAP	425	222	222	95	97	100	10	0	1	1	1		haloacid dehalogenase	1.3	gi|499915075	37.7	149	1506	28	44	10	106	11
Rm-78952	M	306	ARTHROPODA-UNIPROT	sulfotransferase	detox	ARTHROPODA-UNIPROT	0	100	sulfotransferase 1C2A-like	6E-032	gi|780174142	139	311	308	30	49	101	215	45	22	12	1	Strongylocentrotus purpuratus	Sulfotransferase	1E-115	tr|A0A131YY26|A0A131YY26_RHIAP	416	312	312	61	76	100	121	6	1	1	1		hypothetical protein	9E-011	gi|898288172	72.4	209	308	25	42	68	156	35
Rm-27851	M	107	ARTHROPODA-UNIPROT	Thioredoxin	detox	KOG	2e-28	94.3	Thioredoxin-2	2E-029	gi|1022759462	129	107	105	58	77	102	44	2	1	1	1	Daphnia magna	Thioredoxin	2E-053	tr|A0A131XCP4|A0A131XCP4_9ACAR	209	107	107	96	98	100	4	0	1	1	1		thiol reductase thioredoxin	3E-015	gi|647282542	85.5	91	104	43	67	88	51	1
Rm-27852	M	107	ARTHROPODA-UNIPROT	Thioredoxin	detox	KOG	2e-28	94.3	Thioredoxin-2	2E-029	gi|1022759462	129	107	105	58	77	102	44	2	1	1	1	Daphnia magna	Thioredoxin	2E-053	tr|A0A131XCP4|A0A131XCP4_9ACAR	209	107	107	96	98	100	4	0	1	1	1		thiol reductase thioredoxin	3E-015	gi|647282542	85.5	91	104	43	67	88	51	1
Rm-81331	M	99	ARTHROPODA-UNIPROT	Thioredoxin	detox	ARTHROPODA-UNIPRO	6e-51	68	Uncharacterized protein APZ42_030619	1E-021	gi|1022759811	102	94	96	48	69	98	48	3	1	1	1	Daphnia magna	Thioredoxin	6E-051	tr|A0A131Z1V0|A0A131Z1V0_RHIAP	201	99	146	94	97	68	5	0	1	1	1		alkyl hydroperoxide reductase	5E-006	gi|896554961	54.7	65	182	40	52	36	39	1
Rm-71661	P	322	ARTHROPODA-UNIPROT	Thioredoxin-like protein	detox	KOG	0	100.3	thioredoxin-like protein 1	3E-099	gi|156542825	363	285	287	62	76	99	107	1	4	38	1	Nasonia vitripennis	Thioredoxin like protein	1E-155	tr|A0A131YRF3|A0A131YRF3_RHIAP	549	287	287	94	98	100	17	0	1	36	1		thioredoxin	8E-013	gi|947231119	79.3	105	120	40	64	88	63	4
Rm-71879	I	177	ARTHROPODA-UNIPROT	Thioredoxin-like protein	detox	KOG	5e-67	80	PITH domain-containing protein CG6153	6E-058	gi|91083701	224	159	205	66	81	78	54	0	19	5	1	Tribolium castaneum	Thioredoxin like protein	7E-080	tr|A0A131Z2M1|A0A131Z2M1_RHIAP	298	155	214	92	95	72	11	0	27	5	1		hypothetical protein	0.71	gi|906971416	37.7	75	162	32	53	46	51	3
Rm-14460	M	316	ARTHROPODA-UNIPROT	Aldehyde reductase	detox/ox	ARTHROPODA-UNIPROT	0	100	aldose reductase-like	2E-097	gi|1035604414	357	312	318	53	70	98	146	0	7	5	1	Apis cerana	Aldehyde reductase	1E-179	tr|A0A131YR32|A0A131YR32_RHIAP	629	316	316	95	98	100	13	0	1	1	1		glyoxal reductase	1E-060	gi|754288573	238	302	274	42	59	110	174	31
Rm-24049	M	278	ARTHROPODA-UNIPROT	Aldehyde reductase	detox/ox	ARTHROPODA-UNIPROT	1e-160	88	uncharacterized protein Dvir_GJ11267, isoform E	1E-104	gi|968117053	379	278	318	65	78	87	95	0	1	1	1	Drosophila virilis	Aldehyde reductase	1E-160	tr|A0A131YS64|A0A131YS64_RHIAP	565	278	315	98	98	88	5	0	1	1	1		aldehyde reductase	1E-059	gi|407961639	234	267	318	45	61	84	145	3
Rm-64140	M	316	ARTHROPODA-UNIPROT	Aldehyde reductase	detox/ox	ARTHROPODA-UNIPROT	0	100	aldose reductase-like	1E-097	gi|1035604414	357	312	318	53	70	98	146	0	7	5	1	Apis cerana	Aldehyde reductase	1E-178	tr|A0A131YR32|A0A131YR32_RHIAP	627	316	316	94	98	100	16	0	1	1	1		glyoxal reductase	6E-061	gi|754288573	239	302	274	42	59	110	174	31
Rm-27556	G	562	ARTHROPODA-UNIPROT	Catalase	detox/ox	ARTHROPODA	0	98.5	Catalase, putative	0.0	gi|242014048	758	484	491	73	85	99	128	3	4	66	1	Pediculus humanus corporis	Catalase	0.0	tr|L7M7X5|L7M7X5_9ACAR	1024	497	510	96	98	97	17	0	1	64	1		catalase	1E-165	gi|765540956	585	471	486	59	75	97	191	3
Rm-13237	S	60	ARTHROPODA-UNIPROT	Cu-Zn superoxide dismutase	detox/ox	ARTHROPODA	1e-10	42.8	Cu-Zn superoxide dismutase, partial	1E-010	gi|397782120	66.2	51	119	58	72	43	21	1	27	1	1	Strongylocentrotus droebachiensis	Superoxide dismutase, Cu-Zn family	2E-020	tr|A0A131Z573|A0A131Z573_RHIAP	99.8	45	206	100	100	22	0	0	84	1	1		hypothetical protein	1E-007	gi|970987868	60.1	39	154	64	76	25	14	0
Rm-3608	M	521	ARTHROPODA-UNIPROT	cytochrome P450	detox/ox	REFSEQ-INVERTEBRATE	0	100.5	LOW QUALITY PROTEIN: cytochrome P450 6k1	1E-076	gi|1028710775	289	524	513	32	53	102	352	40	6	11	1	Acyrthosiphon pisum	Cytochrome P450, family 3, subfamily A	0.0	tr|A0A131YQ80|A0A131YQ80_RHIAP	995	521	521	93	97	100	34	0	1	1	1		cytochrome P450	2E-035	gi|1003773395	155	421	452	28	44	93	301	50
Rm-59826	G	524	ARTHROPODA-UNIPROT	cytochrome P450	detox/ox	REFSEQ-INVERTEBRATE	0	80.8	oxysterol-binding protein-related protein 10	5E-088	gi|780071774	327	481	549	40	56	88	284	66	88	6	1	Strongylocentrotus purpuratus	Oxysterol-binding protein	0.0	tr|A0A131YKR4|A0A131YKR4_RHIAP	1005	524	670	93	95	78	32	14	161	1	1		hypothetical protein	0.16	gi|797204409	42.7	65	352	38	47	18	40	6
Rm-59827	S	518	ARTHROPODA-UNIPROT	cytochrome P450	detox/ox	REFSEQ-INVERTEBRATE	0	80	oxysterol-binding protein-related protein 10	4E-090	gi|780071774	333	474	549	41	57	86	276	54	81	9	1	Strongylocentrotus purpuratus	Oxysterol-binding protein	0.0	tr|A0A131YKR4|A0A131YKR4_RHIAP	1038	518	670	97	98	77	15	0	153	1	1		hypothetical protein	0.16	gi|797204409	42.7	65	352	38	47	18	40	6
Rm-20020	F	527	ARTHROPODA-UNIPROT	cytochrome P450 307a1-like	detox/ox	NO-TICK	0	97.7	cytochrome P450 307A1	1E-088	gi|1004403483	329	457	594	37	59	77	287	12	121	36	1	Tribolium castaneum	Putative cytochrome p450 (Fragment)	1E-137	tr|A0A023FV60|A0A023FV60_9ACAR	492	317	314	78	84	101	67	3	1	18	1		hypothetical protein	2E-077	gi|947874299	294	476	500	34	55	95	311	47
Rm-38473	P	531	KOG	cytochrome P450 3A24-like	detox/ox	REFSEQ-INVERTEBRATE	2e-92	91.9	cytochrome P450 3A9 isoform X1	2E-070	gi|390333271	268	488	519	30	52	94	340	22	23	58	1	Strongylocentrotus purpuratus	Cytochrome P450 3A13 (Fragment)	1E-080	tr|A0A087UZ42|A0A087UZ42_9ARAC	303	511	533	32	53	96	346	30	24	49	1		cytochrome	2E-030	gi|926271373	139	439	462	26	43	95	322	32
Rm-42876	M	531	ARTHROPODA-UNIPROT	cytochrome P450 4c3-like	detox/ox	NO-TICK	0	92.6	uncharacterized protein Dmoj_GI22127	1E-104	gi|195113187	381	539	533	38	59	101	331	40	19	5	1	Drosophila mojavensis	P450 CYP319A1	0.0	tr|A0A131YQQ2|A0A131YQQ2_RHIAP	987	531	531	91	95	100	46	0	1	1	1		cytochrome P450	2E-046	gi|739989827	192	489	476	27	48	103	353	50
Rm-98456	N	233	ARTHROPODA-UNIPROT	dlte short-chain dehydrogenases of various substrate specificities	detox/ox	COG	3e-17	64.5	Sepiapterin reductase	4E-029	gi|1022763444	129	199	408	35	55	49	129	3	131	7	1	Daphnia magna	Sepiapterin reductase	2E-091	tr|A0A131Z012|A0A131Z012_RHIAP	337	183	269	92	96	68	14	0	1	21	1		oxidoreductase	5E-009	gi|922736662	65.9	171	252	32	44	68	115	24
Rm-83945	M	727	ARTHROPODA-UNIPROT	Dual oxidase and related animal heme peroxidases	detox/ox	CDD	0	109.1	Dual oxidase-like Protein	0.0	gi|1004403872	654	728	973	48	63	75	377	70	16	33	1	Tribolium castaneum	Dual oxidase like	0.0	tr|A0A131YI62|A0A131YI62_RHIAP	1406	728	1640	93	95	44	44	3	1	1	1		hypothetical protein	3E-024	gi|917188674	119	587	660	25	40	89	437	107
Rm-83946	S	702	ARTHROPODA-UNIPROT	Dual oxidase and related animal heme peroxidases	detox/ox	CDD	0	113.4	Dual oxidase-like Protein	0.0	gi|1004403872	639	735	973	47	61	76	386	94	25	4	1	Tribolium castaneum	Dual oxidase like	0.0	tr|A0A131YI62|A0A131YI62_RHIAP	1327	703	1640	91	93	43	58	25	37	1	1		hypothetical protein	3E-024	gi|917188674	119	587	660	25	40	89	437	107
Rm-78303	M	128	ARTHROPODA-UNIPROT	glutaredoxin	detox/ox	TICK	9e-52	100.7	hypothetical protein DAPPUDRAFT_302246	6E-027	gi|321455842	120	129	124	43	64	104	73	6	1	1	1	Daphnia pulex	Putative glutaredoxin	1E-049	tr|B7SP18|B7SP18_DERVA	197	128	127	71	82	101	36	1	1	1	1		thiol:disulfide interchange protein	2.3	gi|766562803	35.8	49	190	40	48	26	29	2
Rm-33801	G	153	ARTHROPODA-UNIPROT	Glutathione peroxidase	detox/ox	ARTHROPODA-UNIPROT	2e-88	100	hypothetical protein DAPPUDRAFT_270542	2E-038	gi|321450289	159	122	205	62	72	60	46	1	76	6	1	Daphnia pulex	Glutathione peroxidase (Fragment)	2E-088	tr|A0A034WXL7|A0A034WXL7_RHIMP	325	153	153	100	100	100	0	0	1	1	1		glutathione peroxidase	3E-024	gi|736669988	115	150	179	42	59	84	87	14
Rm-62783	M	221	ARTHROPODA-UNIPROT	glutathione peroxidase	detox/ox	ARTHROPODA-UNIPROT	0	95.2	hypothetical protein DAPPUDRAFT_231855	3E-082	gi|321454173	305	216	220	65	81	98	74	2	2	4	1	Daphnia pulex	Peroxiredoxin 6, 1-Cys peroxiredoxin	1E-128	tr|A0A131YRT4|A0A131YRT4_RHIAP	457	221	221	98	100	100	3	0	1	1	1		peroxidase	4E-053	gi|970503488	212	217	212	51	66	102	106	13
Rm-3586	M	125	ARTHROPODA-UNIPROT	nadh dehydrogenase	detox/ox	ARTHROPODA-UNIPROT	9e-52	100	uncharacterized protein LOC101455020	1E-017	gi|498925828	89.7	114	114	42	61	100	66	4	3	14	1	Ceratitis capitata	NADH dehydrogenase (Ubiquinone) 1 beta subcomplex subunit 4	4E-063	tr|A0A131YFX3|A0A131YFX3_RHIAP	241	125	125	93	96	100	8	0	1	1	1		DNA polymerase	2.3	gi|849059990	35.8	59	772	38	57	8	36	3
Rm-7447	M	206	ARTHROPODA-UNIPROT	NADH dehydrogenase	detox/ox	ARTHROPODA-UNIPROT	9e-81	101.4	GH17910	4E-020	gi|195054198	99.4	195	208	34	48	94	127	14	6	7	1	Drosophila grimshawi	NADH dehydrogenase	1E-085	tr|A0A131YJS7|A0A131YJS7_RHIAP	318	211	211	80	86	100	41	7	1	1	1	ubiquinone	GntR family transcriptional regulator	0.22	gi|739862224	40	105	224	30	46	47	73	10
Rm-26362	M	206	ARTHROPODA-UNIPROT	NADH-flavin reductase	detox/ox	COG	3e-09	101	flavin reductase (NADPH)	3E-047	gi|91087179	189	198	201	48	67	99	102	2	1	5	1	Tribolium castaneum	Biliverdin reductase / flavin reductase	1E-111	tr|A0A131Z3P7|A0A131Z3P7_RHIAP	401	206	206	96	98	100	8	0	1	1	1		epimerase	7E-022	gi|1016877596	108	210	207	29	53	101	148	17
Rm-26493	M	206	ARTHROPODA-UNIPROT	NADH-flavin reductase	detox/ox	COG	7e-11	102.3	flavin reductase (NADPH)	8E-046	gi|91087179	184	198	201	46	66	99	105	2	1	5	1	Tribolium castaneum	Biliverdin reductase / flavin reductase	1E-107	tr|A0A131Z3P7|A0A131Z3P7_RHIAP	388	206	206	93	96	100	14	0	1	1	1		epimerase	9E-022	gi|1016420878	107	208	207	31	51	100	143	17
Rm-83900	E	103	ARTHROPODA-UNIPROT	NADH:ubiquinone oxidoreductase	detox/ox	KOG	1e-47		NADH dehydrogenase	4E-044	gi|1037014152	177	93	477	87	90	19	12	3	31	14	1	Drosophila kikkawai	Putative nadh:ubiquinone oxidoreductase ndufv1/51kda subunit	2E-048	tr|A0A023GKJ5|A0A023GKJ5_9ACAR	192	91	477	96	96	19	3	0	34	13	1		MULTISPECIES: NADH-quinone oxidoreductase subunit F	6E-023	gi|737028489	110	74	434	71	81	17	21	0
Rm-61648	H	622	ARTHROPODA-UNIPROT	peroxidase	detox/ox	ARTHROPODA	0	62.8	peroxidase	1E-116	gi|328700364	420	567	902	40	56	63	337	32	128	72	1	Acyrthosiphon pisum	Peroxinectin ixodes scapularis peroxinectin	0.0	tr|A0A131YRQ6|A0A131YRQ6_RHIAP	1087	600	804	89	92	75	63	18	1	22	1		hypothetical protein	2E-026	gi|917188674	125	378	660	29	43	57	265	72
Rm-71355	G	626	ARTHROPODA-UNIPROT	peroxidase	detox/ox	ARTHROPODA	0	69.1	peroxidase	1E-176	gi|328700364	621	624	902	47	66	69	326	6	278	1	1	Acyrthosiphon pisum	Peroxinectin 1 (Fragment)	0.0	tr|A0A034WU66|A0A034WU66_RHIMP	1295	626	626	100	100	100	0	0	1	1	1		hypothetical protein	1E-038	gi|917188674	166	660	660	26	40	100	482	164
Rm-856	M	215	ARTHROPODA-UNIPROT	Peroxiredoxin (PRX)-like 2 family	detox/ox	ARTHROPODA-UNIPROT	1e-112	100	hypothetical protein BRAFLDRAFT_96268	6E-038	gi|260784656	158	170	185	47	65	92	90	1	14	44	1	Branchiostoma floridae	Prostamide/prostaglandin F2alpha synthase	1E-112	tr|A0A131YVH4|A0A131YVH4_RHIAP	405	215	214	93	97	100	14	1	1	1	1		alkyl hydroperoxide reductase	0.022	gi|764368944	43.5	111	216	24	46	51	84	9
Rm-10724	G	123	ARTHROPODA-UNIPROT	phospholipid-hydroperoxide glutathione peroxidase	detox/ox	TICK	8e-71	72.7	hypothetical protein ZHAS_00020468	7E-045	gi|668464905	180	123	213	67	82	58	40	0	89	1	1	Anopheles sinensis	Glutathione peroxidase	1E-068	tr|Q2XW13|Q2XW13_RHIMP	260	123	169	100	100	73	0	0	47	1	1		glutathione peroxidase	3E-030	gi|446141564	135	118	160	56	72	74	51	3
Rm-57703	M	155	ARTHROPODA-UNIPROT	salivary selenoprotein	detox/ox	ARTHROPODA-UNIPROT	3e-86	100	15 kDa selenoprotein	5E-040	gi|91078330	164	127	163	57	74	78	54	0	24	27	1	Tribolium castaneum	Putative salivary selenoprotein	3E-086	tr|L7M3T3|L7M3T3_9ACAR	318	155	155	98	99	100	3	0	1	1	1		serine hydrolase	5.2	gi|953346142	34.7	66	344	30	51	19	46	11
Rm-51265	A	131	ARTHROPODA-UNIPROT	selenoprotein	detox/ox	ARTHROPODA-UNIPROT	1e-62	67	hypothetical protein BRAFLDRAFT_265259	2E-016	gi|260793986	85.9	129	200	42	61	65	74	13	82	6	1	Branchiostoma floridae	Putative selenoprotein	1E-062	tr|L7M2V8|L7M2V8_9ACAR	239	130	194	92	96	67	10	0	65	2	1		MULTISPECIES: peptidase C40	0.001	gi|751648727	46.6	115	461	29	52	25	81	5
Rm-4771	A	92	ARTHROPODA-UNIPROT	selenoprotein M-like protein	detox/ox	TICK	1e-10	100	bromodomain-containing protein 8	19	gi|1037110070	29.3	52	899	40	44	6	31	1	257	33	1	Drosophila elegans	Selenoprotein M-like protein	2E-008	tr|F0JA68|F0JA68_AMBVA	60.5	40	40	75	80	100	10	2	1	55	1		hypothetical protein	3.0	gi|926356372	35.4	34	1085	55	70	3	15	2
Rm-51451	M	172	ARTHROPODA-UNIPROT	selenoprotein P	detox/ox	ARTHROPODA-UNIPROT	5e-94	100	LOW QUALITY PROTEIN: selenoprotein P	2E-009	gi|780123216	63.5	106	219	34	57	48	69	11	89	1	1	Strongylocentrotus purpuratus	Selenoprotein P	5E-094	tr|A0A131YE48|A0A131YE48_RHIAP	345	172	172	93	94	100	12	0	1	1	1		o-succinylbenzoate--CoA ligase	12	gi|915399513	33.5	65	838	33	46	8	43	3
Rm-42783	M	193	ARTHROPODA-UNIPROT	Selenoprotein S	detox/ox	ARTHROPODA-UNIPROT	2e-81	100	selenoprotein S isoform X1	7E-014	gi|115916141	78.6	176	186	32	49	95	118	11	18	21	1	Strongylocentrotus purpuratus	Selenoprotein S	2E-081	tr|A0A131YEY1|A0A131YEY1_RHIAP	303	194	194	79	85	100	39	1	1	1	1		LysM domain protein	0.70	gi|294802768	38.1	46	333	36	69	14	29	0
Rm-51522	M	194	ARTHROPODA-UNIPROT	selenoprotein S	detox/ox	ARTHROPODA-UNIPROT	6e-94	100	hypothetical protein BRAFLDRAFT_265259	2E-021	gi|260793986	103	190	200	37	55	95	119	19	21	14	1	Branchiostoma floridae	Selenoprotein S	6E-094	tr|A0A131YEY1|A0A131YEY1_RHIAP	345	194	194	88	93	100	23	0	1	1	1		peptidoglycan-binding protein	2E-004	gi|850348699	49.7	95	309	31	58	31	65	10
Rm-13235	M	206	ARTHROPODA-UNIPROT	Superoxide dismutase	detox/ox	ARTHROPODA-UNIPROT	0	100	superoxide dismutase	4E-045	gi|572301991	182	146	152	59	72	96	59	0	3	30	1	Apis dorsata	Superoxide dismutase, Cu-Zn family	1E-111	tr|A0A131Z573|A0A131Z573_RHIAP	401	206	206	92	96	100	15	0	1	1	1		hypothetical protein	5E-032	gi|970987868	141	132	154	51	68	86	64	1
Rm-13236	M	206	ARTHROPODA-UNIPROT	Superoxide dismutase	detox/ox	ARTHROPODA-UNIPROT	0	100	superoxide dismutase	4E-045	gi|572301991	182	146	152	59	72	96	59	0	3	30	1	Apis dorsata	Superoxide dismutase, Cu-Zn family	1E-110	tr|A0A131Z573|A0A131Z573_RHIAP	398	206	206	92	96	100	16	0	1	1	1		hypothetical protein	5E-032	gi|970987868	141	132	154	51	68	86	64	1
Rm-151145	M	196	ARTHROPODA-UNIPROT	Superoxide dismutase	detox/ox	ARTHROPODA-UNIPROT	0	40	putative Extracellular superoxide dismutase (Cu-Zn)	8E-031	gi|1022776792	134	165	385	42	66	43	95	9	226	32	1	Daphnia magna	Superoxide dismutase, Cu-Zn family	1E-107	tr|A0A131YK94|A0A131YK94_RHIAP	389	196	484	93	96	40	12	0	259	1	1		hypothetical protein	1E-019	gi|970987868	100	109	154	43	61	71	62	1
Rm-27978	M	217	ARTHROPODA-UNIPROT	Superoxide dismutase	detox/ox	ARTHROPODA-UNIPROT	0	100	hypothetical protein BRAFLDRAFT_113999	4E-078	gi|260823332	292	205	223	66	78	92	68	0	18	11	1	Branchiostoma floridae	Superoxide dismutase	1E-120	tr|A0A131Z060|A0A131Z060_RHIAP	434	220	220	96	97	100	8	3	1	1	1		superoxide dismutase	1E-057	gi|973721763	226	198	208	54	70	95	90	1
Rm-52356	M	210	ARTHROPODA-UNIPROT	superoxide dismutase	detox/ox	TICK	8e-69	97	hypothetical protein DAPPUDRAFT_305010	6E-038	gi|321468054	158	154	150	51	68	103	75	6	1	51	1	Daphnia pulex	Superoxide dismutase	8E-067	tr|B7PEF3|B7PEF3_IXOSC	255	194	200	64	74	97	68	0	6	15	1	Cu-Zn	hypothetical protein	5E-030	gi|970987868	135	153	154	48	64	99	79	4
Rm-52357	G	246	ARTHROPODA-UNIPROT	superoxide dismutase	detox/ox	TICK	3e-58	85	hypothetical protein DAPPUDRAFT_305010	7E-031	gi|321468054	135	133	150	51	67	89	64	6	1	112	1	Daphnia pulex	Superoxide dismutase	4E-056	tr|B7PEF3|B7PEF3_IXOSC	220	170	200	64	74	85	61	0	6	76	1	Cu-Zn	hypothetical protein	5E-024	gi|970987868	115	131	154	48	64	85	67	4
Rm-63325	K	203	ARTHROPODA-UNIPROT	Superoxide dismutase	detox/ox	ARTHROPODA-UNIPROT	7e-94	39.4	uncharacterized protein Dmel_CG43349, isoform A	6E-006	gi|386768936	52.4	57	70	43	45	81	32	10	1	152	1	Drosophila melanogaster	Secreted protein 36 (Fragment)	1E-124	tr|A0A034WWP9|A0A034WWP9_RHIMP	444	203	203	100	100	100	0	0	1	1	1		serine/threonine protein kinase	3E-004	gi|654241862	49.7	40	830	52	52	5	19	0
Rm-10664	M	154	ARTHROPODA-UNIPROT	Superoxide dismutase Cu-Zn	detox/ox	ARTHROPODA-UNIPROT	9e-84	100	superoxide dismutase	1E-063	gi|91081867	243	154	153	75	83	101	37	2	1	1	1	Tribolium castaneum	Superoxide dismutase	9E-084	tr|A0A131Z3J4|A0A131Z3J4_RHIAP	310	154	154	95	97	100	7	0	1	1	1	Cu-Zn	hypothetical protein	9E-040	gi|970987868	166	153	154	52	66	99	73	1
Rm-19037	M	134	ARTHROPODA-UNIPROT	Superoxide dismutase Cu-Zn	detox/ox	TICK	8e-42	69	superoxide dismutase	7E-028	gi|91081867	123	103	153	60	70	67	41	1	19	12	1	Tribolium castaneum	Superoxide dismutase	3E-040	tr|A0A131Z3J4|A0A131Z3J4_RHIAP	166	105	154	78	81	68	23	1	19	10	1	Cu-Zn	hypothetical protein	4E-016	gi|970987868	88.2	72	154	52	68	47	34	0
Rm-82746	Q	230	ARTHROPODA-UNIPROT	Superoxide dismutase Cu-Zn	detox/ox	ARTHROPODA-UNIPROT	3e-96	100	superoxide dismutase	4E-046	gi|499006721	186	181	221	48	64	82	93	6	3	50	1	Ceratitis capitata	Superoxide dismutase	3E-096	tr|A0A131YGU9|A0A131YGU9_RHIAP	353	185	185	91	96	100	16	0	1	46	1	Cu-Zn	hypothetical protein	1E-028	gi|970987868	130	153	154	43	59	99	87	2
Rm-82747	R	220	ARTHROPODA-UNIPROT	Superoxide dismutase Cu-Zn	detox/ox	ARTHROPODA-UNIPROT	3e-89	100	superoxide dismutase	3E-045	gi|499006721	183	152	221	53	70	69	70	0	26	69	1	Ceratitis capitata	Superoxide dismutase	3E-089	tr|A0A131YGU9|A0A131YGU9_RHIAP	330	185	185	85	89	100	26	0	1	36	1	Cu-Zn	hypothetical protein	2E-028	gi|970987868	129	153	154	42	58	99	88	2
Rm-23443	M	244	ARTHROPODA-UNIPROT	thioredoxin peroxidase	detox/ox	ARTHROPODA-UNIPROT	0	98.2	peroxiredoxin 1-like	3E-087	gi|572310544	322	192	195	80	89	98	38	0	1	48	1	Apis dorsata	Putative thioredoxin peroxidase (Fragment)	1E-112	tr|A0A131XED6|A0A131XED6_9ACAR	407	219	223	89	94	98	24	1	6	26	1		MULTISPECIES: thioredoxin peroxidase	3E-049	gi|656060525	199	171	182	58	73	94	71	6
Rm-27312	M	247	ARTHROPODA-UNIPROT	thioredoxin peroxidase	detox/ox	ARTHROPODA-UNIPROT	0	98	peroxiredoxin-4	1E-107	gi|390365121	388	234	248	78	86	94	51	0	8	9	1	Strongylocentrotus purpuratus	Putative thioredoxin peroxidase strongylocentrotus purpuratus: similar to	1E-142	tr|L7M1W2|L7M1W2_9ACAR	506	246	249	98	98	99	4	0	4	2	1		thioredoxin	1E-046	gi|559039330	191	174	182	56	71	96	76	6
Rm-3119	P	275	ARTHROPODA-UNIPROT	valacyclovir hydrolase	detox/ox	TICK	3e-74	82.4	probable serine hydrolase isoform X1	5E-032	gi|1035607606	139	268	313	30	51	86	187	9	47	11	1	Apis cerana	Putative serine hydrolase-like 2 (Fragment)	1E-143	tr|L7MEV9|L7MEV9_9ACAR	509	275	347	85	93	79	39	0	73	1	1		alpha/beta hydrolase	1E-023	gi|516299964	115	248	284	29	46	87	175	13
Rm-54919	P	275	ARTHROPODA-UNIPROT	valacyclovir hydrolase	detox/ox	TICK	3e-74	82.4	probable serine hydrolase isoform X1	5E-032	gi|1035607606	139	268	313	30	51	86	187	9	47	11	1	Apis cerana	Putative serine hydrolase-like 2 (Fragment)	1E-143	tr|L7MEV9|L7MEV9_9ACAR	509	275	347	85	93	79	39	0	73	1	1		alpha/beta hydrolase	1E-023	gi|516299964	115	248	284	29	46	87	175	13
Rm-41814	V	509	ARTHROPODA-UNIPROT	Alpha-catenin	extmat	KOG	0	60.3	alpha-1 catenin, putative	0.0	gi|242018616	818	512	944	83	90	54	86	5	417	1	1	Pediculus humanus corporis	Catenin alpha	0.0	tr|A0A131Z0V9|A0A131Z0V9_RHIAP	985	509	905	100	100	56	0	0	397	1	1		hypothetical protein AQJ27_17505	6E-004	gi|973877044	50.8	418	1283	22	38	33	324	63
Rm-37498	P	519	ARTHROPODA-UNIPROT	Basement membrane-specific heparan sulfate proteoglycan core protein	extmat	ARTHROPODA	3e-72	74.4	basement membrane-specific heparan sulfate proteoglycan core protein isoform X8	2E-072	gi|820850105	275	516	3871	31	51	13	351	36	2966	21	1	Apis florea	Heparan sulfate proteoglycan 2	0.0	tr|A0A131YP00|A0A131YP00_RHIAP	970	503	3687	95	97	14	22	1	2384	10	1		immunoglobulin I-set domain-containing protein, partial	1E-013	gi|656680968	83.2	431	462	23	37	93	329	39
Rm-18679	L	250	ARTHROPODA-UNIPROT	Beat protein-like 1	extmat	ARTHROPODA-UNIPROT	0	62	AAEL002692-PA	7E-032	gi|157131079	139	196	271	35	55	72	126	2	47	1	1	Aedes aegypti	Beat protein-like 1	1E-136	tr|A0A034WXD5|A0A034WXD5_RHIMP	484	250	403	94	96	62	13	0	154	1	1		hypothetical protein BY97_21430, partial	3.7	gi|607635826	36.6	105	166	26	47	63	77	5
Rm-26693	M	403	ARTHROPODA-UNIPROT	Beat protein-like 1	extmat	ARTHROPODA-UNIPROT	0	100	beat-IIIc, partial	3E-047	gi|924554804	191	327	329	34	50	99	214	44	13	25	1	Drosophila busckii	Beat protein-like 1	0.0	tr|A0A034WXD5|A0A034WXD5_RHIMP	819	403	403	100	100	100	0	0	1	1	1		hypothetical protein BY97_21430, partial	8.2	gi|607635826	36.6	106	166	25	49	64	79	7
Rm-36736	M	456	ARTHROPODA-UNIPROT	Cell adhesion complex protein bystin	extmat	KOG	0	99.1	bystin	1E-153	gi|345486016	544	434	431	64	78	101	156	11	1	1	1	Nasonia vitripennis	Putative cell adhesion complex protein bystin	0.0	tr|L7M348|L7M348_9ACAR	844	456	455	93	97	100	30	1	1	1	1		hypothetical protein	0.23	gi|950782194	42	158	757	21	42	21	124	9
Rm-4172	G	403	ARTHROPODA-UNIPROT	cell adhesion molecule	extmat	ARTHROPODA-UNIPROT	0	64.4	Neurotrimin precursor, putative	1E-066	gi|242024092	255	361	553	39	57	65	219	11	197	1	1	Pediculus humanus corporis	Putative cell adhesion molecule (Fragment)	0.0	tr|L7MEG6|L7MEG6_9ACAR	790	403	625	95	98	64	18	0	223	1	1		immunoglobulin I-set domain-containing protein, partial	0.001	gi|656680968	49.7	313	462	21	34	68	245	43
Rm-72230	M	952	ARTHROPODA-UNIPROT	Cell adhesion molecule	extmat	ARTHROPODA-UNIPROT	0	99.7	hypothetical protein BRAFLDRAFT_124749	8E-020	gi|260828627	101	855	4389	21	37	19	675	104	2204	114	1	Branchiostoma floridae	Cell adhesion molecule	0.0	tr|A0A131YIA2|A0A131YIA2_RHIAP	1580	953	955	79	88	100	193	2	3	2	1		hypothetical protein	1E-006	gi|500738448	60.8	280	454	27	43	62	202	40
Rm-72231	G	823	ARTHROPODA-UNIPROT	Cell adhesion molecule	extmat	ARTHROPODA-UNIPROT	0	84.2	neogenin-like isoform X6	2E-016	gi|1035618758	90.1	462	1459	23	41	32	352	48	437	359	1	Apis cerana	Cell adhesion molecule	0.0	tr|A0A131YIA2|A0A131YIA2_RHIAP	1322	805	955	78	87	84	171	1	27	1	1		hypothetical protein	5E-004	gi|500738448	52	237	454	29	41	52	168	38
Rm-80567	A	528	ARTHROPODA-UNIPROT	Cell adhesion molecule	extmat	ARTHROPODA-UNIPROT	0	54.7	fibronectin-like, partial	8E-007	gi|390367855	57.4	353	1047	21	36	34	278	29	251	59	1	Strongylocentrotus purpuratus	Cell adhesion molecule	0.0	tr|A0A131YIA2|A0A131YIA2_RHIAP	833	523	955	76	86	55	124	1	3	7	1		hypothetical protein	1E-004	gi|922764117	53.1	336	1609	24	39	21	253	44
Rm-176732	P	195	ARTHROPODA-UNIPROT	cell adhesion molecule ixodes scapularis cell adhesion molecule	extmat	ARTHROPODA-UNIPROT	1e-68	47.2	protein tyrosine phosphatase, receptor type, D	1E-009	gi|568257613	64.7	200	1886	29	45	11	142	16	220	1	1	Anopheles darlingi	Cell adhesion molecule ixodes scapularis cell adhesion molecule	1E-107	tr|A0A131YVW0|A0A131YVW0_RHIAP	389	195	637	96	98	31	7	0	288	1	1		chitinase	0.029	gi|924370079	42.7	162	611	25	43	27	121	18
Rm-65975	G	186	ARTHROPODA-UNIPROT	Cell wall macromolecule catabolic process	extmat	ARTHROPODA-UNIPROT	0	97.8	lysM and putative peptidoglycan-binding domain-containing protein 2	7E-026	gi|345497872	118	211	233	37	53	91	132	37	23	13	1	Nasonia vitripennis	Cell wall macromolecule catabolic process	1E-100	tr|A0A131YY45|A0A131YY45_RHIAP	367	186	190	98	98	98	3	0	5	1	1		peptidoglycan hydrolase	4E-005	gi|873916540	52	106	341	33	50	31	71	3
Rm-65976	M	190	ARTHROPODA-UNIPROT	Cell wall macromolecule catabolic process	extmat	ARTHROPODA-UNIPROT	0	100	lysM and putative peptidoglycan-binding domain-containing protein 2	7E-026	gi|345497872	118	211	233	37	53	91	132	37	23	17	1	Nasonia vitripennis	Cell wall macromolecule catabolic process	1E-102	tr|A0A131YY45|A0A131YY45_RHIAP	374	190	190	98	98	100	3	0	1	1	1		peptidoglycan hydrolase	4E-005	gi|873916540	52	106	341	33	50	31	71	3
Rm-10901	M	329	ARTHROPODA-UNIPROT	cell wall protein IFF6-like isoform X1	extmat	NO-TICK	4e-54	41.5	GH21940	1E-043	gi|195029221	178	301	697	41	47	43	176	21	264	30	1	Drosophila grimshawi	Secreted cement protein 1	0.0	tr|A0A034WZ12|A0A034WZ12_RHIMP	640	329	329	100	100	100	0	0	1	1	1		hypothetical protein	1E-041	gi|1028172181	174	269	1001	43	54	27	153	21
Rm-66501	T	427	ARTHROPODA-UNIPROT	chitin binding peritrophin-a	extmat	ARTHROPODA-UNIPROT	6e-84	89.6	hypothetical protein DAPPUDRAFT_223002	5E-015	gi|321473526	84.3	88	141	42	60	62	51	0	41	335	1	Daphnia pulex	Putative uncharacterized protein	3E-090	tr|B7QBI7|B7QBI7_IXOSC	335	327	420	51	66	78	157	10	95	108	1		ATP-dependent DNA helicase RecG	26	gi|772640888	35	76	720	28	50	11	54	5
Rm-66675	G	297	ARTHROPODA-UNIPROT	chitin binding peritrophin-a	extmat	ARTHROPODA-UNIPROT	1e-72	82	hypothetical protein DAPPUDRAFT_223002	3E-015	gi|321473526	84.3	88	141	42	60	62	51	0	41	205	1	Daphnia pulex	Putative uncharacterized protein	6E-079	tr|B7QBI7|B7QBI7_IXOSC	296	303	420	51	65	72	148	10	119	2	1		NAD-dependent DNA ligase LigA	43	gi|1021318519	33.5	50	652	34	62	8	33	3
Rm-19451	P	546	ARTHROPODA-UNIPROT	collagen alpha chain type IV	extmat	REFSEQ-INVERTEBRATE	0	41	collagen alpha-2(IV) chain	1E-176	gi|1008439741	620	541	2166	56	65	25	235	0	1212	2	1	Tribolium castaneum	Collagen, type IV, alpha	0.0	tr|A0A131YZ30|A0A131YZ30_RHIAP	1174	546	1772	97	98	31	15	0	1227	1	1		hypothetical protein	3E-086	gi|1011183747	324	317	1583	52	57	20	150	3
Rm-51059	A	199	ARTHROPODA-UNIPROT	collagen alpha-1iv chain-like protein	extmat	ARTHROPODA-UNIPROT	1e-39	43.3	mucin-2-like	1E-024	gi|1032009496	114	181	2723	43	45	7	102	10	536	25	1	Apis mellifera	Putative collagen alpha-1iv chain-like protein (Fragment)	1E-039	tr|A0A131XMH3|A0A131XMH3_9ACAR	164	203	468	48	57	43	104	59	321	1	1		hypothetical protein	5E-021	gi|697212945	105	162	335	43	46	48	92	14
Rm-7314	M	400	ARTHROPODA-UNIPROT	collagen alpha-1iv chain-like protein	extmat	ARTHROPODA-UNIPROT	0	76.9	nucleolar protein 12-like	2E-014	gi|1032751547	82.4	352	622	25	42	57	264	32	221	50	1	Nasonia vitripennis	Erythrocyte membrane protein 1 (Fragment)	0.0	tr|A0A131ZA83|A0A131ZA83_RHIAP	673	382	466	88	93	82	45	3	13	8	1		Hypothetical very acidic protein	3E-011	gi|74493900	74.7	126	389	37	57	32	79	16
Rm-10323	G	1677	ARTHROPODA-UNIPROT	collagen alpha-2(IV) chain-like protein	extmat	NO-TICK	0	96.4	LOW QUALITY PROTEIN: collagen alpha-2(IV) chain	0.0	gi|642923412	1852	1741	1917	55	63	91	781	146	255	1	1	Tribolium castaneum	Collagen, type IV, alpha	0.0	tr|A0A131Z2H1|A0A131Z2H1_RHIAP	3588	1677	1794	97	98	93	47	0	118	1	1		hypothetical protein, partial	0.0	gi|912850380	924	1546	1722	38	44	90	958	84
Rm-50135	V	359	ARTHROPODA-UNIPROT	connectin-like	extmat	REFSEQ-INVERTEBRATE	4e-48	57.3	connectin	3E-040	gi|645029656	167	250	517	37	56	48	157	0	138	2	1	Nasonia vitripennis	Leucine-rich transmembrane protein	1E-180	tr|A0A131YTQ7|A0A131YTQ7_RHIAP	632	359	525	89	93	68	38	1	165	1	1		amino acid ABC transporter substrate-binding protein	9E-016	gi|489142842	89.4	193	1288	30	49	15	135	1
Rm-140766	M	115	ARTHROPODA-UNIPROT	cuticle protein	extmat	ARTHROPODA-UNIPROT	5e-10	43.4	larval cuticle protein A2B	0.054	gi|1037059057	37.7	43	197	48	62	22	22	0	5	4	1	Drosophila elegans	Putative conserved membrane protein	3E-010	tr|A0A023G7X6|A0A023G7X6_9ACAR	66.2	110	287	41	48	38	64	12	185	9	1		protease	1.4	gi|972600512	36.6	74	643	36	41	12	47	4
Rm-27946	M	120	ARTHROPODA-UNIPROT	Cuticle protein 1	extmat	ARTHROPODA-UNIPROT	2e-64	100	cuticular protein 81, RR-1 family	4E-007	gi|568256959	54.7	106	119	33	47	89	70	16	8	7	1	Anopheles darlingi	Cuticle protein 1	2E-064	tr|A0A034WTZ9|A0A034WTZ9_RHIMP	246	120	120	100	100	100	0	0	1	1	1		bifunctional metallophosphatase/5'-nucleotidase	2.3	gi|920660319	35.8	65	969	32	47	7	44	0
Rm-70562	T	285	ARTHROPODA-UNIPROT	cuticular protein	extmat	ARTHROPODA-UNIPROT	0	66.8	glycine-rich cell wall structural protein isoform X1	8E-030	gi|1036735658	132	305	648	39	40	47	186	55	300	5	1	Drosophila ficusphila	Putative cuticular protein	1E-163	tr|L7LRU8|L7LRU8_9ACAR	577	288	431	92	94	67	22	6	144	4	1		hypothetical protein	6E-025	gi|654211709	119	278	2218	38	41	13	171	23
Rm-47249	M	441	ARTHROPODA-UNIPROT	Cuticular-like protein	extmat	ARTHROPODA	2e-92	93.5	Cuticular-like protein	2E-092	gi|1022766568	341	290	310	63	71	94	106	42	26	166	1	Daphnia magna	Uncharacterized protein (Fragment)	9E-094	tr|A0A0N8CE42|A0A0N8CE42_9CRUS	346	281	304	65	73	92	96	39	26	166	1		hypothetical protein	2E-057	gi|498280717	228	229	468	48	48	49	118	9
Rm-13968	A	426	ARTHROPODA-UNIPROT	Dystroglycan	extmat	KOG	3e-28	66	dystroglycan-like isoform X2	4E-079	gi|1035605397	297	450	1155	38	56	39	276	46	724	5	1	Apis cerana	Dystroglycan 1	0.0	tr|A0A131YIW4|A0A131YIW4_RHIAP	852	426	1033	97	99	41	10	0	608	1	1		mannuronan epimerase	2E-007	gi|696509170	62.4	111	1870	36	50	6	71	7
Rm-59119	I	514	ARTHROPODA-UNIPROT	extracellular matrix protein slit	extmat	TICK	2e-67	100	hypothetical protein DAPPUDRAFT_305325	6E-039	gi|321466875	164	435	562	29	45	77	305	30	20	21	1	Daphnia pulex	Putative secreted protein	0.0	tr|L7MAM1|L7MAM1_9ACAR	885	459	459	95	97	100	21	0	1	56	1		amino acid ABC transporter substrate-binding protein	1E-012	gi|654500360	79.7	252	1264	27	46	20	183	15
Rm-82517	G	339	ARTHROPODA-UNIPROT	Extracellular matrix protein slit contains leucine-rich and EGF-like repeats	extmat	KOG	4e-06	34.5	leucine-rich repeat, immunoglobulin-like domain and transmembrane	3E-009	gi|156544780	64.7	191	669	25	47	29	142	12	87	151	1	Nasonia vitripennis	Secreted protein 33 (Fragment)	0.0	tr|A0A034WXJ2|A0A034WXJ2_RHIMP	692	339	339	100	100	100	0	0	1	1	1		hypothetical protein	6E-004	gi|837870411	50.1	159	1976	31	45	8	109	18
Rm-48528	M	267	ARTHROPODA-UNIPROT	extracellular matrix-associated peroxidase	extmat	ARTHROPODA-UNIPROT	0	100.3	growth arrest and DNA damage-inducible proteins-interacting protein 1	2E-029	gi|91076708	130	213	258	33	59	83	142	12	51	47	1	Tribolium castaneum	Putative growth arrest and dna-damage-inducible protein-interacting protein 1	1E-140	tr|L7M0W4|L7M0W4_9ACAR	500	267	266	94	97	100	15	1	1	1	1		pneumococcal surface protein, partial	6E-007	gi|768407759	59.3	134	492	28	47	27	96	4
Rm-69080	L	499	ARTHROPODA-UNIPROT	Extracellular protein SEL-1	extmat	KOG	9e-98	81.3	hypothetical protein BRAFLDRAFT_220356	0.0	gi|260818639	704	495	585	69	81	85	149	2	89	7	1	Branchiostoma floridae	SEL1 protein	0.0	tr|A0A131YUE4|A0A131YUE4_RHIAP	971	495	779	96	97	64	15	0	285	5	1		hypothetical protein	2E-049	gi|918393409	201	413	551	35	51	75	267	23
Rm-6469	A	357	ARTHROPODA-UNIPROT	Fasciclin-like protein	extmat	ARTHROPODA-UNIPROT	0	100	hypothetical protein DAPPUDRAFT_302377	5E-043	gi|321471670	176	343	859	32	54	40	232	20	494	2	1	Daphnia pulex	Fascilin-like protein (Fragment)	0.0	tr|A0A034WXK4|A0A034WXK4_RHIMP	703	357	357	100	100	100	0	0	1	1	1		fasciclin	6E-009	gi|829071065	66.6	178	187	30	48	95	124	13
Rm-71449	G	365	ARTHROPODA-UNIPROT	Fibrillins	extmat	KOG	1e-09	47.4	conserved hypothetical protein	1E-109	gi|242021917	398	365	903	49	69	40	184	11	550	1	1	Pediculus humanus corporis	Putative calcium ion binding protein	1E-176	tr|V5H2D9|V5H2D9_IXORI	619	365	1169	72	86	31	101	0	805	1	1		keratin associated protein 5-4	0.001	gi|1017065763	48.9	136	446	28	41	30	97	28
Rm-55730	M	680	ARTHROPODA-UNIPROT	Glucosamine 6-phosphate synthetases contain amidotransferase and phosphosugar isomerase	extmat	KOG	0	101.6	Glucosamine--fructose-6-phosphate aminotransferase 2	0.0	gi|1022773349	1053	681	676	76	87	101	157	6	1	1	1	Daphnia magna	Glucosamine-fructose-6-phosphate aminotransferase (Isomerizing)	0.0	tr|A0A131YR34|A0A131YR34_RHIAP	1357	686	686	98	98	100	10	6	1	1	1		glutamine--fructose-6-phosphate aminotransferase	1E-121	gi|501987526	439	682	610	38	57	112	421	74
Rm-8511	M	192	ARTHROPODA-UNIPROT	Glucosamine-phosphate N-acetyltransferase	extmat	KOG	2e-51	98	conserved hypothetical protein	2E-044	gi|242021455	180	186	188	50	68	99	92	5	3	11	1	Pediculus humanus corporis	Glucosamine-phosphate N-acetyltransferase	1E-100	tr|A0A131YZQ0|A0A131YZQ0_RHIAP	365	192	200	95	97	96	9	0	1	1	1		hypothetical protein	4E-006	gi|1011813648	55.5	141	148	34	49	95	93	15
Rm-3856	R	347	ARTHROPODA-UNIPROT	glycine-rich cell wall structural protein 1-like isoform X4	extmat	REFSEQ-INVERTEBRATE	3e-42	53	heavy-chain filboin, putative	3E-039	gi|242023716	164	393	1377	39	44	29	237	67	78	5	1	Pediculus humanus corporis	Glycine-rich protein 3 (Fragment)	0.0	tr|A0A034WZ79|A0A034WZ79_RHIMP	667	360	486	92	92	74	28	17	127	5	1		hypothetical protein, partial	2E-032	gi|543576397	144	364	1856	39	46	20	220	49
Rm-27260	M	167	ARTHROPODA-UNIPROT	glycine-rich cell wall structural protein-like	extmat	ARTHROPODA	1e-18	42.3	heterogeneous nuclear ribonucleoprotein A2 homolog 1 isoform X5	8E-019	gi|780046495	94.4	166	364	37	45	46	104	23	190	19	1	Strongylocentrotus purpuratus	Putative glycine rich protein	6E-088	tr|L7LYQ8|L7LYQ8_9ACAR	324	168	167	94	95	101	10	2	1	1	1		hypothetical protein AKG34_02645	1E-016	gi|922079068	90.1	142	226	39	46	63	86	7
Rm-27261	L	155	ARTHROPODA-UNIPROT	glycine-rich cell wall structural protein-like	extmat	ARTHROPODA	5e-16	43.1	uncharacterized protein Dvir_GJ17322	3E-016	gi|968106181	85.5	135	405	40	46	33	81	11	118	21	1	Drosophila virilis	Large GYY protein 3 (Fragment)	3E-088	tr|A0A034WXM3|A0A034WXM3_RHIMP	325	155	155	100	100	100	0	0	1	1	1		hypothetical protein AKG34_02645	1E-012	gi|922079068	76.6	121	226	37	45	54	76	4
Rm-46469	M	166	ARTHROPODA-UNIPROT	glycine-rich cell wall structural protein-like	extmat	ARTHROPODA	9e-20	41	glycine-rich cell wall structural protein-like	9E-020	gi|193589600	97.4	161	387	38	45	42	99	28	173	32	1	Acyrthosiphon pisum	Large GYY protein 2	6E-095	tr|A0A034WWL5|A0A034WWL5_RHIMP	347	166	166	100	100	100	0	0	1	1	1		hypothetical protein AKG34_02645	4E-017	gi|922079068	91.7	145	226	40	46	64	86	9
Rm-78246	M	167	ARTHROPODA-UNIPROT	glycine-rich cell wall structural protein-like	extmat	ARTHROPODA	4e-19	42.3	glycine-rich cell wall structural protein-like	4E-019	gi|193589600	95.5	164	387	40	46	42	97	33	173	32	1	Acyrthosiphon pisum	Large GYY protein 2	9E-089	tr|A0A034WWL5|A0A034WWL5_RHIMP	327	167	166	94	97	101	10	1	1	1	1		hypothetical protein AKG34_02645	7E-019	gi|922079068	97.4	145	226	42	47	64	84	9
Rm-64216	A	192	ARTHROPODA-UNIPROT	glycine-rich cell wall structural protein-like isoform x1	extmat	ARTHROPODA-UNIPROT	9e-69	102.7	Uncharacterized protein APZ42_012052	1E-042	gi|1022777368	174	135	215	63	69	63	49	13	77	53	1	Daphnia magna	Uncharacterized protein	3E-079	tr|L7LYU1|L7LYU1_9ACAR	296	170	162	84	87	105	26	12	1	27	1		hypothetical protein AKG34_02645	5E-047	gi|922079068	191	159	226	62	67	70	60	10
Rm-69851	M	475	ARTHROPODA-UNIPROT	Glycosyltransferase	extmat	KOG	0	101.2	GDP-Man:Man(3)GlcNAc(2)-PP-Dol alpha-1,2-mannosyltransferase isoform X2	1E-131	gi|72005048	469	476	476	49	67	100	240	9	2	1	1	Strongylocentrotus purpuratus	Alpha-1,2-mannosyltransferase	0.0	tr|A0A131YYL5|A0A131YYL5_RHIAP	898	475	475	92	97	100	36	0	1	1	1		glycosyl transferase	1E-010	gi|663743240	73.2	214	406	29	45	53	151	21
Rm-8584	M	475	ARTHROPODA-UNIPROT	Glycosyltransferase	extmat	KOG	0	101.2	GDP-Man:Man(3)GlcNAc(2)-PP-Dol alpha-1,2-mannosyltransferase isoform X2	1E-129	gi|72005048	465	476	476	48	67	100	243	9	2	1	1	Strongylocentrotus purpuratus	Alpha-1,2-mannosyltransferase	0.0	tr|A0A131YYL5|A0A131YYL5_RHIAP	891	475	475	92	97	100	36	0	1	1	1		glycosyl transferase	2E-010	gi|663743240	72	214	406	29	45	53	151	21
Rm-43133	M	601	ARTHROPODA-UNIPROT	GPI transamidase complex	extmat	KOG	0	102.9	hypothetical protein BRAFLDRAFT_114396	1E-144	gi|260809504	514	590	600	46	62	98	315	29	6	26	1	Branchiostoma floridae	Phosphatidylinositol glycan, class T	0.0	tr|A0A131Z482|A0A131Z482_RHIAP	1161	601	601	93	96	100	37	0	1	1	1		hypothetical protein	8.3	gi|980994187	37.4	146	384	26	39	38	107	22
Rm-64139	T	582	ARTHROPODA-UNIPROT	GPI transamidase complex	extmat	KOG	1e-70	99.2	GPI transamidase component PIG-S-like isoform X2	1E-081	gi|390336545	306	539	550	36	52	98	343	17	16	49	1	Strongylocentrotus purpuratus	Phosphatidylinositol glycan, class S	0.0	tr|A0A131YNW1|A0A131YNW1_RHIAP	1007	552	552	91	96	100	48	0	1	31	1		hypothetical protein	6.1	gi|949730382	37.7	128	430	29	47	30	90	12
Rm-159164	D	392	ARTHROPODA-UNIPROT	Heparan sulfate proteoglycan 2	extmat	ARTHROPODA-UNIPROT	0		LOW QUALITY PROTEIN: basement membrane-specific heparan sulfate proteoglycan	7E-090	gi|780103431	332	358	2330	45	62	15	194	10	152	10	1	Strongylocentrotus purpuratus	Heparan sulfate proteoglycan 2	0.0	tr|A0A131YP00|A0A131YP00_RHIAP	773	366	3687	99	99	10	3	0	1551	1	1		MULTISPECIES: hypothetical protein	2.1	gi|665676499	38.5	83	543	36	44	15	53	20
Rm-2714	M	1718	ARTHROPODA-UNIPROT	Hyaluronan mediated motility receptor	extmat	ARTHROPODA-UNIPROT	0	99.3	GRIP and coiled-coil domain-containing protein 2	3E-081	gi|780021116	306	1870	1798	21	42	104	1466	270	26	16	1	Strongylocentrotus purpuratus	Hyaluronan mediated motility receptor (Fragment)	0.0	tr|A0A131Z717|A0A131Z717_RHIAP	1714	1893	1906	54	67	99	864	211	50	1	1		hypothetical protein	4E-041	gi|1032347396	176	1701	1719	21	41	99	1340	208
Rm-19167	Y	714	ARTHROPODA-UNIPROT	hyaluronoglucosaminidase	extmat	ARTHROPODA-UNIPROT	0	85.4	conserved hypothetical protein	0.0	gi|242018921	783	802	930	51	65	86	389	127	3	33	1	Pediculus humanus corporis	Putative hyaluronoglucosaminidase (Fragment)	0.0	tr|L7MDS3|L7MDS3_9ACAR	1300	733	858	86	91	85	97	19	1	1	1		hyaluronidase	2E-047	gi|739773063	196	321	562	37	52	57	202	23
Rm-18463	M	146	ARTHROPODA-UNIPROT	hyphally regulated cell wall protein 1-like partial	extmat	REFSEQ-VERTEBRATES	3e-14	44	uncharacterized protein Dmoj_GI25949	4E-014	gi|968056287	78.2	148	452	39	43	33	90	27	51	17	1	Drosophila mojavensis	Glycine-rich protein 1	2E-081	tr|A0A034WXF1|A0A034WXF1_RHIMP	302	146	146	100	100	100	0	0	1	1	1		hypothetical protein	4E-014	gi|1028157148	81.6	143	990	34	48	14	94	21
Rm-11200	M	361	ARTHROPODA-UNIPROT	Innexin	extmat	ARTHROPODA-UNIPROT	0	100	uncharacterized protein Dvir_GJ15793	1E-115	gi|195398609	417	361	367	52	71	98	172	2	1	1	1	Drosophila virilis	Innexin	0.0	tr|A0A131YM28|A0A131YM28_RHIAP	736	361	361	97	98	100	10	0	1	1	1		NTPase	12	gi|727158282	35.8	177	592	22	41	30	138	22
Rm-20708	M	375	ARTHROPODA-UNIPROT	Innexin	extmat	ARTHROPODA-UNIPROT	0	100	innexin inx2	6E-096	gi|1036732044	352	347	367	48	67	95	179	3	12	13	1	Drosophila miranda	Innexin	0.0	tr|A0A131YN23|A0A131YN23_RHIAP	763	375	375	97	98	100	11	0	1	1	1		two-component sensor histidine kinase	7.4	gi|750510883	36.6	83	417	32	49	20	56	3
Rm-23839	M	361	ARTHROPODA-UNIPROT	innexin	extmat	ARTHROPODA	0	96.4	uncharacterized protein Dvir_GJ15793	1E-119	gi|195398609	428	354	367	55	74	96	157	2	1	1	1	Drosophila virilis	Innexin	0.0	tr|L7M0D7|L7M0D7_9ACAR	751	361	361	98	99	100	4	0	1	1	1		ABC transporter ATP-binding protein	0.13	gi|911274896	42.4	130	584	28	47	22	93	11
Rm-81316	C	308	ARTHROPODA-UNIPROT	Innexin	extmat	ARTHROPODA-UNIPROT	0	85.3	uncharacterized protein Dvir_GJ15793	1E-100	gi|195398609	365	299	367	55	73	81	134	1	57	5	1	Drosophila virilis	Innexin	0.0	tr|L7M7W8|L7M7W8_9ACAR	639	308	361	97	99	85	8	0	54	1	1		ABC transporter ATP-binding protein	4.2	gi|911274896	37	101	584	27	49	17	73	7
Rm-3777	M	359	ARTHROPODA-UNIPROT	lachesin precursor	extmat	ARTHROPODA	0	99.1	lachesin precursor, putative	1E-122	gi|242012463	439	341	344	60	78	99	134	5	4	17	1	Pediculus humanus corporis	Putative lachesin	0.0	tr|L7M018|L7M018_9ACAR	715	358	359	98	99	100	5	0	1	1	1		immunoglobulin I-set domain-containing protein, partial	0.007	gi|656680968	46.6	227	462	23	36	49	173	28
Rm-16217	M	259	ARTHROPODA-UNIPROT	Mitochondrial outer membrane protein Metaxin 2 Metaxin 1-binding protein	extmat	KOG	3e-81	98	hypothetical protein DAPPUDRAFT_304425	1E-079	gi|321468529	298	256	272	55	72	94	115	0	1	1	1	Daphnia pulex	Metaxin	1E-137	tr|A0A131Z4Q2|A0A131Z4Q2_RHIAP	491	259	259	93	97	100	17	0	1	1	1		hypothetical protein	6E-009	gi|730425378	65.9	216	233	22	47	93	167	4
Rm-16218	W	266	ARTHROPODA-UNIPROT	Mitochondrial outer membrane protein Metaxin 2 Metaxin 1-binding protein	extmat	KOG	1e-73	103.1	metaxin-2 isoform X2	7E-068	gi|328786562	258	264	265	46	65	100	140	25	20	1	1	Apis mellifera	Metaxin	1E-121	tr|A0A131Z4Q2|A0A131Z4Q2_RHIAP	438	266	259	83	87	103	45	26	20	1	1		hypothetical protein	4E-004	gi|730425378	50.1	242	233	19	42	104	194	30
Rm-43428	W	226	ARTHROPODA-UNIPROT	neural cell adhesion molecule	extmat	TICK	2e-86	78.6	fasciclin-2 isoform X5	2E-018	gi|820841187	94.4	217	851	30	51	25	151	29	628	16	1	Apis florea	Neural cell adhesion molecule	1E-117	tr|A0A131YQK0|A0A131YQK0_RHIAP	423	224	852	93	95	26	15	4	597	6	1		hypothetical protein	5.1	gi|1005592658	35.8	110	2034	28	40	5	79	23
Rm-26910	T	752	ARTHROPODA-UNIPROT	Neural cell adhesion molecule 2	extmat	ARTHROPODA-UNIPROT	0	100	hypothetical protein BRAFLDRAFT_124749	2E-014	gi|260828627	83.6	687	4389	21	36	16	539	107	2412	91	1	Branchiostoma floridae	Neural cell adhesion molecule 2 (Fragment)	0.0	tr|A0A034WZ65|A0A034WZ65_RHIMP	1538	752	752	100	100	100	0	0	1	1	1		hypothetical protein AVP41_02895	0.030	gi|1017222918	45.8	395	1136	23	37	35	303	74
Rm-17730	S	584	ARTHROPODA-UNIPROT	Nidogen and related basement membrane protein	extmat	KOG	1e-12	60.2	fibrillin-2-like, partial	1E-143	gi|572297914	510	587	2825	43	59	21	332	41	2271	7	1	Apis dorsata	Nidogen	0.0	tr|A0A131YT62|A0A131YT62_RHIAP	1152	586	2931	90	93	20	57	9	2348	6	1		Uncharacterised protein	8E-005	gi|815053987	53.9	485	495	18	34	98	394	74
Rm-54641	M	572	ARTHROPODA-UNIPROT	paramyosin	extmat	ARTHROPODA	0	105	hypothetical protein BRAFLDRAFT_92063	1E-137	gi|260823641	489	606	593	45	64	102	328	84	29	6	1	Branchiostoma floridae	Uncharacterized protein	0.0	tr|L7MA90|L7MA90_9ACAR	1086	572	572	98	98	100	11	0	1	1	1		hypothetical protein, partial	2E-009	gi|491089209	68.9	384	1080	22	42	36	299	51
Rm-66043	V	665	ARTHROPODA-UNIPROT	paramyosin	extmat	ARTHROPODA	0	72.5	LETM1 and EF-hand domain-containing protein anon-60Da, mitochondrial	1E-178	gi|642912263	628	643	760	53	73	85	300	30	83	22	1	Tribolium castaneum	LETM1 and EF-hand domain-containing protein 1, mitochondrial	0.0	tr|A0A131YQF5|A0A131YQF5_RHIAP	1233	659	720	97	98	92	15	0	62	7	1		hypothetical protein, partial	7E-011	gi|942673234	74.3	522	823	26	42	63	384	99
Rm-26240	R	430	ARTHROPODA-UNIPROT	paramyosin long form	extmat	ARTHROPODA	0	48.4	paramyosin, long form, putative	1E-160	gi|242023873	566	426	880	67	84	48	137	2	448	1	1	Pediculus humanus corporis	Paramyosin	0.0	sp|Q86RN8|MYSP_RHIMP	813	430	873	100	100	49	0	0	444	1	1		M-like protein	3E-016	gi|559101626	91.3	338	566	25	45	60	251	28
Rm-84731	M	444	ARTHROPODA-UNIPROT	paramyosin long form	extmat	ARTHROPODA	0	50.6	paramyosin, long form	1E-159	gi|641679200	562	445	879	64	82	51	160	1	3	1	1	Acyrthosiphon pisum	Paramyosin	0.0	sp|Q86RN8|MYSP_RHIMP	833	444	873	99	100	51	1	0	1	1	1		hypothetical protein	5E-022	gi|814942253	110	413	547	25	45	76	306	45
Rm-73074	M	316	ARTHROPODA-UNIPROT	Peroxisomal membrane anchor protein (peroxin)	extmat	KOG	5e-28	74.6	peroxisomal membrane protein PEX14	5E-031	gi|1035595854	136	265	265	35	53	100	171	19	12	46	1	Apis cerana	Peroxin-14	1E-160	tr|A0A131YRR2|A0A131YRR2_RHIAP	567	319	318	91	94	100	28	4	1	1	1		hypothetical protein	0.012	gi|1002976844	45.4	186	270	23	43	69	143	16
Rm-83062	M	355	ARTHROPODA-UNIPROT	Procollagen-lysine	extmat	ARTHROPODA-UNIPROT	0	41	Procollagen-lysine,2-oxoglutarate 5-dioxygenase	6E-081	gi|1022777553	302	250	455	56	75	55	108	1	35	69	1	Daphnia magna	Procollagen-lysine,2-oxoglutarate 5-dioxygenase, invertebrate	1E-177	tr|A0A131YYS6|A0A131YYS6_RHIAP	622	317	772	95	98	41	13	0	1	1	1		hypothetical protein	2E-005	gi|898242221	55.1	167	292	28	43	57	120	29
Rm-91497	M	436	ARTHROPODA-UNIPROT	procollagen-lysine 2-oxoglutarate 5-dioxygenase	extmat	ARTHROPODA-UNIPROT	0	100	glycosyltransferase 25 family member	1E-087	gi|91078804	325	330	559	46	66	59	175	3	24	36	1	Tribolium castaneum	Putative procollagen-lysine 2-oxoglutarate 5-dioxygenase (Fragment)	0.0	tr|L7MMT5|L7MMT5_9ACAR	677	344	344	96	98	100	12	0	1	1	1		glycosyl transferase	2E-022	gi|926272059	112	244	663	31	49	37	167	17
Rm-51490	T	695	ARTHROPODA-UNIPROT	procollagen-lysine2-oxoglutarate 5-dioxygenase 1 isoform X1	extmat	ARTHROPODA	0	91.3	hypothetical protein DAPPUDRAFT_217067	0.0	gi|321459829	898	697	737	58	76	95	288	4	43	1	1	Daphnia pulex	Procollagen-lysine,2-oxoglutarate 5-dioxygenase, invertebrate	0.0	tr|A0A131YYS6|A0A131YYS6_RHIAP	1411	695	772	96	98	90	25	0	78	1	1		glycosyl transferase	2E-007	gi|926272059	62.8	196	663	25	44	30	147	23
Rm-51469	N	282	ARTHROPODA-UNIPROT	Procollagen-lysine2-oxoglutarate 5-dioxygenase 3 precursor	extmat	ARTHROPODA	0	42.6	Procollagen-lysine,2-oxoglutarate 5-dioxygenase 3 precursor, putative	1E-124	gi|242016159	447	282	661	67	84	43	91	0	380	1	1	Pediculus humanus corporis	Procollagen-lysine,2-oxoglutarate 5-dioxygenase, invertebrate	1E-172	tr|A0A131YYS6|A0A131YYS6_RHIAP	606	282	772	98	100	37	4	0	491	1	1		peroxiredoxin	0.050	gi|766997635	43.1	182	366	24	42	50	137	22
Rm-51489	N	282	ARTHROPODA-UNIPROT	Procollagen-lysine2-oxoglutarate 5-dioxygenase 3 precursor	extmat	ARTHROPODA	0	42.6	Procollagen-lysine,2-oxoglutarate 5-dioxygenase 3 precursor, putative	1E-124	gi|242016159	447	282	661	67	84	43	91	0	380	1	1	Pediculus humanus corporis	Procollagen-lysine,2-oxoglutarate 5-dioxygenase, invertebrate	1E-172	tr|A0A131YYS6|A0A131YYS6_RHIAP	606	282	772	98	100	37	4	0	491	1	1		peroxiredoxin	0.050	gi|766997635	43.1	182	366	24	42	50	137	22
Rm-2869	M	503	ARTHROPODA-UNIPROT	Protein involved in dolichol pathway for N-glycosylation (mannosyltransferase family)	extmat	KOG	0	93.4	Dol-P-Man:Man(7)GlcNAc(2)-PP-Dol alpha-1,6-mannosyltransferase	1E-152	gi|1022764807	540	482	535	53	70	90	223	0	1	9	1	Daphnia magna	Mannosyltransferase (Fragment)	0.0	tr|L7MF47|L7MF47_9ACAR	993	503	537	97	98	94	13	0	34	1	1		ComEC family protein	0.27	gi|946854923	42	235	745	23	39	32	179	44
Rm-13049	T	367	ARTHROPODA-UNIPROT	proteoglycan 4	extmat	ARTHROPODA-UNIPROT	0	90.2	hypothetical protein BRAFLDRAFT_68217	1E-033	gi|260836517	145	369	1028	34	44	36	240	41	628	23	1	Branchiostoma floridae	Uncharacterized protein	1E-168	tr|A0A131YE75|A0A131YE75_RHIAP	593	354	354	87	90	100	46	3	1	17	1		hypothetical protein	4E-030	gi|727215489	137	359	1105	36	44	32	229	31
Rm-72019	T	818	ARTHROPODA	proteoglycan 4	extmat	REFSEQ-VERTEBRATES	1e-24	51	uncharacterized protein Dwil_GK28144	8E-028	gi|968085084	127	677	1395	23	36	49	517	94	33	217	1	Drosophila willistoni	Uncharacterized protein	3E-024	tr|B5DRQ7|B5DRQ7_DROPS	116	775	2214	20	38	35	616	65	1248	38	1		hypothetical protein	2E-022	gi|913906145	112	822	1270	22	34	65	640	113
Rm-68695	M	198	ARTHROPODA-UNIPROT	Receptor targeting protein Lin-7	extmat	KOG	0	93.7	protein lin-7 homolog C	8E-092	gi|91080051	337	194	197	88	93	98	22	0	1	1	1	Tribolium castaneum	Receptor targeting protein Lin-7	1E-104	tr|A0A131YET9|A0A131YET9_RHIAP	378	195	196	99	100	99	1	0	1	1	1		peptidase S41	1E-005	gi|1020095319	54.3	90	500	36	54	18	57	4
Rm-26800	G	210	CDD	Reeler domain	extmat	PFAM	2e-17	100.7	EGF-like domain-containing protein comC isoform X2	4E-012	gi|780042581	72.8	175	932	32	46	19	119	16	2	42	1	Strongylocentrotus purpuratus	Putative secreted protein	2E-013	tr|A0A023FT75|A0A023FT75_9ACAR	78.2	137	154	35	51	89	88	9	19	75	1		hypothetical protein	9.5	gi|545252599	34.7	93	901	26	48	10	68	7
Rm-19531	Y	584	ARTHROPODA	repetitive proline-rich cell wall protein 1-like	extmat	REFSEQ-VERTEBRATES	4e-76	85	proline-rich protein 36 isoform X2	1E-124	gi|1036071021	448	613	1610	55	61	38	270	77	848	2	1	Drosophila suzukii	GH24704	1E-119	tr|B4JMW7|B4JMW7_DROGR	431	634	692	56	61	92	277	121	73	2	1		hypothetical protein	7E-065	gi|943385135	253	392	3322	45	53	12	213	13
Rm-48448	M	105	ARTHROPODA-UNIPROT	Thrombospondin type 1 repeats	extmat	SMART	5e-07	98.1	A disintegrin and metalloproteinase with thrombospondin motifs 6	8E-009	gi|1022756526	60.5	56	749	51	58	7	27	4	139	37	1	Daphnia magna	Uncharacterized protein	4E-034	tr|A0A023GDR7|A0A023GDR7_9ACAR	145	92	539	72	81	17	25	4	1	1	1		hypothetical protein	26	gi|983579030	32.3	72	1305	26	54	6	53	2
Rm-45892	M	355	ARTHROPODA-UNIPROT	UDP-glucose 4-epimerase/UDP-sulfoquinovose synthase	extmat	KOG	0	101.4	UDP-glucose 4-epimerase isoform X1	1E-129	gi|642927751	464	350	389	60	78	90	139	1	38	1	1	Tribolium castaneum	Putative udp-glucose 4-epimerase/udp-sulfoquinovose synthase (Fragment)	0.0	tr|L7MG60|L7MG60_9ACAR	712	355	412	96	98	86	12	0	58	1	1		UDP-glucose 4-epimerase	1E-122	gi|922752012	441	344	335	61	76	103	134	11
Rm-72256	M	376	ARTHROPODA-UNIPROT	UDP-glucose 4-epimerase/UDP-sulfoquinovose synthase	extmat	KOG	0	101.7	UDP-glucose 4-epimerase-like	1E-132	gi|156539983	471	351	360	62	80	98	133	1	8	4	1	Nasonia vitripennis	UDP-glucose 4-epimerase	0.0	tr|A0A131YLB6|A0A131YLB6_RHIAP	766	376	376	99	99	100	3	0	1	1	1		UDP-glucose 4-epimerase	1E-102	gi|517535843	378	346	356	53	69	97	160	7
Rm-121185	T	166	ARTHROPODA-UNIPROT	UDP-N-acetylglucosamine pyrophosphorylase	extmat	KOG	1e-54	32.9	hypothetical protein DAPPUDRAFT_130439	3E-064	gi|321454588	245	157	525	73	85	30	42	0	150	10	1	Daphnia pulex	Putative udp-n-acetylglucosamine pyrophosphorylase (Fragment)	6E-087	tr|A0A023FJR3|A0A023FJR3_9ACAR	321	157	436	98	100	36	2	0	66	10	1		hypothetical protein	6E-033	gi|926261431	144	148	404	46	66	37	79	0
Rm-72502	T	670	REFSEQ-VERTEBRATES	vegetative cell wall protein gp1-like	extmat	NO-TICK	1e-13	43.5	uncharacterized protein Dwil_GK28144	2E-018	gi|968085084	96.3	543	1395	22	36	39	419	87	13	195	1	Drosophila willistoni	Uncharacterized protein	3E-018	tr|G6D3U6|G6D3U6_DANPL	96.7	523	1242	22	42	42	403	49	101	156	1		hypothetical protein	2E-015	gi|1016084165	89.7	454	718	23	36	63	347	49
Rm-90558	M	299	ARTHROPODA-UNIPROT	Vitronectin receptor, alpha subunit	extmat	KOG	1e-62		integrin alpha-9 isoform X3	6E-045	gi|780006776	182	292	896	37	56	33	182	10	305	4	1	Strongylocentrotus purpuratus	Vitronectin receptor alpha subunit	1E-147	tr|A0A131YVB8|A0A131YVB8_RHIAP	523	300	1093	87	90	27	37	1	332	1	1		hypothetical protein	1E-007	gi|974679965	61.6	122	470	35	49	26	79	7
Rm-19553	M	110	ARTHROPODA-UNIPROT	Antimicrobial peptide microplusin	imm	TICK	1e-60	100	serine protease easter	6.6	gi|1037072458	30.8	46	384	45	60	12	25	6	1	1	1	Drosophila rhopaloa	Antimicrobial peptide microplusin	2E-058	sp|Q86LE5|MPSIN_RHIMP	226	110	110	100	100	100	0	0	1	1	1		hypothetical protein	8.7	gi|663379225	33.9	110	290	28	40	38	79	13
Rm-1474	H	203	ARTHROPODA-UNIPROT	cytokine secretion	imm	ARTHROPODA-UNIPROT	2e-71	99.3	sh2 domain containing protein, putative	3E-014	gi|242007142	79.7	138	253	32	52	55	93	3	117	65	1	Pediculus humanus corporis	B-cell linker protein	2E-098	tr|A0A131YDY3|A0A131YDY3_RHIAP	360	183	183	93	95	100	11	1	1	22	1		segregation/condensation protein A	0.21	gi|917425872	40	86	368	33	45	23	57	2
Rm-8117	M	73	ARTHROPODA-UNIPROT	defensin	imm	TICK	3e-19	101.3	uncharacterized protein Dwil_GK21361	0.011	gi|195430980	40	55	101	40	50	54	33	8	49	24	1	Drosophila willistoni	Defensin	4E-017	tr|B4XH09|B4XH09_HAELO	89	74	73	56	71	101	32	2	1	1	1		alkyl hydroperoxide reductase	1.4	gi|655029888	36.6	44	181	40	54	24	26	3
Rm-8118	M	73	ARTHROPODA-UNIPROT	defensin	imm	TICK	3e-19	101.3	uncharacterized protein Dwil_GK21361	0.011	gi|195430980	40	55	101	40	50	54	33	8	49	24	1	Drosophila willistoni	Defensin	4E-017	tr|B4XH09|B4XH09_HAELO	89	74	73	56	71	101	32	2	1	1	1		alkyl hydroperoxide reductase	1.4	gi|655029888	36.6	44	181	40	54	24	26	3
Rm-8119	M	73	ARTHROPODA-UNIPROT	defensin	imm	TICK	3e-19	101.3	uncharacterized protein Dwil_GK21361	0.011	gi|195430980	40	55	101	40	50	54	33	8	49	24	1	Drosophila willistoni	Defensin	4E-017	tr|B4XH09|B4XH09_HAELO	89	74	73	56	71	101	32	2	1	1	1		alkyl hydroperoxide reductase	1.4	gi|655029888	36.6	44	181	40	54	24	26	3
Rm-77626	M	492	ARTHROPODA-UNIPROT	dsRNA-activated protein kinase inhibitor P58 contains TPR and DnaJ	imm	KOG	0	93.6	DnaJ subfamily C member 3	1E-145	gi|1022769426	516	468	475	52	74	99	221	11	14	30	1	Daphnia magna	DnaJ-like protein subfamily C member 3	0.0	tr|A0A131YYX8|A0A131YYX8_RHIAP	998	492	492	99	99	100	3	0	1	1	1		hypothetical protein	7E-018	gi|663401955	97.1	322	1167	27	40	28	233	42
Rm-77627	M	492	ARTHROPODA-UNIPROT	dsRNA-activated protein kinase inhibitor P58 contains TPR and DnaJ	imm	KOG	0	93.6	DnaJ subfamily C member 3	1E-146	gi|1022769426	519	468	475	52	74	99	220	11	14	30	1	Daphnia magna	DnaJ-like protein subfamily C member 3	0.0	tr|A0A131YYX8|A0A131YYX8_RHIAP	996	492	492	99	99	100	4	0	1	1	1		hypothetical protein	7E-018	gi|663401955	97.1	322	1167	27	40	28	233	42
Rm-26190	S	440	ARTHROPODA-UNIPROT	Flavonol reductase/cinnamoyl-CoA reductase	imm	KOG	2e-59	100	putative NADPH-dependent methylglyoxal reductase GRP2	4E-071	gi|390363789	270	349	371	43	61	94	196	16	29	7	1	Strongylocentrotus purpuratus	Biosynthetic process	0.0	tr|A0A131YH85|A0A131YH85_RHIAP	848	434	463	99	99	94	3	0	30	7	1		cinnamoyl-CoA reductase	1E-055	gi|760042623	222	343	358	39	56	96	209	16
Rm-63651	M	224	ARTHROPODA-UNIPROT	gamma-interferon inducible lysosomal thiol reductase	imm	ARTHROPODA-UNIPROT	0	100	hypothetical protein BRAFLDRAFT_126371	1E-028	gi|260823928	128	182	555	36	57	33	116	10	58	22	1	Branchiostoma floridae	Putative gamma-interferon inducible lysosomal thiol reductase	1E-127	tr|L7LSM1|L7LSM1_9ACAR	456	224	224	95	98	100	11	0	1	1	1		hypothetical protein	8.5	gi|1033056778	35	87	134	25	43	65	65	7
Rm-79342	L	185	ARTHROPODA-UNIPROT	gamma-interferon inducible lysosomal thiol reductase	imm	ARTHROPODA-UNIPROT	1e-70	75	interferon gamma-inducible protein 30	3E-027	gi|34979807	122	166	254	34	53	65	108	4	80	3	1	Branchiostoma belcheri tsingtauense	Uncharacterized protein	7E-078	tr|G3MP18|G3MP18_9ACAR	291	162	235	80	88	69	32	0	50	1	1		hydrogenase expression/formation protein	1.8	gi|487310770	36.6	38	285	42	65	13	22	0
Rm-5561	M	356	ARTHROPODA-UNIPROT	Immunoglobulin cd79a binding protein 1	imm	ARTHROPODA-UNIPROT	0	100	Immunoglobulin-binding protein 1	3E-069	gi|1022764207	263	361	387	41	60	93	211	17	39	1	1	Daphnia magna	Immunoglobulin cd79a binding protein 1	0.0	tr|A0A131YYD3|A0A131YYD3_RHIAP	649	359	359	90	94	100	35	3	1	1	1		S-layer protein	0.001	gi|1004366047	48.9	242	901	22	43	27	187	24
Rm-12565	M	266	ARTHROPODA-UNIPROT	Immunoglobulin like	imm	SMART	3e-16	95.2	Basigin precursor, putative	7E-036	gi|242015163	152	243	379	40	52	64	145	18	139	40	1	Pediculus humanus corporis	Uncharacterized protein	1E-127	tr|A0A131YQ27|A0A131YQ27_RHIAP	456	269	269	85	88	100	39	3	1	1	1		tail protein	1E-004	gi|971746799	51.6	199	377	29	38	53	140	41
Rm-20676	M	168	ARTHROPODA-UNIPROT	immunoglobulin-binding protein	imm	TICK	9e-37	98	hypothetical protein DAPPUDRAFT_257045	1.00	gi|321459467	34.3	70	1337	24	55	5	53	0	405	1	1	Daphnia pulex	Uncharacterized protein	2E-039	tr|G3MNP5|G3MNP5_9ACAR	163	164	167	51	65	98	80	0	4	5	1		putative cell-wall-anchored protein SasA (LPXTG motif)	1.8	gi|1002495315	36.2	100	4608	30	44	2	70	26
Rm-26050	M	290	ARTHROPODA-UNIPROT	ixoderin precursor	imm	TICK	2e-82	98.9	hypothetical protein BRAFLDRAFT_86061	2E-051	gi|260799840	204	247	286	44	61	86	138	11	50	29	1	Branchiostoma floridae	Fibrinogen-related domain containing protein	1E-154	tr|A0A131YMN4|A0A131YMN4_RHIAP	547	290	289	88	93	100	32	1	1	1	1		hypothetical protein	0.76	gi|970989766	39.3	61	1361	36	45	4	39	11
Rm-26051	M	290	ARTHROPODA-UNIPROT	ixoderin precursor	imm	TICK	2e-82	98.9	hypothetical protein BRAFLDRAFT_86061	1E-051	gi|260799840	204	247	286	43	61	86	139	11	50	29	1	Branchiostoma floridae	Fibrinogen-related domain containing protein	1E-155	tr|A0A131YMN4|A0A131YMN4_RHIAP	550	290	289	88	94	100	32	1	1	1	1		hypothetical protein	0.58	gi|1001651409	39.7	49	1069	38	53	5	30	10
Rm-5781	M	402	ARTHROPODA-UNIPROT	Lanthionine synthetase C-like protein 1	imm	KOG	0	101.2	hypothetical protein BRAFLDRAFT_93787	1E-127	gi|260836847	455	404	403	52	71	100	192	4	1	1	1	Branchiostoma floridae	Lanthionine synthetase c like protein 1	0.0	tr|A0A131YKJ1|A0A131YKJ1_RHIAP	801	401	402	97	98	100	11	0	1	1	1		hypothetical protein	2E-009	gi|1024916943	68.6	289	1056	22	42	27	224	37
Rm-25607	M	116	ARTHROPODA-UNIPROT	Macrophage migration inhibitory factor	imm	KOG	1e-32	100	Macrophage migration inhibitory factor protein	8E-027	gi|1022766643	120	114	119	51	67	96	55	0	1	1	1	Daphnia magna	Putative macrophage migration inhibitory factor	5E-061	tr|L7M3U4|L7M3U4_9ACAR	234	116	116	96	98	100	4	0	1	1	1		hypothetical protein	3.0	gi|516932086	35.4	60	100	36	53	60	38	4
Rm-25608	M	101	ARTHROPODA-UNIPROT	Macrophage migration inhibitory factor	imm	KOG	1e-17	84.3	Macrophage migration inhibitory factor protein	1E-013	gi|1022766643	76.3	90	119	45	61	76	49	6	26	11	1	Daphnia magna	Phenylpyruvate tautomerase	4E-034	tr|A0A131YE84|A0A131YE84_RHIAP	145	80	116	88	90	69	9	6	37	22	1		hypothetical protein	56	gi|496371953	31.2	34	139	44	58	24	19	0
Rm-8127	M	156	ARTHROPODA-UNIPROT	malignant T-cell-amplified sequence 1-like	imm	REFSEQ-INVERTEBRATE	3e-70	85.7	translation machinery-associated protein, putative	6E-065	gi|242024143	247	156	182	76	86	86	36	0	1	1	1	Pediculus humanus corporis	Malignant T-cell-amplified sequence 1	5E-084	tr|A0A131YGC9|A0A131YGC9_RHIAP	311	156	156	96	98	100	5	0	1	1	1		peroxidase	15	gi|948184908	33.1	29	437	44	62	7	16	0
Rm-2199	K	514	ARTHROPODA-UNIPROT	membrane glycoprotein lig-1	imm	ARTHROPODA-UNIPROT	0	100	leucine-rich repeat neuronal protein 1-like	5E-036	gi|820853615	154	481	503	27	46	96	349	45	5	38	1	Apis florea	Putative membrane glycoprotein lig-1	1E-169	tr|V5HYV4|V5HYV4_IXORI	597	426	426	65	81	100	148	0	1	89	1		putative Fe3+-siderophore transport protein	5E-017	gi|871510454	94.4	289	786	26	44	37	213	26
Rm-3143	M	389	ARTHROPODA-UNIPROT	membrane glycoprotein lig-1	imm	ARTHROPODA-UNIPROT	0	77.2	leucine-rich repeat neuronal protein 1-like	2E-031	gi|820853615	138	404	503	28	46	80	288	35	5	7	1	Apis florea	Putative membrane glycoprotein lig-1	1E-127	tr|V5HYV4|V5HYV4_IXORI	456	329	426	65	79	77	113	0	1	58	1		putative Fe3+-siderophore transport protein	9E-017	gi|871510454	92.8	300	786	25	44	38	223	26
Rm-928	M	104	ARTHROPODA-UNIPROT	Microplusin	imm	ARTHROPODA-UNIPROT	5e-44	100	probable N6-adenosine-methyltransferase MT-A70-like protein	0.16	gi|1036713165	36.2	80	600	30	48	13	56	2	100	10	1	Drosophila takahashii	BmSEI-like 1	3E-054	tr|A0A034WYT5|A0A034WYT5_RHIMP	212	104	104	100	100	100	0	0	1	1	1		exonuclease, dsDNA, ATP-dependent	44	gi|1031762469	31.6	64	1045	34	54	6	42	3
Rm-31834	H	98	ARTHROPODA-UNIPROT	Microplusin-like 2	imm	ARTHROPODA-UNIPROT	6e-53	100	uncharacterized protein Dere_GG12168	6.5	gi|968005965	30.8	47	306	36	53	15	30	10	57	21	1	Drosophila erecta	Microplusin-like 2 (Fragment)	6E-053	tr|A0A034WXW8|A0A034WXW8_RHIMP	207	98	98	100	100	100	0	0	1	1	1		DNA recombination protein RmuC	11	gi|490053602	33.5	36	643	41	58	6	21	0
Rm-55062	M	150	ARTHROPODA-UNIPROT	ml domain protein	imm	ARTHROPODA-UNIPROT	1e-76	100	ecdysteroid-regulated 16 kDa protein	2E-031	gi|91081217	135	144	144	44	63	100	80	2	2	7	1	Tribolium castaneum	Niemann-Pick C2 protein	7E-078	tr|A0A131YS34|A0A131YS34_RHIAP	290	150	150	91	96	100	13	0	1	1	1		hypothetical protein	1.8	gi|926357761	36.2	90	309	25	43	29	67	10
Rm-74167	M	184	ARTHROPODA-UNIPROT	ml domain protein	imm	ARTHROPODA-UNIPROT	2e-92	99.4	ecdysteroid-regulated 16 kDa protein	3E-006	gi|91081217	52.8	167	144	26	45	116	123	28	5	12	1	Tribolium castaneum	Salivary lipid-interacting protein 1	1E-101	tr|A0A034WXL2|A0A034WXL2_RHIMP	369	184	184	97	97	100	4	0	1	1	1		hypothetical protein	3.0	gi|1027947221	35.8	113	452	26	37	25	83	9
Rm-74168	M	184	ARTHROPODA-UNIPROT	ml domain protein	imm	ARTHROPODA-UNIPROT	9e-92	99.4	ecdysteroid-regulated 16 kDa protein	3E-006	gi|91081217	53.1	167	144	24	44	116	126	28	5	12	1	Tribolium castaneum	Salivary lipid-interacting protein 1	1E-104	tr|A0A034WXL2|A0A034WXL2_RHIMP	379	184	184	100	100	100	0	0	1	1	1		hypothetical protein	1.8	gi|1027947221	36.6	113	452	26	37	25	83	9
Rm-17234	M	135	ARTHROPODA-UNIPROT	ML domain-containing protein	imm	REFSEQ-INVERTEBRATE	3e-34	74.3	putative Niemann-pick type C protein	7E-010	gi|321475500	63.9	102	147	38	50	69	63	2	26	35	1	Daphnia pulex	Niemann-Pick C2 protein	6E-069	tr|A0A131Z382|A0A131Z382_RHIAP	261	135	156	93	97	87	9	0	1	1	1		coenzyme PQQ biosynthesis protein PqqF	15	gi|959857370	33.1	61	776	34	55	8	40	3
Rm-19492	C	129	ARTHROPODA-UNIPROT	ML domain-containing protein	imm	ARTHROPODA-UNIPROT	4e-39	67.8	putative Niemann-pick type C protein	1E-007	gi|321475500	56.6	114	147	29	46	78	80	2	21	6	1	Daphnia pulex	Uncharacterized protein (Fragment)	3E-039	tr|G3MH58|G3MH58_9ACAR	162	118	169	62	80	70	44	0	51	11	1		exodeoxyribonuclease V subunit beta	11	gi|970507377	33.5	74	1220	27	45	6	54	6
Rm-16273	E	126	ARTHROPODA-UNIPROT	ML domain-containing protein 1	imm	ARTHROPODA-UNIPROT	4e-69	100	putative Niemann-pick type C protein	3E-012	gi|321475500	72	122	147	37	51	83	76	3	26	5	1	Daphnia pulex	ML domain-containing protein 1 (Fragment)	4E-069	tr|A0A034WWP0|A0A034WWP0_RHIMP	261	126	126	100	100	100	0	0	1	1	1		hypothetical protein	2.3	gi|953998132	35.8	77	1099	33	42	7	51	12
Rm-55709	V	466	ARTHROPODA-UNIPROT	monocyte differentiation	imm	ARTHROPODA-UNIPROT	0	68.9	THO complex subunit 5 homolog A isoform X2	1E-069	gi|72044303	266	477	699	34	52	68	312	15	224	2	1	Strongylocentrotus purpuratus	THO complex subunit 5	0.0	tr|A0A131YWK8|A0A131YWK8_RHIAP	862	466	674	93	96	69	29	1	209	2	1		histidine kinase	0.31	gi|966366897	41.6	209	775	24	43	27	157	34
Rm-50358	H	722	ARTHROPODA-UNIPROT	nlr family card domain protein	imm	ARTHROPODA-UNIPROT	0	101	uncharacterized protein LOC100888290	0.12	gi|780140595	40.8	355	1473	23	42	24	271	53	684	149	1	Strongylocentrotus purpuratus	Putative nlr family card domain protein (Fragment)	0.0	tr|A0A131XGG5|A0A131XGG5_9ACAR	811	696	688	61	74	101	266	9	1	28	1		MULTISPECIES: transcriptional regulator	2.7	gi|737356133	39.3	147	180	25	51	82	109	20
Rm-7423	M	602	ARTHROPODA-UNIPROT	positive regulation of cytokine secretion	imm	ARTHROPODA-UNIPROT	0	101	glomulin	3E-030	gi|1035613587	135	617	583	20	44	106	488	73	2	21	1	Apis cerana	Uncharacterized protein	0.0	tr|A0A131YRT2|A0A131YRT2_RHIAP	985	586	586	85	90	100	83	0	1	17	1		RpiR family transcriptional regulator	6.3	gi|1033163556	37.7	98	292	25	52	34	73	5
Rm-149368	P	513	ARTHROPODA-UNIPROT	Protein nlrc3	imm	ARTHROPODA-UNIPROT	0	100	hypothetical protein BRAFLDRAFT_277514	9E-006	gi|260841272	53.9	323	410	22	39	79	249	42	82	143	1	Branchiostoma floridae	Protein nlrc3	0.0	tr|A0A131YIN0|A0A131YIN0_RHIAP	857	495	495	87	93	100	63	0	1	19	1		gala protein	0.072	gi|928897207	43.9	91	377	35	49	24	59	1
Rm-149369	P	513	ARTHROPODA-UNIPROT	Protein nlrc3	imm	ARTHROPODA-UNIPROT	0	100	hypothetical protein BRAFLDRAFT_277514	2E-005	gi|260841272	52.8	323	410	22	39	79	249	42	82	143	1	Branchiostoma floridae	Protein nlrc3	0.0	tr|A0A131YIN0|A0A131YIN0_RHIAP	858	495	495	87	93	100	63	0	1	19	1		hypothetical protein	0.019	gi|664333920	45.8	78	378	35	50	21	50	0
Rm-149370	P	471	ARTHROPODA-UNIPROT	Protein nlrc3	imm	ARTHROPODA-UNIPROT	0	92	T-complex-associated testis-expressed protein 1	2E-004	gi|72096309	49.3	110	497	36	48	22	70	6	320	128	1	Strongylocentrotus purpuratus	Protein nlrc3	0.0	tr|A0A131YIN0|A0A131YIN0_RHIAP	796	453	495	87	93	92	55	0	1	19	1		gala protein	0.19	gi|928897207	42.4	91	377	34	48	24	60	1
Rm-149371	P	513	ARTHROPODA-UNIPROT	Protein nlrc3	imm	ARTHROPODA-UNIPROT	0	100	hypothetical protein DAPPUDRAFT_303586	6E-005	gi|321454376	51.2	194	652	26	43	30	142	5	216	41	1	Daphnia pulex	Protein nlrc3	0.0	tr|A0A131YIN0|A0A131YIN0_RHIAP	871	495	495	88	94	100	56	0	1	19	1		hypothetical protein	0.019	gi|664333920	45.8	78	378	35	50	21	50	0
Rm-149372	P	512	ARTHROPODA-UNIPROT	Protein nlrc3	imm	ARTHROPODA-UNIPROT	0	99	hypothetical protein BRAFLDRAFT_277514	1E-005	gi|260841272	53.1	323	410	22	39	79	249	42	82	160	1	Branchiostoma floridae	Protein nlrc3	0.0	tr|A0A131YIN0|A0A131YIN0_RHIAP	810	494	495	83	89	100	82	17	1	19	1		hypothetical protein	0.006	gi|664333920	47.4	78	378	37	51	21	49	0
Rm-149373	P	510	ARTHROPODA-UNIPROT	Protein nlrc3	imm	ARTHROPODA-UNIPROT	0	99	T-complex-associated testis-expressed protein 1	2E-004	gi|72096309	49.7	110	497	36	48	22	70	6	320	145	1	Strongylocentrotus purpuratus	Protein nlrc3	0.0	tr|A0A131YIN0|A0A131YIN0_RHIAP	772	492	495	80	85	99	97	17	1	19	1		hypothetical protein	0.019	gi|664333920	45.8	78	378	35	50	21	50	0
Rm-50506	F	484	ARTHROPODA-UNIPROT	Protein nlrc3	imm	ARTHROPODA-UNIPROT	0	100	leucine-rich repeat-containing protein 45-like	9E-005	gi|1028721597	50.4	140	272	29	50	51	99	4	87	150	1	Acyrthosiphon pisum	Protein nlrc3	0.0	tr|A0A131YJ90|A0A131YJ90_RHIAP	757	461	460	83	91	100	75	1	1	24	1		hypothetical protein	0.039	gi|664333920	44.7	75	378	36	50	20	48	0
Rm-68297	C	539	ARTHROPODA-UNIPROT	Protein nlrc3	imm	ARTHROPODA-UNIPROT	9e-97	105	putative Progesterone-induced-blocking factor 1/sw	0.004	gi|1022761982	45.1	130	547	25	46	24	97	6	61	286	1	Daphnia magna	Protein nlrc3	9E-097	tr|A0A131YJ90|A0A131YJ90_RHIAP	357	482	460	45	60	105	264	30	1	27	1		MULTISPECIES: transcriptional regulator	1.1	gi|695801347	40	148	709	24	47	21	112	10
Rm-92184	I	519	ARTHROPODA-UNIPROT	Protein nlrc3	imm	ARTHROPODA-UNIPROT	0	94.9	hypothetical protein BRAFLDRAFT_277514	7E-006	gi|260841272	54.3	366	410	21	41	89	287	53	16	123	1	Branchiostoma floridae	Protein nlrc3	0.0	tr|A0A131Z4P0|A0A131Z4P0_RHIAP	798	467	492	88	91	95	53	17	1	53	1		gala protein	0.011	gi|916596964	46.6	136	392	27	45	35	98	17
Rm-160929	R	148	ARTHROPODA-UNIPROT	Rhomboid-like protein	imm	ARTHROPODA-UNIPROT	2e-45	76.8	Rhomboid-related protein 2	1E-021	gi|1022766250	103	121	384	41	61	32	71	4	48	28	1	Daphnia magna	Rhomboid-like protein	2E-051	tr|V5HAU9|V5HAU9_IXORI	202	146	372	62	82	39	55	0	5	3	1		hypothetical protein	0.21	gi|765012110	39.3	71	72	28	57	99	51	3
Rm-24016	M	309	ARTHROPODA-UNIPROT	small inducible cytokine subfamily E	imm	REFSEQ-PROTOZOA	9e-66	101.5	methionyl-tRNA synthetase, putative	1E-074	gi|242009689	281	316	330	50	66	96	156	23	26	5	1	Pediculus humanus corporis	Methionyl-tRNA synthetase	1E-166	tr|A0A131YR06|A0A131YR06_RHIAP	587	309	311	96	97	99	12	0	2	1	1		tRNA-binding protein	3E-016	gi|491498379	90.5	104	112	40	63	93	62	2
Rm-32516	M	411	ARTHROPODA-UNIPROT	Sorting nexin SNX6/TFAF2 contains PX domain	imm	KOG	0	99	hypothetical protein DAPPUDRAFT_207004	1E-158	gi|321477113	561	400	402	70	83	100	120	1	2	9	1	Daphnia pulex	Putative sorting nexin snx6/tfaf2	0.0	tr|L7MAZ0|L7MAZ0_9ACAR	800	411	411	99	99	100	3	0	1	1	1		choline-binding protein A, partial	0.005	gi|1006309582	47.4	219	684	21	47	32	173	15
Rm-62145	C	317	ARTHROPODA-UNIPROT	T-cell immunomodulatory protein	imm	REFSEQ-INVERTEBRATE	0	53	hypothetical protein BRAFLDRAFT_118775	1E-063	gi|260798270	244	330	548	43	57	60	185	26	232	1	1	Branchiostoma floridae	Uncharacterized protein	1E-174	tr|L7LWZ9|L7LWZ9_9ACAR	613	326	686	90	92	48	30	9	361	1	1		hypothetical protein	37	gi|1033159982	33.9	110	262	26	40	42	81	14
Rm-62146	C	308	ARTHROPODA-UNIPROT	T-cell immunomodulatory protein	imm	REFSEQ-INVERTEBRATE	0	53	hypothetical protein BRAFLDRAFT_118775	9E-062	gi|260798270	238	329	548	42	55	60	189	33	232	1	1	Branchiostoma floridae	Integrin alpha FG-GAP repeat containing protein 1	1E-169	tr|A0A131YW64|A0A131YW64_RHIAP	597	326	600	88	90	54	36	18	275	1	1		hypothetical protein	35	gi|1033159982	33.9	110	262	26	40	42	81	14
Rm-70404	M	224	ARTHROPODA-UNIPROT	TLR4 regulator and MIR-interacting MSAP	imm	PFAM	1e-47	106.3	AAEL004425-PA	1E-064	gi|157106020	247	177	215	68	80	82	56	3	25	50	1	Aedes aegypti	Canopy3	1E-109	tr|A0A131YJE4|A0A131YJE4_RHIAP	396	206	205	96	97	100	7	1	1	19	1		hypothetical protein	5.0	gi|759588968	35.8	117	131	30	47	89	81	10
Rm-70406	M	227	ARTHROPODA-UNIPROT	TLR4 regulator and MIR-interacting MSAP	imm	PFAM	6e-43	121.1	AAEL004425-PA	8E-061	gi|157106020	234	198	215	61	72	92	77	24	25	32	1	Aedes aegypti	Canopy3	1E-105	tr|A0A131YJE4|A0A131YJE4_RHIAP	384	227	205	87	88	111	28	22	1	1	1		hypothetical protein	1.0	gi|1027866609	38.1	164	1029	29	40	16	116	9
Rm-172349	D	488	ARTHROPODA-UNIPROT	Toll 18Wheeler	imm	ARTHROPODA-UNIPROT	0	100	toll, putative	1E-114	gi|242020013	413	505	1317	44	62	38	282	30	249	9	1	Pediculus humanus corporis	Toll 18Wheeler (Fragment)	0.0	tr|A0A0B4PLU1|A0A0B4PLU1_RHIMP	962	487	487	100	100	100	0	0	1	1	1		hypothetical protein	1E-023	gi|560284990	116	222	1275	31	50	17	152	7
Rm-2189	H	347	ARTHROPODA-UNIPROT	Toll-like receptor 5	imm	ARTHROPODA-UNIPROT	0	100	insulin-like growth factor-binding protein complex acid labile subunit	2E-016	gi|1035615381	88.2	275	1070	26	45	26	203	29	671	90	1	Apis cerana	Toll-like receptor 5 (Fragment)	0.0	tr|A0A034WU30|A0A034WU30_RHIMP	705	347	347	100	100	100	0	0	1	1	1		hypothetical protein	0.031	gi|817112597	44.3	114	1692	28	44	7	81	16
Rm-23045	M	186	ARTHROPODA-UNIPROT	Tumor necrosis factor induced protein	imm	ARTHROPODA-UNIPROT	1e-96	100	tumor necrosis factor alpha-induced protein 8-like protein isoform X1	4E-052	gi|1008427797	205	183	213	54	74	86	83	0	31	4	1	Tribolium castaneum	Tumor necrosis factor induced protein	1E-096	tr|A0A131YW21|A0A131YW21_RHIAP	353	186	186	98	98	100	3	0	1	1	1		hypothetical protein	3.1	gi|983124697	35.8	104	676	26	40	15	76	9
Rm-20167	V	229	ARTHROPODA-UNIPROT	tumor necrosis factor receptor	imm	ARTHROPODA-UNIPROT	6e-29	68.3	TNF receptor-associated factor 6	0.029	gi|328717706	40.4	92	269	26	50	34	68	12	175	149	1	Acyrthosiphon pisum	Putative tumor necrosis factor receptor (Fragment)	6E-029	tr|A0A023G8N7|A0A023G8N7_9ACAR	129	227	332	33	53	68	151	5	110	4	1		hypothetical protein	1.8	gi|860384251	37.4	108	512	29	44	21	76	18
Rm-6710	A	133	ARTHROPODA-UNIPROT	tumor necrosis factor receptor	imm	ARTHROPODA-UNIPROT	2e-21	62.6	TNF receptor-associated factor 1-like	1E-008	gi|780112863	60.1	131	424	32	50	31	88	9	295	2	1	Strongylocentrotus purpuratus	Uncharacterized protein (Fragment)	4E-039	tr|G3MIH6|G3MIH6_9ACAR	162	133	144	59	72	92	54	1	11	2	1		Uncharacterised protein	11	gi|921813453	33.5	35	635	40	60	6	21	0
Rm-6085	M	878	ARTHROPODA-UNIPROT	tumor necrosis factor receptor associated factors-type zinc finger domain containing protein	imm	TICK	1e-30	49.8	serine-rich adhesin for platelets	5E-004	gi|1037081089	48.9	434	1367	19	36	32	350	29	330	441	1	Drosophila ficusphila	Putative tnf receptor-associated factor 6	7E-030	tr|V5GWU4|V5GWU4_IXORI	135	315	405	26	45	78	233	47	1	1	1		adhesin	7E-004	gi|635626653	51.6	380	2139	21	42	18	298	41
Rm-66225	M	438	ARTHROPODA-UNIPROT	Tumor necrosis factor receptor-associated factor-like protein	imm	ARTHROPODA-UNIPROT	0	100	hypothetical protein BRAFLDRAFT_98231	8E-010	gi|260797887	67	225	257	27	40	88	164	28	7	23	1	Branchiostoma floridae	Tumor necrosis factor receptor-associated factor-like protein	0.0	tr|A0A0B4PLV9|A0A0B4PLV9_RHIMP	905	438	438	100	100	100	0	0	1	1	1		chemotaxis protein	0.004	gi|1033176109	47.8	142	655	26	47	22	104	16
Rm-8112	G	531	ARTHROPODA-UNIPROT	tumor necrosis factor-mediated signaling pathway	imm	ARTHROPODA-UNIPROT	1e-49	98.7	TNF receptor-associated factor 6-A	1E-032	gi|390342845	142	566	631	22	41	90	440	66	80	10	1	Strongylocentrotus purpuratus	Putative tumor necrosis factor-mediated signaling pathway (Fragment)	1E-049	tr|A0A147BJH4|A0A147BJH4_IXORI	200	305	309	30	52	99	212	6	1	37	1		cell surface protein	2E-004	gi|758844554	52.8	165	650	24	49	25	125	16
Rm-3998	M	185	ARTHROPODA-UNIPROT	1,2-dihydroxy-3-keto-5-methylthiopentene dioxygenase	met/aa	ARTHROPODA-UNIPROT	0	100	hypothetical protein DAPPUDRAFT_301694	2E-067	gi|321456885	256	179	180	67	80	99	58	2	1	1	1	Daphnia pulex	1,2-dihydroxy-3-keto-5-methylthiopentene dioxygenase	1E-102	tr|A0A131Z470|A0A131Z470_RHIAP	373	185	185	95	98	100	9	0	1	1	1		acireductone dioxygenase	1E-018	gi|1024740494	97.1	108	178	42	62	61	62	1
Rm-6513	V	159	ARTHROPODA-UNIPROT	1,2-dihydroxy-3-keto-5-methylthiopentene dioxygenase	met/aa	ARTHROPODA-UNIPROT	9e-82	80.5	1,2-dihydroxy-3-keto-5-methylthiopentene dioxygenase	4E-057	gi|1022770690	221	142	179	72	85	79	39	1	36	11	1	Daphnia magna	1,2-dihydroxy-3-keto-5-methylthiopentene dioxygenase	9E-082	tr|A0A131Z470|A0A131Z470_RHIAP	303	149	185	95	99	81	6	0	37	11	1		acireductone dioxygenase	9E-019	gi|1024740494	97.1	108	178	42	62	61	62	1
Rm-146459	E	198	ARTHROPODA-UNIPROT	3-Methylcrotonyl-CoA carboxylase	met/aa	KOG	7e-81	37.8	Methylcrotonoyl-CoA carboxylase beta chain, mitochondrial	1E-094	gi|1022775406	346	198	570	80	91	35	39	0	353	1	1	Daphnia magna	3-methylcrotonyl-CoA carboxylase beta subunit	1E-112	tr|A0A131YXE9|A0A131YXE9_RHIAP	406	198	564	100	100	35	0	0	347	1	1		methylcrotonoyl-CoA carboxylase	1E-085	gi|916281758	320	198	538	76	86	37	46	0
Rm-146524	A	345	ARTHROPODA-UNIPROT	3-Methylcrotonyl-CoA carboxylase	met/aa	KOG	0	65.4	hypothetical protein DAPPUDRAFT_303340	1E-159	gi|321470678	563	345	553	77	88	62	76	0	189	1	1	Daphnia pulex	3-methylcrotonyl-CoA carboxylase beta subunit	0.0	tr|A0A131YXE9|A0A131YXE9_RHIAP	694	345	564	99	100	61	1	0	200	1	1		methylcrotonoyl-CoA carboxylase	1E-143	gi|740877487	512	345	535	70	84	64	101	0
Rm-47595	M	564	ARTHROPODA-UNIPROT	3-Methylcrotonyl-CoA carboxylase	met/aa	KOG	0	102	Methylcrotonoyl-CoA carboxylase beta chain, mitochondrial	0.0	gi|1022775406	829	544	570	72	85	95	148	0	27	21	1	Daphnia magna	Putative 3-methylcrotonyl-coa carboxylase non-biotin (Fragment)	0.0	tr|L7MKU7|L7MKU7_9ACAR	1115	564	576	98	99	98	8	0	13	1	1		methylcrotonoyl-CoA carboxylase	0.0	gi|835498975	742	536	535	67	81	100	174	1
Rm-81186	K	401	ARTHROPODA-UNIPROT	3-Methylcrotonyl-CoA carboxylase	met/aa	KOG	0	75.7	hypothetical protein DAPPUDRAFT_301272	0.0	gi|321457584	669	401	538	81	90	75	75	0	138	1	1	Daphnia pulex	Propionyl-CoA carboxylase beta chain	0.0	tr|A0A131YMW2|A0A131YMW2_RHIAP	802	401	542	98	99	74	5	0	142	1	1		methylmalonyl-CoA carboxyltransferase	1E-168	gi|759669099	597	405	513	71	83	79	117	4
Rm-81187	G	363	ARTHROPODA-UNIPROT	3-Methylcrotonyl-CoA carboxylase	met/aa	KOG	0	67.9	Uncharacterized protein APZ42_024491	1E-153	gi|1022765736	543	363	535	74	84	68	94	25	198	1	1	Daphnia magna	Propionyl-CoA carboxylase beta chain	0.0	tr|A0A131YMW2|A0A131YMW2_RHIAP	669	363	542	92	92	67	28	25	205	1	1		methylmalonyl-CoA carboxyltransferase	1E-132	gi|759669099	474	367	513	64	76	72	132	29
Rm-2089	V	185	ARTHROPODA-UNIPROT	3-phosphoserine/phosphohydroxythreonine aminotransferase	met/aa	PRK	2e-81	51.6	uncharacterized protein Dmoj_GI10400	1E-055	gi|195112374	217	179	362	57	77	49	76	0	178	1	1	Drosophila mojavensis	Phosphoserine aminotransferase	1E-100	tr|A0A131YX94|A0A131YX94_RHIAP	365	185	368	98	98	50	3	0	184	1	1		phosphoserine transaminase	2E-047	gi|1041864803	192	183	362	50	72	51	90	5
Rm-7310	M	382	ARTHROPODA-UNIPROT	4-hydroxyphenylpyruvate dioxygenase	met/aa	KOG	0	100.5	hypothetical protein BRAFLDRAFT_282735	1E-169	gi|260784978	597	382	382	76	86	100	91	1	1	1	1	Branchiostoma floridae	Putative 4-hydroxyphenylpyruvate dioxygenase (Fragment)	0.0	tr|L7MFY8|L7MFY8_9ACAR	773	382	392	98	99	97	6	0	11	1	1		4-hydroxyphenylpyruvate dioxygenase	2E-089	gi|736634023	334	363	372	50	66	98	180	14
Rm-33413	M	525	ARTHROPODA-UNIPROT	Alanine aminotransferase	met/aa	KOG	0	101	alanine aminotransferase 2 isoform X2	0.0	gi|641656881	650	476	481	64	80	99	167	0	6	50	1	Acyrthosiphon pisum	Alanine transaminase	0.0	tr|A0A131Z6Z0|A0A131Z6Z0_RHIAP	1023	525	525	96	98	100	17	0	1	1	1		aminotransferase	1E-034	gi|755077673	152	464	409	29	46	113	329	77
Rm-69575	M	465	ARTHROPODA-UNIPROT	alanine--glyoxylate aminotransferase 2 mitochondrial-like	met/aa	NO-TICK	0	97.4	hypothetical protein DAPPUDRAFT_128102	1E-167	gi|321470904	590	464	467	60	76	99	181	6	1	1	1	Daphnia pulex	Alanine-glyoxylate transaminase / (R)-3-amino-2-methylpropionate-pyruvate	0.0	tr|A0A131Z5C2|A0A131Z5C2_RHIAP	940	465	494	97	98	94	12	0	30	1	1		hypothetical protein	4E-080	gi|518238415	303	467	1015	38	56	46	286	38
Rm-69574	M	376	ARTHROPODA-UNIPROT	Alanine-glyoxylate aminotransferase AGT2	met/aa	KOG	0	78.2	hypothetical protein DAPPUDRAFT_128102	1E-132	gi|321470904	474	353	467	62	78	76	133	5	1	1	1	Daphnia pulex	Alanine-glyoxylate transaminase / (R)-3-amino-2-methylpropionate-pyruvate	0.0	tr|A0A131Z5C2|A0A131Z5C2_RHIAP	725	351	494	98	99	71	6	0	30	1	1		hypothetical protein	8E-058	gi|518238415	229	354	1015	40	56	35	211	37
Rm-174942	D	364	ARTHROPODA-UNIPROT	alanyl d alanine carboxypeptidase protein	met/aa	ARTHROPODA-UNIPROT	0	53.2	trafficking protein particle complex subunit 12	1E-084	gi|91086585	315	349	542	45	66	64	191	3	186	2	1	Tribolium castaneum	D alanyl d alanine carboxypeptidase protein	0.0	tr|A0A131YCY1|A0A131YCY1_RHIAP	711	364	683	96	98	53	11	0	320	1	1		tetratricopeptide repeat protein	1E-004	gi|822059024	52.8	255	502	26	39	51	188	30
Rm-19147	M	343	ARTHROPODA-UNIPROT	Aminomethyl transferase	met/aa	KOG	0	81	hypothetical protein BRAFLDRAFT_247201	1E-103	gi|260809869	375	308	379	59	79	81	125	5	1	33	1	Branchiostoma floridae	Aminomethyltransferase	0.0	tr|A0A131YZ26|A0A131YZ26_RHIAP	640	337	407	96	97	83	11	1	1	1	1		glycine cleavage system aminomethyltransferase T	3E-065	gi|983543041	253	310	376	47	63	82	162	15
Rm-71149	M	408	ARTHROPODA-UNIPROT	Aminomethyl transferase	met/aa	KOG	0	99	hypothetical protein BRAFLDRAFT_247201	1E-121	gi|260809869	436	382	379	56	77	101	166	10	1	33	1	Branchiostoma floridae	Aminomethyltransferase	0.0	tr|A0A131YZ26|A0A131YZ26_RHIAP	772	408	407	96	97	100	15	1	1	1	1		glycine cleavage system aminomethyltransferase T	3E-078	gi|983543041	297	385	376	45	62	102	211	17
Rm-174838	M	560	ARTHROPODA-UNIPROT	aminopeptidases - M20/M25/M40 family	met/aa	KOG	0	101.2	hypothetical protein BRAFLDRAFT_84005	1E-161	gi|260821724	571	561	557	51	69	101	270	9	1	1	1	Branchiostoma floridae	Nicalin	0.0	tr|A0A131YK52|A0A131YK52_RHIAP	1089	560	560	98	99	100	10	0	1	1	1		MULTISPECIES: aminopeptidase	2E-004	gi|497476875	52.8	204	464	26	44	44	150	32
Rm-81990	T	495	ARTHROPODA-UNIPROT	Angiotensin I-converting enzymes - M2 family peptidases	met/aa	KOG	0	72.9	Ance-3	1E-128	gi|1022775822	460	445	886	48	66	50	228	9	163	8	1	Daphnia magna	Angiotensin-converting enzyme-like protein (Fragment)	0.0	tr|E0AD92|E0AD92_RHIMP	1014	488	631	98	99	77	5	0	144	8	1		peptidase M20	7E-089	gi|923059559	332	477	654	37	55	73	297	46
Rm-77373	M	352	ARTHROPODA-UNIPROT	Asparaginase	met/aa	KOG	0	92.5	N(4)-(Beta-N-acetylglucosaminyl)-L-asparaginase	1E-108	gi|170054512	394	351	357	55	70	98	156	18	7	13	1	Culex quinquefasciatus	N4-(Beta-N-acetylglucosaminyl)-L-asparaginase	0.0	tr|A0A131YXC8|A0A131YXC8_RHIAP	698	355	355	96	97	100	14	3	1	1	1		MULTISPECIES: N(4)-(beta-N-acetylglucosaminyl)-L-asparaginase	4E-048	gi|498168423	196	292	332	42	55	88	169	29
Rm-77942	M	246	ARTHROPODA-UNIPROT	Asparaginase	met/aa	KOG	1e-93	70.7	N(4)-(Beta-N-acetylglucosaminyl)-L-asparaginase	9E-077	gi|170054512	288	257	357	56	68	72	113	15	98	1	1	Culex quinquefasciatus	N4-(Beta-N-acetylglucosaminyl)-L-asparaginase	1E-139	tr|A0A131YXC8|A0A131YXC8_RHIAP	496	246	355	97	98	69	5	0	110	1	1		N(4)-(beta-N-acetylglucosaminyl)-L-asparaginase	6E-032	gi|950757309	142	220	332	40	52	66	132	26
Rm-26984	M	407	ARTHROPODA-UNIPROT	Aspartate aminotransferase/Glutamic oxaloacetic transaminase AAT1/GOT2	met/aa	KOG	0	94.1	hypothetical protein DAPPUDRAFT_308666	1E-154	gi|321460829	545	401	411	62	79	98	152	0	4	2	1	Daphnia pulex	Aspartate aminotransferase	0.0	tr|A0A131YTY2|A0A131YTY2_RHIAP	827	407	407	98	99	100	7	0	1	1	1		aromatic amino acid aminotransferase	1E-083	gi|982912375	315	397	398	42	58	100	227	3
Rm-8199	K	392	ARTHROPODA-UNIPROT	Aspartate aminotransferase/Glutamic oxaloacetic transaminase AAT2/GOT1	met/aa	KOG	0	95.6	hypothetical protein DAPPUDRAFT_114061	1E-153	gi|321457968	542	392	393	67	76	100	126	20	22	1	1	Daphnia pulex	Aspartate aminotransferase	0.0	tr|L7M8A4|L7M8A4_9ACAR	719	392	426	92	92	92	30	20	55	1	1		aromatic amino acid aminotransferase	2E-082	gi|640706783	310	390	398	43	60	98	219	22
Rm-8200	E	390	ARTHROPODA-UNIPROT	Aspartate aminotransferase/Glutamic oxaloacetic transaminase AAT2/GOT1	met/aa	KOG	0	93.4	hypothetical protein DAPPUDRAFT_114061	1E-168	gi|321457968	592	388	393	72	82	99	105	0	6	3	1	Daphnia pulex	Aspartate aminotransferase	0.0	tr|L7M8A4|L7M8A4_9ACAR	773	388	426	98	98	91	6	0	39	3	1		aromatic amino acid aminotransferase	2E-092	gi|640706783	344	386	398	46	63	97	206	2
Rm-58583	M	451	ARTHROPODA-UNIPROT	Bleomycin hydrolases and aminopeptidases of cysteine protease family	met/aa	KOG	0	100	bleomycin hydrolase	1E-156	gi|170043212	552	449	469	57	74	96	191	3	20	5	1	Culex quinquefasciatus	Putative bleomycin hydrolases and aminopeptidase of cysteine protease family	0.0	tr|L7M866|L7M866_9ACAR	924	451	451	98	99	100	6	0	1	1	1		aminopeptidase C	1E-101	gi|651961838	374	452	446	43	60	101	255	11
Rm-13522	M	329	ARTHROPODA-UNIPROT	Branched chain aminotransferase BCAT1 pyridoxal phosphate enzymes type IV superfamily	met/aa	KOG	0	85.4	hypothetical protein DAPPUDRAFT_300660	1E-114	gi|321458779	413	329	393	58	75	84	138	2	67	1	1	Daphnia pulex	Branched-chain amino acid aminotransferase	0.0	tr|A0A131YGU4|A0A131YGU4_RHIAP	656	329	397	97	99	83	9	0	69	1	1		Branched-chain amino acid aminotransferase	2E-072	gi|1004893679	277	331	357	46	62	93	178	10
Rm-13524	M	348	ARTHROPODA-UNIPROT	Branched chain aminotransferase BCAT1 pyridoxal phosphate enzymes type IV superfamily	met/aa	KOG	0	90	hypothetical protein DAPPUDRAFT_300660	1E-111	gi|321458779	402	348	393	54	71	89	157	21	67	1	1	Daphnia pulex	Branched-chain amino acid aminotransferase	0.0	tr|A0A131YGU4|A0A131YGU4_RHIAP	645	348	397	91	93	88	28	19	69	1	1		Branched-chain amino acid aminotransferase	7E-069	gi|1004893679	265	350	357	43	59	98	197	29
Rm-16298	M	389	ARTHROPODA-UNIPROT	Carbon-nitrogen hydrolase	met/aa	KOG	0	99.4	hypothetical protein BRAFLDRAFT_269635	1E-154	gi|260799652	545	378	384	67	81	98	122	2	4	5	1	Branchiostoma floridae	Putative carbon-nitrogen hydrolase (Fragment)	0.0	tr|L7MEZ5|L7MEZ5_9ACAR	793	389	417	98	99	93	6	0	29	1	1		acyltransferase	3E-056	gi|850381968	223	301	296	41	55	102	177	20
Rm-69934	M	473	ARTHROPODA-UNIPROT	Carbon-nitrogen hydrolase	met/aa	KOG	0	100	conserved hypothetical protein	1E-129	gi|242013708	462	435	438	51	70	99	212	7	5	40	1	Pediculus humanus corporis	Carbon nitrogen hydrolase	0.0	tr|A0A131YKY8|A0A131YKY8_RHIAP	895	472	473	94	97	100	25	0	1	1	1		carbon-nitrogen hydrolase	3E-052	gi|518238643	211	268	282	43	59	95	152	4
Rm-859	M	282	ARTHROPODA-UNIPROT	Carbon-nitrogen hydrolase	met/aa	KOG	5e-60	97.2	hypothetical protein BRAFLDRAFT_224216	1E-101	gi|260799465	370	273	279	61	80	98	106	0	1	1	1	Branchiostoma floridae	Putative carbon-nitrogen hydrolase	1E-155	tr|L7M2A5|L7M2A5_9ACAR	549	282	282	95	98	100	12	0	1	1	1		carbon-nitrogen hydrolase	2E-039	gi|494276474	167	269	279	36	56	96	170	11
Rm-37777	M	612	KOG	Choline dehydrogenase	met/aa	COG	0	107.9	hypothetical protein DAPPUDRAFT_100070	1E-117	gi|321473170	426	615	657	38	56	94	380	31	13	6	1	Daphnia pulex	Glucose dehydrogenase, putative (Fragment)	1E-144	tr|B7QAW0|B7QAW0_IXOSC	515	575	574	48	64	100	296	27	3	52	1		dehydrogenase	3E-085	gi|499863663	321	583	535	38	53	109	356	73
Rm-70597	A	629	KOG	Choline dehydrogenase	met/aa	COG	0	107.5	Glucose dehydrogenase	1E-121	gi|1022761586	439	598	619	40	58	97	356	28	24	41	1	Daphnia magna	Glucose dehydrogenase, putative (Fragment)	1E-148	tr|B7QAW0|B7QAW0_IXOSC	526	568	574	49	64	99	286	25	3	70	1		dehydrogenase	6E-091	gi|499863663	340	577	535	39	55	108	347	62
Rm-70703	M	413	ARTHROPODA-UNIPROT	Cystathionine beta-lyases/cystathionine gamma-synthases	met/aa	KOG	0	97.3	hypothetical protein BRAFLDRAFT_119287	1E-140	gi|260811616	499	382	408	62	79	94	142	1	22	18	1	Branchiostoma floridae	Cystathionine gamma-lyase	0.0	tr|A0A131YMS2|A0A131YMS2_RHIAP	790	399	401	97	99	100	10	0	1	1	1		cystathionine beta-lyase	1E-100	gi|950755898	371	377	394	50	68	96	187	4
Rm-55255	M	411	ARTHROPODA-UNIPROT	Cysteine desulfurase NFS1	met/aa	KOG	5e-80	95.3	hypothetical protein BRAFLDRAFT_64829	1E-109	gi|260801625	396	415	422	48	68	98	215	17	7	11	1	Branchiostoma floridae	Selenocysteine lyase	0.0	tr|A0A131YPB4|A0A131YPB4_RHIAP	779	411	411	95	97	100	18	0	1	1	1		MULTISPECIES: cysteine desulfurase	3E-070	gi|704363993	270	396	376	43	56	105	225	27
Rm-44823	M	235	ARTHROPODA-UNIPROT	Dihydropteridine reductase DHPR/QDPR	met/aa	KOG	2e-93	98.7	dihydropteridine reductase	3E-084	gi|156538074	312	232	237	64	79	98	83	0	3	2	1	Nasonia vitripennis	Putative dihydropteridine reductase dhpr/qdpr	1E-131	tr|L7M7S5|L7M7S5_9ACAR	471	235	235	98	99	100	3	0	1	1	1		DitG	2E-016	gi|4455078	90.1	197	244	35	51	81	127	11
Rm-174926	E	761	ARTHROPODA-UNIPROT	dipeptidyl aminopeptidase	met/aa	ARTHROPODA-UNIPROT	0	96	acylamino-acid-releasing enzyme isoform X1	1E-150	gi|780040658	533	720	719	38	58	100	441	37	6	72	1	Strongylocentrotus purpuratus	N acylaminoacyl peptide hydrolase	0.0	tr|A0A131YHG8|A0A131YHG8_RHIAP	1486	762	788	93	96	97	50	1	27	1	1		MULTISPECIES: peptidase	9E-021	gi|503881037	107	225	657	32	52	34	151	20
Rm-67281	M	187	ARTHROPODA-UNIPROT	Enolase-phosphatase E-1	met/aa	KOG	2e-31	46.4	enolase-phosphatase E1	6E-024	gi|72042695	111	117	282	47	66	41	61	1	143	69	1	Strongylocentrotus purpuratus	Enolase-phosphatase E1	1E-051	tr|A0A131YRP7|A0A131YRP7_RHIAP	204	117	252	88	92	46	14	0	125	69	1		enolase-phosphatase E1	1E-020	gi|500912150	103	106	229	50	66	46	53	1
Rm-67282	M	251	ARTHROPODA-UNIPROT	Enolase-phosphatase E-1	met/aa	KOG	3e-64	98.8	hypothetical protein DAPPUDRAFT_301270	3E-054	gi|321450356	213	248	248	44	64	100	137	2	2	4	1	Daphnia pulex	Enolase-phosphatase E1	1E-115	tr|A0A131YRP7|A0A131YRP7_RHIAP	415	252	252	84	90	100	40	1	1	1	1		2,3-diketo-5-methylthio-1-phosphopentane phosphatase	1E-041	gi|974618229	174	249	239	40	56	104	147	19
Rm-65060	M	491	ARTHROPODA-UNIPROT	Gamma-glutamyltransferase	met/aa	KOG	0	85.3	AGAP010241-PA	1E-114	gi|158299321	412	495	564	45	62	88	272	13	65	1	1	Anopheles gambiae str. PEST	Gamma-glutamyltranspeptidase / glutathione hydrolase / leukotriene-C4 hydrolase	0.0	tr|A0A131Z3N8|A0A131Z3N8_RHIAP	949	491	616	96	98	80	18	0	126	1	1		gamma-glutamyltransferase	2E-060	gi|932296439	238	462	587	34	51	79	303	18
Rm-65061	M	491	ARTHROPODA-UNIPROT	Gamma-glutamyltransferase	met/aa	KOG	0	85.3	AGAP010241-PA	1E-114	gi|158299321	412	496	564	45	63	88	269	15	65	1	1	Anopheles gambiae str. PEST	Gamma-glutamyltranspeptidase / glutathione hydrolase / leukotriene-C4 hydrolase	0.0	tr|A0A131Z3N8|A0A131Z3N8_RHIAP	951	491	616	96	98	80	18	0	126	1	1		gamma-glutamyltransferase	3E-060	gi|1004037084	237	505	584	34	51	86	331	33
Rm-5789	M	1080	ARTHROPODA-UNIPROT	Global transcriptional regulator cell division control protein	met/aa	KOG	0	103.4	FACT complex subunit spt16 isoform X2	0.0	gi|1032001149	1497	1087	1112	68	81	98	338	20	1	1	1	Apis mellifera	Global transcriptional regulator cell division control protein	0.0	tr|A0A131YUG4|A0A131YUG4_RHIAP	2088	1083	1083	96	98	100	43	3	1	1	1		Xaa-Pro dipeptidase	4E-010	gi|953050669	72.8	403	353	23	40	114	307	65
Rm-3848	M	383	ARTHROPODA-UNIPROT	Glutamate dehydrogenase/leucine dehydrogenase	met/aa	COG	1e-34	85.8	hypothetical protein BRAFLDRAFT_108176	2E-084	gi|260822382	314	356	795	40	64	45	211	10	300	15	1	Branchiostoma floridae	Putative glutamate/leucine/phenylalanine/valine dehydrogenase	0.0	tr|L7M8M9|L7M8M9_9ACAR	781	383	393	98	99	97	7	0	11	1	1		leucine dehydrogenase	1E-036	gi|517538448	159	284	380	35	52	75	183	14
Rm-83787	M	541	ARTHROPODA-UNIPROT	Glutamate formiminotransferase	met/aa	COG	1e-82	96	hypothetical protein BRAFLDRAFT_125780	0.0	gi|260800373	672	538	541	60	79	99	212	1	2	3	1	Branchiostoma floridae	Glutamate formiminotransferase / formiminotetrahydrofolate cyclodeaminase	0.0	tr|A0A131YYJ1|A0A131YYJ1_RHIAP	1066	541	541	98	99	100	8	0	1	1	1		glutamate formiminotransferase	2E-060	gi|489021697	238	289	299	41	65	97	169	7
Rm-15243	M	555	ARTHROPODA-UNIPROT	Glutamate/leucine/phenylalanine/valine dehydrogenases	met/aa	KOG	0	102.3	glutamate dehydrogenase, mitochondrial isoform X2	0.0	gi|498999718	852	544	547	74	87	99	138	1	4	12	1	Ceratitis capitata	Putative glutamate/leucine/phenylalanine/valine dehydrogenase	0.0	tr|L7MAC6|L7MAC6_9ACAR	1122	555	555	99	99	100	4	0	1	1	1		glutamate dehydrogenase	4E-075	gi|499918777	287	342	423	43	62	81	194	13
Rm-2355	M	415	ARTHROPODA-UNIPROT	Glutamine synthetase	met/aa	KOG	0	96.3	glutamine synthetase 2 cytoplasmic isoform X1	1E-156	gi|642917726	554	348	371	71	83	94	98	0	24	68	1	Tribolium castaneum	Glutamine synthetase	0.0	tr|L7M7P1|L7M7P1_9ACAR	828	415	406	96	97	102	14	9	1	1	1		glutamine synthetase	5E-095	gi|951091443	352	334	343	54	66	97	152	11
Rm-3490	M	396	ARTHROPODA-UNIPROT	Glutamine synthetase	met/aa	KOG	0	96.3	glutamine synthetase 2 cytoplasmic isoform X1	1E-156	gi|642917726	554	348	371	71	83	94	98	0	24	49	1	Tribolium castaneum	Glutamine synthetase	0.0	tr|L7M7P1|L7M7P1_9ACAR	805	406	406	96	96	100	16	10	1	1	1		glutamine synthetase	5E-095	gi|951091443	352	334	343	54	66	97	152	11
Rm-3491	M	406	ARTHROPODA-UNIPROT	Glutamine synthetase	met/aa	KOG	0	96.3	glutamine synthetase 2 cytoplasmic isoform X1	1E-156	gi|642917726	554	348	371	71	83	94	98	0	24	59	1	Tribolium castaneum	Glutamine synthetase	0.0	tr|L7M7P1|L7M7P1_9ACAR	836	406	406	98	99	100	5	0	1	1	1		glutamine synthetase	5E-095	gi|951091443	352	334	343	54	66	97	152	11
Rm-77643	M	493	ARTHROPODA-UNIPROT	Glycine/D-amino acid oxidases (deaminating)	met/aa	COG	1e-39	106	hypothetical protein DAPPUDRAFT_317710	1E-135	gi|321470460	483	406	527	55	73	77	180	5	122	93	1	Daphnia pulex	FAD-dependent oxidoreductase domain-containing protein 1	0.0	tr|A0A131YIQ7|A0A131YIQ7_RHIAP	923	494	493	92	95	100	39	2	1	1	1		FAD-dependent oxidoreductase	4E-081	gi|755074142	306	406	398	41	60	102	239	27
Rm-7124	M	482	ARTHROPODA-UNIPROT	Glycine/serine hydroxymethyltransferase	met/aa	KOG	0	100	AGAP001065-PA	0.0	gi|347965063	658	459	467	69	81	98	138	0	8	23	1	Anopheles gambiae str. PEST	Serine hydroxymethyltransferase (Fragment)	0.0	tr|L7MJQ0|L7MJQ0_9ACAR	954	482	610	97	98	79	12	0	129	1	1		serine hydroxymethyltransferase	2E-097	gi|764531989	360	403	417	48	63	97	208	22
Rm-78655	M	499	ARTHROPODA-UNIPROT	Glycine/serine hydroxymethyltransferase	met/aa	KOG	0	99.3	hypothetical protein DAPPUDRAFT_52799	0.0	gi|321468166	699	456	464	73	86	98	119	1	10	44	1	Daphnia pulex	Glycine hydroxymethyltransferase	0.0	tr|A0A131YSU9|A0A131YSU9_RHIAP	981	499	499	98	99	100	8	0	1	1	1		serine hydroxymethyltransferase	1E-101	gi|759522513	372	391	418	50	65	94	194	22
Rm-16183	M	380	ARTHROPODA-UNIPROT	Isocitrate dehydrogenase alpha subunit	met/aa	KOG	0	92	isocitrate dehydrogenase	1E-140	gi|572315063	499	373	374	64	82	100	131	4	4	7	1	Apis dorsata	Isocitrate dehydrogenase	0.0	tr|L7LY05|L7LY05_9ACAR	741	380	380	97	99	100	10	0	1	1	1	NAD	isocitrate dehydrogenase	2E-064	gi|754696075	251	338	335	39	60	101	203	8
Rm-59032	L	331	ARTHROPODA-UNIPROT	Isocitrate dehydrogenase gamma subunit	met/aa	KOG	0	86	Isocitrate dehydrogenase	1E-152	gi|1022769779	538	328	359	80	87	91	65	0	31	1	1	Daphnia magna	Isocitrate dehydrogenase	0.0	tr|L7MB25|L7MB25_9ACAR	665	331	365	99	100	91	1	0	35	1	1	NAD	isocitrate dehydrogenase	2E-079	gi|696656830	300	328	335	46	65	98	177	2
Rm-75682	M	411	ARTHROPODA-UNIPROT	Kynurenine aminotransferase glutamine transaminase K	met/aa	KOG	0	99	kynurenine--oxoglutarate transaminase 3	1E-150	gi|1037076920	534	414	455	60	78	91	164	5	39	1	1	Drosophila bipectinata	Putative kynurenine aminotransferase glutamine transaminase k	0.0	tr|L7M570|L7M570_9ACAR	825	411	452	98	99	91	6	0	42	1	1		aminotransferase	1E-069	gi|498157594	268	411	394	37	54	104	255	21
Rm-1295	M	524	ARTHROPODA-UNIPROT	Leucyl aminopeptidase	met/aa	COG	0	98.7	hypothetical protein BRAFLDRAFT_278441	1E-148	gi|260810192	526	522	531	53	68	98	243	15	11	7	1	Branchiostoma floridae	Cytosol aminopeptidase	0.0	tr|A0A131YX69|A0A131YX69_RHIAP	992	526	525	96	97	100	17	3	1	1	1		MULTISPECIES: leucyl aminopeptidase	9E-074	gi|653576922	282	491	495	39	53	99	299	25
Rm-1513	M	525	ARTHROPODA-UNIPROT	Leucyl aminopeptidase	met/aa	COG	0	85.7	hypothetical protein BRAFLDRAFT_278441	1E-147	gi|260810192	523	498	531	54	69	94	225	12	35	29	1	Branchiostoma floridae	Cytosol aminopeptidase	0.0	tr|A0A131YX69|A0A131YX69_RHIAP	1006	525	525	97	98	100	13	0	1	1	1		MULTISPECIES: leucyl aminopeptidase	9E-074	gi|653576922	282	491	495	39	52	99	299	25
Rm-1514	G	304	ARTHROPODA-UNIPROT	Leucyl aminopeptidase	met/aa	COG	0	63	hypothetical protein BRAFLDRAFT_123339	1E-100	gi|260786052	365	305	460	60	74	66	120	2	73	1	1	Branchiostoma floridae	Cytosol aminopeptidase	1E-169	tr|A0A131YX69|A0A131YX69_RHIAP	596	304	525	97	98	58	7	0	140	1	1		leucyl aminopeptidase	4E-063	gi|771594679	246	303	496	46	62	61	162	11
Rm-67279	I	455	ARTHROPODA-UNIPROT	M13 family peptidase	met/aa	KOG	5e-55	66.9	neprilysin-2-like isoform X1	3E-043	gi|380018881	177	476	789	27	47	60	344	33	326	1	1	Apis florea	Endothelin-converting enzyme	0.0	tr|A0A131YSE6|A0A131YSE6_RHIAP	891	455	722	96	98	63	16	0	268	1	1		peptidase M13	5E-031	gi|754695992	140	443	677	26	43	65	324	38
Rm-70033	D	750	ARTHROPODA-UNIPROT	M13 family peptidase	met/aa	KOG	0	103	membrane metallo-endopeptidase-like 1 isoform X2	1E-115	gi|644996757	419	752	819	34	53	92	496	48	66	28	1	Nasonia vitripennis	Putative peptidase family m13 includes neprilysin (Fragment)	1E-169	tr|V5H2M6|V5H2M6_IXORI	597	395	415	71	84	95	111	1	1	356	1		peptidase M13	6E-069	gi|902764731	267	657	676	29	45	97	465	38
Rm-26047	M	481	ARTHROPODA-UNIPROT	Metalloexopeptidases	met/aa	KOG	0	99.5	cytosolic non-specific dipeptidase	0.0	gi|91078836	654	477	478	65	79	100	166	2	3	6	1	Tribolium castaneum	Cytosolic nonspecific dipeptidase	0.0	tr|A0A131YQQ5|A0A131YQQ5_RHIAP	952	481	503	96	98	96	17	0	23	1	1		hypothetical protein	1E-067	gi|495451468	262	454	460	34	52	99	298	16
Rm-26048	L	387	ARTHROPODA-UNIPROT	Metalloexopeptidases	met/aa	KOG	0	81.8	cytosolic non-specific dipeptidase	1E-157	gi|91078836	557	388	478	68	80	81	124	2	67	1	1	Tribolium castaneum	Cytosolic nonspecific dipeptidase	0.0	tr|A0A131YQQ5|A0A131YQQ5_RHIAP	780	387	503	97	99	77	11	0	92	1	1		hypothetical protein	1E-060	gi|498363141	238	372	457	36	53	81	238	6
Rm-33622	D	338	ARTHROPODA-UNIPROT	methionine aminopeptidase	met/aa	KOG	0	91	hypothetical protein BRAFLDRAFT_59647	1E-156	gi|260814362	553	344	385	73	88	89	91	7	41	1	1	Branchiostoma floridae	Methionine aminopeptidase 1	0.0	tr|L7M8Z5|L7M8Z5_9ACAR	700	338	385	97	98	88	7	0	48	1	1		type I methionyl aminopeptidase	3E-073	gi|664385908	280	285	281	50	62	101	141	8
Rm-72064	M	431	ARTHROPODA-UNIPROT	ornithine aminotransferase mitochondrial-like	met/aa	NO-TICK	0	95.4	uncharacterized protein Dvir_GJ11867	1E-176	gi|195377557	621	430	433	69	84	99	132	6	3	4	1	Drosophila virilis	Putative aminotransferase class-iii	0.0	tr|L7LWY5|L7LWY5_9ACAR	853	431	431	98	99	100	8	0	1	1	1		ornithine--oxo-acid transaminase	1E-120	gi|737438534	436	391	395	54	71	99	177	3
Rm-14840	Q	504	ARTHROPODA-UNIPROT	ornithine decarboxylase	met/aa	REFSEQ-INVERTEBRATE	0	94.9	ornithine decarboxylase 1	2E-067	gi|328717376	258	400	444	38	57	90	247	17	18	48	1	Acyrthosiphon pisum	Putative ornithine decarboxylase (Fragment)	1E-126	tr|A0A131XMR8|A0A131XMR8_9ACAR	454	392	417	53	74	94	183	0	1	65	1		ornithine decarboxylase	2E-033	gi|754603787	148	360	383	31	49	94	248	25
Rm-1879	Q	504	ARTHROPODA-UNIPROT	ornithine decarboxylase	met/aa	REFSEQ-INVERTEBRATE	0	94.9	ornithine decarboxylase 1	2E-068	gi|328717376	261	400	444	38	57	90	246	17	18	48	1	Acyrthosiphon pisum	Putative ornithine decarboxylase (Fragment)	1E-124	tr|A0A131XMR8|A0A131XMR8_9ACAR	449	392	417	52	73	94	186	0	1	65	1		ornithine decarboxylase	8E-033	gi|492591174	146	340	383	31	49	89	233	23
Rm-4068	M	1279	ARTHROPODA-UNIPROT	Oxoprolinase	met/aa	KOG	0	102.5	hypothetical protein BRAFLDRAFT_214348	0.0	gi|260834849	1681	1276	1308	64	78	98	451	27	5	10	1	Branchiostoma floridae	5-oxoprolinase (ATP-hydrolysing)	0.0	tr|A0A131YSD9|A0A131YSD9_RHIAP	2504	1279	1280	96	98	100	40	0	1	1	1		5-oxoprolinase	0.0	gi|491740728	976	1270	1203	43	60	106	723	77
Rm-57810	M	234	ARTHROPODA-UNIPROT	Phosphoserine phosphatase	met/aa	KOG	3e-77	96.9	phosphoserine phosphatase-like isoform X1	7E-066	gi|641668038	251	214	251	54	73	85	97	0	37	18	1	Acyrthosiphon pisum	Phosphoserine phosphatase	1E-129	tr|A0A131Z4J1|A0A131Z4J1_RHIAP	462	234	301	98	99	78	4	0	68	1	1		phosphoserine phosphatase	1E-017	gi|764929313	94.7	195	403	35	53	48	126	8
Rm-17865	M	519	ARTHROPODA-UNIPROT	Predicted aminopeptidase of the M17 family	met/aa	KOG	0	99.8	probable aminopeptidase NPEPL1	0.0	gi|91094127	674	519	519	64	78	100	184	9	3	4	1	Tribolium castaneum	Metalloprotease	0.0	tr|A0A131Z8G8|A0A131Z8G8_RHIAP	1005	519	576	94	97	90	31	0	58	1	1		leucyl aminopeptidase	3E-044	gi|1036760656	184	334	506	38	52	66	207	17
Rm-73327	M	665	ARTHROPODA-UNIPROT	Predicted spermine/spermidine synthase	met/aa	KOG	5e-41	73.8	hypothetical protein BRAFLDRAFT_204501	1E-128	gi|260810973	460	705	693	39	57	102	430	52	1	1	1	Branchiostoma floridae	Spermine/spermidine synthase	0.0	tr|A0A131Z770|A0A131Z770_RHIAP	1068	669	667	79	89	100	135	6	1	1	1		hypothetical protein	5E-006	gi|1011931692	58.2	111	258	33	53	43	74	2
Rm-42313	V	834	ARTHROPODA-UNIPROT	Puromycin-sensitive aminopeptidase	met/aa	KOG	0	99.1	Puromycin-sensitive aminopeptidase	0.0	gi|1022771889	972	833	970	55	72	86	374	1	135	2	1	Daphnia magna	Gluzincin	0.0	tr|A0A131Z8Q2|A0A131Z8Q2_RHIAP	1634	835	871	97	98	96	25	1	37	1	1		aminopeptidase N	1E-108	gi|755007676	399	827	847	33	52	98	554	44
Rm-66746	T	737	ARTHROPODA-UNIPROT	Puromycin-sensitive aminopeptidase	met/aa	KOG	0	88.1	aminopeptidase Ey-like	0.0	gi|345482582	717	747	982	47	67	76	394	15	231	1	1	Nasonia vitripennis	Aminopeptidase N	0.0	tr|A0A131YLU7|A0A131YLU7_RHIAP	1463	737	1128	96	98	65	26	0	392	1	1		aminopeptidase N	3E-088	gi|504100798	331	705	855	32	50	82	478	36
Rm-8661	M	285	ARTHROPODA-UNIPROT	Pyrroline-5-carboxylate reductase	met/aa	KOG	2e-76	99.2	hypothetical protein BRAFLDRAFT_63455	2E-057	gi|260815383	224	265	268	45	62	99	145	1	2	13	1	Branchiostoma floridae	Pyrroline-5-carboxylate reductase	1E-158	tr|L7M0S7|L7M0S7_9ACAR	559	285	285	98	98	100	5	0	1	1	1		pyrroline-5-carboxylate reductase	1E-050	gi|788187451	204	263	269	43	61	98	148	2
Rm-61715	R	421	ARTHROPODA-UNIPROT	retinoid-inducible serine carboxypeptidase	met/aa	ARTHROPODA	0	91.5	retinoid-inducible serine carboxypeptidase	1E-106	gi|780084208	388	414	452	46	63	92	222	17	45	8	1	Strongylocentrotus purpuratus	Carboxypeptidase	0.0	tr|A0A131YXB8|A0A131YXB8_RHIAP	817	416	450	96	97	92	15	0	35	6	1		hypothetical protein	6E-028	gi|906342530	130	421	468	27	42	90	305	59
Rm-14004	L	383	ARTHROPODA-UNIPROT	serine carboxypeptidase	met/aa	TICK	6e-88	75	lysosomal protective protein	5E-069	gi|72100675	263	359	470	41	58	76	211	19	121	32	1	Strongylocentrotus purpuratus	Carboxypeptidase	1E-114	tr|G3MKP9|G3MKP9_9ACAR	416	377	476	52	70	79	179	10	94	14	1		hypothetical protein	2E-016	gi|558989496	91.7	397	463	23	38	86	305	88
Rm-14416	V	384	ARTHROPODA-UNIPROT	serine carboxypeptidase	met/aa	TICK	0	81.8	lysosomal protective protein	3E-078	gi|72100675	294	390	470	41	58	83	227	19	90	2	1	Strongylocentrotus purpuratus	Carboxypeptidase	1E-125	tr|G3MKP9|G3MKP9_9ACAR	451	384	476	54	73	81	174	3	87	1	1		hypothetical protein	6E-021	gi|746602946	106	411	468	25	40	88	308	84
Rm-20209	R	287	ARTHROPODA-UNIPROT	serine carboxypeptidase	met/aa	TICK	1e-54	62.1	hypothetical protein BRAFLDRAFT_280840	3E-040	gi|260834709	167	303	475	33	49	64	202	24	178	3	1	Branchiostoma floridae	Carboxypeptidase	3E-073	tr|G3MKP9|G3MKP9_9ACAR	277	289	476	48	66	61	150	6	185	1	1		hypothetical protein	0.088	gi|1021340376	42.4	151	470	27	39	32	110	26
Rm-20516	M	477	ARTHROPODA-UNIPROT	serine carboxypeptidase CPVL-like isoform 1	met/aa	NO-TICK	0	101	venom serine carboxypeptidase-like	1E-131	gi|572262821	470	438	467	52	71	94	209	8	35	41	1	Apis dorsata	Putative serine carboxypeptidase cpvl like (Fragment)	1E-169	tr|A0A147BA35|A0A147BA35_9ACAR	595	455	454	64	77	100	161	6	5	5	1		hypothetical protein	6E-051	gi|1021340376	206	423	470	32	49	90	285	41
Rm-2862	M	477	ARTHROPODA-UNIPROT	serine carboxypeptidase CPVL-like isoform 1	met/aa	NO-TICK	0	96.8	venom serine carboxypeptidase-like	1E-128	gi|572262821	461	438	467	52	70	94	207	8	35	41	1	Apis dorsata	Putative serine carboxypeptidase cpvl like (Fragment)	1E-161	tr|A0A147BA35|A0A147BA35_9ACAR	572	455	454	62	75	100	171	6	5	5	1		hypothetical protein	8E-048	gi|1021340376	196	420	470	30	49	89	292	35
Rm-55512	M	495	ARTHROPODA-UNIPROT	serine carboxypeptidase CPVL-like isoform 1	met/aa	NO-TICK	0	95.3	venom serine carboxypeptidase isoform X2	1E-100	gi|156546630	369	448	466	42	62	96	257	22	36	38	1	Nasonia vitripennis	Carboxypeptidase	1E-118	tr|B7PC00|B7PC00_IXOSC	426	464	468	48	64	99	240	22	24	28	1		hypothetical protein	3E-041	gi|1021340376	174	440	470	29	45	94	311	57
Rm-1259	M	466	ARTHROPODA-UNIPROT	Serine carboxypeptidases (lysosomal cathepsin A)	met/aa	KOG	0	105	lysosomal protective protein	3E-091	gi|72100675	337	453	470	37	58	96	283	25	31	25	1	Strongylocentrotus purpuratus	Carboxypeptidase	1E-131	tr|A0A023GNB3|A0A023GNB3_9ACAR	472	466	468	46	67	100	249	3	3	1	1		hypothetical protein	3E-027	gi|1021340376	127	216	470	35	53	46	140	23
Rm-7110	M	470	ARTHROPODA-UNIPROT	Serine carboxypeptidases (lysosomal cathepsin A)	met/aa	KOG	0	106.1	lysosomal protective protein	1E-114	gi|72100675	414	477	470	44	60	101	265	31	10	7	1	Strongylocentrotus purpuratus	Carboxypeptidase	0.0	tr|A0A023GNB3|A0A023GNB3_9ACAR	753	455	468	79	88	97	94	2	16	16	1		hypothetical protein	4E-034	gi|1021340376	150	460	470	26	44	98	336	85
Rm-22471	M	288	ARTHROPODA-UNIPROT	Spermidine synthase	met/aa	KOG	7e-99	88.4	spermidine synthase	1E-106	gi|390364436	385	284	299	64	78	95	101	0	1	1	1	Strongylocentrotus purpuratus	Spermidine synthase	1E-166	tr|A0A131YP33|A0A131YP33_RHIAP	586	288	288	99	100	100	1	0	1	1	1		spermidine synthase	2E-061	gi|489417436	240	281	275	41	64	102	164	8
Rm-22472	M	288	ARTHROPODA-UNIPROT	Spermidine synthase	met/aa	KOG	7e-99	88.4	spermidine synthase	1E-106	gi|390364436	385	284	299	64	78	95	101	0	1	1	1	Strongylocentrotus purpuratus	Spermidine synthase	1E-166	tr|A0A131YP33|A0A131YP33_RHIAP	586	288	288	99	100	100	1	0	1	1	1		spermidine synthase	2E-061	gi|489417436	240	281	275	41	64	102	164	8
Rm-23031	M	574	ARTHROPODA-UNIPROT	Thiamine pyrophosphate-requiring enzyme	met/aa	KOG	0	99.6	2-hydroxyacyl-CoA lyase 1	0.0	gi|568255843	658	569	567	55	73	100	251	4	3	6	1	Anopheles darlingi	Putative thiamine pyrophosphate-requiring enzyme	0.0	tr|L7M2H6|L7M2H6_9ACAR	1123	574	574	96	98	100	20	0	1	1	1		oxalyl-CoA decarboxylase	1E-117	gi|817124429	428	563	585	42	62	96	326	25
Rm-23263	M	574	ARTHROPODA-UNIPROT	Thiamine pyrophosphate-requiring enzyme	met/aa	KOG	0	99.6	2-hydroxyacyl-CoA lyase 1	0.0	gi|568255843	659	569	567	55	73	100	251	4	3	6	1	Anopheles darlingi	Putative thiamine pyrophosphate-requiring enzyme	0.0	tr|L7M2H6|L7M2H6_9ACAR	1125	574	574	96	98	100	19	0	1	1	1		oxalyl-CoA decarboxylase	1E-117	gi|817124429	428	563	585	42	62	96	326	25
Rm-51525	M	277	ARTHROPODA-UNIPROT	tRNA selenocysteine 1-associated protein 1-like	met/aa	REFSEQ-INVERTEBRATE	4e-49	109.9	hypothetical protein BRAFLDRAFT_123569	2E-027	gi|260829407	124	315	297	30	43	106	218	74	13	1	1	Branchiostoma floridae	Putative trna selenocysteine 1 associated protein 1 (Fragment)	1E-124	tr|A0A131XPP6|A0A131XPP6_9ACAR	445	248	242	86	90	102	34	6	1	30	1		hypothetical protein	2E-005	gi|1030012070	54.3	120	558	40	42	22	72	25
Rm-26401	M	745	ARTHROPODA-UNIPROT	Zn-dependent oligopeptidases	met/aa	COG	0	99.1	thimet oligopeptidase	1E-178	gi|260833730	628	662	749	47	65	88	346	42	103	105	1	Branchiostoma floridae	Thimet oligopeptidase	0.0	tr|A0A131YLG9|A0A131YLG9_RHIAP	1436	745	745	95	97	100	36	0	1	1	1		oligopeptidase A	4E-089	gi|896070688	334	673	680	31	52	99	458	35
Rm-26492	L	693	ARTHROPODA-UNIPROT	Zn-dependent oligopeptidases	met/aa	COG	0	103.9	thimet oligopeptidase	1E-173	gi|260833730	612	695	749	45	62	93	379	75	103	20	1	Branchiostoma floridae	Thimet oligopeptidase	0.0	tr|A0A131YLG9|A0A131YLG9_RHIAP	1293	693	745	92	94	93	52	33	86	1	1		oligopeptidase A	5E-084	gi|896070688	317	706	680	30	50	104	491	68
Rm-10953	M	685	ARTHROPODA-UNIPROT	14-alpha-glucan branching enzyme/starch branching enzyme II	met/carb	KOG	0	92.3	1,4-alpha-glucan-branching enzyme	0.0	gi|91076104	981	684	692	66	80	99	226	6	11	5	1	Tribolium castaneum	1,4-alpha-glucan branching enzyme	0.0	tr|A0A131YV17|A0A131YV17_RHIAP	1406	685	685	96	97	100	27	0	1	1	1		1,4-alpha-glucan branching enzyme	1E-057	gi|651974563	229	660	638	28	45	103	470	81
Rm-26739	M	416	ARTHROPODA-UNIPROT	3-phosphoglycerate kinase	met/carb	KOG	0	100	phosphoglycerate kinase	1E-173	gi|91084675	608	416	440	72	84	95	116	1	26	1	1	Tribolium castaneum	Phosphoglycerate kinase	0.0	tr|A0A131Z570|A0A131Z570_RHIAP	781	416	489	93	96	85	25	0	74	1	1		phosphoglycerate kinase	1E-102	gi|926254822	376	412	394	49	65	105	209	23
Rm-31837	S	926	ARTHROPODA-UNIPROT	5'-phosphoribosylglycinamide formyltransferase	met/carb	KOG	1e-65	97.5	hypothetical protein BRAFLDRAFT_120732	0.0	gi|260808021	1047	945	1018	56	71	93	407	26	71	5	1	Branchiostoma floridae	Phosphoribosylamine-glycine ligase / phosphoribosylglycinamide formyltransferase	0.0	tr|A0A131Z680|A0A131Z680_RHIAP	1800	922	994	98	99	93	18	0	73	5	1		phosphoribosylformylglycinamidine cyclo-ligase	1E-109	gi|147926240	402	537	521	40	59	103	320	27
Rm-69212	L	391	ARTHROPODA-UNIPROT	6-phosphogluconate dehydrogenase	met/carb	KOG	0	80	6-phosphogluconate dehydrogenase, decarboxylating isoform X1	1E-178	gi|390352584	625	392	484	76	86	81	92	1	93	1	1	Strongylocentrotus purpuratus	6-phosphogluconate dehydrogenase, decarboxylating	0.0	tr|A0A131Z0M8|A0A131Z0M8_RHIAP	796	391	485	98	99	81	5	0	95	1	1		phosphogluconate dehydrogenase (NADP(+)-dependent, decarboxylating)	1E-139	gi|491880614	501	391	484	60	77	81	155	2
Rm-69213	M	495	ARTHROPODA-UNIPROT	6-phosphogluconate dehydrogenase	met/carb	KOG	0	98.7	6-phosphogluconate dehydrogenase, decarboxylating isoform X1	0.0	gi|390352584	765	479	484	77	87	99	108	1	6	18	1	Strongylocentrotus purpuratus	6-phosphogluconate dehydrogenase, decarboxylating	0.0	tr|A0A131Z0M8|A0A131Z0M8_RHIAP	960	478	485	98	99	99	6	0	8	18	1		phosphogluconate dehydrogenase (NADP(+)-dependent, decarboxylating)	1E-174	gi|491880614	617	480	484	61	78	99	187	2
Rm-69214	K	319	ARTHROPODA-UNIPROT	6-phosphogluconate dehydrogenase	met/carb	KOG	0	65	6-phosphogluconate dehydrogenase, decarboxylating isoform X1	1E-142	gi|390352584	504	320	484	76	85	66	76	1	165	1	1	Strongylocentrotus purpuratus	6-phosphogluconate dehydrogenase, decarboxylating	0.0	tr|A0A131Z0M8|A0A131Z0M8_RHIAP	652	319	485	99	99	66	3	0	167	1	1		phosphogluconate dehydrogenase (NADP(+)-dependent, decarboxylating)	1E-108	gi|491880614	396	316	484	58	75	65	131	1
Rm-22973	M	240	ARTHROPODA-UNIPROT	6-phosphogluconolactonase - like protein	met/carb	KOG	9e-62	97.6	6-phosphogluconolactonase	7E-058	gi|1035621229	225	237	238	47	65	100	125	6	3	4	1	Apis cerana	Putative 6-phosphogluconolactonase	1E-125	tr|L7M3L3|L7M3L3_9ACAR	449	240	240	92	93	100	19	0	1	1	1		6-phosphogluconolactonase, partial	2E-028	gi|1000870257	130	201	202	36	51	100	128	17
Rm-12593	M	446	ARTHROPODA-UNIPROT	alpha 13-fucosyltransferase	met/carb	TICK	5e-39	105.6	Alpha-(1,3)-fucosyltransferase C	2E-026	gi|1022771203	122	330	456	26	40	72	242	49	143	117	1	Daphnia magna	Uncharacterized protein	5E-058	tr|G3MTC0|G3MTC0_9ACAR	228	393	381	34	54	103	259	30	3	49	1		protein kinase	0.30	gi|498281736	41.6	203	1007	27	41	20	148	37
Rm-62150	S	439	ARTHROPODA-UNIPROT	alpha 13-fucosyltransferase	met/carb	TICK	6e-33	101.1	Alpha1,3-fucosyltransferase C	2E-028	gi|1022767860	129	327	440	26	43	74	241	38	137	113	1	Daphnia magna	Uncharacterized protein	1E-071	tr|G3MTC0|G3MTC0_9ACAR	273	382	381	39	56	100	232	24	10	65	1		membrane protein	9.3	gi|686343942	36.6	77	517	29	55	15	54	8
Rm-9213	M	481	ARTHROPODA-UNIPROT	alpha 13-fucosyltransferase	met/carb	TICK	3e-53	91.2	Alpha1,3-fucosyltransferase C	5E-027	gi|1022767860	124	300	440	26	43	68	222	26	137	123	1	Daphnia magna	Alpha 1,3-fucosyltransferase, putative	4E-051	tr|B7PGH3|B7PGH3_IXOSC	205	385	422	31	49	91	262	24	28	44	1		hypothetical protein	3.6	gi|1027928447	38.1	166	1045	25	38	16	123	27
Rm-26430	M	525	ARTHROPODA-UNIPROT	Alpha-amylase	met/carb	KOG	0	98.8	Alpha-amylase 1	1E-173	gi|1022776232	610	513	547	58	72	94	214	9	17	17	1	Daphnia magna	Alpha-amylase (Fragment)	0.0	tr|G3MF47|G3MF47_9ACAR	743	496	496	69	81	100	152	0	1	27	1		glycosidase	3E-092	gi|518539161	344	456	467	44	56	98	251	62
Rm-13633	I	195	ARTHROPODA-UNIPROT	alpha-D-galactosidase	met/carb	TICK	6e-62	51.8	CG7997	2E-038	gi|924556233	159	187	426	42	62	44	107	1	241	1	1	Drosophila busckii	Putative alpha-d-galactosidase melibiase	5E-060	tr|A0A147BG60|A0A147BG60_IXORI	232	185	418	57	77	44	79	1	231	1	1		alpha-galactosidase	1E-020	gi|664136284	103	161	673	34	57	24	105	15
Rm-13669	G	457	ARTHROPODA-UNIPROT	Alpha-D-galactosidase (melibiase)	met/carb	KOG	0	101.6	hypothetical protein DAPPUDRAFT_309434	1E-113	gi|321459356	409	408	427	48	65	96	210	3	3	40	1	Daphnia pulex	Putative alpha-d-galactosidase melibiase	1E-152	tr|A0A147BG60|A0A147BG60_IXORI	540	411	418	59	76	98	166	1	5	37	1		alpha-galactosidase	6E-071	gi|671528263	273	384	674	42	55	57	220	35
Rm-54618	E	474	ARTHROPODA-UNIPROT	Alpha-D-galactosidase (melibiase)	met/carb	KOG	0	101.6	hypothetical protein DAPPUDRAFT_309434	1E-113	gi|321459356	409	408	427	48	65	96	209	3	3	57	1	Daphnia pulex	Putative alpha-d-galactosidase melibiase	1E-153	tr|A0A147BG60|A0A147BG60_IXORI	543	411	418	59	76	98	165	1	5	54	1		alpha-galactosidase	9E-071	gi|671528263	272	384	674	42	55	57	219	35
Rm-55207	M	418	ARTHROPODA-UNIPROT	Alpha-D-galactosidase (melibiase)	met/carb	KOG	0	99.5	alpha-N-acetylgalactosaminidase isoform X1	1E-124	gi|1036921472	447	409	429	49	70	95	206	5	16	5	1	Drosophila bipectinata	Putative alpha-d-galactosidase melibiase	0.0	tr|L7LZY4|L7LZY4_9ACAR	867	421	421	97	98	100	12	3	1	1	1		alpha-galactosidase	5E-064	gi|917189952	249	367	553	38	57	66	227	30
Rm-72249	M	417	ARTHROPODA-UNIPROT	Alpha-D-galactosidase (melibiase)	met/carb	KOG	0	100	Alpha-N-acetylgalactosaminidase	1E-115	gi|1022758288	418	406	424	49	65	96	206	3	9	13	1	Daphnia magna	Putative alpha-d-galactosidase melibiase	1E-154	tr|A0A147BG60|A0A147BG60_IXORI	546	404	418	59	77	97	162	1	12	12	1		alpha-galactosidase	6E-065	gi|917067634	253	376	664	38	55	57	232	36
Rm-12749	T	442	ARTHROPODA-UNIPROT	Alpha-L-fucosidase	met/carb	KOG	0	97.1	alpha-L-fucosidase	1E-161	gi|390350281	570	439	460	56	73	95	191	13	31	2	1	Strongylocentrotus purpuratus	Alpha-L-fucosidase (Fragment)	0.0	tr|A0A034WWR7|A0A034WWR7_RHIMP	941	438	438	99	99	100	2	0	1	5	1		alpha-L-fucosidase	2E-080	gi|918139480	304	390	454	41	60	86	229	28
Rm-141598	S	438	ARTHROPODA-UNIPROT	Alpha-L-fucosidase	met/carb	KOG	0	96.2	alpha-L-fucosidase	1E-160	gi|390350281	565	436	460	56	73	95	189	13	34	1	1	Strongylocentrotus purpuratus	Alpha-L-fucosidase (Fragment)	0.0	tr|A0A034WWR7|A0A034WWR7_RHIMP	946	438	438	100	100	100	0	0	1	1	1		alpha-L-fucosidase	3E-078	gi|918139480	297	387	454	41	59	85	228	28
Rm-48043	L	478	ARTHROPODA-UNIPROT	Alpha-L-fucosidase	met/carb	KOG	0	99.1	alpha-L-fucosidase-like	1E-156	gi|91078840	552	449	454	55	73	99	198	17	14	13	1	Tribolium castaneum	Alpha-L-fucosidase	0.0	tr|A0A131YNV4|A0A131YNV4_RHIAP	954	471	480	93	96	98	30	0	9	1	1		alpha-L-fucosidase	3E-075	gi|918139480	287	403	454	38	56	89	249	34
Rm-48572	M	542	ARTHROPODA-UNIPROT	alpha-mannosidase 2-like isoform X2	met/carb	NO-TICK	0	49.7	Alpha-mannosidase 2x	0.0	gi|1022777739	635	539	1155	55	71	47	242	10	42	4	1	Daphnia magna	Alpha-mannosidase	0.0	tr|L7M019|L7M019_9ACAR	1118	542	1167	97	98	46	15	0	56	1	1		alpha-mannosidase	2E-009	gi|947612088	68.9	167	997	25	46	17	124	7
Rm-48573	D	811	ARTHROPODA-UNIPROT	alpha-mannosidase 2-like isoform X2	met/carb	NO-TICK	0	68	alpha-mannosidase 2	1E-153	gi|156551273	543	725	1131	41	60	64	421	42	350	1	1	Nasonia vitripennis	Alpha-mannosidase	0.0	tr|L7M0U6|L7M0U6_9ACAR	1552	811	1167	95	97	69	37	11	368	1	1		hypothetical protein	9.1	gi|658499225	37.7	147	525	21	41	28	115	11
Rm-59111	A	498	ARTHROPODA-UNIPROT	Alpha-N-acetylglucosaminidase	met/carb	KOG	0	74	hypothetical protein DAPPUDRAFT_301977	1E-132	gi|321472423	474	499	799	46	64	62	265	4	254	1	1	Daphnia pulex	Putative alpha-n-acetylglucosaminidase (Fragment)	0.0	tr|A0A131XW15|A0A131XW15_IXORI	662	495	692	61	77	72	190	0	184	1	1		hypothetical protein	3E-067	gi|944021913	261	504	724	33	49	70	336	23
Rm-18220	W	304	ARTHROPODA-UNIPROT	beta-14-mannosyl-glycoprotein 4-beta-n-acetylglucosaminyltransferase	met/carb	ARTHROPODA-UNIPROT	0	63	Uncharacterized protein APZ42_016061	1E-014	gi|1022774024	82.4	253	494	25	43	51	189	31	148	2	1	Daphnia magna	Putative beta-14-mannosyl-glycoprotein 4-beta-n-acetylglucosaminyltransferase	1E-166	tr|L7M0Y1|L7M0Y1_9ACAR	587	304	478	94	96	64	17	0	175	1	1		FAD-binding oxidoreductase	5.3	gi|947815575	36.6	103	435	29	40	24	73	18
Rm-19719	N	628	ARTHROPODA-UNIPROT	Beta-galactosidase	met/carb	KOG	0	99.2	hypothetical protein DAPPUDRAFT_303198	1E-168	gi|321478650	592	618	651	48	65	95	321	16	26	14	1	Daphnia pulex	Beta-galactosidase	0.0	tr|V5H4T8|V5H4T8_IXORI	890	612	630	66	79	97	205	0	18	9	1		beta-galactosidase	1E-123	gi|663393975	449	604	583	44	57	104	337	43
Rm-22664	M	647	ARTHROPODA-UNIPROT	Beta-galactosidase	met/carb	KOG	0	100.9	hypothetical protein DAPPUDRAFT_303198	1E-165	gi|321478650	583	637	651	48	63	98	331	17	7	13	1	Daphnia pulex	Beta-galactosidase	0.0	tr|L7M136|L7M136_9ACAR	836	640	642	65	77	100	223	26	10	14	1		beta-galactosidase	1E-119	gi|944527069	433	561	584	41	59	96	328	18
Rm-76655	A	371	ARTHROPODA-UNIPROT	Beta-galactosidase	met/carb	ARTHROPODA-UNIPROT	0	57	uncharacterized protein Dwil_GK11429	8E-072	gi|195444086	272	364	640	43	59	57	206	16	282	8	1	Drosophila willistoni	Beta-galactosidase	1E-180	tr|A0A131YM23|A0A131YM23_RHIAP	634	371	643	83	90	58	60	1	273	1	1		beta-galactosidase	4E-060	gi|663182120	236	356	583	42	57	61	204	36
Rm-33632	I	496	ARTHROPODA-UNIPROT	beta-galactosidase-like	met/carb	NO-TICK	0	75.6	hypothetical protein DAPPUDRAFT_303198	4E-098	gi|321478650	360	492	651	41	57	76	290	12	150	5	1	Daphnia pulex	Beta-galactosidase	0.0	tr|A0A131YXR0|A0A131YXR0_RHIAP	827	492	674	81	89	73	90	0	183	5	1		beta-galactosidase	5E-080	gi|929002047	303	465	587	39	55	79	282	16
Rm-18119	M	535	ARTHROPODA-UNIPROT	Beta-glucocerebrosidase	met/carb	KOG	0	100.5	hypothetical protein BRAFLDRAFT_85797	1E-137	gi|260813850	491	505	644	48	66	78	260	15	3	7	1	Branchiostoma floridae	Glucosylceramidase	0.0	tr|G3MJW7|G3MJW7_9ACAR	702	401	401	80	90	100	80	0	1	135	1		glucosylceramidase	5E-081	gi|651975873	306	447	444	39	57	101	272	30
Rm-18120	N	384	ARTHROPODA-UNIPROT	Beta-glucocerebrosidase	met/carb	KOG	0	73.9	hypothetical protein BRAFLDRAFT_85797	1E-113	gi|260813850	410	353	644	54	71	55	162	3	149	2	1	Branchiostoma floridae	Glucosylceramidase	0.0	tr|G3MJW7|G3MJW7_9ACAR	677	384	401	80	90	96	74	0	18	1	1		glucosylceramidase	3E-069	gi|651975873	266	381	444	40	56	86	227	25
Rm-46051	G	471	ARTHROPODA-UNIPROT	Beta-glucocerebrosidase	met/carb	KOG	0	86.2	glucosylceramidase	1E-114	gi|390344673	412	464	522	43	64	89	260	10	65	1	1	Strongylocentrotus purpuratus	Glucosylceramidase	1E-153	tr|A0A131YJ49|A0A131YJ49_RHIAP	545	465	554	56	72	84	201	6	65	1	1		glucosylceramidase	1E-075	gi|651935249	288	443	445	37	55	100	279	30
Rm-56483	M	533	ARTHROPODA-UNIPROT	Beta-glucocerebrosidase	met/carb	KOG	0	100.5	glucosylceramidase	1E-138	gi|390344673	494	517	522	46	65	99	275	16	16	17	1	Strongylocentrotus purpuratus	Glucosylceramidase	0.0	tr|A0A131YJ49|A0A131YJ49_RHIAP	719	527	554	65	79	95	183	8	7	8	1		glucosylceramidase	8E-081	gi|651935249	306	440	445	38	57	99	270	38
Rm-16615	E	619	ARTHROPODA-UNIPROT	Beta-Glucuronidase GUSB (glycosylhydrolase superfamily 2)	met/carb	KOG	7e-57	104.3	beta-glucuronidase isoform X2	1E-166	gi|641675506	587	611	653	48	65	94	317	20	29	5	1	Acyrthosiphon pisum	Beta-glucuronidase	0.0	tr|A0A131YN02|A0A131YN02_RHIAP	1184	615	640	92	96	96	46	2	28	5	1		beta-glucuronidase	1E-135	gi|503252646	488	609	594	43	60	103	346	40
Rm-13694	M	561	ARTHROPODA-UNIPROT	Beta-N-acetylhexosaminidase	met/carb	KOG	0	95.5	hypothetical protein BRAFLDRAFT_230606	1E-149	gi|260813663	530	522	506	50	65	103	259	23	1	44	1	Branchiostoma floridae	Beta-hexosaminidase	0.0	tr|L7M7P5|L7M7P5_9ACAR	1027	561	560	87	92	100	71	3	1	1	1		beta-N-acetylhexosaminidase	2E-052	gi|822026834	212	350	794	35	58	44	227	21
Rm-177479	E	317	ARTHROPODA-UNIPROT	Beta-N-acetylhexosaminidase	met/carb	KOG	0	58.1	hypothetical protein BRAFLDRAFT_230606	1E-107	gi|260813663	389	317	506	57	71	63	136	3	190	1	1	Branchiostoma floridae	Beta-hexosaminidase	1E-178	tr|L7M7P5|L7M7P5_9ACAR	628	316	560	92	97	56	24	0	244	1	1		beta-N-acetylhexosaminidase	6E-026	gi|746212748	122	214	794	32	56	27	144	11
Rm-23690	D	526	ARTHROPODA-UNIPROT	Beta-N-acetylhexosaminidase	met/carb	KOG	0	95.5	hypothetical protein BRAFLDRAFT_230606	1E-150	gi|260813663	532	522	506	50	65	103	258	23	1	9	1	Branchiostoma floridae	Beta-hexosaminidase	0.0	tr|L7M7P5|L7M7P5_9ACAR	1006	524	560	90	95	94	50	0	36	2	1		beta-N-acetylhexosaminidase	3E-053	gi|822026834	214	350	794	35	58	44	226	21
Rm-68367	M	566	ARTHROPODA-UNIPROT	Beta-N-acetylhexosaminidase	met/carb	KOG	0	95	Beta-hexosaminidase subunit beta	1E-144	gi|1022772148	514	526	569	49	65	92	265	15	45	53	1	Daphnia magna	Beta-hexosaminidase	0.0	tr|A0A131YXB6|A0A131YXB6_RHIAP	1000	566	564	84	91	100	85	8	7	1	1		beta-N-acetylhexosaminidase	2E-055	gi|1033074239	221	337	797	35	56	42	216	22
Rm-66814	S	526	ARTHROPODA	catalytically inactive chitinase-like lectins	met/carb	CDD	2e-31	92.8	AGAP002457-PA	1E-043	gi|347967909	179	503	571	27	43	88	365	55	86	43	1	Anopheles gambiae str. PEST	AGAP002457-PA	2E-043	tr|A0ND35|A0ND35_ANOGA	179	503	571	27	43	88	365	55	86	43	1		glycoside hydrolase family 18	2E-008	gi|497880788	65.5	290	505	25	45	57	217	23
Rm-9735	M	436	ARTHROPODA-UNIPROT	Chitinase	met/carb	KOG	4e-69	96.7	endochitinase	2E-082	gi|1036877172	308	378	588	40	60	64	224	7	22	52	1	Drosophila ficusphila	Chitinase_1	0.0	tr|A0A034WX82|A0A034WX82_RHIMP	898	436	436	100	100	100	0	0	1	1	1		chitinase	3E-038	gi|1011939952	164	410	599	27	46	68	296	63
Rm-41746	M	443	ARTHROPODA-UNIPROT	chitobiosyldiphosphodolichol beta-mannosyltransferase-like isoform X1	met/carb	ARTHROPODA	0	56.5	hypothetical protein DAPPUDRAFT_304651	1E-121	gi|321477845	436	431	433	50	64	100	212	8	4	8	1	Daphnia pulex	Beta-1,4-mannosyltransferase	0.0	tr|A0A131YPZ8|A0A131YPZ8_RHIAP	814	442	443	89	92	100	48	0	1	1	1		glycosyltransferase WbuB	2E-006	gi|836578931	58.5	350	388	24	42	90	265	61
Rm-41747	V	429	ARTHROPODA-UNIPROT	chitobiosyldiphosphodolichol beta-mannosyltransferase-like isoform X1	met/carb	ARTHROPODA	0	55.3	hypothetical protein DAPPUDRAFT_304651	1E-120	gi|321477845	435	424	433	51	64	98	207	8	11	1	1	Daphnia pulex	Beta-1,4-mannosyltransferase	0.0	tr|A0A131YPZ8|A0A131YPZ8_RHIAP	798	428	443	89	92	97	44	0	15	1	1		glycosyltransferase WbuB	3E-005	gi|1004683607	54.7	348	415	21	40	84	274	75
Rm-65588	P	341	ARTHROPODA-UNIPROT	chitotriosidase-1-like	met/carb	REFSEQ-INVERTEBRATE	6e-81	89.4	hypothetical protein DAPPUDRAFT_52405	1E-075	gi|321468446	285	326	434	43	61	75	183	8	105	8	1	Daphnia pulex	Putative catalytically inactive chitinase-like lectin	1E-124	tr|A0A131Y8W2|A0A131Y8W2_IXORI	446	334	392	62	76	85	124	1	59	8	1		chitinase	1E-032	gi|1011189416	145	323	343	31	50	94	221	25
Rm-74779	V	225	ARTHROPODA-UNIPROT	Cobalamin adenosyltransferase	met/carb	PFAM	1e-67	103	Cob(I)yrinic acid a,c-diamide adenosyltransferase, mitochondrial	1E-049	gi|1022768730	197	183	238	53	71	77	86	4	51	45	1	Daphnia magna	Putative cobalamin adenosyltransferase (Fragment)	1E-118	tr|L7MJ45|L7MJ45_9ACAR	427	225	225	94	96	100	12	0	1	1	1		cob(I)yrinic acid a,c-diamide adenosyltransferase	6E-031	gi|651980648	138	185	182	46	57	102	99	14
Rm-66737	M	229	ARTHROPODA-UNIPROT	D-ribulose-5-phosphate 3-epimerase	met/carb	KOG	2e-96	95.9	ribulose-phosphate 3-epimerase	2E-086	gi|72025733	319	224	230	68	81	97	71	0	1	1	1	Strongylocentrotus purpuratus	Ribulose-phosphate 3-epimerase	1E-127	tr|A0A131YP74|A0A131YP74_RHIAP	455	229	229	99	99	100	2	0	1	1	1		MULTISPECIES: ribulose-phosphate 3-epimerase	2E-050	gi|516574458	203	219	227	46	67	96	117	7
Rm-61717	M	438	ARTHROPODA-UNIPROT	dolichyl-diphosphooligosaccharide--protein glycosyltransferase 48 kDa subunit	met/carb	ARTHROPODA	0	98.8	dolichyl-diphosphooligosaccharide--protein glycosyltransferase 48 kDa subunit	1E-172	gi|156545002	606	430	435	67	83	99	138	3	8	10	1	Nasonia vitripennis	Dolichyl-diphosphooligosaccharide--protein glycosyltransferase 48 kDa subunit	0.0	tr|L7M579|L7M579_9ACAR	860	438	438	98	98	100	8	0	1	1	1		DNA methylase	0.38	gi|998227648	41.2	187	1034	25	42	18	140	27
Rm-61631	M	475	ARTHROPODA-UNIPROT	Dolichyl-diphosphooligosaccharide--protein glycosyltransferase 63 kDa subunit precursor	met/carb	ARTHROPODA	0	77	hypothetical protein DAPPUDRAFT_303417	1E-119	gi|321470538	430	476	634	46	67	75	255	7	156	3	1	Daphnia pulex	Putative dolichyl-diphosphooligosaccharide--protein glycosyltransferase subunit	0.0	tr|L7MII0|L7MII0_9ACAR	910	475	647	97	98	73	13	0	173	1	1		non-ribosomal peptide synthetase, partial	0.55	gi|917623636	40.8	225	1704	21	37	13	177	31
Rm-42246	M	599	ARTHROPODA-UNIPROT	dolichyl-diphosphooligosaccharide--protein glycosyltransferase subunit 1	met/carb	ARTHROPODA	0	99.8	hypothetical protein BRAFLDRAFT_283789	1E-180	gi|260816281	633	591	600	52	70	99	278	6	16	9	1	Branchiostoma floridae	Dolichyl-diphosphooligosaccharide--protein glycosyltransferase subunit 1	0.0	tr|A0A131YIZ5|A0A131YIZ5_RHIAP	1176	599	599	98	98	100	7	0	1	1	1		chromosome segregation protein SMC	0.088	gi|737311994	43.9	132	1190	27	53	11	96	20
Rm-61630	T	271	ARTHROPODA-UNIPROT	dolichyl-diphosphooligosaccharide--protein glycosyltransferase subunit 2	met/carb	ARTHROPODA-UNIPROT	0	41.8	hypothetical protein DAPPUDRAFT_303417	3E-053	gi|321470538	210	270	634	42	61	43	156	1	22	1	1	Daphnia pulex	Oligosaccharyltransferase complex subunit delta (Ribophorin II)	1E-144	tr|A0A131Z110|A0A131Z110_RHIAP	514	271	635	98	99	43	4	0	30	1	1		MULTISPECIES: hypothetical protein	1.5	gi|914035564	38.1	210	752	23	39	28	161	33
Rm-19269	M	114	ARTHROPODA-UNIPROT	Dolichyl-diphosphooligosaccharide--protein glycosyltransferase subunit DAD1	met/carb	ARTHROPODA-UNIPROT	7e-60	100	dolichyl-diphosphooligosaccharide--protein glycosyltransferase subunit DAD1	1E-045	gi|110769776	182	110	111	73	89	99	29	0	2	5	1	Apis mellifera	Dolichyl-diphosphooligosaccharide--protein glycosyltransferase subunit DAD1	7E-060	tr|L7M3A3|L7M3A3_9ACAR	231	114	114	99	99	100	1	0	1	1	1		hypothetical protein	15	gi|755002755	33.1	76	475	27	46	16	55	4
Rm-19270	M	114	ARTHROPODA-UNIPROT	Dolichyl-diphosphooligosaccharide--protein glycosyltransferase subunit DAD1	met/carb	ARTHROPODA-UNIPROT	7e-60	100	dolichyl-diphosphooligosaccharide--protein glycosyltransferase subunit DAD1	1E-045	gi|110769776	182	110	111	73	89	99	29	0	2	5	1	Apis mellifera	Dolichyl-diphosphooligosaccharide--protein glycosyltransferase subunit DAD1	7E-060	tr|L7M3A3|L7M3A3_9ACAR	231	114	114	99	99	100	1	0	1	1	1		hypothetical protein	15	gi|755002755	33.1	76	475	27	46	16	55	4
Rm-77444	R	494	ARTHROPODA-UNIPROT	dolichyl-diphosphooligosaccharide--protein glycosyltransferase subunit STT3A	met/carb	ARTHROPODA	0	69.5	AAEL004228-PA	0.0	gi|157105169	817	502	710	77	87	71	111	9	160	1	1	Aedes aegypti	Putative dolichyl-diphosphooligosaccharide--protein glycosyltransferase subunit	0.0	tr|L7LZX3|L7LZX3_9ACAR	988	494	682	97	98	72	12	0	141	1	1		MULTISPECIES: exodeoxyribonuclease III	0.58	gi|737026444	40.8	74	267	29	54	28	52	12
Rm-77661	M	710	ARTHROPODA-UNIPROT	Dolichyl-diphosphooligosaccharide--protein glycosyltransferase subunit STT3A	met/carb	ARTHROPODA	0	98.3	AAEL004228-PA	0.0	gi|157105169	1179	703	710	80	89	99	136	9	8	17	1	Aedes aegypti	Dolichyl-diphosphooligosaccharide-protein glycosyltransferase	0.0	tr|A0A131YK93|A0A131YK93_RHIAP	1442	710	710	99	100	100	5	0	1	1	1		4-amino-4-deoxy-L-arabinose transferase, partial	0.037	gi|969853325	45.4	91	680	29	56	13	64	7
Rm-46324	L	679	ARTHROPODA-UNIPROT	dolichyl-diphosphooligosaccharide--protein glycosyltransferase subunit STT3B	met/carb	ARTHROPODA	0	87.7	dolichyl-diphosphooligosaccharide--protein glycosyltransferase subunit STT3B	0.0	gi|91086225	1041	681	776	75	85	88	170	21	111	1	1	Tribolium castaneum	Dolichyl-diphosphooligosaccharide-protein glycosyltransferase	0.0	tr|A0A131Z1V2|A0A131Z1V2_RHIAP	1356	679	788	99	99	86	6	0	110	1	1		hypothetical protein	0.021	gi|560289466	46.2	164	519	25	46	32	122	12
Rm-56512	M	328	ARTHROPODA-UNIPROT	dolichyl-phosphate beta-glucosyltransferase	met/carb	ARTHROPODA	0	100.3	dolichyl-phosphate beta-glucosyltransferase	1E-107	gi|1036841894	389	327	326	60	74	100	130	4	1	1	1	Drosophila eugracilis	Dolichyl-phosphate beta-glucosyltransferase	0.0	tr|A0A131Z2U5|A0A131Z2U5_RHIAP	637	328	328	95	97	100	16	0	1	1	1		family 2 glycosyl transferase	1E-036	gi|943642961	158	233	262	40	57	89	139	12
Rm-54704	M	229	ARTHROPODA-UNIPROT	dolichyl-phosphate mannosyltransferase	met/carb	ARTHROPODA-UNIPROT	0	81.6	probable dolichol-phosphate mannosyltransferase	2E-096	gi|642928725	353	206	278	81	91	74	39	0	73	24	1	Tribolium castaneum	Putative dolichyl-phosphate mannosyltransferase (Fragment)	1E-113	tr|L7MEE2|L7MEE2_9ACAR	410	214	262	95	97	82	10	0	49	16	1		dolichol-phosphate mannosyltransferase	3E-029	gi|980963493	132	189	258	40	61	73	113	7
Rm-54705	D	162	ARTHROPODA-UNIPROT	dolichyl-phosphate mannosyltransferase	met/carb	ARTHROPODA-UNIPROT	3e-86	63.3	probable dolichol-phosphate mannosyltransferase	1E-073	gi|642928725	276	166	278	80	90	60	33	4	83	1	1	Tribolium castaneum	Putative dolichyl-phosphate mannosyltransferase (Fragment)	3E-086	tr|L7MEE2|L7MEE2_9ACAR	318	166	262	96	96	63	6	4	67	1	1		glycosyl transferase	1E-022	gi|759963521	110	170	233	43	55	73	96	10
Rm-19039	M	434	ARTHROPODA-UNIPROT	Enolase	met/carb	KOG	0	100	enolase	0.0	gi|91090950	690	432	433	77	88	100	99	0	1	1	1	Tribolium castaneum	Enolase	0.0	tr|A0A131Z560|A0A131Z560_RHIAP	820	432	434	91	96	100	35	0	1	1	1		phosphopyruvate hydratase	1E-123	gi|654945967	445	428	431	56	73	99	186	19
Rm-179375	M	957	ARTHROPODA-UNIPROT	ER degradation-enhancing alpha-mannosidase-like 2	met/carb	NO-TICK	0	83.3	mannosyl-oligosaccharide 1,2-alpha-mannosidase IB	0.0	gi|170054216	676	485	776	66	80	63	164	2	8	2	1	Culex quinquefasciatus	alpha-1,2-Mannosidase	0.0	tr|A0A131YLI7|A0A131YLI7_RHIAP	1681	961	960	87	92	100	123	5	1	1	1		hypothetical protein	1E-047	gi|663233167	196	416	474	34	50	88	273	31
Rm-179376	M	764	ARTHROPODA-UNIPROT	ER degradation-enhancing alpha-mannosidase-like 2	met/carb	NO-TICK	0	81	mannosyl-oligosaccharide 1,2-alpha-mannosidase IB	0.0	gi|170054216	675	485	776	65	80	63	165	2	8	2	1	Culex quinquefasciatus	alpha-1,2-Mannosidase	0.0	tr|A0A131YLI7|A0A131YLI7_RHIAP	1374	766	960	88	92	80	86	2	1	1	1		hypothetical protein	3E-047	gi|663233167	195	416	474	34	50	88	274	31
Rm-178409	S	705	ARTHROPODA-UNIPROT	ER degradation-enhancing alpha-mannosidase-like protein 2	met/carb	REFSEQ-INVERTEBRATE	4e-72	72.8	ER degradation-enhancing alpha-mannosidase-like protein 2	3E-062	gi|645013183	241	162	690	62	81	23	60	0	324	70	1	Nasonia vitripennis	alpha-1,2-Mannosidase	0.0	tr|A0A131YLI7|A0A131YLI7_RHIAP	1058	639	960	82	89	67	112	3	323	69	1		hypothetical protein	1E-010	gi|917060896	73.6	405	551	21	38	74	316	34
Rm-33137	R	370	ARTHROPODA-UNIPROT	Fructose-16-bisphosphatase	met/carb	KOG	0	100.8	Fructose-1,6-bisphosphatase 1	1E-143	gi|1022778256	508	343	337	73	85	102	92	10	1	25	1	Daphnia magna	Fructose-1,6-bisphosphatase I	0.0	tr|A0A131YLU3|A0A131YLU3_RHIAP	664	346	338	96	97	102	11	8	1	25	1		fructose-bisphosphatase	1E-072	gi|749928736	278	340	342	45	63	99	187	14
Rm-49873	M	164	ARTHROPODA-UNIPROT	Fructose-16-bisphosphatase	met/carb	KOG	2e-65	47.5	Fructose-1,6-bisphosphatase 1	8E-067	gi|1022778256	253	164	337	76	89	49	38	0	1	1	1	Daphnia magna	Fructose-1,6-bisphosphatase I	4E-086	tr|A0A131YLU3|A0A131YLU3_RHIAP	318	164	338	99	100	49	1	0	1	1	1		fructose-bisphosphatase	5E-026	gi|754692051	120	159	344	42	60	46	91	4
Rm-51508	M	458	ARTHROPODA-UNIPROT	Fructose-6-phosphate 2-kinase/fructose-26-biphosphatase	met/carb	KOG	0	98.8	6-phosphofructo-2-kinase/fructose-2,6-bisphosphatase isoform X1	0.0	gi|820842659	676	434	466	74	88	93	111	1	27	23	1	Apis florea	6-phosphofructo-2-kinase / fructose-2,6-biphosphatase 2	0.0	tr|A0A131YDC5|A0A131YDC5_RHIAP	928	458	458	99	100	100	1	0	1	1	1		hypothetical protein	1E-015	gi|755128656	89.4	184	208	34	53	88	120	14
Rm-1568	M	364	CDD	Fructose-biphosphate aldolase	met/carb	KOG	0	100.2	Fructose-bisphosphate aldolase, putative	1E-151	gi|242025190	536	364	364	72	82	100	100	0	1	1	1	Pediculus humanus corporis	Fructose-bisphosphate aldolase	0.0	tr|L7M7W2|L7M7W2_9ACAR	690	364	364	91	96	100	30	0	1	1	1		MULTISPECIES: fructose-bisphosphate aldolase	6E-090	gi|737026837	335	332	341	53	67	97	153	3
Rm-36770	S	393	ARTHROPODA-UNIPROT	fucosyltransferase partial	met/carb	REFSEQ-INVERTEBRATE	0	92.3	hypothetical protein DAPPUDRAFT_227431	3E-065	gi|321461521	251	326	387	41	60	84	192	23	57	79	1	Daphnia pulex	Putative glycosyltransferase family 10 (Fragment)	0.0	tr|L7MJ23|L7MJ23_9ACAR	786	392	401	93	96	98	24	0	10	2	1		MULTISPECIES: non-ribosomal peptide synthetase	4.7	gi|517877879	37.4	80	7602	30	42	1	56	7
Rm-47164	H	448	ARTHROPODA-UNIPROT	Fumarylacetoacetase	met/carb	KOG	0	99.2	hypothetical protein DAPPUDRAFT_206552	1E-173	gi|321477897	610	415	418	69	79	99	127	0	1	31	1	Daphnia pulex	Putative fumarylacetoacetase (Fragment)	0.0	tr|A0A023FJT6|A0A023FJT6_9ACAR	804	419	419	89	95	100	43	0	1	30	1		fumarylacetoacetase	1E-138	gi|922756823	496	420	438	55	72	96	185	5
Rm-47165	M	462	ARTHROPODA-UNIPROT	Fumarylacetoacetase	met/carb	KOG	0	99.2	hypothetical protein DAPPUDRAFT_206552	1E-174	gi|321477897	612	415	418	69	80	99	127	0	1	45	1	Daphnia pulex	Putative fumarylacetoacetase (Fragment)	0.0	tr|A0A023FJT6|A0A023FJT6_9ACAR	802	419	419	89	94	100	44	0	1	44	1		fumarylacetoacetase	1E-137	gi|922756823	494	420	438	55	72	96	187	5
Rm-46215	M	383	ARTHROPODA-UNIPROT	GDP-fucose protein O-fucosyltransferase 1	met/carb	ARTHROPODA	0	93.8	hypothetical protein DAPPUDRAFT_317126	1E-131	gi|321470946	471	369	381	59	73	97	148	5	17	16	1	Daphnia pulex	Putative o-fucosyltransferase	0.0	tr|L7LXH2|L7LXH2_9ACAR	766	377	383	96	98	98	13	0	7	7	1		indolepyruvate decarboxylase	2.6	gi|1025718685	38.1	157	562	26	37	28	115	15
Rm-15235	M	444	ARTHROPODA-UNIPROT	GDP-fucose protein O-fucosyltransferase 2	met/carb	ARTHROPODA	0	95.5	hypothetical protein BRAFLDRAFT_129871	1E-111	gi|260829181	405	393	397	50	67	99	196	7	8	54	1	Branchiostoma floridae	Peptide-O-fucosyltransferase	0.0	tr|A0A131YYT0|A0A131YYT0_RHIAP	840	444	443	90	95	100	40	1	1	1	1		hypothetical protein	0.10	gi|518196244	43.1	140	1645	27	41	9	102	9
Rm-26789	M	319	ARTHROPODA-UNIPROT	GDP-L-fucose synthetase	met/carb	KOG	0	99.6	hypothetical protein BRAFLDRAFT_231666	1E-137	gi|260785183	489	311	313	72	86	99	85	0	3	9	1	Branchiostoma floridae	GDP-L-fucose synthase	0.0	tr|A0A131YNE4|A0A131YNE4_RHIAP	640	319	319	98	99	100	6	0	1	1	1		MULTISPECIES: GDP-fucose synthetase	1E-048	gi|749579222	197	311	313	36	57	99	199	6
Rm-16267	M	359	ARTHROPODA-UNIPROT	GDP-mannose 46 dehydratase	met/carb	KOG	0	93	hypothetical protein DAPPUDRAFT_231678	1E-162	gi|321458609	573	352	353	77	88	100	79	0	2	8	1	Daphnia pulex	Putative gdp-mannose 46 dehydratase	0.0	tr|L7M1W1|L7M1W1_9ACAR	721	359	359	99	99	100	2	0	1	1	1		MULTISPECIES: GDP-mannose 4,6-dehydratase	1E-132	gi|742821277	475	350	364	66	80	96	116	3
Rm-18123	M	360	ARTHROPODA-UNIPROT	GDP-mannose pyrophosphorylase	met/carb	KOG	4e-71	99.7	Mannose-1-phosphate guanyltransferase beta	1E-166	gi|1022763940	586	360	359	78	88	100	78	1	1	1	1	Daphnia magna	Putative gdp-mannose pyrophosphorylase	0.0	tr|L7M938|L7M938_9ACAR	721	360	360	98	99	100	4	0	1	1	1		mannose-1-phosphate guanyltransferase	3E-052	gi|655401366	210	367	831	33	56	44	243	21
Rm-79606	M	301	ARTHROPODA-UNIPROT	Gluconolactonase	met/carb	COG	2e-48	95.1	hypothetical protein BRAFLDRAFT_63669	1E-055	gi|260833420	218	309	297	41	56	104	180	20	1	1	1	Branchiostoma floridae	Gluconolactonase	1E-169	tr|A0A131YV98|A0A131YV98_RHIAP	597	301	301	95	98	100	13	0	1	1	1		SMP-30/gluconolaconase/LRE domain protein	6E-044	gi|1011130685	182	302	293	38	52	103	186	18
Rm-10449	M	283	ARTHROPODA-UNIPROT	Glucosamine-6-phosphate isomerase	met/carb	KOG	0	100	glucosamine-6-phosphate isomerase isoform X2	1E-124	gi|642919261	445	267	268	78	88	100	57	0	1	1	1	Tribolium castaneum	Glucosamine-6-phosphate isomerase	1E-163	tr|L7LYG7|L7LYG7_9ACAR	575	283	283	98	99	100	3	0	1	1	1		glucosamine-6-phosphate deaminase	5E-090	gi|914676684	335	258	266	62	77	97	96	0
Rm-43732	M	515	ARTHROPODA-UNIPROT	Glucose-6-phosphate 1-dehydrogenase	met/carb	KOG	0	99	Glucose-6-phosphate 1-dehydrogenase	0.0	gi|1022767920	706	512	522	65	80	98	175	1	7	4	1	Daphnia magna	Glucose-6-phosphate 1-dehydrogenase	0.0	tr|B2LXW1|B2LXW1_RHIMP	1046	515	515	100	100	100	0	0	1	1	1		MULTISPECIES: glucose-6-phosphate dehydrogenase	4E-092	gi|924368486	343	487	515	39	58	95	294	17
Rm-31701	M	560	ARTHROPODA-UNIPROT	Glucose-6-phosphate isomerase	met/carb	KOG	0	100.7	glucose-6-phosphate isomerase	0.0	gi|283135248	817	550	557	70	83	99	160	0	7	10	1	Nasonia vitripennis	Glucose-6-phosphate isomerase	0.0	tr|A0A131YHS4|A0A131YHS4_RHIAP	1098	559	559	95	98	100	27	0	1	1	1		glucose-6-phosphate isomerase	0.0	gi|723058554	717	544	549	64	78	99	191	7
Rm-23241	M	557	ARTHROPODA-UNIPROT	glucosidase 2 subunit beta-like	met/carb	NO-TICK	0	100.1	hypothetical protein DAPPUDRAFT_194601	1E-138	gi|321473292	494	528	533	47	61	99	277	27	33	30	1	Daphnia pulex	Protein kinase C substrate 80K-H	0.0	tr|A0A131YWW2|A0A131YWW2_RHIAP	1104	558	569	94	97	98	29	1	12	1	1		hypothetical protein	1E-008	gi|552755137	66.6	338	861	22	43	39	263	28
Rm-13504	M	818	ARTHROPODA-UNIPROT	Glucosidase I	met/carb	KOG	0	100.8	mannosyl-oligosaccharide glucosidase GCS1	0.0	gi|571573901	798	792	809	49	67	98	400	14	23	36	1	Apis mellifera	Putative glucosidase i	0.0	tr|L7M9K4|L7M9K4_9ACAR	1599	819	819	94	96	100	41	1	1	1	1		hypothetical protein	2E-005	gi|1028134034	56.2	453	456	25	35	99	339	83
Rm-56695	V	591	ARTHROPODA-UNIPROT	Glucosidase II catalytic (alpha) subunit	met/carb	KOG	0	62.5	hypothetical protein BRAFLDRAFT_115975	0.0	gi|260791718	665	581	944	53	71	62	273	11	13	18	1	Branchiostoma floridae	Alpha 1,3-glucosidase	0.0	tr|A0A131YGM4|A0A131YGM4_RHIAP	1172	573	939	97	98	61	14	0	17	19	1		GH31 alpha-glucosidase	1E-050	gi|745992978	206	345	790	33	51	44	229	34
Rm-10107	M	334	ARTHROPODA-UNIPROT	Glyceraldehyde 3-phosphate dehydrogenase	met/carb	KOG	0	112.6	hypothetical protein AND_006725	1E-145	gi|568252238	516	330	852	78	86	39	70	1	523	4	1	Anopheles darlingi	Glyceraldehyde-3-phosphate dehydrogenase	0.0	tr|A0A131Z0F9|A0A131Z0F9_RHIAP	655	334	334	94	99	100	18	0	1	1	1		type I glyceraldehyde-3-phosphate dehydrogenase	1E-125	gi|487460005	452	331	335	68	80	99	105	2
Rm-70877	C	177	ARTHROPODA-UNIPROT	Glyceraldehyde 3-phosphate dehydrogenase	met/carb	KOG	3e-53	60.3	hypothetical protein DAPPUDRAFT_302823	5E-071	gi|321470994	268	172	332	77	88	52	38	1	161	5	1	Daphnia pulex	Glyceraldehyde-3-phosphate dehydrogenase	3E-088	tr|A0A131Z0F9|A0A131Z0F9_RHIAP	325	173	334	90	97	52	16	0	162	5	1		glyceraldehyde-3-phosphate dehydrogenase	9E-065	gi|835751725	249	169	331	72	86	51	46	1
Rm-26011	V	828	ARTHROPODA-UNIPROT	Glycogen phosphorylase	met/carb	KOG	0	97.2	glycogen phosphorylase	0.0	gi|1035586331	1348	821	844	77	89	97	182	0	22	1	1	Apis cerana	Alpha-1,4 glucan phosphorylase	0.0	tr|A0A131YL88|A0A131YL88_RHIAP	1674	828	849	98	99	98	15	0	22	1	1		glycogen phosphorylase	0.0	gi|407958050	841	812	844	50	69	96	403	13
Rm-26280	R	489	CDD	Glycogen phosphorylase	met/carb	KOG	0	58.1	Glycogen phosphorylase, liver form	0.0	gi|1022769783	736	489	845	74	85	58	125	18	277	1	1	Daphnia magna	Alpha-1,4 glucan phosphorylase	0.0	tr|A0A131YL88|A0A131YL88_RHIAP	921	489	849	93	95	58	31	18	278	1	1		glycogen phosphorylase	1E-144	gi|407958050	515	489	844	51	70	58	238	26
Rm-18733	L	617	ARTHROPODA-UNIPROT	Glycogen synthase	met/carb	KOG	0	88.1	glycogen	0.0	gi|820839937	897	608	714	70	82	85	177	10	103	3	1	Apis florea	Glycogen synthase (Fragment)	0.0	tr|A0A0A7DSW9|A0A0A7DSW9_RHIMP	1280	617	617	100	100	100	0	0	1	1	1		glycogen synthase, partial	7E-047	gi|380772526	193	121	121	74	86	100	31	0
Rm-27240	S	292	ARTHROPODA-UNIPROT	Glycogenin glucosyltransferase	met/carb	ARTHROPODA-UNIPROT	0	55	hypothetical protein BRAFLDRAFT_257976	5E-053	gi|260781091	209	205	332	50	63	62	101	12	128	58	1	Branchiostoma floridae	Glycogenin glucosyltransferase (Fragment)	1E-128	tr|A0A131Z9E0|A0A131Z9E0_RHIAP	461	236	426	92	95	55	18	1	191	58	1		glycosyl transferase family 8	0.024	gi|1005300986	44.3	100	402	31	48	25	69	9
Rm-27469	A	423	ARTHROPODA-UNIPROT	Glycogenin glucosyltransferase	met/carb	ARTHROPODA-UNIPROT	0	100	glycogenin-2 isoform X4	1E-110	gi|642910240	399	385	792	53	65	49	180	32	5	63	1	Tribolium castaneum	Glycogenin glucosyltransferase	0.0	tr|A0A131Z4X3|A0A131Z4X3_RHIAP	776	401	401	93	96	100	27	1	1	24	1		glycosyl transferase	8E-012	gi|1037425945	76.6	286	275	24	40	104	215	56
Rm-33587	M	237	ARTHROPODA-UNIPROT	Glycolipid transfer protein	met/carb	KOG	2e-34	103	pleckstrin homology domain-containing family A member 8	7E-036	gi|780140172	152	207	513	39	57	40	126	0	302	28	1	Strongylocentrotus purpuratus	Putative pleckstrin logy domain protein	1E-118	tr|L7LYD9|L7LYD9_9ACAR	427	239	241	88	94	99	27	4	1	1	1		MULTISPECIES: hypothetical protein	2.5	gi|727677426	37	130	610	27	46	21	94	4
Rm-33588	M	203	ARTHROPODA-UNIPROT	Glycolipid transfer protein	met/carb	KOG	1e-33	95.9	pleckstrin homology domain-containing family A member 8	5E-034	gi|780140172	145	200	513	38	57	39	123	0	309	1	1	Strongylocentrotus purpuratus	Putative pleckstrin logy domain protein	1E-106	tr|L7LYD9|L7LYD9_9ACAR	386	201	241	94	98	83	12	0	39	1	1		MULTISPECIES: hypothetical protein	1.4	gi|727677426	37.4	130	610	28	46	21	93	4
Rm-40978	L	1194	ARTHROPODA-UNIPROT	glycoprotein glucosyltransferase	met/carb	KOG	0	79.3	UDP-glucose:glycoprotein glucosyltransferase isoform X1	0.0	gi|1008441082	1298	1194	1517	55	71	79	526	28	339	1	1	Tribolium castaneum	UDP-glucose:glycoprotein glucosyltransferase	0.0	tr|A0A131YH94|A0A131YH94_RHIAP	2335	1200	1546	96	98	78	42	6	347	1	1		glycosyl transferase	2E-004	gi|766581824	53.9	204	329	25	44	62	152	29
Rm-40979	A	977	ARTHROPODA-UNIPROT	glycoprotein glucosyltransferase	met/carb	KOG	0	64.7	UDP-glucose:glycoprotein glucosyltransferase isoform X1	0.0	gi|1008441082	1034	957	1517	56	70	63	415	36	566	2	1	Tribolium castaneum	UDP-glucose:glycoprotein glucosyltransferase	0.0	tr|A0A131YGE4|A0A131YGE4_RHIAP	1848	975	1292	93	95	75	59	5	304	1	1		glycosyl transferase	2E-004	gi|766581824	53.9	204	329	25	44	62	152	29
Rm-56696	D	97	ARTHROPODA-UNIPROT	glycosyl hydrolase	met/carb	TICK	1e-47	85	LOW QUALITY PROTEIN: neutral alpha-glucosidase AB	5E-016	gi|780067199	84.3	95	970	45	63	10	52	2	877	1	1	Strongylocentrotus purpuratus	Alpha 1,3-glucosidase	3E-048	tr|A0A131YGM4|A0A131YGM4_RHIAP	192	97	939	95	98	10	4	0	843	1	1		type IV secretion protein Rhs, partial	5.2	gi|742368616	34.7	79	1101	27	49	7	57	11
Rm-158273	Q	1059	ARTHROPODA-UNIPROT	Glycosyl hydrolase family 38 - alpha-mannosidase	met/carb	KOG	0	83.5	AGAP008584-PA	0.0	gi|158293330	866	1029	1138	46	62	90	547	37	121	34	1	Anopheles gambiae str. PEST	Alpha-mannosidase	0.0	tr|A0A131YVQ4|A0A131YVQ4_RHIAP	2004	1061	1061	91	95	100	89	6	1	5	1		alpha-mannosidase	6E-017	gi|504441603	95.1	404	1740	26	40	23	297	53
Rm-48574	Q	512	ARTHROPODA-UNIPROT	Glycosyl hydrolase family 38 - alpha-mannosidase	met/carb	KOG	0	46	alpha-mannosidase 2	1E-109	gi|1008444191	397	526	1133	44	61	46	294	25	363	1	1	Tribolium castaneum	Alpha-mannosidase	0.0	tr|A0A131YUL7|A0A131YUL7_RHIAP	979	522	1167	93	95	45	34	11	374	1	1		hypothetical protein	0.35	gi|748818349	41.6	104	268	24	47	39	79	14
Rm-32836	A	282	ARTHROPODA-UNIPROT	glycosyl transferase	met/carb	TICK	7e-96	57.5	hypothetical protein BRAFLDRAFT_63729	2E-074	gi|260833354	280	291	427	47	63	68	153	17	137	2	1	Branchiostoma floridae	Alpha-1,2-mannosyltransferase	1E-150	tr|A0A131YYL5|A0A131YYL5_RHIAP	532	282	475	92	98	59	22	0	194	1	1		glycosyl transferase	4E-011	gi|663743240	73.2	214	406	29	45	53	151	21
Rm-64189	M	163	ARTHROPODA-UNIPROT	glycosyltransferase	met/carb	ARTHROPODA-UNIPROT	5e-88	100	hypothetical protein BRAFLDRAFT_115464	6E-037	gi|260816638	154	164	168	50	68	98	82	3	6	2	1	Branchiostoma floridae	Putative glycosyltransferase	5E-088	tr|L7M6I1|L7M6I1_9ACAR	324	163	163	99	99	100	1	0	1	1	1		hypothetical protein	6E-012	gi|693052264	74.3	121	153	35	56	79	78	11
Rm-50080	M	454	ARTHROPODA-UNIPROT	Glycosyltransferase family 92	met/carb	ARTHROPODA-UNIPROT	0	79.5	uncharacterized protein LOC103307623	1E-114	gi|641670082	415	366	546	55	71	67	164	10	64	82	1	Acyrthosiphon pisum	Glycosyltransferase family 92	0.0	tr|A0A131YJ70|A0A131YJ70_RHIAP	902	447	562	97	98	80	12	0	1	1	1		hypothetical protein	0.40	gi|504540368	41.2	119	310	24	42	38	90	22
Rm-50379	R	290	ARTHROPODA-UNIPROT	Glycosyltransferase family 92	met/carb	ARTHROPODA-UNIPROT	0	51	LOW QUALITY PROTEIN: uncharacterized protein LOC100113889	1E-110	gi|645023868	399	290	472	64	79	61	104	6	182	1	1	Nasonia vitripennis	Glycosyltransferase family 92	1E-170	tr|A0A131YJ70|A0A131YJ70_RHIAP	601	290	562	98	98	52	4	0	273	1	1		hypothetical protein ADL16_02865	0.15	gi|972563829	41.6	276	330	23	38	84	212	59
Rm-67505	M	179	ARTHROPODA-UNIPROT	Glyoxalase	met/carb	KOG	2e-60	99.4	tubulin-specific chaperone E-like	5E-063	gi|328786212	241	166	711	67	80	23	54	2	7	5	1	Apis mellifera	Lactoylglutathione lyase	1E-102	tr|A0A131Z2M6|A0A131Z2M6_RHIAP	372	179	218	97	100	82	4	0	40	1	1		lactoylglutathione lyase	8E-050	gi|495648468	200	161	167	61	75	96	62	9
Rm-4744	M	259	ARTHROPODA-UNIPROT	haloacid dehalogenase-like	met/carb	COG	3e-40	92.1	haloacid dehalogenase-like hydrolase domain-containing protein 2	1E-075	gi|645027538	284	255	257	56	73	99	110	4	2	4	1	Nasonia vitripennis	Haloacid dehalogenase-like hydrolase domain-containing protein 2	1E-134	tr|A0A131Z5T1|A0A131Z5T1_RHIAP	481	259	280	94	98	93	14	0	22	1	1		hydrolase	2E-047	gi|766996189	193	230	249	40	65	92	136	1
Rm-73833	M	213	ARTHROPODA-UNIPROT	haloacid dehalogenase-like	met/carb	COG	6e-33	77.3	hypothetical protein BRAFLDRAFT_216427	2E-065	gi|260792503	250	213	217	56	76	98	93	0	1	1	1	Branchiostoma floridae	Haloacid dehalogenase-like hydrolase domain-containing protein 2	1E-103	tr|A0A131Z5T1|A0A131Z5T1_RHIAP	377	204	280	94	98	73	12	0	22	1	1		hydrolase	5E-038	gi|766996189	161	199	249	39	65	80	121	1
Rm-19013	M	474	ARTHROPODA-UNIPROT	Hexokinase	met/carb	KOG	0	95.1	hypothetical protein DAPPUDRAFT_307951	1E-156	gi|321462303	554	449	461	61	76	97	174	2	9	20	1	Daphnia pulex	Phosphotransferase	0.0	tr|A0A0A7DSW7|A0A0A7DSW7_RHIMP	934	499	499	94	94	100	26	25	1	1	1		transglycosylase	0.71	gi|746711571	40.4	102	1582	30	46	6	71	3
Rm-19014	M	499	ARTHROPODA-UNIPROT	Hexokinase	met/carb	KOG	0	100.4	hypothetical protein DAPPUDRAFT_307951	1E-152	gi|321462303	540	474	461	58	72	103	199	27	9	20	1	Daphnia pulex	Phosphotransferase	0.0	tr|A0A0A7DSW7|A0A0A7DSW7_RHIMP	993	499	499	99	99	100	1	0	1	1	1		hypothetical protein	1.7	gi|916680658	39.3	80	187	30	56	43	56	5
Rm-54671	G	492	ARTHROPODA-UNIPROT	Hexokinase	met/carb	KOG	0	96	uncharacterized protein Dmoj_GI14754	1E-152	gi|195131757	539	456	547	58	76	83	190	4	86	33	1	Drosophila mojavensis	Phosphotransferase	0.0	tr|A0A131Z561|A0A131Z561_RHIAP	880	451	455	96	99	99	15	0	1	41	1		hypothetical protein	1.7	gi|912779651	39.3	229	294	22	44	78	177	36
Rm-63024	M	586	ARTHROPODA-UNIPROT	hexosaminidase D	met/carb	ARTHROPODA	0	94.5	hexosaminidase D	1E-146	gi|328704651	522	594	628	44	63	95	331	29	23	18	1	Acyrthosiphon pisum	Putative hexosaminidase d-like protein	0.0	tr|L7MA36|L7MA36_9ACAR	1190	590	590	98	99	100	10	4	1	1	1		beta-N-acetylhexosaminidase	4E-013	gi|991987189	81.6	241	653	27	47	37	175	32
Rm-63025	A	451	ARTHROPODA-UNIPROT	hexosaminidase D	met/carb	ARTHROPODA	0	73	hexosaminidase D	1E-114	gi|328704651	413	459	628	46	65	73	245	30	23	21	1	Acyrthosiphon pisum	Putative hexosaminidase d-like protein	0.0	tr|L7MA36|L7MA36_9ACAR	899	453	590	97	98	77	11	5	1	4	1		beta-N-acetylhexosaminidase	3E-013	gi|991987189	81.6	241	653	27	47	37	175	32
Rm-36761	M	296	ARTHROPODA-UNIPROT	Hydroxypyruvate isomerase	met/carb	KOG	2e-68	100.3	hypothetical protein DAPPUDRAFT_190185	7E-070	gi|321479311	265	266	265	50	69	100	131	5	1	35	1	Daphnia pulex	Hydroxypyruvate isomerase	1E-158	tr|A0A131YPW0|A0A131YPW0_RHIAP	558	299	299	92	94	100	21	3	1	1	1		MULTISPECIES: hydroxypyruvate isomerase	8E-049	gi|739538882	198	256	258	39	59	99	156	2
Rm-49322	M	220	ARTHROPODA-UNIPROT	hypoxanthine-guanine phosphoribosyltransferase	met/carb	TICK	0	100	hypothetical protein DAPPUDRAFT_300939	8E-068	gi|321458292	258	212	216	54	76	98	97	1	3	5	1	Daphnia pulex	Putative hypoxanthine-guanine phosphoribosyltransferase-like protein	1E-123	tr|A0A131XEU7|A0A131XEU7_9ACAR	441	220	220	95	98	100	10	0	1	1	1		hypoxanthine phosphoribosyltransferase	1E-024	gi|850308089	117	184	182	37	59	101	115	11
Rm-49335	M	220	ARTHROPODA-UNIPROT	hypoxanthine-guanine phosphoribosyltransferase	met/carb	TICK	0	100	hypothetical protein DAPPUDRAFT_300939	6E-068	gi|321458292	258	212	216	54	77	98	97	1	3	5	1	Daphnia pulex	Putative hypoxanthine-guanine phosphoribosyltransferase-like protein	1E-123	tr|A0A131XEU7|A0A131XEU7_9ACAR	441	220	220	95	98	100	10	0	1	1	1		hypoxanthine phosphoribosyltransferase	1E-024	gi|1005275442	117	181	179	37	59	101	114	11
Rm-19742	A	501	ARTHROPODA-UNIPROT	L-fucose kinase	met/carb	KOG	0	52.3	hypothetical protein DAPPUDRAFT_202910	1E-123	gi|321458246	443	499	651	46	63	77	266	12	162	1	1	Daphnia pulex	Fucokinase	0.0	tr|A0A131YJH1|A0A131YJH1_RHIAP	939	499	1065	93	96	47	31	1	564	1	1		kinase	9E-013	gi|929036909	80.1	340	330	25	40	103	252	51
Rm-71560	T	336	ARTHROPODA-UNIPROT	Mannose-6-phosphate isomerase	met/carb	KOG	0	85.1	hypothetical protein BRAFLDRAFT_261743	5E-077	gi|260796729	289	359	425	44	62	84	198	25	68	2	1	Branchiostoma floridae	Mannose-6-phosphate isomerase	1E-179	tr|A0A131YLB9|A0A131YLB9_RHIAP	628	336	399	92	95	84	25	0	64	1	1		mannose-6-phosphate isomerase, class I	4E-038	gi|494474976	163	340	385	34	49	88	222	26
Rm-71561	M	399	ARTHROPODA-UNIPROT	Mannose-6-phosphate isomerase	met/carb	KOG	0	99.2	hypothetical protein BRAFLDRAFT_261743	1E-091	gi|260796729	338	426	425	44	60	100	237	28	1	1	1	Branchiostoma floridae	Mannose-6-phosphate isomerase	0.0	tr|A0A131YLB9|A0A131YLB9_RHIAP	755	399	399	92	95	100	29	0	1	1	1		mannose-6-phosphate isomerase, class I	8E-045	gi|926395657	186	398	388	35	47	103	258	34
Rm-65658	M	435	ARTHROPODA-UNIPROT	Mannosyltransferase	met/carb	KOG	0	93.4	Dol-P-Man:Man(5)GlcNAc(2)-PP-Dol alpha-1,3-mannosyltransferase	1E-129	gi|1022773184	462	429	443	52	70	97	204	12	14	1	1	Daphnia magna	Putative mannosyltransferase	0.0	tr|L7M7H6|L7M7H6_9ACAR	855	435	437	94	97	100	25	0	1	1	1		hypothetical protein	1E-004	gi|545243405	52.8	172	355	24	49	48	130	21
Rm-173712	M	293	ARTHROPODA-UNIPROT	methionine adenosyltransferase 2 subunit beta	met/carb	ARTHROPODA-UNIPROT	0	83.7	Methionine adenosyltransferase 2 subunit beta	3E-079	gi|1022777773	296	286	305	51	67	94	139	0	4	2	1	Daphnia magna	S-adenosylmethionine synthetase	1E-157	tr|A0A131YXQ0|A0A131YXQ0_RHIAP	555	293	303	94	96	97	16	0	1	1	1		NAD(P)-dependent oxidoreductase	2E-026	gi|850385960	124	292	284	30	47	103	202	19
Rm-60025	M	339	ARTHROPODA-UNIPROT	N-Acetylglucosamine kinase	met/carb	KOG	1e-84	99	N-acetyl-D-glucosamine kinase	4E-081	gi|1036829079	303	334	353	47	65	95	177	3	1	1	1	Drosophila eugracilis	N-acetylglucosamine kinase	0.0	tr|A0A131Z0Z2|A0A131Z0Z2_RHIAP	664	339	339	96	98	100	12	0	1	1	1		hypothetical protein	2E-025	gi|780117740	121	324	323	26	51	100	237	17
Rm-67140	S	704	ARTHROPODA-UNIPROT	N-acetylglucosaminyl transferase	met/carb	COG	8e-08	37.5	tetratricopeptide repeat protein 21B	0.0	gi|390346543	754	704	1319	53	74	53	327	4	618	1	1	Strongylocentrotus purpuratus	Putative o-linked n-acetylglucosamine transferase ogt (Fragment)	0.0	tr|A0A147BM63|A0A147BM63_IXORI	1216	704	1303	85	92	54	104	0	600	1	1		hypothetical protein A0U40_01135	2E-008	gi|1005924305	66.2	358	940	22	42	38	276	30
Rm-24586	M	490	ARTHROPODA-UNIPROT	N-acetyllactosaminide beta-1	met/carb	ARTHROPODA-UNIPROT	0	99.5	beta-1,4-glucuronyltransferase 1	3E-070	gi|820849994	268	450	504	36	51	89	284	42	66	57	1	Apis florea	N-acetyllactosaminide beta-1,3-N-acetylglucosaminyltransferase	0.0	tr|A0A131Z0G0|A0A131Z0G0_RHIAP	934	491	493	92	95	100	35	1	3	1	1		hypothetical protein	0.089	gi|702918406	43.5	87	134	36	51	65	55	5
Rm-167750	L	402	ARTHROPODA-UNIPROT	NAD+ ADP-ribosyltransferase Parp required for poly-ADP ribosylation of nuclear	met/carb	KOG	2e-18	49.3	poly	4E-047	gi|780153998	190	283	789	39	57	36	172	8	252	119	1	Strongylocentrotus purpuratus	Poly	2E-064	tr|V5GTI6|V5GTI6_IXORI	248	285	426	46	64	67	153	7	1	120	1	ADP-ribose	poly(ADP-ribose) polymerase	2E-005	gi|409177390	55.5	213	415	27	43	51	154	31
Rm-56691	K	615	ARTHROPODA-UNIPROT	neutral alpha-glucosidase AB	met/carb	NO-TICK	0	63.9	hypothetical protein BRAFLDRAFT_115975	0.0	gi|260791718	801	615	944	58	75	65	253	6	330	4	1	Branchiostoma floridae	Putative maltase glucoamylase (Fragment)	0.0	tr|L7MGQ3|L7MGQ3_9ACAR	1273	615	974	97	98	63	16	0	360	1	1		alpha-glucosidase	1E-107	gi|873917985	395	513	790	40	59	65	304	14
Rm-177436	M	434	ARTHROPODA-UNIPROT	o-glucosyltransferase rumi	met/carb	ARTHROPODA-UNIPROT	0	98.5	AAEL011121-PA	1E-130	gi|157128435	465	374	402	59	74	93	150	12	32	65	1	Aedes aegypti	Putative uncharacterized protein	1E-169	tr|B7QA71|B7QA71_IXOSC	597	404	410	68	81	99	128	4	5	31	1		hypothetical protein	5E-012	gi|922735334	77.4	166	287	30	51	58	115	1
Rm-3344	A	1006	ARTHROPODA-UNIPROT	O-linked N-acetylglucosamine transferase OGT	met/carb	KOG	0	70	UDP-N-acetylglucosamine--peptide N-acetylglucosaminyltransferase 110 kDa subunit	0.0	gi|642918282	1706	1008	1023	82	90	99	172	7	16	1	1	Tribolium castaneum	Protein O-GlcNAc transferase	0.0	tr|A0A131Z5W0|A0A131Z5W0_RHIAP	2025	1006	1020	99	100	99	6	0	15	1	1		hypothetical protein	7E-047	gi|755076564	194	614	959	28	43	64	441	40
Rm-170977	E	277	ARTHROPODA-UNIPROT	orotate phosphoribosyltransferase	met/carb	PRK	8e-52	92.2	uridine 5'-monophosphate synthase	2E-050	gi|1037082896	201	255	493	43	60	52	145	11	2	29	1	Drosophila miranda	Uridine monophosphate synthetase	1E-124	tr|A0A131YVC2|A0A131YVC2_RHIAP	446	238	468	95	98	51	10	0	1	35	1		orotate phosphoribosyltransferase	2E-021	gi|1025828556	107	200	210	33	53	95	134	4
Rm-32898	G	589	ARTHROPODA-UNIPROT	Phosphoglucomutase	met/carb	KOG	0	100.5	phosphoglucomutase isoform X1	0.0	gi|380024333	707	555	564	59	77	98	223	0	10	35	1	Apis florea	Phosphoglucomutase (Fragment)	0.0	tr|A0A0A7DS60|A0A0A7DS60_RHIMP	1216	589	589	100	100	100	0	0	1	1	1		MULTISPECIES: alpha-D-glucose phosphate-specific phosphoglucomutase	1E-156	gi|737027742	556	560	542	52	67	103	268	21
Rm-45957	I	497	ARTHROPODA-UNIPROT	Phosphoglucomutase/phosphomannomutase	met/carb	KOG	0	90.7	hypothetical protein BRAFLDRAFT_285738	1E-158	gi|260827875	560	491	544	56	74	90	215	5	55	7	1	Branchiostoma floridae	Phosphoacetylglucosamine mutase	0.0	tr|A0A131YN85|A0A131YN85_RHIAP	964	494	546	97	98	90	12	0	53	4	1		phosphoglucosamine mutase	4E-012	gi|972565093	77.8	462	454	24	40	102	348	109
Rm-59424	M	595	ARTHROPODA-UNIPROT	Phosphoglucomutase/phosphomannomutase	met/carb	KOG	0	97.8	phosphoglucomutase-2	0.0	gi|156543479	701	592	605	57	74	98	252	6	16	6	1	Nasonia vitripennis	Phosphoglucomutase / phosphopentomutase	0.0	tr|A0A131YI42|A0A131YI42_RHIAP	1195	595	595	97	98	100	14	0	1	1	1		phosphomannomutase	9E-076	gi|984866040	289	552	543	35	50	102	358	53
Rm-59883	M	524	ARTHROPODA-UNIPROT	Phosphoglucomutase/phosphomannomutase	met/carb	KOG	0	86.3	phosphoglucomutase-2	1E-179	gi|156543479	630	522	605	58	75	86	219	4	16	6	1	Nasonia vitripennis	Phosphoglucomutase / phosphopentomutase	0.0	tr|A0A131YI42|A0A131YI42_RHIAP	1054	524	595	97	99	88	11	0	1	1	1		phosphomannomutase	5E-070	gi|947192419	270	518	558	35	51	93	334	41
Rm-62495	M	511	ARTHROPODA-UNIPROT	Phosphoglycerate mutase	met/carb	KOG	0	97.7	hypothetical protein BRAFLDRAFT_285351	0.0	gi|260794729	658	520	518	62	76	100	194	15	1	1	1	Branchiostoma floridae	Putative phosphoglycerate mutase (Fragment)	0.0	tr|L7MJR7|L7MJR7_9ACAR	980	511	603	91	96	85	42	0	93	1	1		2,3-bisphosphoglycerate-independent phosphoglycerate mutase	1E-114	gi|492382921	416	515	513	44	60	100	284	18
Rm-42470	M	474	ARTHROPODA-UNIPROT	polypeptide N-acetylgalactosaminyltransferase 9 isoform X1	met/carb	ARTHROPODA	0	77.4	putative polypeptide N-acetylgalactosaminyltransferase 9 isoform X1	0.0	gi|820851171	775	467	603	76	88	77	112	2	136	1	1	Apis florea	Polypeptide N-acetylgalactosaminyltransferase	0.0	tr|A0A131YH36|A0A131YH36_RHIAP	988	474	507	98	98	93	6	0	34	1	1		glycosyl transferase family 2	2E-018	gi|1006574457	99	244	293	32	47	83	165	29
Rm-27560	M	348	ARTHROPODA-UNIPROT	Possible pfkB family carbohydrate kinase	met/carb	KOG	0	100.5	adenosine kinase 2	1E-109	gi|1032750564	395	337	647	56	76	52	148	2	304	2	1	Nasonia vitripennis	Putative possible pfkb family carbohydrate kinase	0.0	tr|L7M8N6|L7M8N6_9ACAR	686	348	348	98	99	100	6	0	1	1	1		adenosine kinase	1E-016	gi|765531235	92.4	341	335	26	43	102	250	32
Rm-2358	M	299	ARTHROPODA-UNIPROT	Predicted glyoxalase	met/carb	KOG	1e-95	97.6	hypothetical protein BRAFLDRAFT_116041	3E-091	gi|260803695	336	287	296	54	72	97	130	5	4	3	1	Branchiostoma floridae	Glyoxalase	1E-167	tr|A0A131Z690|A0A131Z690_RHIAP	589	299	299	96	97	100	11	0	1	1	1		lactoylglutathione lyase	1E-010	gi|755041293	71.6	133	135	35	49	99	86	28
Rm-42124	K	292	ARTHROPODA-UNIPROT	Predicted member of glycosyl hydrolase family 18	met/carb	KOG	2e-86	75.5	Chitinase domain-containing protein 1	1E-082	gi|1022757591	307	294	408	50	69	72	146	5	118	1	1	Daphnia magna	Putative chitinase	1E-161	tr|L7MBG1|L7MBG1_9ACAR	570	292	392	95	98	74	13	0	101	1	1		group-specific protein	7E-012	gi|857577174	75.9	232	1240	22	45	19	179	18
Rm-8839	M	395	ARTHROPODA-UNIPROT	Predicted member of glycosyl hydrolase family 18	met/carb	KOG	0	102.5	Chitinase domain-containing protein 1	1E-106	gi|1022757591	385	393	408	48	66	96	201	10	20	9	1	Daphnia magna	Chitinase domain-containing protein 1	0.0	tr|A0A131YT18|A0A131YT18_RHIAP	758	395	392	94	96	101	23	3	1	1	1		transposase	5E-015	gi|916450155	87	362	1120	21	42	32	283	36
Rm-79361	K	457	ARTHROPODA-UNIPROT	protein O-linked-mannose beta-12-N-acetylglucosaminyltransferase 1	met/carb	ARTHROPODA	0	89	hypothetical protein BRAFLDRAFT_130962	0.0	gi|260828059	676	452	651	66	81	69	153	1	200	5	1	Branchiostoma floridae	Putative n-acetylglucosaminyltransferase i	0.0	tr|L7MA78|L7MA78_9ACAR	963	457	590	100	100	77	0	0	134	1	1		sugar transferase	2E-004	gi|1004352889	52	185	311	25	41	59	137	29
Rm-27652	M	438	ARTHROPODA-UNIPROT	Purple acid phosphatase	met/carb	KOG	0	96.2	hypothetical protein BRAFLDRAFT_110722	1E-150	gi|260781685	533	409	429	62	75	95	152	7	24	25	1	Branchiostoma floridae	Purple acid phosphatase	0.0	tr|L7M118|L7M118_9ACAR	876	438	439	93	97	100	27	0	1	1	1		hypothetical protein	3E-018	gi|1011125235	98.2	456	534	25	37	85	341	103
Rm-159853	M	528	ARTHROPODA-UNIPROT	Pyruvate kinase	met/carb	KOG	0	101	Pyruvate kinase-like Protein	0.0	gi|1004395499	655	528	523	63	78	101	195	5	1	1	1	Tribolium castaneum	Pyruvate kinase	0.0	tr|A0A0A7DS56|A0A0A7DS56_RHIMP	1047	528	528	100	100	100	0	0	1	1	1		pyruvate kinase	1E-111	gi|924368962	407	494	475	46	65	104	266	25
Rm-10414	M	180	ARTHROPODA-UNIPROT	Ribose 5-phosphate isomerase	met/carb	COG	3e-41	65	hypothetical protein DAPPUDRAFT_313516	7E-043	gi|321474784	174	156	235	59	73	66	63	10	3	2	1	Daphnia pulex	Ribose 5-phosphate isomerase A	1E-067	tr|A0A131Z1E3|A0A131Z1E3_RHIAP	257	141	235	94	94	60	8	7	1	1	1		ribose 5-phosphate isomerase A	1E-023	gi|1032578681	113	126	226	46	65	56	67	6
Rm-10416	M	286	ARTHROPODA-UNIPROT	Ribose 5-phosphate isomerase	met/carb	KOG	2e-74	95.7	hypothetical protein BRAFLDRAFT_268634	2E-083	gi|260817553	310	229	248	64	78	92	81	0	1	52	1	Branchiostoma floridae	Putative ribose 5-phosphate isomerase (Fragment)	1E-152	tr|L7MGQ7|L7MGQ7_9ACAR	540	286	321	94	96	89	15	1	37	1	1		ribose-5-phosphate isomerase	4E-042	gi|499176053	176	221	235	43	64	94	124	5
Rm-66070	M	586	ARTHROPODA-UNIPROT	Ribulose kinase	met/carb	KOG	0	98.2	hypothetical protein BRAFLDRAFT_224325	0.0	gi|260813161	712	549	557	63	77	99	202	0	9	35	1	Branchiostoma floridae	Putative ribulose kinase	0.0	tr|L7LU34|L7LU34_9ACAR	1154	612	612	93	94	100	37	26	1	1	1		glycerol kinase	1E-146	gi|759979370	524	511	506	53	69	101	236	15
Rm-63807	M	332	ARTHROPODA-UNIPROT	Transaldolase	met/carb	KOG	0	97.3	AAEL009389-PA	1E-133	gi|157123140	477	325	333	71	84	98	92	0	9	8	1	Aedes aegypti	Transaldolase	0.0	tr|A0A131Z204|A0A131Z204_RHIAP	635	332	332	97	99	100	7	0	1	1	1		transaldolase	1E-102	gi|754658265	375	320	317	60	75	101	126	4
Rm-76906	M	621	ARTHROPODA-UNIPROT	Transketolase	met/carb	KOG	0	97.6	AAEL004434-PA	0.0	gi|157106042	872	615	627	68	81	98	193	0	13	7	1	Aedes aegypti	Transketolase	0.0	tr|A0A131YXB7|A0A131YXB7_RHIAP	1193	620	625	95	98	99	27	2	8	2	1		transketolase	1E-152	gi|873279435	544	609	615	48	64	99	312	11
Rm-4663	M	249	ARTHROPODA-UNIPROT	Triosephosphate isomerase	met/carb	KOG	0	99	AGAP001630-PA	1E-101	gi|347966276	370	245	247	71	81	99	71	0	3	4	1	Anopheles gambiae str. PEST	Triosephosphate isomerase	1E-144	tr|A8B3A8|A8B3A8_RHIMP	512	249	249	100	100	100	0	0	1	1	1		MULTISPECIES: triose-phosphate isomerase	5E-051	gi|505084756	205	240	251	47	64	96	126	5
Rm-26034	M	509	ARTHROPODA-UNIPROT	UDP-glucose pyrophosphorylase	met/carb	KOG	0	86.9	hypothetical protein DAPPUDRAFT_218498	0.0	gi|321456857	664	512	513	66	78	100	173	5	3	2	1	Daphnia pulex	UTP-glucose-1-phosphate uridylyltransferase	0.0	tr|A0A131YT54|A0A131YT54_RHIAP	888	500	530	91	91	94	45	1	31	11	1		UTP--glucose-1-phosphate uridylyltransferase	3E-055	gi|918409072	221	425	476	34	53	89	278	35
Rm-23997	M	276	ARTHROPODA-UNIPROT	Uncharacterized enzymes related to aldose 1-epimerase	met/carb	KOG	9e-73	86.8	glucose-6-phosphate 1-epimerase isoform X2	1E-064	gi|345497787	248	251	278	46	66	90	134	4	24	20	1	Nasonia vitripennis	Uncharacterized protein	1E-145	tr|L7M150|L7M150_9ACAR	516	277	278	88	92	100	32	2	1	1	1		D-hexose-6-phosphate mutarotase	9E-038	gi|797129376	161	272	288	36	51	94	172	8
Rm-62441	M	279	ARTHROPODA-UNIPROT	Uncharacterized enzymes related to aldose 1-epimerase	met/carb	KOG	7e-74	87.5	hypothetical protein BRAFLDRAFT_113534	2E-070	gi|260789278	267	277	281	48	64	99	144	5	5	7	1	Branchiostoma floridae	Uncharacterized protein	1E-145	tr|L7M7X6|L7M7X6_9ACAR	515	279	279	88	94	100	31	0	1	1	1		D-hexose-6-phosphate mutarotase	2E-039	gi|797129376	167	269	288	37	54	93	169	3
Rm-58587	L	184	ARTHROPODA-UNIPROT	Coiled-coil-helix-coiled-coil-helix domain-containing protein 3	met/energy	ARTHROPODA-UNIPROT	1e-86	100	MICOS complex subunit Mic19	2E-019	gi|780014414	97.1	166	165	32	54	101	112	15	1	22	1	Strongylocentrotus purpuratus	Putative head-elevated expression protein (Fragment)	1E-087	tr|L7MK39|L7MK39_9ACAR	324	165	206	97	99	80	4	0	42	20	1		multidrug ABC transporter ATP-binding protein	0.16	gi|951392270	40	81	640	33	48	13	54	12
Rm-22741	T	233	ARTHROPODA-UNIPROT	isocitrate dehydrogenase	met/energy	TIGR	0	68.4	isocitrate dehydrogenase	2E-081	gi|642922839	303	227	383	62	81	59	85	0	150	2	1	Tribolium castaneum	Isocitrate dehydrogenase, putative (Fragment)	1E-100	tr|B7PN53|B7PN53_IXOSC	367	232	381	77	88	61	53	0	149	1	1		isocitrate dehydrogenase	4E-049	gi|1024311626	199	230	335	43	65	69	130	3
Rm-12428	P	299	ARTHROPODA-UNIPROT	pyruvate dehydrogenase complex dihydrolipoamide acetyltransferase	met/energy	TIGR	0	72	Acetyltransferase component of pyruvate dehydrogenase complex	4E-098	gi|1022771287	359	310	503	59	74	62	127	12	194	2	1	Daphnia magna	Acetyltransferase component of pyruvate dehydrogenase complex	1E-161	tr|A0A131YPS5|A0A131YPS5_RHIAP	568	299	494	97	98	61	8	0	196	1	1		pyruvate dehydrogenase complex dihydrolipoamide acetyltransferase	3E-071	gi|860339453	273	306	404	50	68	76	153	19
Rm-14014	F	236	ARTHROPODA-UNIPROT	2-oxoisovalerate dehydrogenase subunit beta mitochondrial-like	met/energy	NO-TICK	0	64.4	hypothetical protein DAPPUDRAFT_300984	1E-113	gi|321458268	409	236	366	76	92	64	56	0	131	1	1	Daphnia pulex	Putative pyruvate dehydrogenase e1 beta subunit	1E-136	tr|L7MB32|L7MB32_9ACAR	486	236	380	99	99	62	2	0	145	1	1		alpha-ketoacid dehydrogenase subunit beta	1E-054	gi|516338830	217	236	326	46	66	72	126	2
Rm-179824	L	178	ARTHROPODA-UNIPROT	24-dienoyl-CoA reductase mitochondrial-like	met/energy	REFSEQ-INVERTEBRATE	2e-54	52.4	hypothetical protein BRAFLDRAFT_217214	2E-055	gi|260819128	216	180	298	59	76	60	73	2	119	1	1	Branchiostoma floridae	Reductase	1E-089	tr|A0A131YXD8|A0A131YXD8_RHIAP	330	179	307	93	95	58	12	1	129	1	1		2,4-dienoyl-CoA reductase	4E-033	gi|929003954	144	179	285	46	60	63	95	2
Rm-179825	M	307	ARTHROPODA-UNIPROT	24-dienoyl-CoA reductase mitochondrial-like	met/energy	REFSEQ-INVERTEBRATE	0	86.2	hypothetical protein BRAFLDRAFT_217214	1E-101	gi|260819128	370	294	298	61	76	99	114	1	5	15	1	Branchiostoma floridae	Reductase	1E-164	tr|A0A131YXD8|A0A131YXD8_RHIAP	580	307	307	95	97	100	15	0	1	1	1		2,4-dienoyl-CoA reductase	4E-063	gi|924369801	246	267	284	50	66	94	132	2
Rm-179826	M	307	ARTHROPODA-UNIPROT	24-dienoyl-CoA reductase mitochondrial-like	met/energy	REFSEQ-INVERTEBRATE	2e-99	86.2	hypothetical protein BRAFLDRAFT_217214	1E-100	gi|260819128	367	295	298	61	75	99	113	3	5	15	1	Branchiostoma floridae	Reductase	1E-166	tr|A0A131YXD8|A0A131YXD8_RHIAP	588	307	307	95	97	100	13	0	1	1	1		2,4-dienoyl-CoA reductase	2E-061	gi|924369801	240	265	284	49	65	93	133	2
Rm-62108	M	332	ARTHROPODA-UNIPROT	3-hydroxyisobutyrate dehydrogenase mitochondrial-like	met/energy	NO-TICK	0	91.1	hypothetical protein BRAFLDRAFT_270300	1E-108	gi|260829227	393	326	329	59	76	99	131	12	13	4	1	Branchiostoma floridae	3-hydroxyisobutyrate dehydrogenase	0.0	tr|L7M5T1|L7M5T1_9ACAR	638	332	332	97	98	100	8	0	1	1	1		3-hydroxyisobutyrate dehydrogenase	2E-082	gi|516562692	310	293	298	53	70	98	136	1
Rm-26244	M	209	ARTHROPODA-UNIPROT	5-demethoxyubiquinone hydroxylase	met/energy	ARTHROPODA-UNIPROT	0	100	5-demethoxyubiquinone hydroxylase, mitochondrial isoform X2	7E-053	gi|1036789224	208	178	217	56	74	82	77	4	41	35	1	Drosophila bipectinata	5-demethoxyubiquinone hydroxylase, mitochondrial	1E-104	tr|L7M0F8|L7M0F8_9ACAR	380	207	207	92	95	100	16	1	1	4	1		demethoxyubiquinone hydroxylase family protein	1E-013	gi|937509392	80.9	163	178	34	49	92	107	9
Rm-12957	N	404	ARTHROPODA-UNIPROT	acetyl-CoA acetyltransferase mitochondrial	met/energy	NO-TICK	0	95.1	hypothetical protein BRAFLDRAFT_268929	1E-141	gi|261289805	503	390	417	66	80	94	132	2	30	15	1	Branchiostoma floridae	Putative acetyl-coa acetyltransferase	0.0	tr|A0A023FLD4|A0A023FLD4_9ACAR	650	391	399	82	90	98	68	0	9	14	1		acetyl-CoA acetyltransferase	1E-097	gi|766998249	361	394	391	50	68	101	194	7
Rm-50647	K	415	ARTHROPODA-UNIPROT	acetyl-CoA acetyltransferase mitochondrial	met/energy	NO-TICK	0	95.3	acetyl-CoA acetyltransferase, mitochondrial	1E-146	gi|328701395	520	397	414	64	80	96	142	0	18	19	1	Acyrthosiphon pisum	Acetyl-CoA C-acetyltransferase	0.0	tr|A0A131YZ03|A0A131YZ03_RHIAP	779	408	418	97	99	98	12	1	12	8	1		acetyl-CoA acetyltransferase	4E-096	gi|505291638	356	392	391	48	67	100	201	7
Rm-23615	M	472	ARTHROPODA-UNIPROT	Acetyl-CoA hydrolase	met/energy	KOG	0	96.4	4-hydroxybutyrate Coenzyme A transferase	1E-174	gi|1022774428	612	453	462	65	79	98	157	1	11	20	1	Daphnia magna	Putative acetyl-coa hydrolase	0.0	tr|L7MAK0|L7MAK0_9ACAR	952	474	474	98	99	100	6	2	1	1	1		hypothetical protein	6E-072	gi|516363489	276	428	428	37	59	100	269	13
Rm-32774	A	784	ARTHROPODA-UNIPROT	aconitate hydratase mitochondrial-like	met/energy	NO-TICK	0	97.5	probable aconitate hydratase, mitochondrial	0.0	gi|1032745923	1271	765	788	79	89	97	158	1	20	20	1	Nasonia vitripennis	Aconitate hydratase, mitochondrial	0.0	tr|A0A131Z0E6|A0A131Z0E6_RHIAP	1550	782	782	97	99	100	20	0	1	3	1		aconitate hydratase	1E-083	gi|926270621	316	714	657	32	48	109	483	77
Rm-61914	M	434	ARTHROPODA-UNIPROT	acylglycerol kinase mitochondrial-like	met/energy	REFSEQ-INVERTEBRATE	6e-90	104.7	Acylglycerol kinase	1E-076	gi|1022777992	289	350	368	42	63	95	200	12	1	1	1	Daphnia magna	Putative lipid kinase	0.0	tr|L7M7I1|L7M7I1_9ACAR	801	434	434	90	94	100	42	0	1	1	1		diacylglycerol kinase	2E-007	gi|505408193	62.4	147	328	32	46	45	99	13
Rm-61915	M	322	ARTHROPODA-UNIPROT	acylglycerol kinase mitochondrial-like	met/energy	REFSEQ-INVERTEBRATE	5e-77	78.4	Acylglycerol kinase	7E-068	gi|1022777992	259	330	368	41	60	90	194	10	1	1	1	Daphnia magna	Acylglycerol kinase	1E-164	tr|A0A131Z2S7|A0A131Z2S7_RHIAP	579	322	434	86	91	74	42	0	1	1	1		lipid kinase	2E-005	gi|1025828428	54.7	68	294	42	58	23	39	10
Rm-74767	M	96	ARTHROPODA-UNIPROT	Acylphosphatase	met/energy	KOG	2e-28	91.8	hypothetical protein DAPPUDRAFT_53942	7E-026	gi|321466739	117	91	102	59	71	89	37	0	12	4	1	Daphnia pulex	Acylphosphatase	2E-048	tr|A0A131Z5U2|A0A131Z5U2_RHIAP	192	96	96	93	98	100	6	0	1	1	1		acylphosphatase	6E-010	gi|739988548	67.8	72	82	45	61	88	39	1
Rm-50257	M	252	ARTHROPODA-UNIPROT	adenylate kinase 2 mitochondrial-like	met/energy	NO-TICK	2e-84	98	hypothetical protein DAPPUDRAFT_317306	7E-090	gi|321470818	331	231	233	66	83	99	77	0	3	22	1	Daphnia pulex	Adenylate kinase	1E-137	tr|A0A131Z8A7|A0A131Z8A7_RHIAP	489	252	252	95	96	100	12	0	1	1	1		adenylate kinase	1E-048	gi|485799290	197	216	214	46	66	101	116	9
Rm-66162	G	154	ARTHROPODA-UNIPROT	adrenodoxin mitochondrial	met/energy	REFSEQ-VERTEBRATES	1e-26	65.6	AGAP003212-PA	9E-034	gi|118783335	143	107	178	61	77	60	41	0	43	48	1	Anopheles gambiae str. PEST	Adrenodoxin-like protein	5E-055	tr|A0A131YG62|A0A131YG62_RHIAP	214	131	161	82	90	81	23	3	1	25	1		ferredoxin, 2Fe-2S type, ISC system	2E-005	gi|1005726484	52.4	62	111	46	66	56	33	4
Rm-25975	M	519	ARTHROPODA-UNIPROT	Aldehyde dehydrogenase	met/energy	KOG	0	95.4	Aldehyde dehydrogenase family 8 member A1	0.0	gi|1022777543	753	509	524	71	84	97	144	1	17	11	1	Daphnia magna	Putative aldehyde dehydrogenase	0.0	tr|L7M8D5|L7M8D5_9ACAR	1007	519	519	96	97	100	18	0	1	1	1		betaine-aldehyde dehydrogenase	1E-150	gi|765540353	535	475	494	56	73	96	206	2
Rm-25976	M	478	ARTHROPODA-UNIPROT	Aldehyde dehydrogenase	met/energy	KOG	0	87.4	hypothetical protein DAPPUDRAFT_51170	0.0	gi|321469546	689	449	501	72	86	90	123	0	12	30	1	Daphnia pulex	Aldehyde dehydrogenase (NAD+)	0.0	tr|A0A131Z5G4|A0A131Z5G4_RHIAP	923	478	519	95	97	92	20	0	1	1	1		betaine-aldehyde dehydrogenase	1E-137	gi|765540353	493	438	494	56	74	89	191	2
Rm-46289	G	538	ARTHROPODA-UNIPROT	Aldehyde dehydrogenase	met/energy	KOG	1e-65	96.4	alpha-aminoadipic semialdehyde dehydrogenase	0.0	gi|642939867	746	512	541	69	82	95	156	2	30	29	1	Tribolium castaneum	Putative aldehyde dehydrogenase (Fragment)	0.0	tr|L7MIL3|L7MIL3_9ACAR	1042	534	552	96	97	97	21	0	19	5	1		aldehyde dehydrogenase	1E-148	gi|491558715	529	503	510	54	68	99	228	6
Rm-65266	M	492	ARTHROPODA-UNIPROT	Aldehyde dehydrogenase	met/energy	KOG	0	95	hypothetical protein DAPPUDRAFT_305826	0.0	gi|321466398	686	486	489	66	81	99	163	1	5	7	1	Daphnia pulex	Aldehyde dehydrogenase (NAD+)	0.0	tr|A0A131YS81|A0A131YS81_RHIAP	989	492	492	97	98	100	10	0	1	1	1		betaine-aldehyde dehydrogenase	1E-139	gi|755000364	500	488	494	51	69	99	235	9
Rm-14505	M	343	ARTHROPODA-UNIPROT	aldehyde dehydrogenase mitochondrial-like	met/energy	NO-TICK	0	68.5	hypothetical protein BRAFLDRAFT_290739	1E-131	gi|260795065	470	342	497	65	80	69	117	3	9	3	1	Branchiostoma floridae	Aldehyde dehydrogenase (NAD+)	0.0	tr|A0A131YSY9|A0A131YSY9_RHIAP	686	343	493	97	99	70	7	0	1	1	1		hypothetical protein	3E-094	gi|517537225	349	331	493	51	70	67	161	5
Rm-14748	G	274	ARTHROPODA-UNIPROT	aldehyde dehydrogenase X mitochondrial-like	met/energy	NO-TICK	1e-96	56	aldehyde dehydrogenase	1E-100	gi|170058564	366	272	488	66	81	56	90	3	219	1	1	Culex quinquefasciatus	Putative formyltetrahydrofolate dehydrogenase	1E-153	tr|A0A131XDX7|A0A131XDX7_9ACAR	543	274	493	97	99	56	6	0	220	1	1		betaine-aldehyde dehydrogenase	4E-068	gi|651592489	262	269	495	51	66	54	130	3
Rm-69044	M	409	ARTHROPODA-UNIPROT	alpha-ketoacid-CoA transferase	met/energy	KOG	0	80	succinyl-CoA:3-ketoacid coenzyme A transferase 1, mitochondrial	1E-168	gi|91091100	593	410	521	71	82	79	118	5	114	1	1	Tribolium castaneum	Succinyl-CoA:3-ketoacid-coenzyme A transferase	0.0	tr|L7M7X1|L7M7X1_9ACAR	800	409	513	96	99	80	13	0	105	1	1		succinyl-CoA--3-ketoacid-CoA transferase	1E-110	gi|739371105	403	420	491	51	65	86	202	23
Rm-69216	M	409	ARTHROPODA-UNIPROT	alpha-ketoacid-CoA transferase	met/energy	KOG	0	80	succinyl-CoA:3-ketoacid coenzyme A transferase 1, mitochondrial	1E-168	gi|91091100	593	410	521	71	82	79	118	5	114	1	1	Tribolium castaneum	Succinyl-CoA:3-ketoacid-coenzyme A transferase	0.0	tr|L7M7X1|L7M7X1_9ACAR	800	409	513	96	99	80	13	0	105	1	1		succinyl-CoA--3-ketoacid-CoA transferase	1E-110	gi|491387346	404	425	494	51	65	86	207	26
Rm-12343	V	363	ARTHROPODA-UNIPROT	Aspartyl-tRNA synthetase mitochondrial	met/energy	KOG	7e-89	58	Aspartyl-tRNA synthetase	1E-070	gi|1022772771	268	329	386	44	61	85	183	14	58	37	1	Daphnia magna	Aspartyl-tRNA synthetase	0.0	tr|A0A131Z0L0|A0A131Z0L0_RHIAP	657	363	688	90	93	53	36	2	328	1	1		Aspartyl-tRNA synthetase	4E-049	gi|984862210	200	357	602	38	52	59	220	31
Rm-17103	M	266	ARTHROPODA-UNIPROT	ATP synthase B chain	met/energy	REFSEQ-INVERTEBRATE	0	100.7	AGAP001138-PA-like protein	2E-069	gi|668455329	264	207	237	61	77	87	79	0	30	60	1	Anopheles sinensis	Putative atp synthase subunit b	1E-145	tr|L7M7R7|L7M7R7_9ACAR	517	266	266	96	98	100	9	0	1	1	1		Uncharacterised protein	0.84	gi|872023592	38.9	111	305	30	53	36	77	8
Rm-69884	R	292	ARTHROPODA-UNIPROT	ATP synthase gamma subunit partial	met/energy	REFSEQ-INVERTEBRATE	0	86.3	ATP synthase gamma chain, mitochondrial	1E-078	gi|170030340	294	244	297	60	77	82	96	6	14	51	1	Culex quinquefasciatus	Putative f0f1-type atp synthase gamma subunit (Fragment)	1E-136	tr|A0A0C9S2F0|A0A0C9S2F0_AMBAM	485	271	309	91	96	88	22	2	1	22	1		F0F1 ATP synthase subunit gamma	3E-022	gi|926272002	110	256	296	32	50	86	172	23
Rm-11969	M	166	ARTHROPODA-UNIPROT	atp synthase h+ transporting mitochondrial f1 complex delta subunit	met/energy	ARTHROPODA-UNIPROT	1e-86	100	ATP synthase, delta subunit	7E-044	gi|1022776961	177	145	160	62	77	91	54	1	16	23	1	Daphnia magna	Putative atp synthase h+ transporting mitochondrial f1 complex delta subunit	1E-086	tr|L7M3Z5|L7M3Z5_9ACAR	320	166	166	98	100	100	3	0	1	1	1		F0F1 ATP synthase subunit epsilon	3E-010	gi|652655799	68.6	114	138	34	55	83	75	1
Rm-7942	L	295	ARTHROPODA-UNIPROT	ATP synthase mitochondrial F1 complex assembly factor 2-like	met/energy	REFSEQ-INVERTEBRATE	2e-73	90.6	ATP synthase mitochondrial F1 complex assembly factor 2 isoform X2	3E-066	gi|390352014	253	250	300	50	70	83	125	1	48	32	1	Strongylocentrotus purpuratus	ATP synthase mitochondrial F1 complex assembly factor 2	1E-150	tr|A0A131YJY7|A0A131YJY7_RHIAP	533	288	288	92	96	100	23	0	1	8	1		ATPase	6E-020	gi|926272935	102	214	263	30	47	81	149	5
Rm-78692	M	211	ARTHROPODA-UNIPROT	ATP synthase subunit O mitochondrial-like	met/energy	NO-TICK	2e-67	99	GH18853	4E-057	gi|195036146	222	210	208	55	73	101	94	3	1	1	1	Drosophila grimshawi	Putative oligomycin sensitivity-conferring protein	1E-111	tr|L7M706|L7M706_9ACAR	402	211	211	99	99	100	1	0	1	1	1		hypothetical protein, partial	5E-018	gi|970509436	95.5	180	178	33	52	101	120	6
Rm-14389	M	300	ARTHROPODA-UNIPROT	ATP synthase subunit s-like protein	met/energy	REFSEQ-INVERTEBRATE	1e-45	83.5	ATP synthase subunit s-like protein	8E-034	gi|1036844211	145	175	284	46	62	62	93	3	104	99	1	Drosophila kikkawai	Uncharacterized protein	1E-153	tr|L7M1V8|L7M1V8_9ACAR	542	300	327	88	93	92	34	0	1	1	1		DNA repair protein	0.61	gi|748777059	39.7	94	219	26	50	43	69	8
Rm-14422	S	243	ARTHROPODA-UNIPROT	ATP synthase subunit s-like protein	met/energy	REFSEQ-INVERTEBRATE	1e-45	83.5	ATP synthase subunit s-like protein	7E-034	gi|1036844211	145	175	284	46	62	62	93	3	104	42	1	Drosophila kikkawai	Uncharacterized protein (Fragment)	1E-125	tr|A0A131ZDA5|A0A131ZDA5_RHIAP	450	243	341	88	95	71	29	0	72	1	1		DNA repair protein	0.32	gi|748777059	40	94	219	26	50	43	69	8
Rm-26044	M	110	ARTHROPODA-UNIPROT	ATP synthase-coupling factor 6	met/energy	ARTHROPODA-UNIPROT	2e-53	100	hypothetical protein ZHAS_00014279	2E-025	gi|668458378	115	103	107	54	69	96	47	0	2	3	1	Anopheles sinensis	ATP synthase-coupling factor 6, mitochondrial	2E-053	tr|A0A131YJ46|A0A131YJ46_RHIAP	209	110	110	92	97	100	8	0	1	1	1		SpoVR family protein	1.3	gi|941278162	36.6	85	520	28	47	16	61	2
Rm-34174	M	75	ARTHROPODA-UNIPROT	ATPase inhibitor mai-2 mitochondrial	met/energy	REFSEQ-INVERTEBRATE	1e-14	69.5	ATPase inhibitor mai-2, mitochondrial	6E-014	gi|1037010584	77.4	70	106	57	70	66	30	2	22	4	1	Drosophila miranda	Uncharacterized protein (Fragment)	8E-026	tr|A0A131XLM2|A0A131XLM2_9ACAR	117	73	73	80	86	100	14	3	1	6	1		hypothetical protein	0.80	gi|671526801	37.4	62	575	33	48	11	41	0
Rm-58913	M	132	ARTHROPODA-UNIPROT	ATPase membrane sector associated protein	met/energy	KOG	3e-10	38	renin receptor isoform X2	2E-008	gi|571547408	59.3	115	330	33	54	35	77	4	6	6	1	Apis mellifera	Renin receptor	2E-064	tr|A0A131YWD1|A0A131YWD1_RHIAP	246	132	374	93	96	35	9	0	1	1	1		cytochrome-c peroxidase	4.0	gi|959862363	35	128	1030	29	45	12	90	10
Rm-14302	R	532	ARTHROPODA-UNIPROT	Betaine aldehyde dehydrogenase	met/energy	KOG	3e-53	77.1	AGAP005124-PC-like protein	1E-154	gi|668459076	545	490	495	52	71	99	231	6	2	33	1	Anopheles sinensis	Aldehyde dehydrogenase	0.0	tr|A0A131YFZ1|A0A131YFZ1_RHIAP	1011	514	515	97	99	100	14	1	3	19	1		aldehyde dehydrogenase	1E-114	gi|972438984	417	455	464	47	62	98	239	7
Rm-14015	L	336	ARTHROPODA-UNIPROT	Branched chain alpha-keto acid dehydrogenase E1 beta subunit	met/energy	KOG	0	75.6	2-oxoisovalerate dehydrogenase subunit beta	1E-127	gi|1022756154	454	267	317	77	91	84	59	0	26	69	1	Daphnia magna	2-oxoisovalerate dehydrogenase E1 component beta subunit	0.0	tr|A0A131Z0J0|A0A131Z0J0_RHIAP	653	333	431	94	97	77	17	0	24	1	1		2-oxoisovalerate dehydrogenase subunit beta	2E-060	gi|502724647	237	248	327	51	67	76	121	3
Rm-14786	M	680	ARTHROPODA-UNIPROT	calcium-binding mitochondrial carrier protein Aralar1-like	met/energy	NO-TICK	0	99.5	calcium-binding mitochondrial carrier protein Aralar1 isoform X7	0.0	gi|820849863	914	674	682	66	80	99	226	4	2	6	1	Apis florea	Uncharacterized protein	0.0	tr|L7M6K5|L7M6K5_9ACAR	1343	680	680	98	99	100	7	0	1	1	1		calcium-binding protein	3E-005	gi|664360846	55.5	92	184	34	55	50	60	4
Rm-66757	M	482	ARTHROPODA-UNIPROT	calcium-binding mitochondrial carrier protein SCaMC-2-like	met/energy	NO-TICK	0	98	hypothetical protein DAPPUDRAFT_308837	1E-171	gi|321460528	603	475	491	63	78	97	174	11	17	19	1	Daphnia pulex	Putative transmembrane transport	0.0	tr|L7M7A9|L7M7A9_9ACAR	957	482	482	98	99	100	6	0	1	1	1		histidine kinase	2E-007	gi|1016385254	62.4	129	140	31	45	92	88	3
Rm-66758	M	482	ARTHROPODA-UNIPROT	calcium-binding mitochondrial carrier protein SCaMC-2-like	met/energy	NO-TICK	0	98	hypothetical protein DAPPUDRAFT_308837	1E-171	gi|321460528	603	475	491	63	78	97	174	11	17	19	1	Daphnia pulex	Putative transmembrane transport	0.0	tr|L7M7A9|L7M7A9_9ACAR	957	482	482	98	99	100	6	0	1	1	1		histidine kinase	2E-007	gi|1016385254	62.4	129	140	31	45	92	88	3
Rm-31729	E	352	ARTHROPODA-UNIPROT	CCA tRNA nucleotidyltransferase 1 mitochondrial-like	met/energy	REFSEQ-INVERTEBRATE	0	73.8	CCA tRNA nucleotidyltransferase 1, mitochondrial	7E-099	gi|390365238	362	334	477	54	72	70	151	3	141	9	1	Strongylocentrotus purpuratus	Putative trna nucleotidyltransferase/polya polymerase	0.0	tr|L7M851|L7M851_9ACAR	674	345	460	96	98	75	13	0	116	8	1		MULTISPECIES: poly(A) polymerase	1E-036	gi|737032984	158	355	424	34	48	84	234	36
Rm-36785	M	335	ARTHROPODA-UNIPROT	citrate lyase subunit beta-like protein mitochondrial	met/energy	REFSEQ-INVERTEBRATE	2e-80	92	citrate lyase subunit beta-like protein, mitochondrial	2E-074	gi|642933661	280	316	324	48	68	98	163	5	6	17	1	Tribolium castaneum	Citrate lyase	0.0	tr|A0A0A7DSL5|A0A0A7DSL5_RHIMP	661	335	335	100	100	100	0	0	1	1	1		CoA ester lyase	2E-039	gi|493656487	167	298	291	35	53	102	193	17
Rm-79351	M	335	ARTHROPODA-UNIPROT	citrate lyase subunit beta-like protein mitochondrial	met/energy	REFSEQ-INVERTEBRATE	8e-81	92	citrate lyase subunit beta-like protein, mitochondrial	2E-074	gi|642933661	280	316	324	48	68	98	164	5	6	17	1	Tribolium castaneum	Citrate lyase	0.0	tr|A0A0A7DSL5|A0A0A7DSL5_RHIMP	652	335	335	98	98	100	6	0	1	1	1		CoA ester lyase	9E-039	gi|493656487	165	298	291	34	53	102	195	17
Rm-142975	M	467	ARTHROPODA-UNIPROT	Citrate synthase	met/energy	KOG	0	98.2	probable citrate synthase 2, mitochondrial	0.0	gi|91083623	719	462	466	74	87	99	118	1	1	1	1	Tribolium castaneum	Citrate synthase	0.0	tr|A0A131YVZ7|A0A131YVZ7_RHIAP	943	467	467	99	99	100	4	0	1	1	1		type II citrate synthase	4E-029	gi|924868745	134	410	418	29	46	98	289	48
Rm-142974	I	234	CDD	citrate synthase 1 mitochondrial-like protein	met/energy	NO-TICK	0	52.2	probable citrate synthase 2, mitochondrial	1E-111	gi|91083623	404	244	466	79	88	52	51	10	218	1	1	Tribolium castaneum	Citrate synthase	1E-128	tr|A0A131YVZ7|A0A131YVZ7_RHIAP	458	244	467	93	93	52	15	10	219	1	1		citrate (Si)-synthase	2E-010	gi|759588878	70.5	215	429	29	45	50	152	32
Rm-45913	M	264	ARTHROPODA-UNIPROT	Complement component 1 Q subcomponent-binding protein	met/energy	ARTHROPODA-UNIPROT	0	100	complement component 1 Q subcomponent-binding protein, mitochondrial	7E-052	gi|645015448	205	254	267	45	59	95	138	9	15	18	1	Nasonia vitripennis	Complement component 1 Q subcomponent-binding protein, mitochondrial	1E-139	tr|A0A131YSG0|A0A131YSG0_RHIAP	497	264	264	94	96	100	14	0	1	1	1		transcription termination factor Rho	1.4	gi|518374783	38.1	150	697	24	40	22	113	3
Rm-7220	M	228	ARTHROPODA-UNIPROT	CRAL-TRIO domain-containing protein C589.09 mitochondrial-like	met/energy	REFSEQ-VERTEBRATES	1e-60	83	SEC14 cytosolic factor, putative	5E-086	gi|242011707	318	228	228	64	81	100	81	0	1	1	1	Pediculus humanus corporis	Putative phosphatidylinositol transfer protein pdr16	1E-131	tr|L7M5M6|L7M5M6_9ACAR	469	228	228	98	100	100	3	0	1	1	1		hypothetical protein IEQ_05012	8.9	gi|401136091	35	52	185	36	55	28	33	4
Rm-15140	S	204	CDD	Creatine kinases	met/energy	KOG	0	56	uncharacterized protein Dvir_GJ12807, isoform D	2E-098	gi|968119124	359	203	356	83	93	57	34	0	153	1	1	Drosophila virilis	Creatine kinase	1E-112	tr|A0A131YIM4|A0A131YIM4_RHIAP	404	204	389	97	99	52	6	0	186	1	1		protein arginine kinase	3E-020	gi|926253019	102	193	364	31	56	53	133	12
Rm-152015	Y	178	ARTHROPODA-UNIPROT	Creatine kinases	met/energy	KOG	2e-64	39.3	arginine kinase	2E-065	gi|1032734523	249	150	355	79	90	42	31	1	2	29	1	Nasonia vitripennis	Creatine kinase (Fragment)	1E-083	tr|A0A131Z899|A0A131Z899_RHIAP	310	174	404	89	91	43	19	8	34	5	1		MULTISPECIES: methionine--tRNA ligase	0.050	gi|737338407	41.6	175	660	24	37	27	133	26
Rm-33108	M	539	ARTHROPODA-UNIPROT	cytochrome	met/energy	ARTHROPODA-UNIPROT	0	100	transmembrane protein 209	2E-094	gi|72006376	348	579	586	36	52	99	366	65	12	20	1	Strongylocentrotus purpuratus	Putative cytochrome	0.0	tr|L7M7R6|L7M7R6_9ACAR	1038	547	547	93	95	100	35	8	1	1	1		hypothetical protein	1.1	gi|1003768216	40	180	402	25	42	45	134	26
Rm-71653	M	247	ARTHROPODA-UNIPROT	Cytochrome b pre-mRNA-processing protein 3	met/energy	ARTHROPODA-UNIPROT	0	100	uncharacterized protein LOC655335	5E-032	gi|1008454466	139	235	1314	36	54	18	150	10	1084	8	1	Tribolium castaneum	Cytochrome b pre-mRNA-processing protein 3	1E-131	tr|A0A131Z759|A0A131Z759_RHIAP	471	247	247	91	96	100	21	0	1	1	1		hypothetical protein	0.95	gi|917658752	38.5	122	319	30	43	38	85	7
Rm-71654	M	247	ARTHROPODA-UNIPROT	Cytochrome b pre-mRNA-processing protein 3	met/energy	ARTHROPODA-UNIPROT	0	100	uncharacterized protein LOC655335	2E-032	gi|1008454466	140	235	1314	36	54	18	149	10	1084	8	1	Tribolium castaneum	Cytochrome b pre-mRNA-processing protein 3	1E-132	tr|A0A131Z759|A0A131Z759_RHIAP	472	247	247	91	96	100	20	0	1	1	1		hypothetical protein	0.95	gi|917658752	38.5	122	319	30	43	38	85	7
Rm-41103	M	461	ARTHROPODA-UNIPROT	cytochrome b-c1 complex subunit 2 mitochondrial-like	met/energy	NO-TICK	2e-90	100.8	hypothetical protein BRAFLDRAFT_119024	7E-070	gi|260801054	266	459	455	34	54	101	302	8	1	7	1	Branchiostoma floridae	Ubiquinol-cytochrome c reductase core subunit 2	0.0	tr|A0A131YKZ3|A0A131YKZ3_RHIAP	844	461	461	91	95	100	40	0	1	1	1		peptidase M16	1E-018	gi|502937750	99.4	417	409	21	45	102	329	18
Rm-13888	M	108	ARTHROPODA-UNIPROT	Cytochrome b-c1 complex subunit 7	met/energy	ARTHROPODA-UNIPROT	1e-57	100	GM16378	2E-025	gi|195353026	115	104	111	53	74	94	48	5	12	6	1	Drosophila sechellia	Cytochrome b-c1 complex subunit 7	1E-057	tr|A0A131YT30|A0A131YT30_RHIAP	223	108	108	97	99	100	3	0	1	1	1		transcriptional regulator	3.9	gi|515821777	35	61	701	34	50	9	40	2
Rm-44739	M	273	ARTHROPODA-UNIPROT	cytochrome b-c1 complex subunit Rieske mitochondrial-like	met/energy	REFSEQ-INVERTEBRATE	0	97.8	Cytochrome b-c1 complex subunit Rieske, mitochondrial	5E-090	gi|1022778174	332	274	273	58	76	100	113	2	1	1	1	Daphnia magna	Cytochrome b-c1 complex subunit Rieske, mitochondrial	1E-148	tr|A0A131YT26|A0A131YT26_RHIAP	526	273	273	96	98	100	10	0	1	1	1		MULTISPECIES: ubiquinol-cytochrome c reductase iron-sulfur subunit	3E-036	gi|737032968	156	185	187	38	60	99	114	15
Rm-5527	M	134	ARTHROPODA-UNIPROT	Cytochrome b5	met/energy	ARTHROPODA-UNIPROT	9e-73	100	cytochrome B5	2E-037	gi|170063387	155	129	129	53	77	100	60	1	1	1	1	Culex quinquefasciatus	Cytochrome b5	9E-073	tr|A0A131YBR0|A0A131YBR0_RHIAP	273	134	134	99	99	100	1	0	1	1	1		hypothetical protein	2E-007	gi|1005841369	59.3	76	266	35	57	29	49	1
Rm-18079	G	205	ARTHROPODA-UNIPROT	cytochrome b5 domain-containing protein	met/energy	ARTHROPODA-UNIPROT	0	70.2	hypothetical protein BRAFLDRAFT_218236	4E-056	gi|260820796	219	203	233	51	66	87	99	3	30	1	1	Branchiostoma floridae	Putative cytochrome b5 domain-containing protein	1E-120	tr|L7M502|L7M502_9ACAR	432	205	292	96	99	70	8	0	88	1	1		undecaprenyl-diphosphatase	1.1	gi|489424879	37.7	76	199	35	51	38	49	3
Rm-5526	E	68	ARTHROPODA-UNIPROT	cytochrome b5 ixodes scapularis cytochrome b5 ixodes pacificus cytochrome b5	met/energy	ARTHROPODA-UNIPROT	7e-15	52.9	cytochrome B5	2E-010	gi|568253631	65.9	38	128	76	92	30	9	0	48	1	1	Anopheles darlingi	Putative cytochrome b5 ixodes scapularis cytochrome b5 ixodes pacificus	7E-015	tr|A0A023GEV1|A0A023GEV1_9ACAR	81.6	71	134	63	71	53	26	4	49	1	1		ATPase	43	gi|951090654	31.6	68	910	29	44	7	48	0
Rm-23336	M	109	ARTHROPODA-UNIPROT	cytochrome C	met/energy	TICK	3e-60	100	cytochrome c-2	1E-050	gi|91088373	199	106	108	86	94	98	14	0	3	4	1	Tribolium castaneum	Cytochrome c	4E-059	tr|A0A131Z701|A0A131Z701_RHIAP	228	109	109	99	99	100	1	0	1	1	1		cytochrome c	1E-033	gi|918051180	146	105	116	61	78	91	40	0
Rm-24189	M	227	ARTHROPODA-UNIPROT	Cytochrome c oxidase assembly factor 7	met/energy	ARTHROPODA-UNIPROT	0	100	cytochrome c oxidase assembly factor 7 homolog	9E-062	gi|498954580	238	256	259	45	64	99	139	30	1	1	1	Ceratitis capitata	Cytochrome c oxidase assembly factor 7	1E-126	tr|A0A131YCL4|A0A131YCL4_RHIAP	452	227	227	93	96	100	15	0	1	1	1		sel1 repeat family protein	2E-013	gi|803577857	80.5	182	381	30	50	48	127	11
Rm-10064	M	268	ARTHROPODA-UNIPROT	cytochrome C oxidase assembly protein	met/energy	REFSEQ-INVERTEBRATE	0	98	hypothetical protein DAPPUDRAFT_307706	8E-074	gi|321462391	278	247	278	53	74	89	115	6	36	22	1	Daphnia pulex	Putative cytochrome c oxidase assembly protein	1E-148	tr|L7M7R2|L7M7R2_9ACAR	525	268	268	94	96	100	14	0	1	1	1		electron transporter SenC	1E-029	gi|551342637	134	154	199	42	59	77	89	4
Rm-26409	M	179	ARTHROPODA-UNIPROT	Cytochrome c oxidase subunit 4	met/energy	ARTHROPODA-UNIPROT	2e-99	100	hypothetical protein DAPPUDRAFT_230889	4E-051	gi|321469969	201	190	191	51	72	99	93	11	1	1	1	Daphnia pulex	Cytochrome c oxidase subunit 4	2E-099	tr|A0A131Z7X1|A0A131Z7X1_RHIAP	363	179	179	97	98	100	5	0	1	1	1		nitrite reductase	10	gi|950622532	33.9	32	829	53	65	4	15	0
Rm-41771	M	154	ARTHROPODA-UNIPROT	Cytochrome c oxidase subunit 5a	met/energy	ARTHROPODA-UNIPROT	1e-80	100	cytochrome c oxidase subunit 5A, mitochondrial	3E-049	gi|642939193	195	146	152	64	80	96	52	3	5	11	1	Tribolium castaneum	Cytochrome c oxidase subunit 5a	1E-080	tr|A0A131YRU3|A0A131YRU3_RHIAP	300	154	154	95	97	100	7	0	1	1	1		hypothetical protein ACJ64_03215	12	gi|846992576	33.5	83	358	26	50	23	61	3
Rm-15861	M	143	ARTHROPODA-UNIPROT	Cytochrome c oxidase subunit 5b	met/energy	ARTHROPODA-UNIPROT	5e-40	67	cytochrome c oxidase subunit 5B, mitochondrial	2E-021	gi|499000867	102	94	120	57	69	78	40	6	15	49	1	Ceratitis capitata	Cytochrome c oxidase subunit 5b	5E-040	tr|A0A131Z5N9|A0A131Z5N9_RHIAP	165	84	125	92	95	67	6	0	15	48	1		MULTISPECIES: hypothetical protein	11	gi|702657927	33.5	62	414	35	50	15	40	5
Rm-19122	M	125	ARTHROPODA-UNIPROT	Cytochrome c oxidase subunit 5b	met/energy	ARTHROPODA-UNIPROT	1e-65	100	cytochrome c oxidase, subunit VB	1E-037	gi|170037183	156	123	119	57	73	103	52	6	2	4	1	Culex quinquefasciatus	Cytochrome c oxidase subunit 5b	1E-065	tr|A0A131Z5N9|A0A131Z5N9_RHIAP	249	125	125	94	95	100	7	0	1	1	1		hypothetical protein	15	gi|947194930	33.1	77	427	23	50	18	59	4
Rm-59137	G	100	ARTHROPODA-UNIPROT	Cytochrome c oxidase subunit 6c	met/energy	ARTHROPODA-UNIPROT	1e-32	73.5	hypothetical protein BRAFLDRAFT_265934	3E-011	gi|260813157	68.6	72	86	44	65	84	40	0	4	27	1	Branchiostoma floridae	Cytochrome c oxidase subunit 6c (Fragment)	1E-032	tr|A0A131Z8D6|A0A131Z8D6_RHIAP	140	75	102	88	96	74	9	0	28	26	1		nitrate ABC transporter substrate-binding protein	5.1	gi|520791715	34.7	95	464	34	43	20	62	7
Rm-18234	I	191	ARTHROPODA-UNIPROT	cytochrome c oxidase subunit II (mitochondrion)	met/energy	TICK	8e-72	56	cytochrome oxidase subunit II	4E-046	gi|257132982	185	160	239	56	73	67	70	8	73	22	1	Drosophila repleta	Cytochrome c oxidase subunit 2	8E-070	tr|A0A0U1X8L5|A0A0U1X8L5_9ACAR	265	127	224	100	100	57	0	0	98	40	1		cytochrome oxidase subunit II	3E-039	gi|8547130	165	126	225	63	76	56	46	4
Rm-18235	F	189	ARTHROPODA-UNIPROT	cytochrome c oxidase subunit II (mitochondrion)	met/energy	TICK	2e-56	59.3	cytochrome oxidase subunit II, partial (mitochondrion)	2E-036	gi|76594181	153	101	221	68	83	46	32	1	100	77	1	Drosophila nigrospiracula	Cytochrome c oxidase subunit 2	2E-054	tr|A0A0U1X8L5|A0A0U1X8L5_9ACAR	213	133	224	79	85	59	27	4	67	48	1		cytochrome oxidase subunit II	6E-031	gi|4757658	137	169	211	46	61	80	91	22
Rm-18236	I	153	ARTHROPODA-UNIPROT	cytochrome c oxidase subunit II (mitochondrion)	met/energy	TICK	9e-78	63.8	cytochrome oxidase subunit II, partial (mitochondrion)	7E-047	gi|509393174	187	144	210	59	79	69	58	1	45	1	1	Panstrongylus megistus	Cytochrome c oxidase subunit 2	7E-076	tr|A0A0U1X8L5|A0A0U1X8L5_9ACAR	284	143	224	97	98	64	3	0	36	1	1		cytochrome oxidase subunit II	4E-040	gi|8547098	167	149	225	55	73	66	67	8
Rm-76206	M	96	ARTHROPODA-UNIPROT	cytochrome c oxidase subunit NDUFA4	met/energy	REFSEQ-INVERTEBRATE	5e-10	74	NADH dehydrogenase 1 alpha subcomplex subunit 4	1E-008	gi|1022777176	60.1	60	80	50	68	75	30	6	1	1	1	Daphnia magna	NADH dehydrogenase 1 alpha subcomplex	1E-020	tr|C9W1H9|C9W1H9_RHISA	100	86	80	66	67	108	29	18	1	1	1		hypothetical protein	34	gi|196166510	32	27	449	55	62	6	12	0
Rm-41122	M	78	ARTHROPODA-UNIPROT	cytochrome c oxidase subunit vib isoform 1	met/energy	ARTHROPODA-UNIPROT	5e-42	100	cytochrome c oxidase subunit 6B1	2E-028	gi|115910522	125	70	82	72	82	85	19	0	13	9	1	Strongylocentrotus purpuratus	Putative cytochrome c oxidase subunit vib isoform 1 (Fragment)	5E-042	tr|A0A131XCH4|A0A131XCH4_9ACAR	171	77	77	96	97	100	3	0	1	2	1		MULTISPECIES: hypothetical protein	57	gi|657042205	31.2	40	147	35	55	27	26	0
Rm-77308	M	82	ARTHROPODA-UNIPROT	cytochrome c oxidase subunit vib/cox12	met/energy	ARTHROPODA-UNIPROT	2e-43	100	hypothetical protein DAPPUDRAFT_50463	2E-030	gi|321469943	132	81	80	70	87	101	24	2	1	1	1	Daphnia pulex	Putative cytochrome c oxidase subunit vib/cox12	2E-043	tr|L7M5M3|L7M5M3_9ACAR	176	82	82	96	98	100	3	0	1	1	1		conserved protein of unknown function	3.9	gi|873995621	35	44	264	38	59	17	27	5
Rm-59772	M	57	ARTHROPODA-UNIPROT	cytochrome c oxidase subunit vic	met/energy	ARTHROPODA-UNIPROT	2e-23	76.3	hypothetical protein BRAFLDRAFT_265934	1E-008	gi|260813157	59.7	55	86	49	69	64	28	0	6	2	1	Branchiostoma floridae	Putative cytochrome c oxidase subunit vic	2E-023	tr|A0A131XQU9|A0A131XQU9_9ACAR	109	55	72	90	98	76	5	0	2	3	1		nitrate ABC transporter substrate-binding protein	33	gi|520791715	32	57	464	36	49	12	36	4
Rm-57722	M	317	ARTHROPODA-UNIPROT	Cytochrome c1	met/energy	KOG	0	94.5	cytochrome c1, heme protein, mitochondrial	1E-116	gi|642918013	419	296	306	65	80	97	101	2	11	20	1	Tribolium castaneum	Ubiquinol-cytochrome c reductase cytochrome c1 subunit	1E-173	tr|A0A131Z6E7|A0A131Z6E7_RHIAP	610	300	308	98	100	97	4	0	9	18	1		MULTISPECIES: ribosomal protein P2	2E-050	gi|737032964	204	280	285	40	56	98	167	25
Rm-392	M	428	ARTHROPODA-UNIPROT	cytochrome oxid	met/energy	ARTHROPODA-UNIPROT	0	100	uncharacterized protein Dvir_GJ13319	1E-104	gi|195376879	379	342	447	54	71	77	155	9	95	89	1	Drosophila virilis	YidC/Oxa1 family membrane protein insertase	0.0	tr|A0A131Z557|A0A131Z557_RHIAP	814	430	430	94	97	100	24	2	1	1	1		OxaA precursor	3E-021	gi|517537690	107	281	262	30	45	107	194	39
Rm-393	P	304	ARTHROPODA-UNIPROT	cytochrome oxid	met/energy	ARTHROPODA-UNIPROT	0	70.6	uncharacterized protein Dvir_GJ13319	2E-096	gi|195376879	353	298	447	57	73	67	126	2	139	2	1	Drosophila virilis	Putative cytochrome oxid	1E-167	tr|L7MAV4|L7MAV4_9ACAR	590	303	429	96	99	71	11	0	127	2	1		OxaA precursor	4E-021	gi|550167810	106	212	259	33	51	82	142	17
Rm-33377	G	616	ARTHROPODA-UNIPROT	delta-1-pyrroline-5-carboxylate dehydrogenase mitochondrial-like	met/energy	NO-TICK	0	96.6	delta-1-pyrroline-5-carboxylate dehydrogenase, mitochondrial	0.0	gi|91084231	692	549	568	59	76	97	221	3	18	68	1	Tribolium castaneum	1-pyrroline-5-carboxylate dehydrogenase	0.0	tr|A0A131YK23|A0A131YK23_RHIAP	1135	577	577	97	98	100	14	0	1	40	1		1-pyrroline-5-carboxylate dehydrogenase	1E-144	gi|902789221	515	530	543	47	65	98	279	2
Rm-16403	M	234	ARTHROPODA-UNIPROT	deoxyuridine 5'-triphosphate nucleotidohydrolase mitochondrial-like	met/energy	NO-TICK	6e-55	77.2	deoxyuridine 5'-triphosphate nucleotidohydrolase	2E-052	gi|568250198	207	146	176	70	79	83	43	0	29	86	1	Anopheles darlingi	Putative deoxyuridine triphosphatase	1E-107	tr|L7LX56|L7LX56_9ACAR	389	205	205	93	94	100	13	3	1	33	1		hypothetical protein	4E-023	gi|516961795	112	143	148	47	57	97	75	3
Rm-74516	M	455	ARTHROPODA-UNIPROT	Dihydrolipoamide acetyltransferase	met/energy	KOG	0	97	pyruvate dehydrogenase protein X component	1E-103	gi|390338359	377	478	478	46	61	100	258	39	1	2	1	Strongylocentrotus purpuratus	Dihydrolipoamide dehydrogenase-binding protein of pyruvate dehydrogenase complex	0.0	tr|A0A131YUL8|A0A131YUL8_RHIAP	777	455	453	87	92	100	57	2	1	1	1		pyruvate dehydrogenase complex dihydrolipoamide acetyltransferase	7E-070	gi|860339453	269	411	404	39	57	102	249	25
Rm-1083	T	257	CDD	Dihydrolipoamide succinyltransferase (2-oxoglutarate dehydrogenase E2 subunit)	met/energy	KOG	4e-97	50.5	dihydrolipoyllysine-residue succinyltransferase component of 2-oxoglutarate	3E-072	gi|1036910804	273	239	367	55	75	65	107	0	129	19	1	Drosophila elegans	Dihydrolipoamide succinyltransferase component of 2-oxoglutarate dehydrogenase	3E-071	tr|S4P8U1|S4P8U1_9NEOP	270	234	459	56	76	51	102	0	226	24	1		dihydrolipoamide succinyltransferase	3E-087	gi|765533025	325	258	405	58	82	64	106	1
Rm-55852	P	325	ARTHROPODA-UNIPROT	Dihydrolipoamide succinyltransferase (2-oxoglutarate dehydrogenase E2 subunit)	met/energy	KOG	0	71.3	dihydrolipoyllysine-residue succinyltransferase component of 2-oxoglutarate	1E-124	gi|390348084	447	329	485	67	81	68	108	4	157	1	1	Strongylocentrotus purpuratus	2-oxoglutarate dehydrogenase E2 component (Dihydrolipoamide succinyltransferase)	1E-172	tr|A0A131YKG0|A0A131YKG0_RHIAP	605	326	581	94	96	56	17	4	259	1	1		dihydrolipoamide succinyltransferase	5E-085	gi|739144636	319	344	415	51	66	83	166	30
Rm-68406	M	504	ARTHROPODA-UNIPROT	Dihydrolipoamide transacylase (alpha-keto acid dehydrogenase E2 subunit)	met/energy	KOG	0	100.6	lipoamide acyltransferase component of branched-chain alpha-keto acid	1E-128	gi|780116346	461	512	526	50	65	97	253	39	27	20	1	Strongylocentrotus purpuratus	Putative dihydrolipoamide transacylase alpha-keto acid dehydrogenase e2 subunit	0.0	tr|L7M5U9|L7M5U9_9ACAR	948	504	503	95	97	100	23	1	1	1	1		branched-chain alpha-keto acid dehydrogenase subunit E2	6E-076	gi|651990351	290	438	435	38	57	101	270	18
Rm-56844	M	513	ARTHROPODA-UNIPROT	dihydrolipoyl dehydrogenase mitochondrial-like	met/energy	NO-TICK	0	103	dihydrolipoyl dehydrogenase, mitochondrial	0.0	gi|649572213	767	479	503	77	88	95	107	1	26	35	1	Tribolium castaneum	Dihydrolipoyl dehydrogenase	0.0	tr|L7M765|L7M765_9ACAR	998	513	513	96	98	100	17	0	1	1	1		MULTISPECIES: dihydrolipoyl dehydrogenase	1E-143	gi|737031925	512	468	468	54	71	100	211	6
Rm-57709	M	513	ARTHROPODA-UNIPROT	dihydrolipoyl dehydrogenase mitochondrial-like	met/energy	NO-TICK	0	103	dihydrolipoyl dehydrogenase, mitochondrial	0.0	gi|649572213	770	479	503	77	88	95	106	1	26	35	1	Tribolium castaneum	Dihydrolipoyl dehydrogenase	0.0	tr|L7M765|L7M765_9ACAR	1001	513	513	96	99	100	16	0	1	1	1		MULTISPECIES: dihydrolipoyl dehydrogenase	1E-143	gi|737031925	513	468	468	54	71	100	211	6
Rm-19133	V	592	ARTHROPODA-UNIPROT	dynamin-like 120 kDa protein mitochondrial isoform X2	met/energy	ARTHROPODA	0	61.5	dynamin-like 120 kDa protein, mitochondrial isoform X2	0.0	gi|645022870	840	592	962	68	83	62	184	2	373	1	1	Nasonia vitripennis	Optic atrophy protein 1	0.0	tr|A0A131YW45|A0A131YW45_RHIAP	1174	592	950	99	99	62	5	0	359	1	1		GTPase HflX	0.25	gi|953802718	42.4	122	491	26	46	25	90	22
Rm-12438	M	340	ARTHROPODA-UNIPROT	Electron transfer flavoprotein alpha subunit	met/energy	KOG	0	98.2	uncharacterized protein Dwil_GK17923	1E-118	gi|195441927	426	326	330	65	80	99	113	2	7	9	1	Drosophila willistoni	Electron transfer flavoprotein alpha subunit	0.0	tr|A0A131YR66|A0A131YR66_RHIAP	650	340	340	98	99	100	4	0	1	1	1		electron transfer flavoprotein subunit beta	3E-099	gi|739144613	366	307	309	61	77	99	118	3
Rm-3241	M	624	ARTHROPODA-UNIPROT	Electron transfer flavoprotein ubiquinone oxidoreductase	met/energy	KOG	0	95.8	hypothetical protein DAPPUDRAFT_304399	0.0	gi|321453431	892	603	610	68	81	99	191	20	26	24	1	Daphnia pulex	Electron transfer flavoprotein-ubiquinone oxidoreductase, mitochondrial	0.0	tr|A0A131YYD7|A0A131YYD7_RHIAP	1216	624	606	92	95	103	48	18	1	1	1		dehydrogenase	1E-177	gi|543577526	626	582	568	54	68	102	267	37
Rm-4385	M	485	ARTHROPODA-UNIPROT	Electron transfer flavoprotein ubiquinone oxidoreductase	met/energy	KOG	0	73.2	hypothetical protein DAPPUDRAFT_304399	0.0	gi|321453431	705	464	610	69	83	76	140	2	26	24	1	Daphnia pulex	Electron transfer flavoprotein-ubiquinone oxidoreductase, mitochondrial	0.0	tr|A0A131YYD7|A0A131YYD7_RHIAP	980	485	606	95	98	80	23	0	1	1	1		dehydrogenase	1E-130	gi|543577526	469	441	568	53	69	78	206	17
Rm-59844	M	358	ARTHROPODA-UNIPROT	enoyl-CoA delta isomerase 2 mitochondrial-like	met/energy	NO-TICK	2e-95	84.6	hypothetical protein BRAFLDRAFT_57395	5E-084	gi|260798180	313	317	363	48	68	87	163	7	13	35	1	Branchiostoma floridae	Putative enoyl-coa hydratase/isomerase	1E-180	tr|A0A131XFL1|A0A131XFL1_9ACAR	633	358	392	88	93	91	40	1	1	2	1		enoyl-CoA hydratase	2E-031	gi|754652238	141	215	249	35	56	86	138	9
Rm-59845	M	408	ARTHROPODA-UNIPROT	enoyl-CoA delta isomerase 2 mitochondrial-like	met/energy	NO-TICK	0	98.6	hypothetical protein BRAFLDRAFT_57395	1E-093	gi|260798180	345	374	363	46	65	103	200	23	13	35	1	Branchiostoma floridae	Putative enoyl-coa hydratase/isomerase	0.0	tr|A0A131XFL1|A0A131XFL1_9ACAR	689	407	392	85	90	104	61	15	1	2	1		enoyl-CoA hydratase	2E-034	gi|754652238	151	254	249	33	53	102	168	9
Rm-55834	M	289	ARTHROPODA-UNIPROT	enoyl-CoA hydratase mitochondrial-like	met/energy	NO-TICK	0	91.3	Enoyl-CoA hydratase	1E-103	gi|1022772622	375	276	295	68	80	94	88	0	20	14	1	Daphnia magna	Putative enoyl-coa hydratase	1E-156	tr|L7M5L0|L7M5L0_9ACAR	552	289	289	97	98	100	8	0	1	1	1		enoyl-CoA hydratase	2E-083	gi|663196500	313	257	263	61	76	98	100	3
Rm-55835	M	289	ARTHROPODA-UNIPROT	enoyl-CoA hydratase mitochondrial-like	met/energy	NO-TICK	0	91.3	Enoyl-CoA hydratase	1E-103	gi|1022772622	375	276	295	68	80	94	88	0	20	14	1	Daphnia magna	Putative enoyl-coa hydratase	1E-155	tr|L7M5L0|L7M5L0_9ACAR	550	289	289	96	98	100	9	0	1	1	1		enoyl-CoA hydratase	2E-083	gi|663196500	313	257	263	61	76	98	100	3
Rm-10851	M	555	ARTHROPODA-UNIPROT	F0F1-type ATP synthase alpha subunit	met/energy	KOG	0	82.9	hypothetical protein DAPPUDRAFT_309281	0.0	gi|321459762	889	551	549	84	89	100	88	4	2	4	1	Daphnia pulex	ATP synthase subunit alpha	0.0	tr|A0A131Z614|A0A131Z614_RHIAP	1065	555	555	99	99	100	5	0	1	1	1		MULTISPECIES: ATP synthase subunit alpha	0.0	gi|737037694	728	504	509	73	84	99	136	0
Rm-26900	M	553	ARTHROPODA-UNIPROT	F0F1-type ATP synthase alpha subunit	met/energy	KOG	0	82.9	ATP synthase subunit alpha, mitochondrial	0.0	gi|1022760045	885	552	549	83	89	101	92	6	2	4	1	Daphnia magna	ATP synthase subunit alpha	0.0	tr|L7MAA0|L7MAA0_9ACAR	1051	553	553	98	98	100	11	0	1	1	1		MULTISPECIES: ATP synthase subunit alpha	0.0	gi|737037694	712	504	509	71	83	99	142	0
Rm-6164	A	556	ARTHROPODA-UNIPROT	F0F1-type ATP synthase beta subunit	met/energy	KOG	0	99.4	hypothetical protein DAPPUDRAFT_309746	0.0	gi|321479063	853	529	533	83	89	99	87	8	1	32	1	Daphnia pulex	ATP synthase subunit beta (Fragment)	0.0	tr|L7MDQ8|L7MDQ8_9ACAR	1065	555	558	98	99	99	8	0	4	2	1		MULTISPECIES: ATP synthase subunit beta	0.0	gi|737037700	728	511	535	75	82	96	127	3
Rm-6165	Q	288	CDD	F0F1-type ATP synthase beta subunit	met/energy	KOG	0	55.2	ATP synthase subunit beta, mitochondrial	1E-140	gi|1037074097	499	288	505	89	93	57	30	15	157	1	1	Drosophila rhopaloa	ATP synthase subunit beta	1E-144	tr|A0A131YYS7|A0A131YYS7_RHIAP	514	288	525	93	93	55	19	15	177	1	1		MULTISPECIES: ATP synthase subunit beta	1E-120	gi|737037700	436	288	535	79	86	54	58	17
Rm-69883	R	332	ARTHROPODA-UNIPROT	F0F1-type ATP synthase gamma subunit	met/energy	KOG	0	92.4	ATP synthase gamma chain, mitochondrial	1E-100	gi|170030340	367	284	297	65	81	96	97	6	14	51	1	Culex quinquefasciatus	Putative f0f1-type atp synthase gamma subunit (Fragment)	1E-158	tr|A0A0C9S2F0|A0A0C9S2F0_AMBAM	560	311	309	93	97	101	21	2	1	22	1		F0F1 ATP synthase subunit gamma	1E-039	gi|926272002	168	296	296	39	56	100	180	23
Rm-26715	T	104	ARTHROPODA-UNIPROT	fission 1 mitochondrial outer membrane log	met/energy	ARTHROPODA-UNIPROT	5e-37	48.3	mitochondrial fission 1 protein	9E-018	gi|240848637	90.1	74	156	51	78	47	36	2	16	30	1	Acyrthosiphon pisum	Tetratricopeptide repeat protein	5E-037	tr|C9W1Q1|C9W1Q1_RHISA	155	72	149	100	100	48	0	0	14	30	1		hypothetical protein	4.0	gi|495291579	35	78	2488	29	47	3	55	7
Rm-26716	T	115	ARTHROPODA-UNIPROT	fission 1 mitochondrial outer membrane log	met/energy	ARTHROPODA-UNIPROT	3e-37	58.3	mitochondrial fission 1 protein	1E-018	gi|240848637	93.2	89	156	47	71	57	47	6	15	28	1	Acyrthosiphon pisum	Tetratricopeptide repeat protein	3E-037	tr|C9W1Q1|C9W1Q1_RHISA	155	87	149	86	88	58	12	4	13	28	1		hypothetical protein	6.8	gi|803636804	34.3	45	200	35	53	23	29	2
Rm-9130	M	183	ARTHROPODA-UNIPROT	frataxin	met/energy	TIGR	2e-37	101	frataxin homolog, mitochondrial	3E-033	gi|1032762001	142	109	132	57	77	83	46	0	17	74	1	Nasonia vitripennis	Putative frataxin	2E-092	tr|L7LYI3|L7LYI3_9ACAR	340	185	188	92	94	98	14	3	1	1	1		iron donor protein CyaY	3E-005	gi|651333106	52.4	113	104	30	50	109	78	12
Rm-3571	M	502	ARTHROPODA-UNIPROT	Fumarase	met/energy	KOG	0	98.1	fumarate hydratase, putative	0.0	gi|242010453	759	484	506	78	88	96	106	6	28	20	1	Pediculus humanus corporis	Fumarate hydratase, class II	0.0	tr|A0A131YZZ7|A0A131YZZ7_RHIAP	965	502	502	97	98	100	11	0	1	1	1		MULTISPECIES: class II fumarate hydratase	1E-169	gi|737030782	598	460	465	66	78	99	153	3
Rm-20313	M	185	ARTHROPODA-UNIPROT	Gamma-glutamylcyclotransferase	met/energy	ARTHROPODA-UNIPROT	1e-81	100	uncharacterized protein LOC577509 isoform X2	4E-023	gi|780101500	108	157	319	40	54	49	94	8	152	14	1	Strongylocentrotus purpuratus	Gamma-glutamylcyclotransferase	1E-097	tr|A0A131Z0J3|A0A131Z0J3_RHIAP	357	185	231	91	97	80	15	0	47	1	1		gamma-glutamylcyclotransferase	6E-007	gi|521253033	58.2	157	164	29	45	96	111	10
Rm-20630	M	185	ARTHROPODA-UNIPROT	Gamma-glutamylcyclotransferase	met/energy	ARTHROPODA-UNIPROT	2e-81	100	uncharacterized protein LOC577509 isoform X2	4E-023	gi|780101500	108	157	319	40	54	49	94	8	152	14	1	Strongylocentrotus purpuratus	Gamma-glutamylcyclotransferase	2E-097	tr|A0A131Z0J3|A0A131Z0J3_RHIAP	356	185	231	92	97	80	14	0	47	1	1		gamma-glutamylcyclotransferase	1E-007	gi|521253033	60.5	157	164	29	46	96	110	10
Rm-79660	V	529	ARTHROPODA-UNIPROT	Glucose dehydrogenase/choline dehydrogenase/mandelonitrile lyase (GMC oxidoreductase family)	met/energy	KOG	0	86.6	AGAP003784-PA	2E-093	gi|347970623	345	541	688	40	57	79	320	25	106	1	1	Anopheles gambiae str. PEST	Choline dehydrogenase	0.0	tr|A0A131YW73|A0A131YW73_RHIAP	654	531	616	61	75	86	203	8	75	1	1		choline dehydrogenase	5E-070	gi|1016279706	270	538	520	37	50	103	337	54
Rm-79662	C	382	ARTHROPODA-UNIPROT	Glucose dehydrogenase/choline dehydrogenase/mandelonitrile lyase (GMC oxidoreductase family)	met/energy	KOG	6e-94	61.4	glucose dehydrogenase	2E-064	gi|1035599687	248	379	629	40	59	60	225	13	240	5	1	Apis cerana	Choline dehydrogenase	1E-144	tr|A0A131YSQ1|A0A131YSQ1_RHIAP	514	382	471	68	78	81	122	1	91	1	1		choline dehydrogenase	2E-044	gi|860350848	184	383	545	36	54	70	244	39
Rm-65130	M	525	ARTHROPODA-UNIPROT	Glutamyl-tRNA(Gln) amidotransferase subunit B mitochondrial-like Protein	met/energy	ARTHROPODA	0	94.4	Glutamyl-tRNA(Gln) amidotransferase subunit B, mitochondrial-like Protein	1E-131	gi|1004402016	470	491	520	52	66	94	234	4	32	34	1	Tribolium castaneum	Glutamyl-tRNA(Gln) amidotransferase subunit B, mitochondrial	0.0	tr|A0A131YEF7|A0A131YEF7_RHIAP	986	525	525	93	97	100	34	0	1	1	1		aspartyl/glutamyl-tRNA amidotransferase subunit B	7E-082	gi|926270682	309	462	490	39	56	94	279	23
Rm-65131	M	517	ARTHROPODA-UNIPROT	Glutamyl-tRNA(Gln) amidotransferase subunit B mitochondrial-like Protein	met/energy	ARTHROPODA	0	93.2	Glutamyl-tRNA(Gln) amidotransferase subunit B, mitochondrial-like Protein	1E-130	gi|1004402016	466	485	520	52	66	93	231	4	32	34	1	Tribolium castaneum	Glutamyl-tRNA(Gln) amidotransferase subunit B, mitochondrial	0.0	tr|A0A131YEF7|A0A131YEF7_RHIAP	977	517	525	94	97	98	30	0	1	1	1		aspartyl/glutamyl-tRNA amidotransferase subunit B	3E-082	gi|926270682	310	462	490	39	56	94	278	23
Rm-63698	M	153	ARTHROPODA-UNIPROT	glutaredoxin-related protein 5 mitochondrial	met/energy	ARTHROPODA	8e-46	92.2	glutaredoxin-related protein 5, mitochondrial	8E-046	gi|156546246	183	131	142	68	81	92	41	1	11	23	1	Nasonia vitripennis	Monothiol glutaredoxin	2E-073	tr|A0A131YR45|A0A131YR45_RHIAP	276	153	152	92	96	101	11	1	1	1	1		MULTISPECIES: monothiol glutaredoxin, Grx4 family	7E-026	gi|737030172	120	103	111	56	69	93	45	0
Rm-7275	G	461	ARTHROPODA-UNIPROT	glutaryl-CoA dehydrogenase mitochondrial-like	met/energy	NO-TICK	0	100.2	hypothetical protein BRAFLDRAFT_281524	1E-169	gi|260815679	597	418	434	70	81	96	122	1	15	41	1	Branchiostoma floridae	Glutaryl-CoA dehydrogenase	0.0	tr|A0A131Z2D9|A0A131Z2D9_RHIAP	818	419	418	97	98	100	10	1	1	43	1		acyl-CoA dehydrogenase	1E-149	gi|739119578	533	395	394	68	79	100	123	4
Rm-63421	M	349	ARTHROPODA-UNIPROT	Glycerol-3-phosphate dehydrogenase/dihydroxyacetone 3-phosphate reductase	met/energy	KOG	0	93.8	glycerol-3-phosphate dehydrogenase	1E-138	gi|644992648	493	346	689	68	80	50	108	0	5	4	1	Nasonia vitripennis	Glycerol-3-phosphate dehydrogenase	0.0	tr|A0A131YDD7|A0A131YDD7_RHIAP	682	349	349	96	98	100	12	0	1	1	1	NAD(+)	MULTISPECIES: glycerol-3-phosphate dehydrogenase	3E-035	gi|702670268	154	340	332	32	48	102	231	26
Rm-66633	V	307	ARTHROPODA-UNIPROT	Glycerophosphoryl diester phosphodiesterase	met/energy	KOG	8e-26	87.3	hypothetical protein BRAFLDRAFT_118669	9E-057	gi|260824327	222	250	323	45	64	77	136	3	74	55	1	Branchiostoma floridae	Putative secreted protein	1E-152	tr|L7M0K4|L7M0K4_9ACAR	540	307	351	88	90	87	36	24	69	1	1		glycerophosphoryl diester phosphodiesterase	4E-017	gi|503253557	93.6	185	245	33	52	76	123	22
Rm-23832	R	416	CDD	Glycolate oxidase	met/energy	KOG	0	100.2	Hydroxyacid oxidase 1	2E-090	gi|1022762910	334	357	369	51	66	97	172	15	16	72	1	Daphnia magna	Putative glycolate oxidase	1E-104	tr|A0A147BC47|A0A147BC47_IXORI	381	371	408	55	71	91	164	12	41	55	1		alpha-hydroxy-acid oxidizing enzyme	8E-080	gi|664295156	302	356	376	47	64	95	187	11
Rm-25590	M	373	CDD	Glycolate oxidase	met/energy	KOG	0	100.2	Hydroxyacid oxidase 1	1E-090	gi|1022762910	335	357	369	51	66	97	172	15	16	29	1	Daphnia magna	Putative glycolate oxidase	1E-103	tr|A0A147BC47|A0A147BC47_IXORI	378	368	408	55	71	90	163	12	44	15	1		alpha-hydroxy-acid oxidizing enzyme	1E-079	gi|664295156	301	356	376	47	64	95	187	11
Rm-46405	M	421	ARTHROPODA-UNIPROT	Glycolate oxidase	met/energy	KOG	0	98.3	hypothetical protein BRAFLDRAFT_115875	4E-086	gi|260803954	320	364	380	44	64	96	203	3	6	41	1	Branchiostoma floridae	Putative glycolate oxidase	0.0	tr|L7M195|L7M195_9ACAR	727	421	421	87	93	100	51	0	1	1	1		2-hydroxy-acid oxidase	2E-076	gi|943989036	291	357	393	43	61	91	200	7
Rm-46406	M	388	ARTHROPODA-UNIPROT	Glycolate oxidase	met/energy	KOG	0	95.5	hypothetical protein BRAFLDRAFT_115875	4E-083	gi|260803954	310	342	380	45	65	90	187	3	6	41	1	Branchiostoma floridae	Putative glycolate oxidase	0.0	tr|L7M195|L7M195_9ACAR	659	381	421	88	93	90	43	0	1	1	1		2-hydroxy-acid oxidase	2E-076	gi|943989036	290	353	393	43	61	90	198	4
Rm-68172	M	421	ARTHROPODA-UNIPROT	Glycolate oxidase	met/energy	KOG	0	97.2	peroxisomal (S)-2-hydroxy-acid oxidase GLO5	4E-081	gi|1036994454	303	363	366	42	60	99	208	3	3	40	1	Drosophila eugracilis	Putative glycolate oxidase	0.0	tr|L7M2E3|L7M2E3_9ACAR	679	421	421	80	89	100	80	0	1	1	1		alpha-hydroxy-acid oxidizing enzyme	9E-077	gi|517366051	292	374	385	43	59	97	211	14
Rm-68173	L	368	ARTHROPODA-UNIPROT	Glycolate oxidase	met/energy	KOG	1e-90	93.3	peroxisomal (S)-2-hydroxy-acid oxidase GLO5	2E-065	gi|1036994454	251	349	366	38	55	95	213	21	35	1	1	Drosophila eugracilis	Putative glycolate oxidase	1E-150	tr|L7M2E3|L7M2E3_9ACAR	535	368	421	74	81	87	95	18	72	1	1		alpha-hydroxy-acid oxidizing enzyme	3E-058	gi|517366051	230	355	385	39	53	92	215	32
Rm-10625	M	530	ARTHROPODA-UNIPROT	Glyoxylate/hydroxypyruvate reductase (D-isomer-specific 2-hydroxy acid dehydrogenase superfamily)	met/energy	KOG	3e-56	76.7	D-3-phosphoglycerate dehydrogenase	1E-137	gi|390367499	491	512	529	52	67	97	245	4	1	1	1	Strongylocentrotus purpuratus	D-3-phosphoglycerate dehydrogenase	0.0	tr|A0A131Z3W6|A0A131Z3W6_RHIAP	1020	530	530	97	99	100	11	0	1	1	1		MULTISPECIES: phosphoglycerate dehydrogenase	3E-089	gi|953332570	334	432	536	43	61	81	243	7
Rm-31783	M	327	ARTHROPODA-UNIPROT	Glyoxylate/hydroxypyruvate reductase (D-isomer-specific 2-hydroxy acid dehydrogenase superfamily)	met/energy	KOG	5e-63	89.5	LOW QUALITY PROTEIN: glyoxylate reductase/hydroxypyruvate reductase	2E-077	gi|380016588	291	316	325	46	65	97	170	3	1	1	1	Apis florea	Glyoxylate/hydroxypyruvate reductase	1E-174	tr|A0A131YMD4|A0A131YMD4_RHIAP	613	327	327	91	96	100	28	0	1	1	1		D-glycerate dehydrogenase	4E-074	gi|517985961	283	319	321	44	67	99	178	4
Rm-51191	M	216	ARTHROPODA-UNIPROT	grpE protein homolog 1 mitochondrial-like	met/energy	REFSEQ-INVERTEBRATE	1e-59	90.1	grpE protein homolog 1, mitochondrial isoform X1	4E-051	gi|156536983	202	191	231	52	70	83	90	1	40	25	1	Nasonia vitripennis	GrpE protein homolog	1E-115	tr|A0A131Z767|A0A131Z767_RHIAP	416	216	222	96	98	97	7	0	7	1	1		MULTISPECIES: nucleotide exchange factor GrpE	7E-025	gi|759663643	118	182	204	35	54	89	117	8
Rm-2478	V	481	ARTHROPODA-UNIPROT	GTP-specific succinyl-CoA synthetase beta subunit	met/energy	KOG	0	95.6	hypothetical protein BRAFLDRAFT_117780	1E-156	gi|260796003	555	452	450	64	77	100	160	10	1	35	1	Branchiostoma floridae	Succinyl-CoA ligase subunit beta	0.0	tr|A0A131YM45|A0A131YM45_RHIAP	858	447	447	98	99	100	5	0	1	35	1		succinate--CoA ligase subunit beta	3E-094	gi|929005038	350	391	386	47	68	101	205	7
Rm-72864	M	411	ARTHROPODA-UNIPROT	GTPase Era mitochondrial-like	met/energy	REFSEQ-INVERTEBRATE	9e-85	92.2	hypothetical protein DAPPUDRAFT_194445	4E-071	gi|321473698	270	379	406	40	59	93	227	4	29	25	1	Daphnia pulex	Ras like gtpase era	0.0	tr|A0A131YTR6|A0A131YTR6_RHIAP	764	411	411	94	96	100	24	0	1	1	1		GTPase Era	3E-020	gi|446056902	104	340	299	26	42	114	251	74
Rm-26838	A	169	ARTHROPODA-UNIPROT	holocytochrome c synthase	met/energy	ARTHROPODA-UNIPROT	1e-77	58.8	cytochrome c-type heme lyase	6E-052	gi|170032504	204	113	281	81	92	40	21	1	152	3	1	Culex quinquefasciatus	Putative holocytochrome c synthase	1E-077	tr|L7LZT4|L7LZT4_9ACAR	290	169	287	82	83	59	29	26	145	1	1		amino acid ABC transporter substrate-binding protein	1.0	gi|817116417	37	66	711	34	46	9	43	4
Rm-26839	Y	171	ARTHROPODA-UNIPROT	holocytochrome C synthase/heme-lyase	met/energy	TICK	3e-84	60	cytochrome c-type heme lyase	2E-069	gi|170032504	262	147	281	78	90	52	32	1	122	1	1	Culex quinquefasciatus	Putative holocytochrome c synthase	1E-100	tr|L7LZT4|L7LZT4_9ACAR	366	171	287	97	98	60	4	0	117	1	1		alpha/beta hydrolase	0.098	gi|750451789	40.4	139	290	27	38	48	101	16
Rm-89321	A	148	ARTHROPODA-UNIPROT	hydroxyacyl-thioester dehydratase type 2 mitochondrial	met/energy	ARTHROPODA-UNIPROT	3e-56	94.7	hydroxyacyl-thioester dehydratase type 2, mitochondrial	3E-027	gi|115898729	121	129	174	48	64	74	67	2	35	20	1	Strongylocentrotus purpuratus	Uncharacterized protein (Fragment)	7E-068	tr|A0A131ZA19|A0A131ZA19_RHIAP	257	149	187	89	92	80	16	2	39	2	1		MULTISPECIES: bifunctional enoyl-CoA hydratase/phosphate acetyltransferase	9E-021	gi|737031341	103	132	466	45	60	28	72	3
Rm-89320	E	189	ARTHROPODA-UNIPROT	hydroxyacyl-thioester dehydratase type 2 mitochondrial-like	met/energy	REFSEQ-INVERTEBRATE	4e-36	83.9	hydroxyacyl-thioester dehydratase type 2, mitochondrial	6E-027	gi|115898729	121	129	174	48	64	74	67	2	35	61	1	Strongylocentrotus purpuratus	Uncharacterized protein (Fragment)	2E-073	tr|A0A131ZA19|A0A131ZA19_RHIAP	276	182	187	81	86	97	33	6	10	10	1		MULTISPECIES: bifunctional enoyl-CoA hydratase/phosphate acetyltransferase	1E-020	gi|737031341	103	132	466	45	60	28	72	3
Rm-65393	M	292	ARTHROPODA-UNIPROT	hydroxyacylglutathione hydrolase mitochondrial	met/energy	ARTHROPODA-UNIPROT	0	100	hypothetical protein BRAFLDRAFT_104472	1E-094	gi|260824575	348	263	602	61	75	44	100	0	336	27	1	Branchiostoma floridae	Hydroxyacylglutathione hydrolase	1E-160	tr|A0A131YX07|A0A131YX07_RHIAP	565	292	292	94	96	100	16	0	1	1	1		hydroxyacylglutathione hydrolase	1E-050	gi|494280698	204	257	259	44	61	99	142	12
Rm-160367	M	268	ARTHROPODA-UNIPROT	Hydroxymethylglutaryl-CoA lyase	met/energy	KOG	0	75.6	hypothetical protein BRAFLDRAFT_270381	6E-096	gi|260813533	352	230	313	71	87	73	65	0	18	33	1	Branchiostoma floridae	Hydroxymethylglutaryl-CoA lyase	1E-143	tr|A0A131YNH3|A0A131YNH3_RHIAP	508	262	328	97	98	80	6	0	1	1	1		hydroxymethylglutaryl-CoA lyase	4E-074	gi|757692088	282	232	299	59	73	78	93	0
Rm-44892	M	341	ARTHROPODA-UNIPROT	Inorganic pyrophosphatase/Nucleosome remodeling factor subunit NURF38	met/energy	KOG	0	102.1	inorganic pyrophosphatase isoform X2	1E-111	gi|642912118	404	288	324	64	76	89	102	1	37	55	1	Tribolium castaneum	Inorganic pyrophosphatase	0.0	tr|H6BG92|H6BG92_RHIMP	709	341	341	98	98	100	4	0	1	1	1		MULTISPECIES: inorganic pyrophosphatase	6E-008	gi|499200227	63.2	113	163	34	51	69	74	7
Rm-41803	M	204	ARTHROPODA-UNIPROT	Intramitochondrial sorting protein family-like protein	met/energy	ARTHROPODA-UNIPROT	0	100	protein preli-like isoform X2	8E-059	gi|645035041	228	172	198	61	77	87	66	3	1	1	1	Nasonia vitripennis	Uncharacterized protein	1E-112	tr|L7M797|L7M797_9ACAR	406	204	204	98	99	100	4	0	1	1	1		hypothetical protein	4.0	gi|552748550	35.8	115	404	25	44	28	86	10
Rm-15808	S	131	ARTHROPODA-UNIPROT	Iron binding protein involved in Fe-S cluster formation	met/energy	KOG	1e-61	71.3	iron-sulfur cluster assembly enzyme ISCU, mitochondrial-like	7E-052	gi|242247377	203	116	154	84	94	75	18	0	32	1	1	Acyrthosiphon pisum	Putative iron binding protein involved in fe-s cluster formation	6E-066	tr|L7M1F1|L7M1F1_9ACAR	251	131	167	95	97	78	6	0	37	1	1		MULTISPECIES: iron-sulfur cluster scaffold-like protein	2E-044	gi|491890111	182	114	126	76	90	90	27	0
Rm-942	M	167	ARTHROPODA-UNIPROT	Iron binding protein involved in Fe-S cluster formation	met/energy	KOG	2e-71	95.5	hypothetical protein DAPPUDRAFT_300869	1E-059	gi|321458570	229	146	164	78	89	89	31	5	9	4	1	Daphnia pulex	Putative iron binding protein involved in fe-s cluster formation	2E-087	tr|L7M1F1|L7M1F1_9ACAR	322	167	167	96	98	100	6	0	1	1	1		iron-sulfur cluster scaffold-like protein	3E-051	gi|487613908	204	124	128	77	91	97	28	0
Rm-25417	M	411	ARTHROPODA-UNIPROT	isobutyryl-CoA dehydrogenase mitochondrial-like	met/energy	NO-TICK	0	96.7	Isobutyryl-CoA dehydrogenase, mitochondrial	1E-154	gi|1022776808	546	386	420	67	83	92	127	0	33	25	1	Daphnia magna	Uncharacterized protein	0.0	tr|L7M0N6|L7M0N6_9ACAR	801	411	411	97	99	100	10	0	1	1	1		acyl-CoA dehydrogenase	1E-130	gi|754612921	470	375	381	58	77	98	154	0
Rm-71300	M	394	ARTHROPODA-UNIPROT	isocitrate dehydrogenase NAD subunit gamma mitochondrial-like	met/energy	NO-TICK	0	98	Isocitrate dehydrogenase	1E-114	gi|1022772806	413	363	391	57	72	93	153	4	17	18	1	Daphnia magna	Putative microtubule associated complex (Fragment)	0.0	tr|L7MHR4|L7MHR4_9ACAR	767	394	403	97	98	98	11	0	10	1	1		isocitrate dehydrogenase	5E-056	gi|754622491	223	331	335	37	58	99	207	9
Rm-13248	Y	237	ARTHROPODA-UNIPROT	isovaleryl-CoA dehydrogenase mitochondrial-like isoform 2	met/energy	NO-TICK	0	63	AGAP006780-PA-like protein	1E-103	gi|668464230	376	237	427	74	89	56	60	1	192	1	1	Anopheles sinensis	Isovaleryl-CoA dehydrogenase	1E-132	tr|A0A131YNJ1|A0A131YNJ1_RHIAP	473	237	423	97	99	56	6	0	187	1	1		isovaleryl-CoA dehydrogenase	7E-088	gi|551343096	327	235	387	69	81	61	72	2
Rm-32854	M	334	ARTHROPODA-UNIPROT	Malate dehydrogenase	met/energy	KOG	0	100	uncharacterized protein Dere_GG23937	1E-127	gi|194859884	457	328	337	68	82	97	102	1	3	4	1	Drosophila erecta	Malate dehydrogenase (Fragment)	0.0	tr|L7MDB3|L7MDB3_9ACAR	640	334	349	96	98	96	11	0	16	1	1		malate dehydrogenase	1E-091	gi|739390962	341	331	329	53	70	101	154	5
Rm-6532	M	400	ARTHROPODA-UNIPROT	malate dehydrogenase	met/energy	REFSEQ-INVERTEBRATE	0	97.2	hypothetical protein BRAFLDRAFT_122671	1E-119	gi|260793320	431	345	360	61	73	96	132	3	1	37	1	Branchiostoma floridae	Uncharacterized protein (Fragment)	0.0	tr|L7MIG1|L7MIG1_9ACAR	750	402	429	92	95	94	30	2	28	1	1		malate dehydrogenase	3E-059	gi|906971178	233	335	354	40	59	95	201	11
Rm-42784	M	482	ARTHROPODA-UNIPROT	methylmalonate-semialdehyde dehydrogenase acylating mitochondrial-like protein	met/energy	NO-TICK	0	90	AGAP002499-PA-like protein	0.0	gi|668444127	755	470	521	76	89	90	109	0	9	13	1	Anopheles sinensis	Methylmalonate-semialdehyde dehydrogenase	0.0	tr|A0A131YMU9|A0A131YMU9_RHIAP	953	482	525	97	98	92	11	0	1	1	1		MULTISPECIES: methylmalonate-semialdehyde dehydrogenase (acylating)	1E-170	gi|779988747	601	457	503	63	76	91	167	0
Rm-64123	M	163	ARTHROPODA-UNIPROT	methylmalonyl-coa epimerase mitochondrial	met/energy	ARTHROPODA-UNIPROT	5e-86	100	hypothetical protein DAPPUDRAFT_41153	5E-047	gi|321478082	187	146	150	61	75	97	56	0	5	18	1	Daphnia pulex	Putative methylmalonyl-coa epimerase mitochondrial	5E-086	tr|L7M6B7|L7M6B7_9ACAR	318	163	163	96	100	100	5	0	1	1	1		MULTISPECIES: methylmalonyl-CoA epimerase	1E-037	gi|737028463	159	134	135	62	71	99	50	1
Rm-64155	G	86	ARTHROPODA-UNIPROT	methylmalonyl-coa epimerase mitochondrial	met/energy	ARTHROPODA-UNIPROT	1e-41	52.7	Uncharacterized protein APZ42_011187	9E-026	gi|1022777797	116	85	156	61	78	54	33	0	50	1	1	Daphnia magna	Putative glyoxalase	8E-042	tr|A0A023GIG6|A0A023GIG6_9ACAR	171	86	163	96	98	53	3	0	57	1	1		MULTISPECIES: methylmalonyl-CoA epimerase	4E-019	gi|759664314	98.2	87	134	56	71	65	38	1
Rm-74503	G	198	ARTHROPODA-UNIPROT	mimitin mitochondrial	met/energy	REFSEQ-INVERTEBRATE	9e-27	89.9	GH10480	3E-027	gi|195033076	122	150	151	40	58	99	89	13	6	51	1	Drosophila grimshawi	NADH dehydrogenase	1E-073	tr|A0A131YXK0|A0A131YXK0_RHIAP	277	159	160	82	90	99	28	0	2	40	1	ubiquinone	transcriptional regulator	0.11	gi|1016050939	40.8	77	174	29	46	44	54	15
Rm-19031	M	312	ARTHROPODA-UNIPROT	mitochondrial 2-oxoglutarate/malate carrier protein-like	met/energy	NO-TICK	0	97.4	hypothetical protein BRAFLDRAFT_267000	1E-134	gi|260831816	478	310	312	74	86	99	79	1	1	1	1	Branchiostoma floridae	Mitochondrial 2-oxoglutarate/malate carrier protein	1E-175	tr|A0A131YVN0|A0A131YVN0_RHIAP	617	312	312	100	100	100	0	0	1	1	1		hypothetical protein	2E-004	gi|1000870750	51.6	82	95	31	57	86	56	3
Rm-19032	M	251	ARTHROPODA-UNIPROT	mitochondrial 2-oxoglutarate/malate carrier protein-like	met/energy	NO-TICK	0	78	hypothetical protein BRAFLDRAFT_267000	1E-107	gi|260831816	389	251	312	75	86	80	62	0	1	1	1	Branchiostoma floridae	Mitochondrial 2-oxoglutarate/malate carrier protein	1E-138	tr|A0A131YVN0|A0A131YVN0_RHIAP	492	251	312	100	100	80	0	0	1	1	1		hypothetical protein	0.26	gi|1000870750	40.4	90	95	25	48	95	67	3
Rm-9429	M	312	ARTHROPODA-UNIPROT	mitochondrial 2-oxoglutarate/malate carrier protein-like	met/energy	NO-TICK	0	97.4	hypothetical protein BRAFLDRAFT_267000	1E-134	gi|260831816	478	310	312	74	86	99	79	1	1	1	1	Branchiostoma floridae	Mitochondrial 2-oxoglutarate/malate carrier protein	1E-175	tr|A0A131YVN0|A0A131YVN0_RHIAP	617	312	312	100	100	100	0	0	1	1	1		hypothetical protein	2E-004	gi|1000870750	51.6	82	95	31	57	86	56	3
Rm-71652	M	135	ARTHROPODA-UNIPROT	mitochondrial 28s ribosomal protein s14	met/energy	ARTHROPODA-UNIPROT	7e-73	100	28S ribosomal protein S14, mitochondrial	4E-033	gi|498980938	140	103	129	65	76	80	36	0	27	33	1	Ceratitis capitata	Putative mitochondrial 28s ribosomal protein s14	7E-073	tr|L7LWQ5|L7LWQ5_9ACAR	274	135	135	98	99	100	2	0	1	1	1		30S ribosomal protein S14	2E-010	gi|772700807	68.9	96	89	38	56	108	59	12
Rm-91088	G	436	ARTHROPODA-UNIPROT	mitochondrial 28s ribosomal protein s27	met/energy	ARTHROPODA-UNIPROT	0	96.9	28S ribosomal protein S27	4E-062	gi|1022763508	240	455	464	34	54	98	299	47	15	11	1	Daphnia magna	Putative mitochondrial 28s ribosomal protein s27	0.0	tr|L7M565|L7M565_9ACAR	827	446	460	91	94	97	36	11	15	2	1		cell wall-binding protein, partial	0.004	gi|565857072	47.8	192	899	26	45	21	141	26
Rm-91089	G	398	ARTHROPODA-UNIPROT	mitochondrial 28s ribosomal protein s27	met/energy	ARTHROPODA-UNIPROT	0	86	28S ribosomal protein S27	4E-059	gi|1022763508	230	398	464	35	57	86	258	22	15	11	1	Daphnia magna	Putative mitochondrial 28s ribosomal protein s27	0.0	tr|L7M565|L7M565_9ACAR	759	397	460	93	97	86	24	0	15	2	1		hypothetical protein	1.6	gi|515542421	38.9	90	389	30	44	23	63	4
Rm-26935	L	209	ARTHROPODA-UNIPROT	mitochondrial aspartate/glutamate carrier protein	met/energy	ARTHROPODA-UNIPROT	0	47	calcium-binding mitochondrial carrier protein Aralar1 isoform X6	6E-073	gi|1035590966	275	204	645	68	80	32	65	2	160	1	1	Apis cerana	Uncharacterized protein (Fragment)	1E-110	tr|L7MG33|L7MG33_9ACAR	400	203	692	99	100	29	2	0	220	1	1		hypothetical protein	0.85	gi|1000870750	38.1	60	95	33	51	63	40	2
Rm-34071	M	500	ARTHROPODA-UNIPROT	Mitochondrial aspartate/glutamate carrier protein	met/energy	ARTHROPODA-UNIPROT	0	100	AAEL010116-PB	1E-154	gi|157125196	548	464	528	62	76	88	174	13	72	43	1	Aedes aegypti	Mitochondrial aspartate/glutamate carrier protein	0.0	tr|A0A131Z506|A0A131Z506_RHIAP	962	500	500	96	98	100	16	0	1	1	1		hypothetical protein	2.9	gi|944531402	38.5	98	343	24	51	29	74	17
Rm-20286	M	58	ARTHROPODA-UNIPROT	Mitochondrial ATP synthase epsilon chain	met/energy	ARTHROPODA-UNIPROT	3e-23	100	ATP synthase subunit epsilon, mitochondrial isoform X1	1E-007	gi|1036945417	56.6	58	62	44	68	94	32	1	1	1	1	Drosophila ficusphila	Mitochondrial ATP synthase epsilon chain	3E-023	tr|C9W1M1|C9W1M1_RHISA	109	58	58	94	94	100	3	0	1	1	1		hypothetical protein	96	gi|659884082	30.4	54	499	31	50	11	37	2
Rm-15437	M	111	ARTHROPODA-UNIPROT	mitochondrial ATPase inhibitor	met/energy	ARTHROPODA-UNIPROT	4e-54	100	ATPase inhibitor mai-2, mitochondrial-like isoform X1	9E-024	gi|1035605510	110	102	103	55	72	99	45	5	3	8	1	Apis cerana	ATPase inhibitor	2E-055	tr|A0A131Z5A7|A0A131Z5A7_RHIAP	216	111	111	96	96	100	4	0	1	1	1		colicin E1	0.27	gi|502646414	38.9	73	523	36	47	14	46	6
Rm-43840	M	333	ARTHROPODA-UNIPROT	Mitochondrial carrier	met/energy	ARTHROPODA-UNIPROT	0	100	hypothetical protein DAPPUDRAFT_201699	2E-073	gi|321460478	277	298	307	43	62	97	167	11	3	26	1	Daphnia pulex	Mitochondrial carrier	0.0	tr|A0A131YKK5|A0A131YKK5_RHIAP	656	333	333	97	98	100	9	0	1	1	1		hypothetical protein	0.43	gi|446787782	40.4	66	168	33	63	39	44	2
Rm-71657	Y	71	ARTHROPODA-UNIPROT	Mitochondrial carrier protein	met/energy	PFAM	1e-11	75	truncated mitochondrial ADP/ATP translocase, partial	2E-028	gi|149689162	125	71	299	84	88	24	11	0	229	1	1	Triatoma infestans	Putative mitochondrial adp/atp carrier	6E-034	tr|A0A023GKH9|A0A023GKH9_9ACAR	144	71	303	95	98	23	3	0	233	1	1		cytochrome c biogenesis protein	19	gi|739861008	32.7	39	570	43	56	7	22	8
Rm-20348	M	146	ARTHROPODA-UNIPROT	mitochondrial coiled-coil-helix-coiled-coil-helix domain-containing protein	met/energy	NO-TICK	9e-33	97.3	AGAP000897-PA	9E-040	gi|347964707	163	149	154	59	70	97	60	11	6	3	1	Anopheles gambiae str. PEST	Putative coiled-coil-helix-coiled-coil-helix domain-containing protein 2	4E-078	tr|A0A131XQX3|A0A131XQX3_9ACAR	291	147	147	97	97	100	4	1	1	1	1		2-oxoglutarate dehydrogenase, E2 component, dihydrolipoamide succinyltransferase	5E-009	gi|702895569	64.7	122	600	38	43	20	75	19
Rm-142990	M	132	ARTHROPODA-UNIPROT	mitochondrial electron transport NADH to ubiquinone	met/energy	ARTHROPODA-UNIPROT	1e-64	98.4	NADH dehydrogenase	4E-029	gi|189240738	127	114	130	52	68	88	54	4	18	14	1	Tribolium castaneum	NADH dehydrogenase (Ubiquinone) 1 beta subcomplex subunit 7	1E-066	tr|A0A131Z3N0|A0A131Z3N0_RHIAP	253	132	132	87	96	100	16	0	1	1	1		hypothetical protein	12	gi|822506350	33.5	59	293	33	47	20	39	1
Rm-18332	M	123	ARTHROPODA-UNIPROT	mitochondrial electron transport NADH to ubiquinone	met/energy	ARTHROPODA-UNIPROT	3e-62	88.4	NADH dehydrogenase	1E-018	gi|91080463	93.2	96	120	46	63	80	51	0	25	28	1	Tribolium castaneum	Putative mitochondrial electron transport nadh to ubiquinone	3E-062	tr|L7M2X3|L7M2X3_9ACAR	238	123	139	88	91	88	14	0	17	1	1		hypothetical protein	1.8	gi|746178704	36.2	84	217	29	47	39	59	5
Rm-61327	K	166	ARTHROPODA-UNIPROT	mitochondrial electron transport nadh to ubiquinone	met/energy	ARTHROPODA-UNIPROT	9e-44	65.2	NADH dehydrogenase	9E-028	gi|91086587	124	104	141	54	72	74	47	0	32	58	1	Tribolium castaneum	NADH dehydrogenase (Ubiquinone) 1 beta subcomplex subunit 9	2E-044	tr|A0A131YRY3|A0A131YRY3_RHIAP	179	94	144	87	93	65	12	0	33	58	1		non-ribosomal peptide synthetase	12	gi|1016326419	33.5	59	5713	28	50	1	42	5
Rm-69323	M	173	ARTHROPODA-UNIPROT	mitochondrial electron transport nadh to ubiquinone	met/energy	ARTHROPODA-UNIPROT	7e-95	83	NADH dehydrogenase	6E-050	gi|498968781	197	170	175	52	70	97	80	1	1	1	1	Ceratitis capitata	NADH dehydrogenase	1E-098	tr|A0A131Z194|A0A131Z194_RHIAP	360	173	173	95	98	100	7	0	1	1	1	ubiquinone	type VI secretion protein ImpA	21	gi|1001672603	32.7	118	646	24	37	18	89	18
Rm-69324	L	147	ARTHROPODA-UNIPROT	mitochondrial electron transport nadh to ubiquinone	met/energy	ARTHROPODA-UNIPROT	2e-77	70.3	NADH dehydrogenase	4E-042	gi|498968781	171	144	175	54	70	82	66	1	27	1	1	Ceratitis capitata	NADH dehydrogenase	1E-081	tr|A0A131Z194|A0A131Z194_RHIAP	303	147	173	95	97	85	7	0	27	1	1	ubiquinone	type VI secretion protein ImpA	3.0	gi|1001672603	35.4	118	646	23	40	18	90	18
Rm-75011	M	85	ARTHROPODA-UNIPROT	Mitochondrial F1F0-ATP synthase, subunit OSCP/ATP5	met/energy	KOG	2e-11		AGAP003599-PA-like protein	3E-012	gi|668447573	71.6	59	210	64	72	28	21	1	1	1	1	Anopheles sinensis	F-type H+-transporting ATPase subunit O	1E-027	tr|A0A131YGU7|A0A131YGU7_RHIAP	124	63	211	98	98	30	1	0	1	1	1		hypothetical protein, partial	20	gi|970509436	32.7	31	178	45	67	17	17	0
Rm-85512	M	162	ARTHROPODA-UNIPROT	mitochondrial glutamate carrier 1-like	met/energy	REFSEQ-INVERTEBRATE	8e-62	50	AAEL011276-PA	2E-060	gi|157128921	232	158	315	71	84	50	45	1	5	2	1	Aedes aegypti	Putative mitochondrial solute carrier protein (Fragment)	4E-076	tr|A0A023FS99|A0A023FS99_9ACAR	285	144	228	97	98	63	3	0	38	1	1		hypothetical protein	0.21	gi|1000870750	39.3	85	95	25	44	89	63	1
Rm-34108	M	283	ARTHROPODA-UNIPROT	Mitochondrial GTPase 1	met/energy	ARTHROPODA-UNIPROT	0	84.9	mitochondrial ribosome-associated GTPase 1	2E-054	gi|1036792805	214	264	323	45	61	82	143	19	68	3	1	Drosophila rhopaloa	Mitochondrial GTPase 1	1E-136	tr|A0A131YKU7|A0A131YKU7_RHIAP	487	283	333	86	89	85	37	19	69	1	1		ribosome biogenesis GTPase YlqF	1E-015	gi|953345846	88.6	261	280	30	45	93	181	34
Rm-34561	M	264	ARTHROPODA-UNIPROT	Mitochondrial GTPase 1	met/energy	ARTHROPODA-UNIPROT	0	79.2	AAEL003813-PA	2E-055	gi|157138211	217	256	316	46	65	81	136	7	62	2	1	Aedes aegypti	Mitochondrial GTPase 1	1E-139	tr|A0A131YKU7|A0A131YKU7_RHIAP	497	264	333	93	95	79	18	0	69	1	1		ribosome biogenesis GTPase YlqF	6E-018	gi|953345846	95.9	247	280	31	50	88	168	25
Rm-27534	M	100	ARTHROPODA-UNIPROT	mitochondrial import inner membrane	met/energy	ARTHROPODA-UNIPROT	2e-50	100	Mitochondrial import inner membrane translocase subunit Tim10	2E-033	gi|1022775541	142	84	96	77	91	88	19	0	7	6	1	Daphnia magna	Putative timm10 tim10: mitochondrial import inner membrane translocase subunit	2E-050	tr|L7LXC6|L7LXC6_9ACAR	199	100	100	99	99	100	1	0	1	1	1		histidine kinase	33	gi|983418584	32	36	481	33	63	7	24	0
Rm-25470	M	90	ARTHROPODA-UNIPROT	Mitochondrial import inner membrane translocase subunit TIM13	met/energy	ARTHROPODA-UNIPROT	4e-46	100	mitochondrial import inner membrane translocase subunit TIM13, putative	2E-035	gi|242023380	149	90	90	74	90	100	23	0	1	1	1	Pediculus humanus corporis	Mitochondrial import inner membrane translocase subunit TIM13	4E-046	tr|A0A131YSH1|A0A131YSH1_RHIAP	185	90	90	100	100	100	0	0	1	1	1		multidrug ABC transporter ATP-binding protein	6.7	gi|880995761	34.3	60	583	25	61	10	45	1
Rm-37453	M	131	ARTHROPODA-UNIPROT	mitochondrial import inner membrane translocase subunit tim16	met/energy	ARTHROPODA-UNIPROT	4e-64	100	hypothetical protein DAPPUDRAFT_306272	1E-037	gi|321465310	156	124	126	61	82	98	48	1	1	1	1	Daphnia pulex	Putative mitochondrial import inner membrane translocase subunit tim16	4E-064	tr|L7M622|L7M622_9ACAR	244	131	131	96	100	100	5	0	1	1	1		hypothetical protein	0.095	gi|664488985	40.4	112	705	27	45	16	81	8
Rm-19843	E	225	ARTHROPODA-UNIPROT	mitochondrial import inner membrane translocase subunit TIM44-like protein	met/energy	NO-TICK	0	51	mitochondrial import inner membrane translocase subunit TIM44 isoform X1	2E-094	gi|645029734	346	224	474	70	89	47	67	0	251	2	1	Nasonia vitripennis	Mitochondrial import inner membrane translocase subunit TIM44	1E-128	tr|A0A131YLJ7|A0A131YLJ7_RHIAP	458	225	461	98	99	49	3	0	237	1	1		MULTISPECIES: calcium-binding protein	1E-005	gi|737034543	54.7	153	232	22	43	66	118	3
Rm-139165	G	296	ARTHROPODA-UNIPROT	mitochondrial import inner membrane translocase subunit TIM50	met/energy	REFSEQ-INVERTEBRATE	0	91.6	Mitochondrial import inner membrane translocase subunit TIM50	1E-109	gi|1022768502	394	274	421	64	82	65	96	0	122	2	1	Daphnia magna	Putative tfiif-interacting ctd phosphat	1E-174	tr|L7M1M5|L7M1M5_9ACAR	613	296	367	98	99	81	4	0	72	1	1		hypothetical protein	11	gi|1003719286	35.4	67	230	35	55	29	43	1
Rm-139166	R	331	ARTHROPODA-UNIPROT	mitochondrial import inner membrane translocase subunit TIM50	met/energy	REFSEQ-INVERTEBRATE	0	97	Mitochondrial import inner membrane translocase subunit TIM50	1E-110	gi|1022768502	399	306	421	60	78	73	121	2	92	5	1	Daphnia magna	Mitochondrial import inner membrane translocase subunit TIM50	0.0	tr|A0A131YWD7|A0A131YWD7_RHIAP	675	331	374	97	98	89	9	0	44	1	1		serine/threonine protein kinase, partial	0.038	gi|602259035	43.9	108	302	35	45	36	70	17
Rm-17029	R	331	ARTHROPODA-UNIPROT	mitochondrial import inner membrane translocase subunit TIM50	met/energy	REFSEQ-INVERTEBRATE	0	97	Mitochondrial import inner membrane translocase subunit TIM50	1E-110	gi|1022768502	399	306	421	60	78	73	121	2	92	5	1	Daphnia magna	Mitochondrial import inner membrane translocase subunit TIM50	0.0	tr|A0A131YWD7|A0A131YWD7_RHIAP	675	331	374	97	98	89	9	0	44	1	1		serine/threonine protein kinase, partial	0.038	gi|602259035	43.9	108	302	35	45	36	70	17
Rm-13887	M	90	ARTHROPODA-UNIPROT	Mitochondrial import inner membrane translocase subunit TIM8	met/energy	ARTHROPODA-UNIPROT	2e-45	100	Protein AMN1 homolog-like protein	9E-029	gi|1004400569	126	85	357	68	83	24	27	1	7	2	1	Tribolium castaneum	Mitochondrial import inner membrane translocase subunit TIM8	2E-045	tr|A0A131YVB9|A0A131YVB9_RHIAP	182	90	90	98	98	100	1	0	1	1	1		acyl-homoserine lactone acylase subunit beta	8.7	gi|953270061	33.9	42	762	42	59	6	24	2
Rm-168899	M	106	ARTHROPODA-UNIPROT	Mitochondrial import inner membrane translocase subunit TIM8	met/energy	ARTHROPODA-UNIPROT	2e-35	82.2	AAEL000941-PA	5E-025	gi|157112310	114	72	89	70	80	81	21	0	17	33	1	Aedes aegypti	Mitochondrial import inner membrane translocase subunit TIM8	2E-035	tr|A0A131YVB9|A0A131YVB9_RHIAP	150	74	90	97	97	82	2	0	17	33	1		peptide methionine sulfoxide reductase	26	gi|947238050	32.3	58	180	34	55	32	38	2
Rm-32782	M	90	ARTHROPODA-UNIPROT	Mitochondrial import inner membrane translocase subunit TIM9	met/energy	ARTHROPODA-UNIPROT	3e-45	100	mitochondrial import inner membrane translocase subunit Tim9, putative	8E-028	gi|242012930	123	87	93	66	79	94	29	0	1	1	1	Pediculus humanus corporis	Mitochondrial import inner membrane translocase subunit TIM9	3E-045	tr|A0A131Z2Q4|A0A131Z2Q4_RHIAP	182	90	90	96	98	100	3	0	1	1	1		hypothetical protein	8.7	gi|1028105616	33.9	77	1050	27	50	7	56	2
Rm-19277	M	328	ARTHROPODA-UNIPROT	mitochondrial import receptor subunit TOM40 homolog 1-like	met/energy	NO-TICK	0	101.2	hypothetical protein DAPPUDRAFT_128731	1E-127	gi|321466649	455	328	313	66	79	105	109	15	1	1	1	Daphnia pulex	Putative translocase of outer membrane 40	0.0	tr|L7M801|L7M801_9ACAR	656	328	328	98	98	100	6	0	1	1	1		translocation/assembly module TamB	0.71	gi|976156807	39.7	164	1230	26	39	13	120	18
Rm-55240	A	445	ARTHROPODA-UNIPROT	mitochondrial import receptor subunit TOM70-like	met/energy	NO-TICK	0	77	Mitochondrial import receptor subunit TOM70	1E-114	gi|1022777223	412	443	593	48	67	75	229	7	150	1	1	Daphnia magna	Mitochondrial import receptor subunit TOM70	0.0	tr|A0A131Z0Z7|A0A131Z0Z7_RHIAP	842	445	576	95	98	77	21	0	132	1	1		tetratricopeptide TPR_1 repeat-containing protein	7E-013	gi|873276574	80.1	366	1228	23	38	30	279	47
Rm-34154	M	688	ARTHROPODA-UNIPROT	mitochondrial inner membrane protein-like	met/energy	NO-TICK	0	101	MICOS complex subunit MIC60	7E-081	gi|780006824	303	723	775	31	51	93	495	77	56	26	1	Strongylocentrotus purpuratus	MICOS complex subunit MIC60	0.0	tr|A0A131Z3Y2|A0A131Z3Y2_RHIAP	1295	689	689	97	98	100	19	1	1	1	1		hypothetical protein	5E-015	gi|664222381	88.2	413	1254	24	44	33	311	41
Rm-7808	M	152	ARTHROPODA-UNIPROT	Mitochondrial intermembrane space import and assembly protein 40	met/energy	ARTHROPODA-UNIPROT	2e-79	101.9	hypothetical protein DAPPUDRAFT_305551	6E-043	gi|321477211	174	130	137	61	74	95	50	7	1	1	1	Daphnia pulex	Mitochondrial intermembrane space import and assembly protein 40	2E-079	tr|A0A131Z541|A0A131Z541_RHIAP	295	155	152	91	93	102	13	6	1	1	1		MULTISPECIES: type VI secretion protein	1.8	gi|695628855	36.2	42	447	38	57	9	26	0
Rm-13190	M	193	ARTHROPODA-UNIPROT	Mitochondrial morphogenesis regulator	met/energy	PFAM	3e-60	106.2	Transmembrane protein	5E-036	gi|1022761639	152	168	180	44	61	93	94	10	18	11	1	Daphnia magna	Uncharacterized protein	1E-107	tr|L7M780|L7M780_9ACAR	390	193	193	98	99	100	3	0	1	1	1		hypothetical protein	0.063	gi|518009551	41.6	111	389	28	45	29	79	8
Rm-72089	V	176	ARTHROPODA-UNIPROT	mitochondrial phosphate carrier protein	met/energy	TICK	2e-49	52	phosphate carrier protein, mitochondrial	2E-028	gi|390335172	126	134	394	49	64	34	68	9	37	32	1	Strongylocentrotus purpuratus	Solute carrier family 25 (Mitochondrial phosphate transporter), member 3	9E-053	tr|A0A131YNB8|A0A131YNB8_RHIAP	207	128	358	82	86	36	23	3	1	34	1		dimethylmenaquinone methyltransferase	4.5	gi|917202835	35	74	1026	32	47	7	50	8
Rm-72090	M	356	ARTHROPODA-UNIPROT	Mitochondrial phosphate carrier protein	met/energy	KOG	0	104	phosphate carrier protein, mitochondrial	1E-148	gi|390335172	526	354	394	72	82	90	96	6	40	4	1	Strongylocentrotus purpuratus	Solute carrier family 25 (Mitochondrial phosphate transporter), member 3	0.0	tr|A0A131YNB8|A0A131YNB8_RHIAP	719	358	358	98	99	100	7	2	1	1	1		hypothetical protein	0.009	gi|1000870750	46.2	81	95	33	53	85	54	5
Rm-16980	M	427	ARTHROPODA-UNIPROT	Mitochondrial ribonuclease P protein 1	met/energy	ARTHROPODA-UNIPROT	0	99.7	mitochondrial ribonuclease P protein 1 homolog isoform X1	9E-056	gi|498996994	219	342	462	39	57	74	207	13	86	85	1	Ceratitis capitata	Mitochondrial ribonuclease P protein 1	0.0	tr|A0A131YKR6|A0A131YKR6_RHIAP	759	426	427	89	93	100	46	0	1	1	1		peptidase M20	5.2	gi|1031446339	37.4	98	547	29	47	18	69	8
Rm-31817	A	295	ARTHROPODA-UNIPROT	mitochondrial ribosomal protein	met/energy	ARTHROPODA-UNIPROT	0	76	28S ribosomal protein S31	7E-043	gi|1022772745	176	140	361	57	77	39	59	3	211	140	1	Daphnia magna	Putative mitochondrial ribosomal protein	1E-117	tr|L7M623|L7M623_9ACAR	424	308	405	72	76	76	84	14	98	2	1		chromosome segregation protein SMC	0.12	gi|1016290486	42	253	1207	25	38	21	189	47
Rm-43879	M	235	ARTHROPODA-UNIPROT	mitochondrial ribosomal protein	met/energy	ARTHROPODA-UNIPROT	0	58.5	28S ribosomal protein S31	1E-042	gi|1022772745	174	140	361	57	77	39	60	3	211	80	1	Daphnia magna	Putative mitochondrial ribosomal protein	1E-124	tr|L7M623|L7M623_9ACAR	447	237	405	93	97	59	15	2	169	1	1		chromosome segregation protein SMC	0.65	gi|760045906	38.9	152	1206	28	44	13	109	15
Rm-73256	Q	148	ARTHROPODA-UNIPROT	mitochondrial ribosomal protein l14	met/energy	ARTHROPODA-UNIPROT	5e-74	100	mitochondrial 50S ribosomal protein L14, putative	1E-035	gi|242013122	149	136	147	55	71	93	60	9	13	21	1	Pediculus humanus corporis	Putative mitochondrial ribosomal protein l14	5E-074	tr|L7LWA0|L7LWA0_9ACAR	278	145	145	93	98	100	9	0	1	4	1		MULTISPECIES: 50S ribosomal protein L14	3E-004	gi|501366132	48.5	126	122	33	50	103	84	24
Rm-4454	M	150	ARTHROPODA-UNIPROT	mitochondrial ribosomal protein l20	met/energy	ARTHROPODA-UNIPROT	5e-76	100	hypothetical protein DAPPUDRAFT_304054	2E-026	gi|321469492	119	131	147	41	64	89	76	0	17	20	1	Daphnia pulex	Putative mitochondrial ribosomal protein l20	5E-076	tr|L7M3W7|L7M3W7_9ACAR	284	150	150	92	98	100	11	0	1	1	1		MULTISPECIES: 50S ribosomal protein L20	3E-012	gi|737029798	75.5	124	132	30	59	94	86	2
Rm-44416	M	215	ARTHROPODA-UNIPROT	mitochondrial ribosomal protein l30	met/energy	ARTHROPODA-UNIPROT	0	94.7	39S ribosomal protein L30, mitochondrial	3E-018	gi|156545561	93.2	129	179	37	52	72	80	9	52	82	1	Nasonia vitripennis	Putative mitochondrial ribosomal protein l30	1E-104	tr|L7LZA8|L7LZA8_9ACAR	380	216	228	87	94	95	26	1	13	1	1		hypothetical protein	0.92	gi|1005319461	38.1	83	139	33	49	60	55	12
Rm-2034	M	419	ARTHROPODA-UNIPROT	mitochondrial ribosomal protein l37	met/energy	ARTHROPODA-UNIPROT	0	99.7	39S ribosomal protein L37, mitochondrial	3E-043	gi|189239156	177	424	408	32	50	104	288	32	1	1	1	Tribolium castaneum	Putative mitochondrial ribosomal protein l37	0.0	tr|L7M8U1|L7M8U1_9ACAR	808	418	419	92	96	100	30	0	1	1	1		cytosine deaminase	0.78	gi|755000797	40	208	422	22	39	49	162	50
Rm-66222	M	178	ARTHROPODA-UNIPROT	mitochondrial ribosomal protein l43	met/energy	ARTHROPODA-UNIPROT	2e-95	100	Mitochondrial ribosomal protein L43	9E-046	gi|1022771320	184	170	184	50	68	92	84	0	12	8	1	Daphnia magna	Putative mitochondrial ribosomal protein l43	2E-095	tr|L7M1E1|L7M1E1_9ACAR	349	178	178	92	97	100	13	0	1	1	1		methionine--tRNA ligase	4.7	gi|648628228	35	92	655	28	43	14	66	7
Rm-10813	M	178	ARTHROPODA-UNIPROT	mitochondrial ribosomal protein mrps35	met/energy	ARTHROPODA-UNIPROT	8e-87	99.4	28S ribosomal protein S28, mitochondrial	3E-042	gi|642916266	172	140	168	56	80	83	61	1	30	36	1	Tribolium castaneum	Putative mitochondrial ribosomal protein mrps35	8E-087	tr|L7LZW7|L7LZW7_9ACAR	321	180	181	88	92	99	21	3	1	1	1		iron ABC transporter substrate-binding protein	10	gi|1011297543	33.9	81	359	37	46	23	51	7
Rm-71761	W	269	ARTHROPODA-UNIPROT	mitochondrial ribosomal protein s10	met/energy	ARTHROPODA-UNIPROT	0	100	uncharacterized protein Dmoj_GI22917	9E-036	gi|195110287	152	145	166	49	71	87	73	1	18	109	1	Drosophila mojavensis	Putative mitochondrial ribosomal protein s10	1E-109	tr|L7M1W8|L7M1W8_9ACAR	395	221	221	90	95	100	22	0	1	49	1		MULTISPECIES: 30S ribosomal protein S10	0.17	gi|490696640	41.2	100	102	25	49	98	75	3
Rm-12039	G	164	ARTHROPODA-UNIPROT	mitochondrial ribosomal protein s16	met/energy	ARTHROPODA-UNIPROT	8e-71	89.5	probable 28S ribosomal protein S16, mitochondrial	3E-029	gi|91086921	129	114	138	55	69	83	51	3	19	45	1	Tribolium castaneum	Putative der and-526 mitochondrial ribosomal protein s16 (Fragment)	8E-071	tr|L7ME26|L7ME26_9ACAR	267	146	163	89	93	90	15	0	18	19	1		30S ribosomal protein S16	3E-007	gi|948177528	58.5	74	85	44	58	87	41	2
Rm-65814	M	186	ARTHROPODA-UNIPROT	mitochondrial ribosomal protein s34	met/energy	ARTHROPODA-UNIPROT	1e-99	100	uncharacterized protein LOC656902	1E-026	gi|91095101	120	172	197	44	59	87	96	11	4	5	1	Tribolium castaneum	Putative mitochondrial ribosomal protein s34	1E-099	tr|L7M6G5|L7M6G5_9ACAR	363	186	186	94	98	100	10	0	1	1	1		cell division protein FtsK	1.4	gi|663975123	37	88	728	31	48	12	60	10
Rm-62949	M	471	ARTHROPODA-UNIPROT	Mitochondrial translation elongation factor Tu	met/energy	KOG	0	96.8	elongation factor Tu	0.0	gi|170047901	641	429	462	72	85	93	118	6	40	38	1	Culex quinquefasciatus	Elongation factor Tu	0.0	tr|L7M832|L7M832_9ACAR	909	472	472	96	98	100	17	1	1	1	1		MULTISPECIES: elongation factor Tu	1E-133	gi|759630562	481	392	396	58	77	99	162	2
Rm-63161	C	457	ARTHROPODA-UNIPROT	Mitochondrial translation elongation factor Tu	met/energy	KOG	0	95.7	elongation factor Tu	1E-137	gi|91086777	490	438	463	56	73	95	191	11	28	21	1	Tribolium castaneum	Putative elongation factor tu ef-tu	0.0	tr|L7MAK4|L7MAK4_9ACAR	874	457	470	95	97	97	20	0	14	1	1		elongation factor Tu	1E-100	gi|653578129	370	387	396	48	67	98	199	3
Rm-38167	M	321	ARTHROPODA-UNIPROT	Mitochondrial tricarboxylate/dicarboxylate carrier	met/energy	KOG	0	100	hypothetical protein DAPPUDRAFT_300448	1E-133	gi|321474422	477	306	318	77	85	96	69	3	16	14	1	Daphnia pulex	Mitochondrial tricarboxylate/dicarboxylate carrier	0.0	tr|A0A131YV52|A0A131YV52_RHIAP	640	321	321	98	99	100	4	0	1	1	1		hypothetical protein	0.001	gi|1000870750	48.5	77	95	28	54	81	55	1
Rm-74726	M	233	ARTHROPODA-UNIPROT	mitochondrial truncated thioredoxin-dependent peroxide reductase precursor partial	met/energy	TICK	0	100	hypothetical protein DAPPUDRAFT_305931	7E-092	gi|321452529	338	219	230	75	83	95	53	3	15	15	1	Daphnia pulex	Peroxiredoxin (Alkyl hydroperoxide reductase subunit C)	1E-125	tr|A0A131YIP5|A0A131YIP5_RHIAP	449	233	233	95	97	100	10	0	1	1	1		MULTISPECIES: thioredoxin peroxidase	1E-051	gi|656060525	207	170	182	60	74	93	68	6
Rm-26027	M	402	ARTHROPODA-UNIPROT	Mitochondrial tryptophanyl-tRNA synthetase	met/energy	KOG	0	95.9	conserved hypothetical protein	1E-104	gi|170059894	380	330	372	56	73	89	145	1	26	55	1	Culex quinquefasciatus	Tryptophanyl-tRNA synthetase	0.0	tr|A0A131Z3F0|A0A131Z3F0_RHIAP	764	402	402	94	96	100	24	0	1	1	1		tryptophanyl-tRNA synthetase	3E-074	gi|1026350317	283	331	340	46	63	97	178	6
Rm-68799	M	209	ARTHROPODA-UNIPROT	mitochondrial-associated endoribonuclease MAR1	met/energy	TICK	6e-92	100	hypothetical protein BRAFLDRAFT_113855	4E-058	gi|260800958	225	194	200	58	75	97	80	3	5	7	1	Branchiostoma floridae	Mitochondrial-associated endoribonuclease MAR1	1E-112	tr|A0A131Z095|A0A131Z095_RHIAP	405	209	209	98	100	100	4	0	1	1	1		hydrolase	3E-027	gi|511757904	125	178	183	39	57	97	108	2
Rm-69247	A	189	ARTHROPODA-UNIPROT	Mitochondrial-associated endoribonuclease MAR1	met/energy	ARTHROPODA-UNIPROT	1e-80	75.1	hypothetical protein BRAFLDRAFT_113855	5E-041	gi|260800958	168	148	200	57	75	74	63	3	51	33	1	Branchiostoma floridae	Mitochondrial-associated endoribonuclease MAR1	1E-080	tr|A0A131Z095|A0A131Z095_RHIAP	301	157	209	94	99	75	9	0	53	33	1		hydrolase	3E-025	gi|501270956	119	135	183	44	64	74	75	2
Rm-22966	M	533	ARTHROPODA-UNIPROT	mitochondrial-processing peptidase alpha subunit mitochondrial precursor	met/energy	ARTHROPODA	0	87.9	hypothetical protein DAPPUDRAFT_303461	0.0	gi|321470387	640	489	527	62	79	93	181	1	38	44	1	Daphnia pulex	Mitochondrial-processing peptidase subunit alpha	0.0	tr|A0A131Z5Z0|A0A131Z5Z0_RHIAP	1020	533	540	94	96	99	28	0	8	1	1		MULTISPECIES: peptidase M16	2E-034	gi|759662134	152	457	431	26	44	106	338	39
Rm-27916	M	481	ARTHROPODA-UNIPROT	mitochondrial-processing peptidase subunit beta isoform X2	met/energy	ARTHROPODA	0	99.7	hypothetical protein BRAFLDRAFT_287788	0.0	gi|260809835	704	447	481	76	85	93	107	3	38	35	1	Branchiostoma floridae	Mitochondrial-processing peptidase subunit beta	0.0	tr|A0A131YK03|A0A131YK03_RHIAP	969	481	549	98	99	88	8	0	69	1	1		MULTISPECIES: peptidase M16	3E-057	gi|737027864	227	423	430	33	53	98	281	17
Rm-50099	M	408	ARTHROPODA-UNIPROT	mitochondrial/plastidial beta-ketoacyl-acp reductase	met/energy	ARTHROPODA-UNIPROT	0	100	Estradiol 17-beta-dehydrogenase 8	2E-046	gi|1022763102	188	246	256	43	59	96	140	2	8	162	1	Daphnia magna	Putative mitochondrial/plastidial beta-ketoacyl-acp reductase	1E-128	tr|L7M187|L7M187_9ACAR	462	249	249	95	97	100	12	0	1	160	1		short-chain family oxidoreductase	9E-039	gi|297154934	166	242	251	40	54	96	145	3
Rm-164881	M	250	ARTHROPODA-UNIPROT	MOSC domain-containing protein 2 mitochondrial-like	met/energy	NO-TICK	2e-30	70.8	hypothetical protein BRAFLDRAFT_73680	4E-022	gi|260803854	106	254	304	30	50	84	176	19	59	1	1	Branchiostoma floridae	Molybdopterin cofactor sulfurase	1E-121	tr|A0A131YZ91|A0A131YZ91_RHIAP	435	250	333	86	90	75	33	0	84	1	1		MULTISPECIES: molybdenum cofactor sulfurase	6E-019	gi|987888443	99	237	275	33	47	86	158	20
Rm-9365	M	282	ARTHROPODA-UNIPROT	mTERF domain-containing protein	met/energy	ARTHROPODA-UNIPROT	0	99.6	transcription termination factor 4, mitochondrial	8E-014	gi|1028711285	79.3	210	291	24	47	72	159	7	78	80	1	Acyrthosiphon pisum	mTERF domain-containing protein, mitochondrial	1E-144	tr|A0A131YNS6|A0A131YNS6_RHIAP	513	281	282	90	94	100	28	0	1	1	1		hypothetical protein	1.6	gi|902811980	38.1	96	250	35	48	38	62	18
Rm-26196	M	340	ARTHROPODA-UNIPROT	NAD-dependent malate dehydrogenase	met/energy	KOG	0	98.8	malate dehydrogenase, mitochondrial	1E-137	gi|645011541	488	338	341	72	86	99	93	2	2	5	1	Nasonia vitripennis	Malate dehydrogenase	0.0	tr|A0A131Z2S2|A0A131Z2S2_RHIAP	657	340	340	99	100	100	1	0	1	1	1		MULTISPECIES: malate dehydrogenase	3E-095	gi|506440934	353	314	312	59	74	101	126	4
Rm-13849	M	1075	ARTHROPODA-UNIPROT	NAD(P) transhydrogenase mitochondrial-like	met/energy	REFSEQ-INVERTEBRATE	0	99.9	hypothetical protein DAPPUDRAFT_315656	0.0	gi|321472254	1545	1049	1066	73	84	98	273	11	27	28	1	Daphnia pulex	NAD(P) transhydrogenase	0.0	tr|A0A131YGD1|A0A131YGD1_RHIAP	2081	1075	1075	98	99	100	15	0	1	1	1		NAD(P) transhydrogenase subunit alpha	1E-140	gi|788189677	505	524	509	53	68	103	242	19
Rm-1592	M	101	ARTHROPODA-UNIPROT	NADH dehydrogenase ubiquinone 1 beta subcomplex subunit 2 mitochondrial	met/energy	ARTHROPODA-UNIPROT	4e-50	100	NADH dehydrogenase 1 beta subcomplex subunit	2E-011	gi|1022757751	68.9	87	96	42	55	91	50	5	11	12	1	Daphnia magna	NADH dehydrogenase (Ubiquinone) 1 beta subcomplex subunit 2	2E-052	tr|A0A131Z496|A0A131Z496_RHIAP	206	101	101	90	97	100	10	0	1	1	1		aspartate ammonia-lyase	6.7	gi|740036987	34.3	19	472	63	89	4	7	0
Rm-46657	M	101	ARTHROPODA-UNIPROT	NADH dehydrogenase ubiquinone 1 beta subcomplex subunit 2 mitochondrial	met/energy	ARTHROPODA-UNIPROT	1e-50	100	NADH dehydrogenase 1 beta subcomplex subunit	2E-011	gi|1022757751	68.9	93	96	39	54	97	56	5	5	6	1	Daphnia magna	NADH dehydrogenase (Ubiquinone) 1 beta subcomplex subunit 2	6E-053	tr|A0A131Z496|A0A131Z496_RHIAP	207	101	101	92	97	100	8	0	1	1	1		aspartate ammonia-lyase	6.7	gi|740036987	34.3	19	472	63	89	4	7	0
Rm-10890	M	181	ARTHROPODA-UNIPROT	NADH dehydrogenase ubiquinone 1 beta subcomplex subunit 8 mitochondrial	met/energy	ARTHROPODA	2e-29	87	NADH dehydrogenase	2E-029	gi|1022775453	129	154	176	42	62	88	89	3	26	28	1	Daphnia magna	Putative nadh:ubiquinone oxidoreductase ndufb8/ashi subunit	1E-094	tr|L7M391|L7M391_9ACAR	347	181	181	87	95	100	23	0	1	1	1		hypothetical protein	2.8	gi|966380259	35.8	89	609	29	41	15	63	6
Rm-60567	M	157	ARTHROPODA-UNIPROT	NADH dehydrogenase ubiquinone 1 beta subcomplex subunit ESSS mitochondrial-like protein	met/energy	NO-TICK	2e-18	64.5	NADH dehydrogenase	3E-022	gi|645003696	105	106	161	47	67	66	56	1	56	53	1	Nasonia vitripennis	NADH dehydrogenase (Ubiquinone) 1 beta subcomplex subunit 11	5E-080	tr|A0A131Z500|A0A131Z500_RHIAP	298	157	157	91	94	100	13	0	1	1	1		molybdenum cofactor biosysynthesis protein	0.79	gi|664601141	37.4	68	275	35	45	25	44	4
Rm-154530	V	198	ARTHROPODA-UNIPROT	NADH dehydrogenase ubiquinone flavoprotein 2 mitochondrial-like	met/energy	NO-TICK	4e-66	66.3	NADH dehydrogenase flavoprotein 2, mitochondrial	1E-057	gi|568248586	223	154	239	68	80	64	49	0	15	45	1	Anopheles darlingi	Putative nadh:ubiquinone oxidoreductase ndufv2/24 kd subunit	4E-087	tr|L7M7D4|L7M7D4_9ACAR	322	161	244	96	97	66	5	0	13	38	1		MULTISPECIES: NADH-quinone oxidoreductase subunit E	3E-025	gi|760074521	119	127	453	50	66	28	63	2
Rm-72345	M	265	ARTHROPODA-UNIPROT	NADH dehydrogenase ubiquinone iron-sulfur protein 3 mitochondrial	met/energy	REFSEQ-INVERTEBRATE	8e-98	89.4	NADH dehydrogenase	4E-098	gi|91079210	359	230	257	72	84	89	64	0	23	26	1	Tribolium castaneum	NADH dehydrogenase (Ubiquinone) Fe-S protein 3	1E-148	tr|A0A131Z581|A0A131Z581_RHIAP	525	265	265	96	98	100	9	0	1	1	1		MULTISPECIES: NADH-quinone oxidoreductase subunit C	2E-051	gi|759664299	206	158	215	58	74	73	66	0
Rm-135881	M	189	ARTHROPODA-UNIPROT	NADH dehydrogenase ubiquinone iron-sulfur protein 4 mitochondrial isoform X1	met/energy	ARTHROPODA	6e-51	76.9	NADH dehydrogenase	6E-051	gi|642929882	201	147	190	61	80	77	57	1	44	44	1	Tribolium castaneum	NADH dehydrogenase (Ubiquinone) Fe-S protein 4	1E-104	tr|A0A131YS75|A0A131YS75_RHIAP	380	190	190	93	97	100	12	1	1	1	1		MULTISPECIES: ETC complex I subunit	7E-013	gi|737030677	77.8	94	101	42	62	93	54	1
Rm-22784	F	152	ARTHROPODA-UNIPROT	NADH dehydrogenase ubiquinone iron-sulfur protein 6	met/energy	ARTHROPODA-UNIPROT	2e-68	100	NADH dehydrogenase	4E-034	gi|91083249	144	88	125	69	78	70	27	0	36	60	1	Tribolium castaneum	NADH dehydrogenase	2E-068	tr|L7M645|L7M645_9ACAR	259	127	127	92	97	100	9	0	1	26	1	ubiquinone	cyclase	20	gi|748207399	32.7	46	273	36	52	17	29	4
Rm-5070	A	226	ARTHROPODA-UNIPROT	NADH-cytochrome B5 reductase	met/energy	REFSEQ-INVERTEBRATE	0	71.1	NADH-cytochrome b5 reductase 1	3E-079	gi|780057963	296	212	217	65	81	98	74	0	6	15	1	Strongylocentrotus purpuratus	NADH-cytochrome b5 reductase	1E-120	tr|L7M869|L7M869_9ACAR	434	212	306	97	99	69	5	0	95	15	1		flavodoxin reductase	8E-014	gi|973950578	81.6	207	379	27	47	55	151	28
Rm-80976	N	542	ARTHROPODA-UNIPROT	NADH-ubiquinone oxidoreductase NDUFS1/75 kDa subunit	met/energy	KOG	0	70	hypothetical protein DAPPUDRAFT_192333	1E-164	gi|321476647	581	513	726	58	73	71	213	25	226	43	1	Daphnia pulex	NADH dehydrogenase (Ubiquinone) Fe-S protein 1	0.0	tr|A0A131YWE7|A0A131YWE7_RHIAP	974	500	735	97	98	68	14	0	236	43	1		MULTISPECIES: NADH-quinone oxidoreductase subunit G	1E-102	gi|737028483	376	496	693	45	60	72	272	24
Rm-72522	M	221	ARTHROPODA-UNIPROT	NADH-ubiquinone oxidoreductase NUFS7/PSST/20 kDa subunit	met/energy	KOG	5e-85	95.8	uncharacterized protein LOC100167444	3E-085	gi|350539379	315	189	218	79	88	87	38	2	31	34	1	Acyrthosiphon pisum	NADH dehydrogenase (Ubiquinone) Fe-S protein 7	1E-125	tr|A0A131Z0N1|A0A131Z0N1_RHIAP	449	221	221	97	98	100	5	0	1	1	1		MULTISPECIES: NADH-quinone oxidoreductase subunit B	7E-065	gi|490768577	251	144	160	79	88	90	30	0
Rm-53189	M	163	ARTHROPODA-UNIPROT	NADH-ubiquinone oxidoreductase subunit	met/energy	KOG	2e-33	97.4	NADH dehydrogenase	3E-040	gi|170037145	165	146	162	51	72	90	71	4	5	7	1	Culex quinquefasciatus	NADH dehydrogenase (Ubiquinone) 1 beta subcomplex subunit 10	6E-090	tr|A0A131Z381|A0A131Z381_RHIAP	331	163	163	93	97	100	11	0	1	1	1		SgrR family transcriptional regulator	1.8	gi|570755959	36.2	59	576	32	52	10	40	0
Rm-22436	M	411	CDD	NADP-dependent isocitrate dehydrogenase	met/energy	KOG	0	107.5	isocitrate dehydrogenase	0.0	gi|91091256	689	410	408	80	89	100	82	3	1	1	1	Tribolium castaneum	Isocitrate dehydrogenase	0.0	tr|A0A131YCK2|A0A131YCK2_RHIAP	830	411	411	98	99	100	7	0	1	1	1	NADP	Isocitrate dehydrogenase (NADP)	1E-158	gi|984864075	561	410	405	66	81	101	138	8
Rm-26863	M	460	ARTHROPODA-UNIPROT	NADP-dependent isocitrate dehydrogenase	met/energy	KOG	0	108.3	hypothetical protein BRAFLDRAFT_115608	0.0	gi|260813693	676	462	459	72	80	101	129	18	1	1	1	Branchiostoma floridae	Isocitrate dehydrogenase	0.0	tr|A0A131Z3R7|A0A131Z3R7_RHIAP	878	449	445	96	97	101	16	6	1	1	1	NADP	Isocitrate dehydrogenase (NADP)	1E-162	gi|984864075	575	414	405	68	79	102	131	12
Rm-65395	M	259	ARTHROPODA-UNIPROT	NFU1 iron-sulfur cluster scaffold homolog mitochondrial	met/energy	ARTHROPODA	2e-77	99.5	NFU1 iron-sulfur cluster scaffold homolog, mitochondrial	2E-077	gi|780135599	290	208	209	67	82	100	67	5	1	46	1	Strongylocentrotus purpuratus	Nifu like domain containing containing protein (Fragment)	1E-141	tr|A0A131ZAI5|A0A131ZAI5_RHIAP	503	259	264	96	97	98	10	0	6	1	1		MULTISPECIES: iron transporter	4E-045	gi|759627943	186	188	188	47	69	100	98	0
Rm-173792	W	329	ARTHROPODA-UNIPROT	Nucleoside diphosphate-linked moiety X motif 19	met/energy	ARTHROPODA-UNIPROT	0	71.6	hypothetical protein BRAFLDRAFT_201262	3E-042	gi|260798512	174	255	279	38	56	91	156	31	10	70	1	Branchiostoma floridae	Nucleoside diphosphate-linked moiety X motif 19, mitochondrial	1E-179	tr|A0A131Z1P2|A0A131Z1P2_RHIAP	631	329	459	93	94	72	21	3	9	1	1		hypothetical protein	4E-011	gi|489151088	73.6	216	287	28	46	75	154	48
Rm-42363	M	269	ARTHROPODA-UNIPROT	nucleoside diphosphate-linked moiety X motif 8 mitochondrial-like	met/energy	NO-TICK	5e-42	88.9	nucleoside diphosphate-linked moiety X motif 8	8E-029	gi|91089501	129	211	236	36	57	89	134	18	26	44	1	Tribolium castaneum	NUDIX domain hydrolase	1E-127	tr|A0A131Z1X7|A0A131Z1X7_RHIAP	458	270	263	86	91	103	36	8	1	1	1		coenzyme A pyrophosphatase	1E-016	gi|695677372	91.3	203	198	29	49	103	143	17
Rm-42364	M	290	ARTHROPODA-UNIPROT	nucleoside diphosphate-linked moiety X motif 8 mitochondrial-like	met/energy	NO-TICK	6e-41	74.6	nucleoside diphosphate-linked moiety X motif 8	8E-028	gi|91089501	125	187	236	39	59	79	114	15	47	89	1	Tribolium castaneum	NUDIX domain hydrolase	1E-123	tr|A0A131Z1X7|A0A131Z1X7_RHIAP	442	291	263	79	84	111	59	29	1	1	1		coenzyme A pyrophosphatase	3E-016	gi|980973813	90.5	187	201	31	51	93	128	15
Rm-73235	M	151	ARTHROPODA-UNIPROT	outer mitochondrial membrane complex subunit tom22 translocase	met/energy	ARTHROPODA-UNIPROT	1e-74	93.2	Mitochondrial import receptor subunit TOM22	9E-033	gi|1022757037	140	159	178	51	64	89	77	17	25	5	1	Daphnia magna	Putative outer mitochondrial membrane complex subunit tom22 translocase	1E-074	tr|L7M683|L7M683_9ACAR	280	151	162	92	96	93	11	1	13	1	1		hypothetical protein	2.3	gi|515254812	35.8	54	878	31	46	6	37	0
Rm-66747	R	400	ARTHROPODA-UNIPROT	pentatricopeptide repeat-containing protein 2 mitochondrial-like	met/energy	REFSEQ-INVERTEBRATE	0	96.8	pentatricopeptide repeat-containing protein 2, mitochondrial	2E-074	gi|193673890	281	358	391	41	62	92	211	10	21	23	1	Acyrthosiphon pisum	Uncharacterized protein	0.0	tr|L7LYX6|L7LYX6_9ACAR	775	400	406	96	98	99	14	0	7	1	1		hypothetical protein	0.96	gi|515817587	39.7	181	552	25	43	33	135	29
Rm-66748	A	401	ARTHROPODA-UNIPROT	pentatricopeptide repeat-containing protein 2 mitochondrial-like	met/energy	REFSEQ-INVERTEBRATE	0	96.8	pentatricopeptide repeat-containing protein 2, mitochondrial	2E-074	gi|193673890	281	358	391	41	62	92	211	10	21	24	1	Acyrthosiphon pisum	Uncharacterized protein	0.0	tr|L7LYX6|L7LYX6_9ACAR	776	401	406	96	98	99	14	0	6	1	1		hypothetical protein	0.97	gi|515817587	39.7	181	552	25	43	33	135	29
Rm-12055	R	405	ARTHROPODA-UNIPROT	peptide chain release factor 1-like mitochondrial	met/energy	REFSEQ-INVERTEBRATE	5e-98	77.7	peptide chain release factor 1-like, mitochondrial	1E-083	gi|390367509	311	365	560	43	64	65	205	2	192	42	1	Strongylocentrotus purpuratus	Putative mitochondrial polypeptide chain release factor (Fragment)	0.0	tr|A0A131XPI8|A0A131XPI8_9ACAR	711	399	416	90	94	96	37	2	17	4	1		peptide chain release factor 1	9E-068	gi|1035801153	262	333	358	39	63	93	202	6
Rm-60911	M	217	ARTHROPODA-UNIPROT	peptide deformylase mitochondrial-like isoform X1	met/energy	REFSEQ-INVERTEBRATE	5e-53	81.2	hypothetical protein BRAFLDRAFT_278948	3E-044	gi|260834959	179	177	188	48	67	94	92	0	7	28	1	Branchiostoma floridae	Peptide deformylase	1E-121	tr|A0A131Z5N7|A0A131Z5N7_RHIAP	434	217	217	95	98	100	10	0	1	1	1		peptide deformylase	5E-026	gi|1025723156	122	162	214	42	61	76	93	5
Rm-4875	W	181	ARTHROPODA-UNIPROT	Phosphatidate cytidylyltransferase	met/energy	ARTHROPODA-UNIPROT	8e-95	53	hypothetical protein DAPPUDRAFT_202995	2E-038	gi|321458074	159	165	353	49	63	47	83	1	181	9	1	Daphnia pulex	Phosphatidate cytidylyltransferase, mitochondrial	8E-095	tr|L7M1Z7|L7M1Z7_9ACAR	347	173	324	97	99	53	4	0	152	9	1		universal stress protein A	1.7	gi|544786475	36.6	165	283	26	40	58	122	29
Rm-74618	M	339	ARTHROPODA-UNIPROT	Phosphatidate cytidylyltransferase	met/energy	ARTHROPODA-UNIPROT	0	100	hypothetical protein DAPPUDRAFT_202995	9E-085	gi|321458074	315	318	353	50	66	90	158	3	28	16	1	Daphnia pulex	Phosphatidate cytidylyltransferase, mitochondrial	0.0	tr|L7M1Z7|L7M1Z7_9ACAR	657	324	324	98	99	100	5	0	1	16	1		glutathione-disulfide reductase	6.4	gi|739764379	36.6	169	449	25	39	38	126	22
Rm-31812	M	648	ARTHROPODA-UNIPROT	Phosphoenolpyruvate carboxykinase	met/energy	KOG	0	94.8	phosphoenolpyruvate carboxykinase	0.0	gi|642928729	902	606	647	72	83	94	168	15	50	50	1	Tribolium castaneum	Putative phosphoenolpyruvate carboxykinase	0.0	tr|L7M4Z0|L7M4Z0_9ACAR	1337	648	648	98	99	100	10	0	1	1	1		phosphoenolpyruvate carboxykinase	0.0	gi|984867327	657	601	599	55	70	100	268	21
Rm-55776	M	339	ARTHROPODA-UNIPROT	Phosphopantothenate-cysteine ligase	met/energy	ARTHROPODA-UNIPROT	0	86.2	phosphopantothenate--cysteine ligase	2E-066	gi|91094499	254	307	311	44	60	99	169	5	4	9	1	Tribolium castaneum	Phosphopantothenate-cysteine ligase	1E-171	tr|A0A131Z183|A0A131Z183_RHIAP	602	340	340	90	91	100	33	1	1	1	1		phosphopantothenate--cysteine ligase	8E-006	gi|916233909	56.2	213	229	27	48	93	154	20
Rm-55777	M	345	ARTHROPODA-UNIPROT	Phosphopantothenate-cysteine ligase	met/energy	ARTHROPODA-UNIPROT	0	86.2	phosphopantothenate--cysteine ligase	1E-081	gi|91094499	305	308	311	51	67	99	149	5	4	9	1	Tribolium castaneum	Phosphopantothenate-cysteine ligase	0.0	tr|A0A131Z183|A0A131Z183_RHIAP	661	340	340	96	98	100	11	0	1	1	1		phosphopantothenate--cysteine ligase	2E-007	gi|916233909	61.2	275	229	26	44	120	202	55
Rm-16040	G	399	ARTHROPODA-UNIPROT	Prohibitins and stomatins of the PID superfamily	met/energy	KOG	0	100	stomatin-like protein 2, mitochondrial isoform X2	1E-127	gi|642929319	457	363	374	67	78	97	119	11	1	42	1	Tribolium castaneum	Prohibitins and stomatins of the pid superfamily	0.0	tr|A0A131Z8I1|A0A131Z8I1_RHIAP	667	358	358	97	98	100	9	0	1	42	1		paraslipin	1E-069	gi|489170954	268	277	306	49	67	91	141	1
Rm-66275	A	341	ARTHROPODA-UNIPROT	proline dehydrogenase 1 mitochondrial-like	met/energy	NO-TICK	0	55	Proline dehydrogenase 1, mitochondrial	1E-126	gi|1022762223	452	320	646	68	82	50	102	3	327	25	1	Daphnia magna	Putative proline oxidase (Fragment)	0.0	tr|L7MF53|L7MF53_9ACAR	678	341	690	98	99	49	5	0	350	1	1		proline dehydrogenase	2E-023	gi|542100574	114	257	376	32	49	68	174	27
Rm-44844	S	674	ARTHROPODA-UNIPROT	propionyl-CoA carboxylase alpha chain mitochondrial-like	met/energy	NO-TICK	0	96	hypothetical protein DAPPUDRAFT_187192	0.0	gi|321477841	820	683	716	60	73	95	272	11	34	3	1	Daphnia pulex	Propionyl-CoA carboxylase alpha chain	0.0	tr|A0A131YTD0|A0A131YTD0_RHIAP	1277	683	712	94	95	96	39	9	30	1	1		MULTISPECIES: acetyl-CoA carboxylase	1E-170	gi|737033129	602	681	667	49	63	102	347	39
Rm-67887	M	497	ARTHROPODA-UNIPROT	Protein containing the FAD binding domain	met/energy	KOG	0	94.3	hypothetical protein BRAFLDRAFT_59307	1E-143	gi|260791202	509	453	455	56	72	100	199	4	2	42	1	Branchiostoma floridae	D-lactate dehydrognease 2	0.0	tr|A0A131YRS8|A0A131YRS8_RHIAP	927	497	514	93	95	97	33	1	19	1	1		2-hydroxyacid dehydrogenase	2E-087	gi|771509110	328	470	472	39	58	100	283	11
Rm-25267	M	139	ARTHROPODA-UNIPROT	Protein import into mitochondrial inner membrane	met/energy	ARTHROPODA-UNIPROT	4e-68	100	uncharacterized protein Dpse_GA18804	5E-033	gi|969485488	140	138	147	42	65	94	79	0	2	1	1	Drosophila pseudoobscura pseudoobscura	Protein import into mitochondrial inner membrane	4E-068	tr|A0A131YRW5|A0A131YRW5_RHIAP	258	139	139	90	95	100	13	0	1	1	1		membrane protein	3.0	gi|662052666	35.4	79	762	31	46	10	54	5
Rm-69241	I	448	ARTHROPODA-UNIPROT	protein midA homolog mitochondrial-like	met/energy	NO-TICK	0	100.4	NADH dehydrogenase	1E-119	gi|780157600	430	405	446	53	68	91	187	16	55	42	1	Strongylocentrotus purpuratus	Uncharacterized protein	0.0	tr|L7MAQ6|L7MAQ6_9ACAR	885	442	458	97	97	97	11	0	17	7	1		MULTISPECIES: ATP synthase subunit beta	1E-051	gi|737032900	208	388	362	34	48	107	256	42
Rm-26995	M	375	ARTHROPODA-UNIPROT	protein MYG1 mitochondrial-like	met/energy	NO-TICK	0	97.3	hypothetical protein BRAFLDRAFT_125216	1E-113	gi|260832468	408	334	336	57	75	99	141	4	4	41	1	Branchiostoma floridae	Uncharacterized protein	0.0	tr|A0A131YZG4|A0A131YZG4_RHIAP	726	375	375	93	96	100	23	0	1	1	1		MULTISPECIES: metal-dependent hydrolase	3E-029	gi|1030018025	134	315	289	29	47	109	221	35
Rm-18783	M	656	ARTHROPODA-UNIPROT	protein PTCD3 homolog mitochondrial	met/energy	ARTHROPODA	0	90.5	protein PTCD3 homolog, mitochondrial	1E-150	gi|1037035027	534	591	653	44	66	91	328	11	29	50	1	Drosophila rhopaloa	Pentatricopeptide repeat domain-containing protein 3	0.0	tr|A0A131YKZ7|A0A131YKZ7_RHIAP	1280	656	678	95	98	97	27	0	1	1	1		hybrid sensor histidine kinase/response regulator	1.1	gi|779980549	40.4	116	678	26	43	17	85	9
Rm-18784	M	290	ARTHROPODA-UNIPROT	protein PTCD3 homolog mitochondrial-like	met/energy	REFSEQ-INVERTEBRATE	9e-82	41	AAEL010042-PA	3E-056	gi|157124929	220	287	667	39	62	43	175	4	371	1	1	Aedes aegypti	Pentatricopeptide repeat domain-containing protein 3	1E-165	tr|A0A131YKZ7|A0A131YKZ7_RHIAP	584	290	678	97	98	43	8	0	385	1	1		hybrid sensor histidine kinase/response regulator	0.20	gi|779980549	41.2	116	678	27	43	17	84	9
Rm-17690	M	454	ARTHROPODA-UNIPROT	protein tumorous imaginal discs mitochondrial-like isoform X2	met/energy	ARTHROPODA	0	92.6	hypothetical protein DAPPUDRAFT_201054	1E-155	gi|321461426	551	399	464	65	80	86	138	7	36	41	1	Daphnia pulex	Putative chaperone protein	0.0	tr|L7M8N3|L7M8N3_9ACAR	901	455	455	97	98	100	12	1	1	1	1		molecular chaperone DnaJ	2E-067	gi|926250566	261	369	373	39	57	99	223	30
Rm-19567	R	165	ARTHROPODA-UNIPROT	protein-tyrosine phosphatase mitochondrial 1-like protein-like	met/energy	NO-TICK	9e-52	71	conserved hypothetical protein	1E-051	gi|242019130	203	151	178	62	79	85	57	0	28	1	1	Pediculus humanus corporis	Dual specificity phosphatase	3E-093	tr|A0A131YXD0|A0A131YXD0_RHIAP	342	165	197	98	100	84	2	0	33	1	1		protein-tyrosine-phosphatase	0.011	gi|558560286	43.5	93	431	27	49	22	67	2
Rm-44843	L	614	ARTHROPODA-UNIPROT	Pyruvate carboxylase	met/energy	KOG	0	38.3	hypothetical protein DAPPUDRAFT_187192	0.0	gi|321477841	742	572	716	63	76	80	208	2	34	23	1	Daphnia pulex	Propionyl-CoA carboxylase alpha chain	0.0	tr|A0A131YTD0|A0A131YTD0_RHIAP	1164	595	712	96	97	84	18	0	10	1	1		MULTISPECIES: acetyl-CoA carboxylase	1E-162	gi|737033129	578	589	667	53	67	88	276	21
Rm-169115	M	396	ARTHROPODA-UNIPROT	Pyruvate dehydrogenase E1 alpha subunit	met/energy	KOG	0	90	probable pyruvate dehydrogenase E1 component subunit alpha, mitochondrial	1E-147	gi|641679894	523	365	394	66	80	93	121	0	29	31	1	Acyrthosiphon pisum	Pyruvate dehydrogenase E1 component subunit alpha	0.0	tr|A0A131YZ82|A0A131YZ82_RHIAP	790	396	396	96	98	100	15	0	1	1	1		MULTISPECIES: pyruvate dehydrogenase (acetyl-transferring) E1 component subunit	2E-084	gi|737037307	317	316	346	50	67	91	156	5
Rm-8313	V	213	ARTHROPODA-UNIPROT	Pyruvate dehydrogenase E1 beta subunit	met/energy	KOG	2e-95	57.6	hypothetical protein BRAFLDRAFT_277554	4E-084	gi|260798943	311	209	357	72	83	59	58	0	149	5	1	Branchiostoma floridae	Pyruvate dehydrogenase E1 component beta subunit	1E-115	tr|A0A131YZD0|A0A131YZD0_RHIAP	417	209	364	98	99	57	3	0	156	5	1		MULTISPECIES: pyruvate dehydrogenase complex E1 component subunit beta	4E-059	gi|759638547	231	205	480	58	73	43	85	4
Rm-3238	M	440	ARTHROPODA-UNIPROT	quinone oxidoreductase/flavo-binding protein	met/energy	KOG	0	94.6	hypothetical protein DAPPUDRAFT_306714	1E-142	gi|321464504	506	411	439	57	75	94	174	2	28	27	1	Daphnia pulex	Sulfide:quinone oxidoreductase	0.0	tr|A0A131YZ20|A0A131YZ20_RHIAP	850	440	440	94	97	100	26	0	1	1	1		pyridine nucleotide-disulfide oxidoreductase	1E-105	gi|654948446	388	396	399	48	67	99	204	7
Rm-54662	G	208	ARTHROPODA-UNIPROT	quinone reductase	met/energy	COG	6e-23	53.6	hypothetical protein DAPPUDRAFT_54597	8E-032	gi|321466183	138	171	323	43	63	53	96	2	151	1	1	Daphnia pulex	Zinc binding oxidoreductase	1E-089	tr|A0A131YNV6|A0A131YNV6_RHIAP	330	172	330	93	97	52	11	0	157	1	1		quinone oxidoreductase	7E-027	gi|494144123	124	170	328	40	59	52	101	2
Rm-16620	M	355	ARTHROPODA-UNIPROT	Replication factor C subunit RFC3	met/energy	KOG	0	99.4	replication factor C subunit 3	1E-144	gi|72016481	514	349	356	70	85	98	102	0	1	1	1	Strongylocentrotus purpuratus	Putative replication factor c subunit rfc3 (Fragment)	0.0	tr|L7MIT3|L7MIT3_9ACAR	694	355	357	99	99	99	3	0	3	1	1		hypothetical protein, partial	6E-017	gi|1000868524	93.2	208	256	30	50	81	145	29
Rm-57694	M	390	ARTHROPODA-UNIPROT	reticulon-4-interacting protein 1 mitochondrial-like	met/energy	REFSEQ-INVERTEBRATE	3e-92	92.6	reticulon-4-interacting protein 1 homolog, mitochondrial	6E-077	gi|156554190	289	369	393	40	61	94	220	12	28	20	1	Nasonia vitripennis	Zinc binding oxidoreductase	0.0	tr|A0A131Z0N4|A0A131Z0N4_RHIAP	743	390	393	94	97	99	23	0	1	1	1		hypothetical protein	3E-044	gi|1027876353	184	325	337	35	51	96	211	12
Rm-57697	M	400	ARTHROPODA-UNIPROT	reticulon-4-interacting protein 1 mitochondrial-like	met/energy	REFSEQ-INVERTEBRATE	2e-89	95.1	reticulon-4-interacting protein 1 homolog, mitochondrial	6E-075	gi|156554190	283	379	393	39	59	96	230	22	28	20	1	Nasonia vitripennis	Zinc binding oxidoreductase	0.0	tr|A0A131Z0N4|A0A131Z0N4_RHIAP	735	400	393	91	95	102	34	10	1	1	1		hypothetical protein	2E-043	gi|1027876353	181	335	337	34	49	99	220	22
Rm-48611	L	485	ARTHROPODA-UNIPROT	serine beta-lactamase-like protein LACTB mitochondrial	met/energy	REFSEQ-INVERTEBRATE	6e-99	99	hypothetical protein BRAFLDRAFT_126051	2E-095	gi|260790220	351	439	472	44	59	93	245	44	38	82	1	Branchiostoma floridae	Beta lactamase	0.0	tr|A0A131YJI7|A0A131YJI7_RHIAP	887	475	495	90	94	96	44	3	24	11	1		hypothetical protein	2E-027	gi|924367960	128	329	334	31	45	99	225	55
Rm-41117	M	165	ARTHROPODA-UNIPROT	single-stranded DNA-binding protein mitochondrial-like	met/energy	REFSEQ-INVERTEBRATE	3e-47	97.5	AAEL000147-PA	2E-037	gi|157112948	156	121	139	59	77	87	49	1	15	25	1	Aedes aegypti	Single-strand DNA-binding protein	1E-086	tr|A0A131YQT2|A0A131YQT2_RHIAP	320	165	165	96	98	100	5	0	1	1	1		MULTISPECIES: single-stranded DNA-binding protein	4E-011	gi|497059436	71.6	120	134	39	54	90	73	11
Rm-60848	G	249	ARTHROPODA-UNIPROT	stomatin-like protein 2 mitochondrial	met/energy	REFSEQ-INVERTEBRATE	5e-66	59.7	stomatin-like protein 2, mitochondrial isoform X2	4E-064	gi|642929319	246	230	374	60	72	61	92	8	135	21	1	Tribolium castaneum	Prohibitins and stomatins of the pid superfamily	1E-106	tr|A0A131Z8I1|A0A131Z8I1_RHIAP	387	232	358	90	92	65	22	4	128	21	1		paraslipin	1E-032	gi|772621444	144	169	305	44	64	55	93	1
Rm-64609	M	112	ARTHROPODA-UNIPROT	Succinate dehydrogenase assembly factor 2	met/energy	ARTHROPODA-UNIPROT	2e-57	84.8	AGAP012191-PA-like protein	3E-035	gi|668466996	148	101	140	65	83	72	35	0	35	11	1	Anopheles sinensis	Succinate dehydrogenase assembly factor 2, mitochondrial	2E-057	tr|A0A131YR82|A0A131YR82_RHIAP	223	112	132	96	96	85	4	0	21	1	1		MULTISPECIES: hypothetical protein	3E-007	gi|759634155	58.5	90	98	33	54	92	60	2
Rm-23503	M	285	ARTHROPODA-UNIPROT	Succinate dehydrogenase Fe-S protein subunit	met/energy	KOG	0	97.9	succinate dehydrogenase	1E-114	gi|72145768	414	276	281	68	80	98	87	0	1	1	1	Strongylocentrotus purpuratus	Succinate dehydrogenase	1E-164	tr|L7M8D8|L7M8D8_9ACAR	580	284	285	97	98	100	8	0	1	1	1	ubiquinone	MULTISPECIES: succinate dehydrogenase iron-sulfur subunit	2E-093	gi|491551488	346	236	261	67	78	90	77	2
Rm-63958	M	285	ARTHROPODA-UNIPROT	Succinate dehydrogenase Fe-S protein subunit	met/energy	KOG	0	97.9	succinate dehydrogenase	1E-114	gi|72145768	414	276	281	68	80	98	87	0	1	1	1	Strongylocentrotus purpuratus	Succinate dehydrogenase	1E-164	tr|L7M8D8|L7M8D8_9ACAR	580	284	285	97	98	100	8	0	1	1	1	ubiquinone	MULTISPECIES: succinate dehydrogenase iron-sulfur subunit	2E-093	gi|491551488	346	236	261	67	78	90	77	2
Rm-22404	P	641	ARTHROPODA-UNIPROT	Succinate dehydrogenase flavoprotein subunit	met/energy	KOG	0	98.1	Succinate dehydrogenase	0.0	gi|1022773360	1048	610	663	82	91	92	108	3	54	35	1	Daphnia magna	Succinate dehydrogenase	0.0	tr|A0A131YNV1|A0A131YNV1_RHIAP	1287	641	654	97	98	98	15	0	14	1	1	ubiquinone	MULTISPECIES: succinate dehydrogenase flavoprotein subunit	0.0	gi|737026476	775	609	602	63	75	101	222	23
Rm-33191	L	266	ARTHROPODA-UNIPROT	succinate-semialdehyde dehydrogenase mitochondrial-like	met/energy	REFSEQ-INVERTEBRATE	0	51.7	succinate-semialdehyde dehydrogenase, mitochondrial	5E-098	gi|390348213	358	265	547	64	82	48	95	1	284	1	1	Strongylocentrotus purpuratus	Succinate-semialdehyde dehydrogenase	1E-148	tr|B3GV23|B3GV23_RHIMP	526	266	513	99	99	52	2	0	248	1	1		NAD-dependent succinate-semialdehyde dehydrogenase	1E-089	gi|503558759	334	265	486	59	78	55	108	1
Rm-18461	M	325	ARTHROPODA-UNIPROT	Succinyl-CoA synthetase alpha subunit	met/energy	KOG	0	97.2	succinyl-CoA ligase subunit alpha, mitochondrial	1E-140	gi|91076012	499	304	330	78	91	92	65	0	27	22	1	Tribolium castaneum	Succinyl-CoA synthetase alpha subunit	0.0	tr|A0A131Z6J6|A0A131Z6J6_RHIAP	648	325	325	99	100	100	2	0	1	1	1		succinate--CoA ligase subunit alpha	1E-107	gi|754666810	392	285	290	68	80	98	89	5
Rm-23873	M	423	ARTHROPODA-UNIPROT	Succinyl-CoA synthetase beta subunit	met/energy	KOG	0	94.9	succinyl-CoA ligase	1E-152	gi|72171322	540	394	426	69	81	92	119	0	32	28	1	Strongylocentrotus purpuratus	Succinyl-CoA ligase subunit beta	0.0	tr|A0A131YTF0|A0A131YTF0_RHIAP	803	423	423	97	98	100	12	0	1	1	1		succinate--CoA ligase subunit beta	1E-100	gi|914623017	370	390	386	49	66	101	197	7
Rm-64428	F	452	ARTHROPODA-UNIPROT	Sulfite oxidase molybdopterin-binding component	met/energy	KOG	0	98.4	predicted protein	1E-160	gi|242010807	566	448	476	60	74	94	175	2	28	4	1	Pediculus humanus corporis	Putative sulfite oxidase molybdopterin-binding component	0.0	tr|L7MAC1|L7MAC1_9ACAR	907	449	559	95	98	80	20	0	111	4	1		MULTISPECIES: sulfite oxidase	6E-063	gi|491406532	246	357	360	38	55	99	219	19
Rm-64429	A	370	ARTHROPODA-UNIPROT	Sulfite oxidase molybdopterin-binding component	met/energy	KOG	0	90	AGAP010877-PA-like protein	1E-122	gi|668451928	441	391	531	55	69	74	174	24	108	1	1	Anopheles sinensis	Putative sulfite oxidase molybdopterin-binding component	0.0	tr|L7MAC1|L7MAC1_9ACAR	725	387	559	89	92	69	39	17	139	1	1		MULTISPECIES: sulfite oxidase	2E-051	gi|491406532	207	307	360	38	53	85	188	29
Rm-20054	M	135	ARTHROPODA-UNIPROT	thioredoxin mitochondrial-like	met/energy	NO-TICK	4e-34	93.4	hypothetical protein BRAFLDRAFT_259804	4E-030	gi|260809069	131	111	152	51	75	73	54	0	39	21	1	Branchiostoma floridae	Thioredoxin 1 (Fragment)	6E-067	tr|A0A131ZB16|A0A131ZB16_RHIAP	254	135	156	94	95	87	7	0	22	1	1		MULTISPECIES: thiol reductase thioredoxin	3E-020	gi|737029576	101	100	107	46	71	93	54	0
Rm-80508	M	592	ARTHROPODA-UNIPROT	thioredoxin reductase 2 mitochondrial-like protein	met/energy	NO-TICK	0	97.1	hypothetical protein BRAFLDRAFT_122807	0.0	gi|260799565	725	596	596	59	75	100	240	4	1	1	1	Branchiostoma floridae	Putative dihydrolipoamide dehydrogenase	0.0	tr|L7M828|L7M828_9ACAR	1170	592	592	97	97	100	16	0	1	1	1		glutathione-disulfide reductase	1E-078	gi|736357024	298	470	454	40	57	104	282	29
Rm-32779	F	694	ARTHROPODA-UNIPROT	trifunctional enzyme subunit alpha mitochondrial-like	met/energy	NO-TICK	0	90.3	Trifunctional enzyme subunit alpha, mitochondrial-like Protein	0.0	gi|270007934	877	690	697	63	78	99	253	1	7	2	1	Tribolium castaneum	Enoyl-CoA hydratase / long-chain 3-hydroxyacyl-CoA dehydrogenase (Fragment)	0.0	tr|A0A131Z8Q8|A0A131Z8Q8_RHIAP	1346	693	780	97	99	89	14	0	88	2	1		multifunctional fatty acid oxidation complex subunit alpha	1E-143	gi|932299530	514	678	720	43	58	94	381	27
Rm-33595	M	733	ARTHROPODA-UNIPROT	trifunctional enzyme subunit alpha mitochondrial-like	met/energy	NO-TICK	0	94	trifunctional enzyme subunit alpha, mitochondrial	0.0	gi|91083819	906	729	761	62	77	96	275	1	32	2	1	Tribolium castaneum	Enoyl-CoA hydratase / long-chain 3-hydroxyacyl-CoA dehydrogenase (Fragment)	0.0	tr|A0A131Z8Q8|A0A131Z8Q8_RHIAP	1419	733	780	97	99	94	17	0	48	1	1		multifunctional fatty acid oxidation complex subunit alpha	1E-149	gi|932299530	535	720	720	42	58	100	411	27
Rm-33596	V	615	ARTHROPODA-UNIPROT	trifunctional enzyme subunit alpha mitochondrial-like	met/energy	NO-TICK	0	81	Trifunctional enzyme subunit alpha, mitochondrial-like Protein	0.0	gi|270007934	749	616	697	61	76	88	235	27	84	1	1	Tribolium castaneum	Enoyl-CoA hydratase / long-chain 3-hydroxyacyl-CoA dehydrogenase (Fragment)	0.0	tr|A0A131Z8Q8|A0A131Z8Q8_RHIAP	1133	615	780	94	95	79	36	26	165	1	1		multifunctional fatty acid oxidation complex subunit alpha	1E-119	gi|1015896015	432	617	721	41	56	86	364	50
Rm-33597	I	491	ARTHROPODA-UNIPROT	trifunctional enzyme subunit alpha mitochondrial-like	met/energy	NO-TICK	0	64	Trifunctional enzyme subunit alpha, mitochondrial-like Protein	1E-177	gi|270007934	622	492	697	64	77	71	174	1	23	1	1	Tribolium castaneum	Enoyl-CoA hydratase / long-chain 3-hydroxyacyl-CoA dehydrogenase (Fragment)	0.0	tr|A0A131Z8Q8|A0A131Z8Q8_RHIAP	896	491	780	93	94	63	30	0	104	1	1		multifunctional fatty acid oxidation complex subunit alpha	1E-104	gi|998243914	384	498	715	44	60	70	278	33
Rm-33598	M	578	ARTHROPODA-UNIPROT	trifunctional enzyme subunit alpha mitochondrial-like	met/energy	NO-TICK	0	70.5	trifunctional enzyme subunit alpha, mitochondrial	0.0	gi|91083819	660	547	761	61	75	72	209	1	32	33	1	Tribolium castaneum	Enoyl-CoA hydratase / long-chain 3-hydroxyacyl-CoA dehydrogenase (Fragment)	0.0	tr|A0A131Z8Q8|A0A131Z8Q8_RHIAP	1055	578	780	94	95	74	34	0	17	1	1		multifunctional fatty acid oxidation complex subunit alpha	1E-111	gi|521290308	408	542	715	43	59	76	308	33
Rm-33600	G	522	ARTHROPODA-UNIPROT	trifunctional enzyme subunit alpha mitochondrial-like	met/energy	NO-TICK	0	68.1	Trifunctional enzyme subunit alpha, mitochondrial-like Protein	1E-170	gi|270007934	601	522	697	60	73	75	204	45	84	2	1	Tribolium castaneum	Enoyl-CoA hydratase / long-chain 3-hydroxyacyl-CoA dehydrogenase (Fragment)	0.0	tr|A0A131Z8Q8|A0A131Z8Q8_RHIAP	887	521	780	89	90	67	55	44	165	2	1		multifunctional fatty acid oxidation complex subunit alpha	1E-093	gi|488394135	348	518	720	42	54	72	300	68
Rm-75624	M	471	ARTHROPODA-UNIPROT	trifunctional enzyme subunit beta mitochondrial-like	met/energy	NO-TICK	0	91.9	hypothetical protein BRAFLDRAFT_115071	1E-166	gi|260829347	587	436	480	66	80	91	146	1	46	35	1	Branchiostoma floridae	Acetyl-CoA acyltransferase	0.0	tr|A0A131YLD1|A0A131YLD1_RHIAP	908	471	471	97	99	100	11	0	1	1	1		3-ketoacyl-CoA thiolase	5E-092	gi|558560408	343	427	436	44	62	98	237	3
Rm-25666	M	102	ARTHROPODA-UNIPROT	ubiquinol-cytochrome c reductase complex	met/energy	ARTHROPODA-UNIPROT	2e-21	78	cytochrome b-c1 complex subunit 8	4E-013	gi|91080173	74.7	51	82	60	82	62	20	0	1	1	1	Tribolium castaneum	Putative ubiquinol-cytochrome c reductase complex	2E-021	tr|A0A131XB05|A0A131XB05_9ACAR	103	64	82	81	85	78	12	4	1	1	1		hypothetical protein	33	gi|1021328717	32	49	258	36	57	19	31	4
Rm-25669	M	82	ARTHROPODA-UNIPROT	Ubiquinol-cytochrome c reductase complex	met/energy	ARTHROPODA-UNIPROT	2e-39	100	cytochrome b-c1 complex subunit 8	4E-025	gi|1036802322	114	81	89	62	76	91	30	0	9	2	1	Drosophila elegans	Ubiquinol-cytochrome c reductase complex	2E-039	tr|C9W1P3|C9W1P3_RHISA	162	82	82	91	96	100	7	0	1	1	1		MBL fold metallo-hydrolase	73	gi|755069865	30.8	37	371	37	59	10	23	0
Rm-25670	M	77	ARTHROPODA-UNIPROT	Ubiquinol-cytochrome c reductase complex	met/energy	ARTHROPODA-UNIPROT	3e-36	93	cytochrome b-c1 complex subunit 8	6E-023	gi|91080173	107	77	82	58	79	94	32	0	1	1	1	Tribolium castaneum	Ubiquinol-cytochrome c reductase complex	3E-036	tr|C9W1P3|C9W1P3_RHISA	152	77	82	90	96	94	7	0	1	1	1		MBL fold metallo-hydrolase	75	gi|755069865	30.8	37	371	37	59	10	23	0
Rm-41947	M	82	ARTHROPODA-UNIPROT	ubiquinol-cytochrome c reductase hinge protein	met/energy	ARTHROPODA-UNIPROT	2e-40	67.7	cytochrome b-c1 complex subunit 6, mitochondrial	9E-023	gi|288856307	106	82	90	59	73	91	33	1	9	2	1	Nasonia vitripennis	Putative ubiquinol-cytochrome c reductase hinge protein (Fragment)	2E-040	tr|L7MKY7|L7MKY7_9ACAR	166	82	121	95	96	68	4	0	40	1	1		hypothetical protein AJ75_02628	5.1	gi|611778462	34.7	69	238	30	52	29	48	0
Rm-16960	D	458	ARTHROPODA-UNIPROT	ubiquinone biosynthesis monooxygenase COQ6 mitochondrial-like	met/energy	REFSEQ-INVERTEBRATE	1e-99	91	ubiquinone biosynthesis monooxygenase COQ6, mitochondrial	2E-081	gi|645029503	304	457	480	39	56	95	276	32	48	1	1	Nasonia vitripennis	Ubiquinone biosynthesis monooxygenase Coq6	0.0	tr|A0A131YMV1|A0A131YMV1_RHIAP	829	458	480	92	94	95	34	22	45	1	1		2-octaprenyl-3-methyl-6-methoxy-1,4-benzoquinol hydroxylase	2E-039	gi|829056075	168	463	407	30	45	114	322	81
Rm-9085	W	450	ARTHROPODA-UNIPROT	ubiquinone biosynthesis monooxygenase COQ6 mitochondrial-like	met/energy	REFSEQ-INVERTEBRATE	0	87.8	ubiquinone biosynthesis monooxygenase COQ6, mitochondrial	2E-085	gi|645029503	318	438	480	41	59	91	257	10	45	12	1	Nasonia vitripennis	Ubiquinone biosynthesis monooxygenase Coq6	0.0	tr|A0A131YMV1|A0A131YMV1_RHIAP	859	444	480	97	98	93	12	0	37	7	1		2-octaprenyl-3-methyl-6-methoxy-1,4-benzoquinol hydroxylase	2E-042	gi|829056075	178	445	407	31	47	109	303	59
Rm-26348	V	469	ARTHROPODA-UNIPROT	ubiquinone oxidoreductase NDUFA10/42kDa subunit	met/energy	KOG	1e-84	91	NADH dehydrogenase	8E-080	gi|1037078182	299	339	408	44	65	83	187	3	36	64	1	Drosophila miranda	NADH dehydrogenase (Ubiquinone) 1 alpha subcomplex subunit 10	0.0	tr|A0A131YSV2|A0A131YSV2_RHIAP	748	439	415	83	89	106	72	26	1	31	1		Deoxyguanosine kinase	4E-009	gi|924029245	67.8	191	207	26	46	92	140	36
Rm-5836	R	95	ARTHROPODA-UNIPROT	ubiquinone oxidoreductase NDUFA2/B8 subunit	met/energy	KOG	5e-24	76.2	hypothetical protein BRAFLDRAFT_69652	1E-019	gi|260806853	96.7	89	90	49	68	99	45	0	1	5	1	Branchiostoma floridae	NADH dehydrogenase (Ubiquinone) 1 alpha subcomplex subunit 2 (Fragment)	2E-036	tr|A0A131Z9H9|A0A131Z9H9_RHIAP	153	77	104	97	98	74	2	0	28	19	1		hypothetical protein	6.8	gi|518074082	34.3	95	581	28	48	16	68	9
Rm-67008	M	122	ARTHROPODA-UNIPROT	ubiquinone oxidoreductase NDUFA6/B14 subunit	met/energy	KOG	2e-35	95.1	NADH dehydrogenase 1 alpha subcomplex subunit 6	4E-042	gi|1022776054	171	120	126	65	82	95	41	0	5	2	1	Daphnia magna	NADH dehydrogenase (Ubiquinone) 1 alpha subcomplex subunit 6	4E-063	tr|A0A131Z6W5|A0A131Z6W5_RHIAP	241	122	122	100	100	100	0	0	1	1	1		histidine kinase	1.1	gi|757757721	37	111	356	26	50	31	82	11
Rm-80265	M	102	ARTHROPODA-UNIPROT	ubiquinone oxidoreductase NDUFA7/B14.5A subunit	met/energy	KOG	2e-12	64	NADH dehydrogenase	2E-018	gi|91083977	92.4	87	102	56	68	85	38	3	6	5	1	Tribolium castaneum	NADH dehydrogenase (Ubiquinone) 1 alpha subcomplex subunit 7	1E-051	tr|A0A131Z426|A0A131Z426_RHIAP	203	102	102	93	96	100	7	0	1	1	1		hypothetical protein	19	gi|755000237	32.7	41	884	29	58	5	29	0
Rm-77383	M	387	ARTHROPODA-UNIPROT	ubiquinone oxidoreductase NDUFA9/39kDa subunit	met/energy	KOG	0	91.8	NADH dehydrogenase 1 alpha subcomplex subunit	1E-113	gi|1022766508	408	384	403	52	71	95	184	5	19	7	1	Daphnia magna	NADH dehydrogenase (Ubiquinone) 1 alpha subcomplex subunit 9	0.0	tr|A0A131Z5W2|A0A131Z5W2_RHIAP	751	389	389	94	96	100	21	2	1	1	1		3-beta hydroxysteroid dehydrogenase	3E-020	gi|925635957	104	333	385	28	47	86	237	26
Rm-32541	M	168	ARTHROPODA-UNIPROT	ubiquinone oxidoreductase NDUFB3/B12 subunit	met/energy	KOG	1e-17	100	NADH dehydrogenase	9E-021	gi|242247565	100	104	108	50	64	96	51	8	3	9	1	Acyrthosiphon pisum	NADH dehydrogenase (Ubiquinone) 1 beta subcomplex subunit 3	4E-057	tr|A0A131YVW2|A0A131YVW2_RHIAP	222	113	114	88	95	99	13	0	1	1	1		hypothetical protein AQI95_01950	3.0	gi|973840338	35.4	82	226	25	40	36	61	10
Rm-32824	S	174	ARTHROPODA-UNIPROT	ubiquinone oxidoreductase NDUFB5/SGDH subunit	met/energy	KOG	2e-39	78.6	uncharacterized protein Dwil_GK16642	2E-037	gi|195428811	156	126	186	52	74	68	60	0	44	31	1	Drosophila willistoni	Putative nadh:ubiquinone oxidoreductase ndufb5/sgdh subunit	1E-094	tr|L7M3U5|L7M3U5_9ACAR	347	174	178	94	97	98	10	0	5	1	1		hypothetical protein	1.1	gi|1006362983	37	49	513	40	63	10	29	2
Rm-33142	M	128	ARTHROPODA-UNIPROT	ubiquinone oxidoreductase NDUFB5/SGDH subunit	met/energy	KOG	1e-26	54.5	lethal (3) neo18	2E-025	gi|195493753	115	83	186	55	78	45	37	0	44	35	1	Drosophila yakuba	Putative nadh:ubiquinone oxidoreductase ndufb5/sgdh subunit	8E-061	tr|L7M3U5|L7M3U5_9ACAR	234	117	178	94	97	66	7	0	1	1	1		amino acid ABC transporter permease	5.1	gi|1005622727	34.7	57	311	21	54	18	45	0
Rm-73015	M	175	ARTHROPODA-UNIPROT	ubiquinone oxidoreductase NDUFB6/B17 subunit	met/energy	KOG	7e-29	95.2	uncharacterized protein LOC661347	7E-037	gi|91091362	154	161	166	50	60	97	79	1	5	10	1	Tribolium castaneum	NADH dehydrogenase (Ubiquinone) 1 beta subcomplex subunit 6	4E-094	tr|A0A131Z4G5|A0A131Z4G5_RHIAP	345	175	175	90	96	100	16	0	1	1	1		universal stress protein	5.7	gi|1010958689	34.7	47	282	38	59	17	29	0
Rm-67695	M	461	ARTHROPODA-UNIPROT	ubiquinone oxidoreductase NDUFS2/49 kDa subunit	met/energy	KOG	0	96	hypothetical protein ZHAS_00020488	0.0	gi|668464923	716	433	468	79	88	93	89	1	36	30	1	Anopheles sinensis	NADH dehydrogenase (Ubiquinone) Fe-S protein 2	0.0	tr|A0A131Z2H9|A0A131Z2H9_RHIAP	931	461	461	97	99	100	11	0	1	1	1		MULTISPECIES: NADH dehydrogenase subunit D	1E-148	gi|737028492	528	394	396	64	77	99	138	4
Rm-135880	M	121	ARTHROPODA-UNIPROT	ubiquinone oxidoreductase NDUFS4/18 kDa subunit	met/energy	KOG	4e-17	33.1	AAEL013744-PA	6E-022	gi|157137192	103	93	185	51	70	50	45	0	24	29	1	Aedes aegypti	NADH dehydrogenase (Ubiquinone) Fe-S protein 4	4E-060	tr|A0A131YS75|A0A131YS75_RHIAP	231	122	190	90	95	64	11	1	1	1	1		helicase	1.8	gi|639189989	36.2	72	504	34	61	14	47	5
Rm-63678	M	89	ARTHROPODA-UNIPROT	ubiquinone oxidoreductase NDUFS5/15kDa	met/energy	KOG	4e-10	70.8	NADH dehydrogenase	2E-011	gi|498984365	69.3	90	101	42	57	89	52	3	7	3	1	Ceratitis capitata	NADH dehydrogenase (Ubiquinone) Fe-S protein 5	4E-045	tr|A0A131Z171|A0A131Z171_RHIAP	182	89	101	95	100	88	4	0	1	1	1		hypothetical protein O164_18195	74	gi|562741136	30.8	57	243	35	54	23	37	6
Rm-64930	M	206	ARTHROPODA-UNIPROT	ubiquinone oxidoreductase NDUFS8/23 kDa subunit	met/energy	KOG	3e-84	88.2	NADH:ubiquinone reductase 23kD subunit	2E-085	gi|283046736	316	175	212	84	90	83	28	0	38	32	1	Tribolium castaneum	NADH dehydrogenase (Ubiquinone) Fe-S protein 8	1E-112	tr|A0A131YR30|A0A131YR30_RHIAP	405	206	206	94	95	100	11	0	1	1	1		MULTISPECIES: NADH-quinone oxidoreductase subunit I	5E-060	gi|759636504	234	161	162	68	80	99	50	1
Rm-64931	M	206	ARTHROPODA-UNIPROT	ubiquinone oxidoreductase NDUFS8/23 kDa subunit	met/energy	KOG	4e-84	88.2	NADH:ubiquinone reductase 23kD subunit	2E-085	gi|283046736	316	175	212	84	90	83	28	0	38	32	1	Tribolium castaneum	NADH dehydrogenase (Ubiquinone) Fe-S protein 8	1E-112	tr|A0A131YR30|A0A131YR30_RHIAP	405	206	206	94	95	100	12	0	1	1	1		MULTISPECIES: NADH-quinone oxidoreductase subunit I	5E-060	gi|759636504	234	161	162	68	80	99	50	1
Rm-83899	M	486	ARTHROPODA-UNIPROT	ubiquinone oxidoreductase NDUFV1/51kDa subunit	met/energy	KOG	0	93	NADH dehydrogenase	0.0	gi|1036750115	824	462	474	83	90	97	78	0	5	7	1	Drosophila elegans	NADH dehydrogenase (Ubiquinone) flavoprotein 1	0.0	tr|A0A131Z0W4|A0A131Z0W4_RHIAP	969	471	480	99	99	98	4	0	1	1	1		MULTISPECIES: NADH-quinone oxidoreductase subunit F	1E-171	gi|737028489	606	430	434	66	80	99	143	1
Rm-45885	M	251	ARTHROPODA-UNIPROT	vacuolar ATP synthase subunit D	met/energy	TICK	1e-99	100	hypothetical protein DAPPUDRAFT_230767	2E-099	gi|321471725	363	251	247	76	86	102	59	5	1	1	1	Daphnia pulex	V-type H+-transporting ATPase subunit D	1E-131	tr|A0A131Z1V6|A0A131Z1V6_RHIAP	471	252	252	98	98	100	5	1	1	1	1		MULTISPECIES: V-type ATP synthase subunit D	4E-016	gi|488286465	89.7	207	211	29	51	98	145	10
Rm-54219	M	366	ARTHROPODA-UNIPROT	Zinc-binding oxidoreductase	met/energy	KOG	2e-51	100.5	Quinone oxidoreductase PIG3	9E-083	gi|1022777860	308	326	323	50	67	101	161	7	1	2	1	Daphnia magna	Zinc binding oxidoreductase	0.0	tr|A0A131YNV6|A0A131YNV6_RHIAP	642	329	330	96	98	100	13	0	1	1	1		quinone oxidoreductase	5E-068	gi|906971529	263	329	326	45	63	101	180	4
Rm-88270	M	363	ARTHROPODA-UNIPROT	2-polyprenylphenol hydroxylase and related flavodoxin oxidoreductases	met/int	COG	2e-10	107.9	hypothetical protein BRAFLDRAFT_129071	1E-155	gi|260800193	549	363	1570	69	84	23	112	3	1210	2	1	Branchiostoma floridae	Dual oxidase like	0.0	tr|A0A131YI62|A0A131YI62_RHIAP	741	363	1640	97	99	22	8	0	1278	1	1		ferric reductase	8E-009	gi|746577606	66.2	210	441	31	48	48	143	37
Rm-27221	M	223	ARTHROPODA-UNIPROT	5-formyltetrahydrofolate cyclo-ligase	met/int	KOG	5e-54	98	hypothetical protein BRAFLDRAFT_124402	1E-044	gi|260830057	181	194	1033	44	67	19	107	3	3	27	1	Branchiostoma floridae	5-formyltetrahydrofolate cyclo-ligase	1E-100	tr|A0A131YQX6|A0A131YQX6_RHIAP	368	198	198	90	95	100	19	0	1	26	1		5-formyltetrahydrofolate cyclo-ligase	5E-019	gi|750069565	99	190	193	33	54	98	127	15
Rm-27858	M	202	ARTHROPODA-UNIPROT	5-formyltetrahydrofolate cyclo-ligase	met/int	KOG	9e-44	77	hypothetical protein BRAFLDRAFT_124402	1E-035	gi|260830057	150	155	1033	45	67	15	84	3	42	45	1	Branchiostoma floridae	5-formyltetrahydrofolate cyclo-ligase	2E-084	tr|A0A131YQX6|A0A131YQX6_RHIAP	313	202	198	78	82	102	44	27	24	1	1		5-formyltetrahydrofolate cyclo-ligase	2E-016	gi|647631179	89.7	154	184	33	56	84	102	15
Rm-15170	G	508	ARTHROPODA-UNIPROT	biotinidase and vanin	met/int	ARTHROPODA-UNIPROT	0	100	hypothetical protein BRAFLDRAFT_58955	3E-049	gi|260819788	198	465	456	31	49	102	320	40	9	63	1	Branchiostoma floridae	Pantetheine hydrolase	0.0	tr|A0A131YY28|A0A131YY28_RHIAP	879	464	464	92	95	100	37	0	1	45	1		hydratase	3E-007	gi|515152667	62	259	297	25	42	87	192	37
Rm-4375	M	333	ARTHROPODA-UNIPROT	Cobyrinic acid ac-diamide synthase	met/int	KOG	0	97.9	UPF0553 protein	2E-084	gi|1022759015	314	340	376	45	67	90	185	14	41	4	1	Daphnia magna	Cobyrinic acid ac diamide synthase	0.0	tr|A0A131YRH3|A0A131YRH3_RHIAP	638	333	333	92	95	100	25	0	1	1	1		hypothetical conserved protein	2E-019	gi|524701833	101	329	302	26	47	109	242	40
Rm-66371	I	266	ARTHROPODA-UNIPROT	Cobyrinic acid ac-diamide synthase	met/int	KOG	1e-80	92	UPF0553 protein	2E-061	gi|1022759015	237	288	376	42	60	77	166	47	90	25	1	Daphnia magna	Cobyrinic acid ac diamide synthase	1E-137	tr|A0A131YRH3|A0A131YRH3_RHIAP	489	307	333	79	82	92	62	41	27	1	1		hypothetical conserved protein	3E-010	gi|524701833	70.1	133	302	31	52	44	91	9
Rm-17507	M	207	ARTHROPODA-UNIPROT	Dihydrofolate reductase	met/int	KOG	4e-49	104.7	dihydrofolate reductase	2E-045	gi|72009986	183	192	189	47	65	102	100	18	9	16	1	Strongylocentrotus purpuratus	Dihydrofolate reductase	3E-099	tr|A0A131YXX8|A0A131YXX8_RHIAP	363	207	191	88	89	108	24	16	1	1	1		dihydrofolate reductase isoform 1	8E-034	gi|4503323	147	198	187	41	61	106	116	17
Rm-2030	V	1009	ARTHROPODA-UNIPROT	Flavin-containing amine oxidase	met/int	KOG	0	102.8	spermine oxidase	1E-120	gi|642912121	434	905	931	32	49	97	614	145	158	101	1	Tribolium castaneum	Spermine oxidase	0.0	tr|A0A131YD14|A0A131YD14_RHIAP	1975	1008	1089	94	97	93	58	0	82	2	1		hypothetical protein	3E-034	gi|918445880	152	502	443	27	44	113	364	82
Rm-67467	E	337	ARTHROPODA-UNIPROT	Gamma-glutamyl hydrolase	met/int	KOG	6e-72	86.7	gamma-glutamyl hydrolase	2E-071	gi|568258889	271	323	364	43	62	89	183	9	22	19	1	Anopheles darlingi	Gamma-glutamyl hydrolase	1E-147	tr|A0A131YL28|A0A131YL28_RHIAP	525	288	344	87	93	84	36	0	56	49	1		CTP synthase	0.010	gi|946860764	45.8	202	400	25	40	51	150	36
Rm-67468	M	312	ARTHROPODA-UNIPROT	Gamma-glutamyl hydrolase	met/int	KOG	2e-73	90.2	hypothetical protein BRAFLDRAFT_275351	5E-073	gi|260801493	276	292	317	48	66	92	150	7	30	21	1	Branchiostoma floridae	Putative gamma-glutamyl hydrolase conjugase folylpolygammaglutamyl hydrolase	1E-159	tr|L7M012|L7M012_9ACAR	563	311	312	88	92	100	36	0	1	1	1		CTP synthase	5E-004	gi|946860764	50.1	205	400	25	41	51	152	36
Rm-61629	M	653	ARTHROPODA-UNIPROT	Gamma-glutamylcysteine synthetase	met/int	KOG	0	100.1	glutamate--cysteine ligase, putative	0.0	gi|242008426	881	640	644	66	79	99	216	4	1	1	1	Pediculus humanus corporis	Glutamate-cysteine ligase catalytic subunit	0.0	tr|A0A131YIX0|A0A131YIX0_RHIAP	1300	653	653	97	98	100	18	0	1	1	1		non-ribosomal peptide synthetase	0.37	gi|740614354	42	72	4534	38	52	2	44	4
Rm-1275	M	172	ARTHROPODA-UNIPROT	Geranylgeranyl pyrophosphate synthase/Polyprenyl synthetase	met/int	KOG	9e-50	42.1	hypothetical protein BRAFLDRAFT_240454	4E-064	gi|260799425	244	172	328	66	86	52	57	0	157	1	1	Branchiostoma floridae	Decaprenyl-diphosphate synthase subunit 1	1E-090	tr|A0A131YRU0|A0A131YRU0_RHIAP	333	172	415	97	98	41	5	0	244	1	1		heptaprenyl diphosphate synthase component II	2E-020	gi|736620280	102	174	323	32	55	54	117	4
Rm-7207	M	269	ARTHROPODA-UNIPROT	Geranylgeranyl pyrophosphate synthase/Polyprenyl synthetase	met/int	KOG	0	81	geranylgeranyl pyrophosphate synthase	1E-103	gi|156554759	377	259	314	68	85	82	81	0	16	11	1	Nasonia vitripennis	Geranylgeranyl diphosphate synthase, type III	1E-150	tr|A0A131Z4F7|A0A131Z4F7_RHIAP	534	269	304	98	99	88	5	0	6	1	1		octaprenyl diphosphate synthase	5E-018	gi|643373768	96.3	253	323	26	50	78	186	12
Rm-54942	L	543	ARTHROPODA-UNIPROT	Glycerophosphocholine phosphodiesterase GPCPD1-like Protein	met/int	ARTHROPODA	1E-108	88.5	Glycerophosphocholine phosphodiesterase GPCPD1-like Protein	1E-108	gi|1004399333	393	532	601	38	60	89	325	24	10	34	1	Tribolium castaneum	Putative glycerol metabolic process	0.0	tr|L7M7R4|L7M7R4_9ACAR	1041	543	699	93	95	78	38	0	4	1	1		hypothetical protein	1E-008	gi|1020096144	66.2	168	273	29	43	62	119	29
Rm-1562	M	348	ARTHROPODA-UNIPROT	guanosine 5'-monophosphate oxidoreductase/ ou inosine monophosphate dehydrogenase	met/int	VIRUS	0	101.1	hypothetical protein DAPPUDRAFT_210496	1E-156	gi|321471647	553	345	351	77	87	98	76	0	1	1	1	Daphnia pulex	GMP reductase	0.0	tr|L7LZC5|L7LZC5_9ACAR	681	348	348	97	99	100	7	0	1	1	1		guanosine monophosphate reductase	1E-134	gi|829845965	482	343	347	68	83	99	107	1
Rm-48059	M	298	ARTHROPODA-UNIPROT	guanosine 5'-monophosphate oxidoreductase/ ou inosine monophosphate dehydrogenase	met/int	VIRUS	4e-86	83.7	hypothetical protein DAPPUDRAFT_210496	1E-125	gi|321471647	449	286	351	76	85	81	68	0	1	1	1	Daphnia pulex	GMP reductase	1E-157	tr|L7LTD1|L7LTD1_9ACAR	557	286	348	97	97	82	8	0	1	1	1		guanosine monophosphate reductase	1E-107	gi|829845965	393	284	347	67	82	82	92	1
Rm-70236	M	287	ARTHROPODA-UNIPROT	Methyltransferases	met/int	KOG	1e-57	77.6	hypothetical protein BRAFLDRAFT_266113	1E-051	gi|260808668	204	245	317	44	64	77	137	17	39	15	1	Branchiostoma floridae	Ubiquinone biosynthesis O-methyltransferase, mitochondrial	1E-128	tr|A0A131Z5Y2|A0A131Z5Y2_RHIAP	461	248	287	92	95	86	18	0	1	1	1		bifunctional 3-demethylubiquinone 3-O-methyltransferase/2-octaprenyl-6-hydroxy	4E-038	gi|926271415	162	222	253	40	58	88	132	12
Rm-31748	M	152	ARTHROPODA-UNIPROT	Molybdenum cofactor biosynthesis enzyme	met/int	COG	2e-52	91.7	cyclic pyranopterin monophosphate synthase, mitochondrial isoform X1	5E-043	gi|115709894	174	145	669	59	76	22	59	0	524	1	1	Strongylocentrotus purpuratus	Cyclic pyranopterin phosphate synthase	1E-074	tr|A0A131YP04|A0A131YP04_RHIAP	280	151	207	94	96	73	8	0	57	1	1		MULTISPECIES: cyclic pyranopterin monophosphate synthase accessory protein	1E-036	gi|924341212	156	146	162	53	70	90	68	2
Rm-69895	R	521	ARTHROPODA-UNIPROT	Molybdopterin biosynthesis enzyme	met/int	COG	3e-60	57.4	hypothetical protein DAPPUDRAFT_317081	1E-117	gi|321471040	424	457	678	47	67	67	238	11	54	18	1	Daphnia pulex	Putative molybdopterin biosynthesis protein (Fragment)	0.0	tr|L7ME56|L7ME56_9ACAR	795	449	681	88	93	66	51	0	48	7	1		molybdopterin molybdenumtransferase MoeA	9E-035	gi|643643654	153	211	403	42	61	52	122	9
Rm-70010	R	640	ARTHROPODA-UNIPROT	Molybdopterin biosynthesis protein	met/int	KOG	2e-89	103.6	hypothetical protein DAPPUDRAFT_317081	1E-173	gi|321471040	611	628	678	50	68	93	312	8	54	18	1	Daphnia pulex	Putative molybdopterin biosynthesis protein (Fragment)	0.0	tr|L7ME56|L7ME56_9ACAR	1104	634	681	87	93	93	79	0	48	7	1		molybdopterin molybdenumtransferase MoeA	4E-056	gi|516768276	224	426	438	37	51	97	265	31
Rm-78210	M	396	ARTHROPODA-UNIPROT	Molybdopterin biosynthesis-related protein	met/int	KOG	0	88.6	ubiquitin-like modifier-activating enzyme 5	1E-157	gi|1032739948	555	392	387	71	82	101	112	10	4	7	1	Nasonia vitripennis	Ubiquitin-like modifier-activating enzyme 5	0.0	tr|A0A131YTP3|A0A131YTP3_RHIAP	771	396	396	96	98	100	12	0	1	1	1		thiamine biosynthesis protein ThiF	3E-019	gi|924370096	101	207	339	35	49	61	133	20
Rm-70358	M	429	ARTHROPODA-UNIPROT	Molybdopterin synthase sulfurylase	met/int	KOG	0	100	adenylyltransferase and sulfurtransferase MOCS3-like isoform X2	1E-117	gi|780180503	422	444	455	49	66	98	225	15	12	1	1	Strongylocentrotus purpuratus	Adenylyltransferase and sulfurtransferase MOCS3	0.0	tr|A0A131Z1P6|A0A131Z1P6_RHIAP	824	429	429	95	97	100	21	0	1	1	1		sulfurylase	6E-087	gi|903251526	326	427	620	43	60	69	242	25
Rm-70359	Q	368	ARTHROPODA-UNIPROT	Molybdopterin synthase sulfurylase	met/int	KOG	0	86.6	adenylyltransferase and sulfurtransferase MOCS3-like isoform X3	1E-109	gi|780180520	395	380	455	52	69	84	181	12	76	1	1	Strongylocentrotus purpuratus	Adenylyltransferase and sulfurtransferase MOCS3	0.0	tr|A0A131Z1P6|A0A131Z1P6_RHIAP	718	368	429	95	97	86	18	0	62	1	1		MULTISPECIES: sulfurylase	1E-079	gi|734848953	301	368	620	43	60	59	207	13
Rm-130026	R	519	ARTHROPODA-UNIPROT	Nicotinic acid phosphoribosyltransferase	met/int	KOG	0	110	nicotinate phosphoribosyltransferase isoform X2	0.0	gi|189233641	649	462	550	69	82	84	143	2	19	51	1	Tribolium castaneum	Putative nicotinic acid phosphoribosyltransferase (Fragment)	0.0	tr|L7MG99|L7MG99_9ACAR	1003	510	617	97	98	83	12	0	36	1	1		nicotinate phosphoribosyltransferase	8E-076	gi|902789325	289	445	500	40	55	89	265	62
Rm-46482	M	368	ARTHROPODA-UNIPROT	Phosphoserine aminotransferase	met/int	KOG	0	99.4	probable phosphoserine aminotransferase	1E-120	gi|498997454	434	362	364	59	76	99	148	3	3	6	1	Ceratitis capitata	Phosphoserine aminotransferase	0.0	tr|A0A131YX94|A0A131YX94_RHIAP	734	368	368	98	99	100	5	0	1	1	1		phosphoserine transaminase	1E-104	gi|1004722729	382	368	361	52	72	102	174	10
Rm-6832	V	291	ARTHROPODA-UNIPROT	Polyprenyl synthetase	met/int	KOG	1e-66	83.5	Farnesyl pyrophosphate synthase	9E-056	gi|1022759024	218	256	347	42	62	74	147	6	77	24	1	Daphnia magna	Putative polyprenyl synthetase	1E-153	tr|L7LZQ1|L7LZQ1_9ACAR	543	288	414	93	95	70	20	0	126	3	1		geranylgeranyl diphosphate synthase	2E-015	gi|497725469	87.4	283	357	30	41	79	197	48
Rm-10681	M	283	ARTHROPODA-UNIPROT	Protein involved in ubiquinone biosynthesis	met/int	KOG	8e-84	84.6	Ubiquinone biosynthesis protein COQ4, mitochondrial	2E-072	gi|1022765824	273	231	302	55	74	76	102	0	39	38	1	Daphnia magna	Ubiquinone biosynthesis protein COQ4 homolog, mitochondrial	1E-157	tr|A0A131Z6F5|A0A131Z6F5_RHIAP	556	283	283	95	97	100	13	0	1	1	1		ATP-dependent DNA helicase RecG	0.11	gi|1020133727	42	66	719	36	50	9	42	2
Rm-5694	M	247	ARTHROPODA-UNIPROT	pyridoxal 5-phosphate	met/int	ARTHROPODA-UNIPROT	0	100	LOW QUALITY PROTEIN: proline synthase co-transcribed bacterial homolog protein	4E-070	gi|390363087	266	249	270	55	70	92	110	8	1	1	1	Strongylocentrotus purpuratus	Uncharacterized protein	1E-134	tr|L7M5G6|L7M5G6_9ACAR	479	247	247	95	97	100	10	0	1	1	1		hypothetical protein MC69_01900	1E-031	gi|721511234	140	240	233	42	55	103	139	17
Rm-76666	M	247	ARTHROPODA-UNIPROT	pyridoxal 5-phosphate	met/int	ARTHROPODA-UNIPROT	0	100	LOW QUALITY PROTEIN: proline synthase co-transcribed bacterial homolog protein	1E-070	gi|390363087	268	249	270	56	70	92	109	8	1	1	1	Strongylocentrotus purpuratus	Uncharacterized protein	1E-134	tr|L7M5G6|L7M5G6_9ACAR	480	247	247	95	97	100	10	0	1	1	1		hypothetical protein MC69_01900	6E-032	gi|721511234	142	237	233	40	56	102	141	11
Rm-76950	M	247	ARTHROPODA-UNIPROT	pyridoxal 5-phosphate	met/int	ARTHROPODA-UNIPROT	0	100	LOW QUALITY PROTEIN: proline synthase co-transcribed bacterial homolog protein	3E-071	gi|390363087	269	249	270	56	70	92	108	8	1	1	1	Strongylocentrotus purpuratus	Uncharacterized protein	1E-134	tr|L7M5G6|L7M5G6_9ACAR	479	247	247	95	97	100	11	0	1	1	1		hypothetical protein MC69_01900	6E-032	gi|721511234	142	237	233	40	56	102	141	11
Rm-23684	A	550	ARTHROPODA-UNIPROT	Pyridoxal-phosphate dependent enzyme	met/int	PFAM	9e-67	103.7	Cystathionine beta-synthase	0.0	gi|1022761340	639	502	524	61	77	96	193	2	18	32	1	Daphnia magna	Cystathionine beta-synthase (Fragment)	0.0	tr|L7MIU3|L7MIU3_9ACAR	1048	538	563	96	98	96	19	0	25	12	1		cystathionine beta-synthase	1E-085	gi|760002436	322	475	463	40	56	103	283	34
Rm-5442	M	324	ARTHROPODA-UNIPROT	Pyridoxal/pyridoxine/pyridoxamine kinase	met/int	KOG	6e-99	105.1	hypothetical protein DAPPUDRAFT_198770	7E-079	gi|321465772	295	321	304	48	68	106	165	29	9	6	1	Daphnia pulex	Pyridoxine kinase	1E-173	tr|A0A131Z5G5|A0A131Z5G5_RHIAP	609	327	327	96	97	100	12	3	1	1	1		pyridoxal kinase	2E-037	gi|982910460	160	254	290	36	60	88	162	3
Rm-36844	L	177	ARTHROPODA-UNIPROT	pyridoxamine-phosphate oxidase	met/int	TIGR	6e-58	69.4	pyridoxine-5'-phosphate oxidase	2E-040	gi|72014234	166	163	283	51	67	58	79	4	46	18	1	Strongylocentrotus purpuratus	Putative pyridoxamine-phosphate oxidase	2E-088	tr|L7M422|L7M422_9ACAR	326	177	251	90	96	71	16	0	6	1	1		pyridoxamine 5'-phosphate oxidase	8E-032	gi|759816624	140	151	215	50	62	70	75	2
Rm-36845	C	208	ARTHROPODA-UNIPROT	pyridoxamine-phosphate oxidase	met/int	TIGR	2e-63	80	pyridoxine-5'-phosphate oxidase	8E-048	gi|72014234	191	184	283	51	67	65	90	4	46	29	1	Strongylocentrotus purpuratus	Putative pyridoxamine-phosphate oxidase	1E-103	tr|L7M422|L7M422_9ACAR	377	202	251	91	96	80	17	0	1	7	1		pyridoxamine 5'-phosphate oxidase	2E-034	gi|663300022	149	170	210	51	62	81	83	3
Rm-54235	M	273	ARTHROPODA-UNIPROT	pyridoxine (pyridoxamine) 5'-phosphate oxidase	met/int	PRK	9e-77	51.5	hypothetical protein BRAFLDRAFT_104103	8E-091	gi|260820427	335	230	273	66	83	84	76	1	44	38	1	Branchiostoma floridae	NAD(P)H-hydrate epimerase	1E-153	tr|L7M079|L7M079_9ACAR	543	273	273	98	98	100	5	0	1	1	1		hypothetical protein	3E-016	gi|490568812	90.5	196	508	29	50	39	138	10
Rm-6485	M	171	ARTHROPODA-UNIPROT	Riboflavin kinase	met/int	KOG	1e-59	93.4	hypothetical protein DAPPUDRAFT_58831	2E-050	gi|321461574	199	143	170	60	79	84	56	0	9	15	1	Daphnia pulex	Riboflavin kinase	3E-094	tr|A0A131YJ67|A0A131YJ67_RHIAP	345	171	171	96	100	100	6	0	1	1	1		bifunctional riboflavin kinase/FMN adenylyltransferase	7E-016	gi|918242084	87.4	129	311	41	59	41	75	8
Rm-136737	M	434	CDD	S-adenosylhomocysteine hydrolase	met/int	KOG	0	100.2	adenosylhomocysteinase	0.0	gi|1036946168	716	431	432	80	89	100	85	0	2	4	1	Drosophila ficusphila	Adenosylhomocysteinase	0.0	tr|A0A131YT71|A0A131YT71_RHIAP	857	434	434	97	98	100	10	0	1	1	1		adenosylhomocysteinase	1E-151	gi|896550596	539	468	481	60	72	97	186	41
Rm-2912	M	412	ARTHROPODA-UNIPROT	S-adenosylmethionine synthetase	met/int	KOG	0	99.2	S-adenosylmethionine synthase	1E-178	gi|1022771110	624	380	398	77	88	95	85	0	19	33	1	Daphnia magna	S-adenosylmethionine synthase	0.0	tr|A0A131YF69|A0A131YF69_RHIAP	828	412	412	98	99	100	8	0	1	1	1		MULTISPECIES: methionine adenosyltransferase	1E-122	gi|656062515	444	382	403	57	75	95	163	16
Rm-3356	M	307	ARTHROPODA-UNIPROT	Ubiquinone biosynthesis methyltransferase COQ5	met/int	KOG	1e-92	105	uncharacterized protein Dana_GF20959	4E-081	gi|194763759	303	312	302	50	66	103	155	23	6	4	1	Drosophila ananassae	2-methoxy-6-polyprenyl-1,4-benzoquinol methylase, mitochondrial	1E-165	tr|L7LX76|L7LX76_9ACAR	582	307	307	93	96	100	19	0	1	1	1		MULTISPECIES: bifunctional demethylmenaquinone	6E-066	gi|737029269	255	265	258	51	66	103	129	24
Rm-76949	M	107	ARTHROPODA-UNIPROT	YggS family pyridoxal phosphate enzyme	met/int	REFSEQ-PROTOZOA	8e-11	41.6	AGAP001621-PA-like protein	2E-015	gi|668453697	82.4	101	255	48	57	40	52	13	1	5	1	Anopheles sinensis	Uncharacterized protein	1E-033	tr|L7M5G6|L7M5G6_9ACAR	144	76	247	97	97	31	2	0	1	1	1		YggS family pyridoxal phosphate enzyme	2E-007	gi|521290900	59.3	65	234	53	64	28	30	2
Rm-44374	G	308	ARTHROPODA-UNIPROT	20-hydroxysteroid dehydrogenase	met/lipd	ARTHROPODA-UNIPROT	0	100	hypothetical protein DAPPUDRAFT_231053	1E-092	gi|321468273	341	276	290	59	78	95	111	5	6	36	1	Daphnia pulex	Putative 20-hydroxysteroid dehydrogenase	1E-146	tr|A0A131XF63|A0A131XF63_9ACAR	520	277	277	90	96	100	26	0	1	32	1		dehydrogenase	1E-022	gi|739775596	111	283	245	33	46	116	188	46
Rm-81891	G	209	ARTHROPODA-UNIPROT	11beta-hydroxysteroid dehydrogenase type 1	met/lipd	CDD	2e-49	78	hypothetical protein DAPPUDRAFT_187647	7E-045	gi|321474507	181	198	331	47	65	60	104	3	53	1	1	Daphnia pulex	Dehydrogenase	1E-113	tr|A0A131Z113|A0A131Z113_RHIAP	408	209	326	96	98	64	7	0	56	1	1		short-chain dehydrogenase	7E-027	gi|779982949	124	186	280	38	56	66	115	4
Rm-18758	M	256	ARTHROPODA-UNIPROT	15-hydroxyprostaglandin dehydrogenase	met/lipd	KOG	3e-44	90	hypothetical protein BRAFLDRAFT_59751	3E-046	gi|260821245	186	264	257	41	57	103	155	21	3	4	1	Branchiostoma floridae	Putative 15-hydroxyprostaglandin dehydrogenase	1E-123	tr|A0A023GGV6|A0A023GGV6_9ACAR	442	252	254	82	91	99	44	0	1	1	1		short-chain dehydrogenase	7E-026	gi|766996108	122	250	252	34	51	99	163	21
Rm-23262	A	256	ARTHROPODA-UNIPROT	2-hydroxyacyl-CoA lyase 1-like	met/lipd	NO-TICK	1e-84	42.1	hypothetical protein BRAFLDRAFT_89457	2E-069	gi|260791257	264	253	563	50	69	45	125	2	311	2	1	Branchiostoma floridae	Putative thiamine pyrophosphate-requiring enzyme	1E-139	tr|L7M2H6|L7M2H6_9ACAR	498	256	574	94	96	45	14	0	319	1	1		oxalyl-CoA decarboxylase	2E-038	gi|926270880	164	226	581	41	57	39	133	19
Rm-20284	M	276	ARTHROPODA-UNIPROT	20-hydroxysteroid dehydrogenase	met/lipd	ARTHROPODA-UNIPROT	0	100	hypothetical protein DAPPUDRAFT_231053	4E-094	gi|321468273	345	276	290	59	77	95	111	5	6	4	1	Daphnia pulex	Carbonyl reductase 1	1E-149	tr|A0A131Z4Y0|A0A131Z4Y0_RHIAP	528	276	276	92	96	100	20	0	1	1	1		dehydrogenase	9E-025	gi|518985508	118	273	254	35	46	107	177	35
Rm-74118	M	274	ARTHROPODA-UNIPROT	20-hydroxysteroid dehydrogenase	met/lipd	ARTHROPODA-UNIPROT	0	98.9	hypothetical protein DAPPUDRAFT_231053	1E-093	gi|321468273	344	273	290	61	80	94	106	5	6	5	1	Daphnia pulex	Putative 20-hydroxysteroid dehydrogenase	1E-146	tr|L7M5Y8|L7M5Y8_9ACAR	518	274	277	93	97	99	18	0	1	1	1		short-chain dehydrogenase	2E-024	gi|916818012	117	257	253	34	49	102	168	36
[truncated: 2,770 more rows]
[truncated: 158 more columns]
