# Supplementary material for: A proteomic insight into vitellogenesis during tick ovary maturation
Source: Sci Rep. 2018 Mar 16;8:4698. doi: 10.1038/s41598-018-23090-2 (PMC5856802; doi:10.1038/s41598-018-23090-2)
Supplement: Supplementary file 3 — Table S2 [file 41598_2018_23090_MOESM3_ESM.xls]

## Sheet: IDcomare normal proteins
Contig	Comment	Class(Cluster)a	PEF-10					PEF-24					PEF-35					PEF-53					PEF-84					PEF-189					PEF-270					FEF-D1					FEF-D3
			Peptide count	NSAF	EMPAI	Spectral count	Sequence coverage	Peptide count	NSAF	EMPAI	Spectral count	Sequence coverage	Peptide count	NSAF	EMPAI	Spectral count	Sequence coverage	Peptide count	NSAF	EMPAI	Spectral count	Sequence coverage	Peptide count	NSAF	EMPAI	Spectral count	Sequence coverage	Peptide count	NSAF	EMPAI	Spectral count	Sequence coverage	Peptide count	NSAF	EMPAI	Spectral count	Sequence coverage	Peptide count	NSAF	EMPAI	Spectral count	Sequence coverage	Peptide count	NSAF	EMPAI	Spectral count	Sequence coverage
Rm-44374	20-hydroxysteroid dehydrogenase	met/lipd	7	0.00101817	1.36048	84	0.373	11	0.00170309	1.87078	148	0.458	11	0.000894312	1.99916	91	0.477	10	0.000853478	1.68534	35	0.429	2	0.000670646	0.161449	31	0.065	5	0.00185439	0.485936	91	0.172	11	0.000802555	1.25944	58	0.354	8	0.00181996	1.62422	112	0.419	4	0.000221719	0.614359	7	0.208
Rm-58587	Coiled-coil-helix-coiled-coil-helix domain-containing protein 3	met/energy	2	4.05794e-05	0.333522	2	0.125	0	0	0	0	0	0	0	0	0	0	0	0	0	0	0	0	0	0	0	0	0	0	0	0	0	0	0	0	0	0	0	0	0	0	0	0	0	0	0	0
Rm-22741	isocitrate dehydrogenase	met/energy	0	0	0	0	0	3	9.12686e-05	0.64059	6	0.215	0	0	0	0	0	0	0	0	0	0	0	0	0	0	0	3	0.000161624	0.330454	6	0.124	0	0	0	0	0	0	0	0	0	0	0	0	0	0	0
Rm-12428	pyruvate dehydrogenase complex dihydrolipoamide acetyltransferase	met/energy	3	6.24298e-05	0.393157	5	0.144	2	8.29761e-05	0.241652	7	0.094	3	6.07405e-05	0.309182	6	0.117	2	5.02382e-05	0.2218	2	0.087	2	6.68547e-05	0.288249	3	0.11	4	0.000251895	0.625549	12	0.211	4	8.55219e-05	0.610646	6	0.207	0	0	0	0	0	0	0	0	0	0
Rm-63324	Secreted protein 36	s/	0	0	0	0	0	0	0	0	0	0	0	0	0	0	0	0	0	0	0	0	0	0	0	0	0	0	0	0	0	0	2	4.24064e-05	0.315225	2	0.119	0	0	0	0	0	2	0.000145606	0.330454	3	0.124
Rm-80244	thioredoxin/protein disulfide isomerase	pm	2	0.0001009	0.452112	4	0.162	4	0.000119739	0.892344	5	0.277	4	0.000245424	0.892344	12	0.277	2	0.000152242	0.452112	3	0.162	0	0	0	0	0	0	0	0	0	0	3	0.000345555	0.520548	12	0.182	0	0	0	0	0	0	0	0	0	0
Rm-3998	1,2-dihydroxy-3-keto-5-methylthiopentene dioxygenase	met/aa	0	0	0	0	0	2	9.57909e-05	0.364583	5	0.135	2	8.18081e-05	0.667247	5	0.222	2	0.000121794	0.527566	3	0.184	0	0	0	0	0	0	0	0	0	0	2	0.000115185	0.527566	5	0.184	0	0	0	0	0	0	0	0	0	0
Rm-6513	1,2-dihydroxy-3-keto-5-methylthiopentene dioxygenase	met/aa	0	0	0	0	0	2	0.000111455	0.435489	5	0.157	2	9.51856e-05	0.81134	5	0.258	2	0.00014171	0.636817	3	0.214	0	0	0	0	0	0	0	0	0	0	2	0.00013402	0.636817	5	0.214	0	0	0	0	0	0	0	0	0	0
Rm-81891	11beta-hydroxysteroid dehydrogenase type 1	met/lipd	0	0	0	0	0	0	0	0	0	0	3	4.34483e-05	0.625549	3	0.211	0	0	0	0	0	0	0	0	0	0	0	0	0	0	0	0	0	0	0	0	0	0	0	0	0	0	0	0	0	0
Rm-27089	14 kDa subunit splicing factor 3b	tm	2	5.045e-05	0.475707	2	0.169	0	0	0	0	0	0	0	0	0	0	0	0	0	0	0	0	0	0	0	0	0	0	0	0	0	0	0	0	0	0	0	0	0	0	0	0	0	0	0	0
Rm-8761	14-3-3 family protein	st	11	0.00252289	1.46037	173	0.391	14	0.000858376	2.25087	62	0.512	11	0.000898611	1.91743	76	0.465	11	0.00170162	1.91743	58	0.465	5	0.00171785	0.513561	66	0.18	5	0.000367757	0.566751	15	0.195	20	0.00184791	3.57088	111	0.66	10	0.00146627	0.999862	75	0.301	6	0.000838374	1.1677	22	0.336
Rm-10953	14-alpha-glucan branching enzyme/starch branching enzyme II	met/carb	0	0	0	0	0	3	1.55223e-05	0.124605	3	0.051	0	0	0	0	0	0	0	0	0	0	0	0	0	0	0	0	0	0	0	0	3	3.11083e-05	0.135011	5	0.055	2	1.46128e-05	0.156112	2	0.063	0	0	0	0	0
Rm-18758	15-hydroxyprostaglandin dehydrogenase	met/lipd	0	0	0	0	0	0	0	0	0	0	0	0	0	0	0	0	0	0	0	0	0	0	0	0	0	0	0	0	0	0	2	4.99435e-05	0.309182	3	0.117	0	0	0	0	0	0	0	0	0	0
Rm-11945	16S rRNA methyltransferase H	ps	0	0	0	0	0	2	5.98188e-05	0.202264	4	0.08	3	6.38587e-05	0.690441	5	0.228	2	6.33806e-05	0.3122	2	0.118	0	0	0	0	0	0	0	0	0	0	3	5.39474e-05	0.503142	3	0.177	0	0	0	0	0	0	0	0	0	0
Rm-70763	2',3'-cyclic-nucleotide 3'-phosphodiesterase	met/nuc	2	4.8665e-05	0.127197	7	0.052	2	1.98004e-05	0.127197	3	0.052	0	0	0	0	0	0	0	0	0	0	0	0	0	0	0	0	0	0	0	0	3	2.38092e-05	0.224616	3	0.088	0	0	0	0	0	0	0	0	0	0
Rm-20284	20-hydroxysteroid dehydrogenase	met/lipd	6	0.00119033	0.883649	88	0.275	8	0.00186202	1.2856	145	0.359	13	0.0011296	2.52371	103	0.547	12	0.000979644	1.86418	36	0.457	2	0.000434556	0.180321	18	0.072	6	0.00284257	0.706082	125	0.232	15	0.000957371	2.3266	62	0.522	8	0.00233924	1.50611	129	0.399	4	0.000494851	0.678804	14	0.225
Rm-74118	20-hydroxysteroid dehydrogenase	met/lipd	3	0.000912888	0.559552	67	0.193	5	0.00165571	1.12814	128	0.328	6	0.000806437	1.29615	73	0.361	6	0.000657863	0.845015	24	0.266	0	0	0	0	0	3	0.00196996	0.25603	86	0.099	4	0.000591059	0.671091	38	0.223	4	0.00184486	0.741807	101	0.241	0	0	0	0	0
Rm-23854	20S proteasome regulatory subunit alpha type PSMA1/PRE5	prot	11	0.00107715	0.815516	88	0.259	15	0.000499683	1.14289	43	0.331	11	0.000387046	0.774189	39	0.249	10	0.000615624	0.584893	25	0.2	5	0.00043693	0.282331	20	0.108	5	0.000288097	0.352073	14	0.131	17	0.000530984	1.34423	38	0.37	7	0.000393827	0.435489	24	0.157	3	0.000287871	0.264736	9	0.102
Rm-4893	20S proteasome regulatory subunit alpha type PSMA2/PRE8	prot	8	0.00078176	1.83792	49	0.453	9	0.0008482	1.77971	56	0.444	10	0.00068558	1.86418	53	0.457	8	0.000641932	2.4914	20	0.543	4	0.000597979	0.840772	21	0.265	6	0.000751021	1.2856	28	0.359	9	0.000564603	3.73151	31	0.675	9	0.000705817	2.74111	33	0.573	5	0.000416907	0.972423	10	0.295
Rm-56684	20S proteasome regulatory subunit alpha type PSMA3/PRE10	prot	5	0.00019183	0.633052	13	0.213	8	0.00117675	0.774189	84	0.249	7	0.000490525	0.606941	41	0.206	5	0.000593724	0.958845	20	0.292	7	0.00173822	1.07014	66	0.316	5	0.000967506	0.710015	39	0.233	7	0.00038744	0.606941	23	0.206	4	0.00083085	0.492794	42	0.174	3	0.000192799	0.506607	5	0.178
Rm-10100	20S proteasome regulatory subunit alpha type PSMA4/PRE9	prot	12	0.000422638	1.44906	30	0.389	9	0.000561732	1.86418	42	0.457	11	0.000399779	2.25837	35	0.513	6	0.000311761	1.66686	11	0.426	3	0.000603459	0.492794	24	0.174	4	0.000307898	1.00447	13	0.302	10	0.000418143	1.93765	26	0.468	8	0.000358841	1.98538	19	0.475	0	0	0	0	0
Rm-50848	20S proteasome regulatory subunit alpha type PSMA5/PUP2	prot	7	0.00056606	1.58226	42	0.412	7	0.00037106	1.49459	29	0.397	10	0.000327823	1.58226	30	0.412	7	0.000271141	1.58226	10	0.412	3	0.000216494	0.383566	9	0.141	3	0.000317218	0.452112	14	0.162	5	0.000153857	0.648162	10	0.217	7	0.000650454	1.18273	36	0.339	5	0.000246532	0.958845	7	0.292
Rm-50849	20S proteasome regulatory subunit alpha type PSMA5/PUP2	prot	7	0.000650617	1.97167	42	0.473	7	0.000426488	1.85759	29	0.456	10	0.000376793	1.97167	30	0.473	7	0.000311643	1.97167	10	0.473	3	0.000248833	0.452112	9	0.162	3	0.000364603	0.538155	14	0.187	5	0.00017684	0.774189	10	0.249	7	0.000747617	1.45471	36	0.39	5	0.000283358	1.1677	7	0.336
Rm-45624	20S proteasome regulatory subunit alpha type PSMA6/SCL1	prot	10	0.000622217	0.981527	41	0.297	8	0.000489858	0.94536	34	0.289	6	0.000209176	0.581248	17	0.199	6	0.000366371	0.770109	12	0.248	2	8.12584e-05	0.442115	3	0.159	6	0.000255138	0.927525	10	0.285	8	0.000294518	1.32274	17	0.366	6	0.00229899	0.770109	113	0.248	3	0.000317256	0.374042	8	0.138
Rm-68204	20S proteasome regulatory subunit beta type PSMB2/PRE1	prot	5	0.00075032	0.990673	41	0.299	6	0.000694954	1.22843	40	0.348	9	0.000548997	2.27341	37	0.515	4	0.0004418	0.990673	12	0.299	2	0.000653254	0.588547	20	0.201	5	0.00132296	1.01372	43	0.304	8	0.000313371	1.69774	15	0.431	4	0.000318939	1.38232	13	0.377	2	0.000191287	0.570363	4	0.196
Rm-12225	20S proteasome regulatory subunit beta type PSMB3/PUP3	prot	3	0.000236746	0.674943	13	0.224	4	0.00019018	0.659587	11	0.22	6	0.000295307	0.853532	20	0.268	3	0.000109911	0.531088	3	0.185	0	0	0	0	0	3	0.000244932	0.531088	8	0.185	4	0.000187105	0.531088	9	0.185	4	0.000463867	0.874995	19	0.273	0	0	0	0	0
Rm-6414	20S proteasome regulatory subunit beta type PSMB5/PSMB8/PRE2	prot	8	0.000363896	0.790606	27	0.253	8	0.000575783	0.790606	45	0.253	6	0.000229476	0.361445	21	0.134	5	0.000216913	0.230269	8	0.09	4	0.000481097	0.336596	20	0.126	6	0.000657095	0.452112	29	0.162	6	0.000307714	0.541701	20	0.188	4	0.000271022	0.406048	15	0.148	3	0.000352189	0.180321	10	0.072
Rm-77490	20S proteasome regulatory subunit beta type PSMB5/PSMB8/PRE2	prot	6	0.000295441	0.513561	22	0.18	7	0.000509966	0.757924	40	0.245	5	0.000217763	0.336596	20	0.126	5	0.000216133	0.230269	8	0.09	3	0.000455398	0.210598	19	0.083	6	0.000632154	0.65577	28	0.219	6	0.000306607	0.61808	20	0.209	5	0.000288051	0.629296	16	0.212	2	0.000280737	0.0690548	8	0.029
Rm-24685	20S proteasome regulatory subunit beta type PSMB6/PSMB9/PRE3	prot	3	0.000513329	0.247383	33	0.096	5	0.000221516	0.958845	15	0.292	6	0.00023963	1.15278	19	0.333	4	0.000156471	0.663413	5	0.221	0	0	0	0	0	4	0.000183061	0.761976	7	0.246	4	0.000106546	0.468926	6	0.167	5	0.000333659	0.995262	16	0.3	0	0	0	0	0
Rm-46347	20S proteasome regulatory subunit beta type PSMB7/PSMB10/PUP1	prot	14	0.000805748	2.4914	60	0.543	7	0.00030598	1.07491	24	0.317	7	0.000228651	1.10863	21	0.324	4	0.000270166	0.438799	10	0.158	6	0.000311588	1.02302	13	0.306	6	0.000677308	0.990673	30	0.299	6	0.000183964	0.552387	12	0.191	7	0.000306054	0.786488	17	0.252	3	0.000210553	0.402814	6	0.147
Rm-179824	24-dienoyl-CoA reductase mitochondrial-like	met/energy	0	0	0	0	0	2	5.97348e-05	0.698244	3	0.23	2	5.10152e-05	0.213389	3	0.084	0	0	0	0	0	0	0	0	0	0	0	0	0	0	0	0	0	0	0	0	0	0	0	0	0	0	0	0	0	0
Rm-179825	24-dienoyl-CoA reductase mitochondrial-like	met/energy	0	0	0	0	0	5	6.9269e-05	0.807174	6	0.257	2	2.95788e-05	0.119438	3	0.049	0	0	0	0	0	0	0	0	0	0	0	0	0	0	0	0	0	0	0	0	0	0	0	0	0	0	0	0	0	0
Rm-179826	24-dienoyl-CoA reductase mitochondrial-like	met/energy	0	0	0	0	0	4	5.77242e-05	0.489361	5	0.173	3	3.94384e-05	0.361445	4	0.134	0	0	0	0	0	0	0	0	0	0	3	6.13328e-05	0.603245	3	0.205	0	0	0	0	0	0	0	0	0	0	0	0	0	0	0
Rm-5137	26S protease regulatory subunit 6A-like	pm/protease	10	0.000649646	0.981527	75	0.297	15	0.000444061	1.61818	54	0.418	21	0.000498631	1.45471	71	0.39	5	0.000278816	0.355189	16	0.132	0	0	0	0	0	3	5.82495e-05	0.270574	4	0.104	12	0.000306536	1.0893	31	0.32	12	0.000801245	1.02302	69	0.306	5	0.000226349	0.462177	10	0.165
Rm-65379	26S protease regulatory subunit 6B-like	pm/protease	9	0.000245852	1.25944	27	0.354	9	0.000233403	0.927525	27	0.285	14	0.000243629	1.208	33	0.344	10	0.000366371	0.949845	20	0.29	5	0.000146265	0.465548	9	0.166	2	9.18496e-05	0.0568175	6	0.024	19	0.000530132	2.01995	51	0.48	8	0.000146484	0.845015	12	0.266	4	0.000285531	0.541701	12	0.188
Rm-65446	26S protease regulatory subunit 6B-like	pm/protease	4	0.00019649	1.24388	12	0.351	6	0.000202085	1.4322	13	0.386	6	0.000159311	1.33346	12	0.368	4	0.000428236	0.794734	13	0.254	4	0.000204572	0.794734	7	0.254	0	0	0	0	0	8	0.000504692	2.39625	27	0.531	3	6.58537e-05	0.887991	3	0.276	3	0.000342303	0.794734	8	0.254
Rm-70274	26S protease regulatory subunit 7-like protein	pm/protease	6	0.00022314	0.409289	26	0.149	4	0.000130364	0.25603	16	0.099	5	0.000118293	0.324342	17	0.122	2	8.63288e-05	0.148154	5	0.06	0	0	0	0	0	0	0	0	0	0	9	0.000166555	0.733804	17	0.239	4	0.000172582	0.336596	15	0.126	0	0	0	0	0
Rm-70286	26S protease regulatory subunit 7-like protein	pm/protease	6	0.000205648	0.374042	26	0.138	4	0.000120145	0.233105	16	0.091	5	0.00010902	0.294196	17	0.112	2	7.95615e-05	0.135011	5	0.055	0	0	0	0	0	0	0	0	0	0	8	0.000144469	0.559552	16	0.193	4	0.000159053	0.309182	15	0.117	0	0	0	0	0
Rm-56203	26S proteasome non-ATPase regulatory subunit 4-like	prot	2	0.000306008	0.303167	5	0.115	0	0	0	0	0	0	0	0	0	0	2	0.000369374	0.303167	3	0.115	0	0	0	0	0	0	0	0	0	0	0	0	0	0	0	0	0	0	0	0	0	0	0	0	0
Rm-56797	26S proteasome non-ATPase regulatory subunit 4-like	prot	2	5.97328e-05	0.258925	4	0.1	2	7.08853e-05	0.258925	5	0.1	2	7.26456e-05	0.258925	6	0.1	2	0.00012017	0.258925	4	0.1	0	0	0	0	0	0	0	0	0	0	3	6.81895e-05	0.629296	4	0.212	0	0	0	0	0	0	0	0	0	0
Rm-19052	26S proteasome non-ATPase regulatory subunit 5	prot	7	0.000111331	0.496236	15	0.175	13	0.000253665	1.13796	36	0.33	8	0.000114336	0.531088	19	0.185	0	0	0	0	0	2	0.000238444	0.169499	18	0.068	0	0	0	0	0	8	0.00011862	0.710015	14	0.233	2	2.98502e-05	0.185769	3	0.074	0	0	0	0	0
Rm-37488	26S proteasome non-ATPase regulatory subunit 8-like	prot	9	0.000749489	1.77332	53	0.443	12	0.000738388	1.74789	55	0.439	16	0.000665001	2.05492	58	0.485	14	0.000967275	2.82825	34	0.583	6	0.000580505	0.644372	23	0.216	9	0.000760774	1.54097	32	0.405	8	0.000322867	1.15278	20	0.333	5	0.00026541	1.15278	14	0.333	7	0.000258672	1.31206	7	0.364
Rm-37489	26S proteasome non-ATPase regulatory subunit 8-like	prot	7	0.000707065	1.24905	50	0.352	10	0.000657837	1.37137	49	0.375	11	0.000481552	1.63027	42	0.42	10	0.000597435	2.3037	21	0.519	3	0.000429069	0.419058	17	0.152	7	0.000689452	1.1928	29	0.341	7	0.000274437	0.857804	17	0.269	5	0.00026541	1.15278	14	0.333	4	0.000147813	0.840772	4	0.265
Rm-17503	26S proteasome regulatory complex ATPase RPT1	prot	8	0.000167163	0.644372	18	0.216	12	0.000273314	1.22843	31	0.348	7	8.28256e-05	0.923092	11	0.284	5	0.000112099	0.503142	6	0.177	0	0	0	0	0	0	0	0	0	0	8	0.000127219	0.95434	12	0.291	6	0.000236549	0.794734	19	0.254	2	4.85355e-05	0.180321	2	0.072
Rm-71747	26S proteasome regulatory complex ATPase RPT2	prot	3	4.53071e-05	0.210598	5	0.083	9	0.000163449	0.729816	19	0.238	11	0.000220405	1.15278	30	0.333	12	0.000328133	1.0893	18	0.32	0	0	0	0	0	0	0	0	0	0	9	0.00021723	0.749847	21	0.243	5	0.000170069	0.61808	14	0.209	2	4.73574e-05	0.235947	2	0.092
Rm-69248	26S proteasome regulatory complex ATPase RPT5	prot	6	0.000168167	0.415794	20	0.151	6	0.000159652	0.364583	20	0.135	9	0.000136347	0.584893	20	0.2	5	0.00011841	0.393157	7	0.144	0	0	0	0	0	0	0	0	0	0	8	0.000163179	0.489361	17	0.173	4	0.00010145	0.276439	9	0.106	2	6.59164e-05	0.127197	3	0.052
Rm-72104	26S proteasome regulatory complex subunit RPN1/PSMD2	prot	16	0.000209266	0.778279	50	0.25	25	0.000286084	1.49459	72	0.397	13	0.000105195	0.667247	31	0.222	5	8.41996e-05	0.244515	10	0.095	8	0.000171809	0.399587	23	0.146	6	0.000112581	0.370882	16	0.137	19	0.000291449	0.923092	61	0.284	13	0.000274932	0.883649	49	0.275	6	8.74944e-05	0.227439	8	0.089
Rm-56204	26S proteasome regulatory complex subunit RPN10/PSMD4	prot	10	0.000313413	0.678804	34	0.225	8	0.000253787	0.678804	29	0.225	9	0.000246636	0.678804	33	0.225	10	0.000352349	0.678804	19	0.225	0	0	0	0	0	2	3.09945e-05	0.0399202	2	0.017	7	0.000168369	0.592209	16	0.202	7	0.000185366	0.577611	15	0.198	4	0.000144528	0.205036	6	0.081
Rm-47457	26S proteasome regulatory complex subunit RPN11	prot	8	0.000780272	1.81838	65	0.45	8	0.00120801	2.03389	106	0.482	8	0.000350381	1.83792	36	0.453	5	0.000482997	1.22331	20	0.347	4	0.00186398	0.513561	87	0.18	4	0.00165487	0.524053	82	0.183	7	0.000424814	1.03704	31	0.309	6	0.000354043	1.32809	22	0.367	5	0.000313686	0.836538	10	0.264
Rm-47459	26S proteasome regulatory complex subunit RPN11	prot	3	0.000342219	0.678804	11	0.225	3	0.0013291	1.03236	45	0.308	2	0.000126121	0.309182	5	0.117	2	0.000250354	0.584893	4	0.2	3	0.0043866	0.883649	79	0.275	3	0.00313819	0.918669	60	0.283	4	0.000284123	1.32809	8	0.367	2	0.000166829	0.678804	4	0.225	3	0.000325188	0.584893	4	0.2
Rm-18010	26S proteasome regulatory complex subunit RPN2/PSMD1	prot	15	0.000384577	0.588547	106	0.201	19	0.000516656	0.674943	150	0.224	8	4.41239e-05	0.318257	15	0.12	2	2.18968e-05	0.0209395	3	0.009	12	0.000343196	0.419058	53	0.152	20	0.000890527	0.674943	146	0.224	16	0.000144961	0.595879	35	0.203	11	0.00074903	0.321296	154	0.121	0	0	0	0	0
Rm-26675	26S proteasome regulatory complex subunit RPN3/PSMD3	prot	9	0.000209904	0.678804	28	0.225	13	0.00064053	0.588547	90	0.201	12	0.00012764	0.603245	21	0.205	3	7.54077e-05	0.0964782	5	0.04	8	0.000749274	0.396368	56	0.145	9	0.000957842	0.489361	76	0.173	12	0.000188274	0.702159	22	0.231	6	0.000241199	0.264736	24	0.102	5	0.000156717	0.306171	8	0.116
Rm-58652	26S proteasome regulatory complex subunit RPN5/PSMD12	prot	9	0.000162317	0.674943	20	0.224	11	0.000177213	0.659587	23	0.22	6	6.58022e-05	0.462177	10	0.165	3	6.53096e-05	0.1324	4	0.054	3	0.000101396	0.216186	7	0.085	4	9.55103e-05	0.185769	7	0.074	7	0.000101914	0.358313	11	0.133	3	6.52811e-05	0.180321	6	0.072	0	0	0	0	0
Rm-139162	26S proteasome regulatory complex subunit RPN6/PSMD11	prot	12	0.000269772	0.95434	31	0.291	12	0.000396561	1.14289	48	0.331	14	0.000275173	1.00909	39	0.303	13	0.000332638	1.15278	19	0.333	2	4.65957e-05	0.169499	3	0.068	3	7.31514e-05	0.233105	5	0.091	13	0.000288097	1.09894	29	0.322	8	0.000501655	0.737801	43	0.24	8	0.000227404	0.717908	10	0.235
Rm-68790	26S proteasome regulatory complex subunit RPN7/PSMD6	prot	4	0.00017625	0.995262	11	0.3	7	0.000456343	1.5293	30	0.403	7	0.000207856	1.5293	16	0.403	3	0.000128937	0.757924	4	0.245	4	0.000629142	0.671091	22	0.223	4	0.000538746	0.81134	20	0.258	9	0.000457279	1.63633	25	0.421	4	0.000214802	0.706082	10	0.232	0	0	0	0	0
Rm-68791	26S proteasome regulatory complex subunit RPN7/PSMD6	prot	5	0.00018999	0.625549	20	0.211	11	0.000450924	1.11836	50	0.326	10	0.000177147	0.972423	23	0.295	5	0.000133777	0.588547	7	0.201	5	0.000474731	0.428894	28	0.155	5	0.00035135	0.534617	22	0.186	14	0.000466309	1.46604	43	0.392	5	0.000191026	0.479108	15	0.17	0	0	0	0	0
Rm-6507	26S proteasome regulatory complex subunit RPN8/PSMD7	prot	7	0.000751431	0.599558	63	0.204	10	0.000600147	0.749847	53	0.243	9	0.000560895	0.625549	58	0.211	8	0.000599889	1.21309	25	0.345	6	0.000212881	0.44544	10	0.16	7	0.00132346	0.499685	66	0.176	11	0.000531028	1.43781	39	0.387	5	0.00020787	0.499685	13	0.176	2	0.000218177	0.174898	7	0.07
Rm-68054	26S proteasome regulatory complex subunit RPN9/PSMD13	prot	10	0.000388263	1.01372	39	0.304	8	0.000302444	0.737801	32	0.24	15	0.000330941	1.65461	41	0.424	5	0.000140198	0.342765	7	0.128	5	0.000390907	0.644372	22	0.216	7	0.000334741	0.706082	20	0.232	9	0.000238663	0.782379	21	0.251	5	0.000200195	0.584893	15	0.2	2	0.000130075	0.25603	5	0.099
Rm-3543	26s proteasome regulatory subunit	prot	2	7.5996e-05	0.172195	8	0.069	4	8.11663e-05	0.364583	9	0.135	2	3.85102e-05	0.164126	5	0.066	2	3.82219e-05	0.185769	2	0.074	2	3.39094e-05	0.1508	2	0.061	0	0	0	0	0	0	0	0	0	0	2	7.64104e-05	0.227439	6	0.089	0	0	0	0	0
Rm-65271	28S ribosomal protein	ps	0	0	0	0	0	2	1.98558e-05	0.137627	2	0.056	0	0	0	0	0	0	0	0	0	0	0	0	0	0	0	0	0	0	0	0	0	0	0	0	0	0	0	0	0	0	0	0	0	0	0
Rm-65272	28S ribosomal protein	ps	0	0	0	0	0	2	3.77049e-05	0.276439	2	0.106	0	0	0	0	0	0	0	0	0	0	0	0	0	0	0	0	0	0	0	0	0	0	0	0	0	0	0	0	0	0	0	0	0	0	0
Rm-67776	28s ribosomal protein s18a	ps	0	0	0	0	0	0	0	0	0	0	3	5.31035e-05	0.625549	3	0.211	2	8.78434e-05	0.419058	2	0.152	0	0	0	0	0	0	0	0	0	0	0	0	0	0	0	0	0	0	0	0	0	0	0	0	0
Rm-67315	28S ribosomal protein S2 mitochondrial-like	ps	0	0	0	0	0	4	9.41997e-05	0.644372	8	0.216	4	6.03369e-05	0.815516	6	0.259	2	4.99044e-05	0.288249	2	0.11	0	0	0	0	0	0	0	0	0	0	0	0	0	0	0	0	0	0	0	0	0	0	0	0	0
Rm-83117	28S ribosomal protein S29 mitochondrial-like	ps	2	1.87133e-05	0.273503	2	0.105	5	5.32972e-05	0.531088	6	0.185	4	3.79311e-05	0.455459	5	0.163	0	0	0	0	0	0	0	0	0	0	0	0	0	0	0	2	3.20439e-05	0.244515	3	0.095	0	0	0	0	0	0	0	0	0	0
Rm-62669	28s ribosomal protein s6	ps	0	0	0	0	0	0	0	0	0	0	2	0.00017053	0.406048	8	0.148	0	0	0	0	0	0	0	0	0	0	0	0	0	0	0	0	0	0	0	0	0	0	0	0	0	0	0	0	0	0
Rm-62668	28s ribosomal protein s6 mitochondrial	ps	0	0	0	0	0	0	0	0	0	0	0	0	0	0	0	0	0	0	0	0	0	0	0	0	0	0	0	0	0	0	0	0	0	0	0	0	0	0	0	0	0	0	0	0	0
Rm-68264	28S ribosomal protein S9 mitochondrial-like	ps	2	3.70551e-05	0.14025	4	0.057	4	0.00013192	0.235947	15	0.092	4	9.7642e-05	0.315225	13	0.119	6	0.000149094	0.367729	8	0.136	0	0	0	0	0	2	9.3445e-05	0.0471286	6	0.02	4	4.23012e-05	0.207814	4	0.082	0	0	0	0	0	2	4.8415e-05	0.193988	2	0.077
Rm-68265	28S ribosomal protein S9 mitochondrial-like	ps	2	3.66909e-05	0.14025	4	0.057	4	0.000130624	0.233105	15	0.091	4	9.66823e-05	0.3122	13	0.118	6	0.000147629	0.364583	8	0.135	0	0	0	0	0	2	9.25266e-05	0.0471286	6	0.02	4	4.18854e-05	0.205036	4	0.081	0	0	0	0	0	2	4.79392e-05	0.191242	2	0.076
Rm-23262	2-hydroxyacyl-CoA lyase 1-like	met/lipd	0	0	0	0	0	2	2.76896e-05	0.406048	2	0.148	2	2.36477e-05	0.406048	2	0.148	0	0	0	0	0	0	0	0	0	0	0	0	0	0	0	0	0	0	0	0	0	0	0	0	0	0	0	0	0	0
Rm-14014	2-oxoisovalerate dehydrogenase subunit beta mitochondrial-like	met/energy	4	9.49144e-05	0.778279	6	0.25	3	7.50903e-05	0.958845	5	0.292	3	5.13034e-05	0.832314	4	0.263	0	0	0	0	0	0	0	0	0	0	0	0	0	0	0	0	0	0	0	0	0	0	0	0	0	0	0	0	0	0
Rm-88270	2-polyprenylphenol hydroxylase and related flavodoxin oxidoreductases	met/int	0	0	0	0	0	0	0	0	0	0	0	0	0	0	0	0	0	0	0	0	0	0	0	0	0	0	0	0	0	0	2	5.87031e-05	0.156112	5	0.063	0	0	0	0	0	5	0.000188125	0.577611	7	0.198
Rm-24843	30S ribosomal protein S7	ps	4	0.000687713	0.336596	35	0.126	2	0.000447696	0.227439	24	0.089	2	0.000175242	0.227439	11	0.089	0	0	0	0	0	0	0	0	0	0	2	0.000264269	0.227439	8	0.089	0	0	0	0	0	0	0	0	0	0	0	0	0	0	0
Rm-23533	39s ribosomal protein l21	ps	0	0	0	0	0	0	0	0	0	0	2	7.60528e-05	0.291219	5	0.111	0	0	0	0	0	2	0.000736634	0.122018	22	0.05	0	0	0	0	0	0	0	0	0	0	0	0	0	0	0	0	0	0	0	0
Rm-65744	39s ribosomal protein l23	ps	0	0	0	0	0	0	0	0	0	0	2	9.95691e-05	0.333522	5	0.125	0	0	0	0	0	0	0	0	0	0	0	0	0	0	0	0	0	0	0	0	0	0	0	0	0	0	0	0	0	0
Rm-65745	39s ribosomal protein l23	ps	0	0	0	0	0	0	0	0	0	0	2	9.51856e-05	0.315225	5	0.119	0	0	0	0	0	0	0	0	0	0	0	0	0	0	0	0	0	0	0	0	0	0	0	0	0	0	0	0	0	0
Rm-78448	39S ribosomal protein L3 mitochondrial-like	ps	2	3.80949e-05	0.172195	4	0.069	4	5.42489e-05	0.364583	6	0.135	5	9.26602e-05	0.545254	12	0.189	3	7.66389e-05	0.318257	4	0.12	2	3.39959e-05	0.235947	2	0.092	0	0	0	0	0	4	7.61043e-05	0.374042	7	0.138	0	0	0	0	0	0	0	0	0	0
Rm-4672	39S ribosomal protein L4 mitochondrial-like	ps	2	6.66661e-05	0.592209	3	0.202	2	0.000105484	0.261828	5	0.101	3	0.000108104	0.879317	6	0.274	2	8.9412e-05	0.297179	2	0.113	0	0	0	0	0	0	0	0	0	0	2	0.000152209	0.297179	6	0.113	0	0	0	0	0	0	0	0	0	0
Rm-58198	39s ribosomal protein l41 mitochondrial	ps	0	0	0	0	0	0	0	0	0	0	3	0.000126121	0.468926	7	0.167	2	0.000178824	0.468926	4	0.167	0	0	0	0	0	0	0	0	0	0	0	0	0	0	0	0	0	0	0	0	0	0	0	0	0
Rm-50642	39S ribosomal protein L44	ps	0	0	0	0	0	2	3.21232e-05	0.14025	3	0.057	2	1.82894e-05	0.148154	2	0.06	0	0	0	0	0	0	0	0	0	0	0	0	0	0	0	0	0	0	0	0	0	0	0	0	0	0	0	0	0	0
Rm-60995	39S ribosomal protein L45 mitochondrial	ps	0	0	0	0	0	0	0	0	0	0	0	0	0	0	0	0	0	0	0	0	0	0	0	0	0	2	0.000109472	0.158777	6	0.064	2	3.71672e-05	0.158777	3	0.064	0	0	0	0	0	0	0	0	0	0
Rm-66045	39s ribosomal protein l47 mitochondrial	ps	0	0	0	0	0	0	0	0	0	0	0	0	0	0	0	0	0	0	0	0	0	0	0	0	0	2	0.0001207	0.0641431	5	0.027	0	0	0	0	0	0	0	0	0	0	0	0	0	0	0
Rm-14341	39s ribosomal protein l49	ps	0	0	0	0	0	0	0	0	0	0	4	0.000124821	0.725838	8	0.237	2	0.000116143	0.330454	3	0.124	0	0	0	0	0	0	0	0	0	0	2	0.000153778	0.297179	7	0.113	0	0	0	0	0	0	0	0	0	0
Rm-4369	3-hydroxyacyl-coa dehydratase	met/lipd	0	0	0	0	0	2	1.87032e-05	0.213389	2	0.084	0	0	0	0	0	0	0	0	0	0	0	0	0	0	0	2	6.62416e-05	0.213389	4	0.084	0	0	0	0	0	0	0	0	0	0	0	0	0	0	0
Rm-59437	3-hydroxyacyl-CoA dehydrogenase	met/lipd	3	0.000132901	0.288249	11	0.11	3	5.73505e-05	0.506607	5	0.178	6	0.000137141	0.940886	14	0.288	0	0	0	0	0	0	0	0	0	0	2	6.09358e-05	0.288249	3	0.11	0	0	0	0	0	0	0	0	0	0	0	0	0	0	0
Rm-59797	3-hydroxyacyl-CoA dehydrogenase	met/lipd	2	0.000289653	0.244515	9	0.095	0	0	0	0	0	2	0.000182658	0.244515	7	0.095	0	0	0	0	0	0	0	0	0	0	0	0	0	0	0	0	0	0	0	0	0	0	0	0	0	0	0	0	0	0
Rm-78641	3-hydroxyacyl-CoA dehydrogenase	met/lipd	6	0.000343134	1.17771	25	0.338	8	0.000247577	0.778279	19	0.25	14	0.000567544	1.10863	51	0.324	12	0.000745538	1.40991	27	0.382	0	0	0	0	0	0	0	0	0	0	8	0.000313371	0.823896	20	0.261	3	0.000128802	0.438799	7	0.158	4	0.000179331	0.706082	5	0.232
Rm-62108	3-hydroxyisobutyrate dehydrogenase mitochondrial-like	met/energy	0	0	0	0	0	0	0	0	0	0	4	0.000100289	0.51705	11	0.181	0	0	0	0	0	0	0	0	0	0	0	0	0	0	0	5	0.000115532	0.694338	9	0.229	2	4.52248e-05	0.309182	3	0.117	2	8.81533e-05	0.339677	3	0.127
Rm-25655	3-ketoacyl-CoA thiolase mitochondrial-like	met/lipd	2	1.87603e-05	0.238797	2	0.093	4	5.34311e-05	0.489361	6	0.173	2	1.52106e-05	0.122018	2	0.05	0	0	0	0	0	0	0	0	0	0	0	0	0	0	0	3	5.35407e-05	0.321296	5	0.121	0	0	0	0	0	0	0	0	0	0
Rm-146459	3-Methylcrotonyl-CoA carboxylase	met/aa	5	0.00011313	1.2856	6	0.359	3	0.000143203	0.648162	8	0.217	5	0.000137586	1.36592	9	0.374	0	0	0	0	0	2	0.000302872	0.21899	9	0.086	3	0.000316989	0.629296	10	0.212	7	0.000279818	1.98538	13	0.475	0	0	0	0	0	0	0	0	0	0
Rm-146524	3-Methylcrotonyl-CoA carboxylase	met/aa	7	0.000108212	0.849269	10	0.267	3	8.21858e-05	0.333522	8	0.125	6	0.000114057	0.729816	13	0.238	0	0	0	0	0	2	0.000173822	0.119438	9	0.049	3	0.000181924	0.324342	10	0.122	9	0.000185298	1.12814	15	0.328	0	0	0	0	0	0	0	0	0	0
Rm-47595	3-Methylcrotonyl-CoA carboxylase	met/aa	9	9.26706e-05	0.694338	14	0.229	6	8.1694e-05	0.472312	13	0.168	8	8.05027e-05	0.729816	15	0.238	2	2.66334e-05	0.177606	2	0.071	2	0.000106327	0.0715193	9	0.03	4	0.000166925	0.324342	15	0.122	11	0.000136016	0.874995	18	0.273	2	7.98651e-05	0.172195	9	0.069	0	0	0	0	0
Rm-68959	3-Methylcrotonyl-CoA carboxylase	met/lipd	0	0	0	0	0	2	4.39735e-05	0.135011	5	0.055	0	0	0	0	0	0	0	0	0	0	0	0	0	0	0	0	0	0	0	0	4	5.28765e-05	0.213389	5	0.084	2	4.96762e-05	0.180321	4	0.072	0	0	0	0	0
Rm-81186	3-Methylcrotonyl-CoA carboxylase	met/aa	5	9.30998e-05	0.435489	10	0.157	4	7.07085e-05	0.333522	8	0.125	0	0	0	0	0	0	0	0	0	0	0	0	0	0	0	0	0	0	0	0	3	3.18841e-05	0.318257	3	0.12	0	0	0	0	0	0	0	0	0	0
Rm-81187	3-Methylcrotonyl-CoA carboxylase	met/aa	5	0.000102846	0.492794	10	0.174	3	5.85829e-05	0.233105	6	0.091	0	0	0	0	0	0	0	0	0	0	0	0	0	0	0	0	0	0	0	0	2	2.34812e-05	0.180321	2	0.072	0	0	0	0	0	0	0	0	0	0
Rm-73244	3-oxoacyl-(acyl-carrier-protein) synthase (I and II)	met/lipd	3	3.28925e-05	0.158777	4	0.064	2	1.56135e-05	0.169499	2	0.068	0	0	0	0	0	0	0	0	0	0	0	0	0	0	0	0	0	0	0	0	2	1.87746e-05	0.124605	2	0.051	0	0	0	0	0	0	0	0	0	0
Rm-73245	3-oxoacyl-(acyl-carrier-protein) synthase (I and II)	met/lipd	2	4.66663e-05	0.122018	3	0.05	0	0	0	0	0	0	0	0	0	0	0	0	0	0	0	0	0	0	0	0	0	0	0	0	0	2	3.55154e-05	0.247383	2	0.096	0	0	0	0	0	0	0	0	0	0
Rm-64871	3'-phosphoadenosine 5'-phosphosulfate sulfotransferase (PAPS reductase)/fad synthetase	detox	0	0	0	0	0	0	0	0	0	0	0	0	0	0	0	0	0	0	0	0	0	0	0	0	0	0	0	0	0	0	2	2.54185e-05	0.137627	3	0.056	0	0	0	0	0	0	0	0	0	0
Rm-64872	3'-phosphoadenosine 5'-phosphosulfate sulfotransferase (PAPS reductase)/fad synthetase	detox	0	0	0	0	0	0	0	0	0	0	0	0	0	0	0	2	3.0469e-05	0.188502	2	0.075	2	4.05468e-05	0.177606	3	0.071	0	0	0	0	0	2	2.59341e-05	0.14025	3	0.057	0	0	0	0	0	0	0	0	0	0
Rm-26739	3-phosphoglycerate kinase	met/carb	13	0.000412817	1.47742	46	0.394	18	0.000664549	1.81838	78	0.45	14	0.000276496	1.46604	38	0.392	9	0.000216652	1.1928	12	0.341	6	0.000448484	0.749847	28	0.243	5	0.0002414	0.61808	16	0.209	16	0.000348324	1.56448	34	0.409	9	0.000541393	0.96336	45	0.293	4	0.000164157	0.386756	7	0.142
Rm-2089	3-phosphoserine/phosphohydroxythreonine aminotransferase	met/aa	2	6.054e-05	0.452112	3	0.162	4	0.000134107	0.603245	7	0.205	0	0	0	0	0	0	0	0	0	0	0	0	0	0	0	3	0.00047497	0.506607	14	0.178	2	4.6074e-05	0.625549	2	0.211	0	0	0	0	0	0	0	0	0	0
Rm-79690	40 kDa farnesylated protein associated with peroxisomes	pe	0	0	0	0	0	0	0	0	0	0	2	1.93412e-05	0.370882	2	0.137	0	0	0	0	0	0	0	0	0	0	0	0	0	0	0	0	0	0	0	0	0	0	0	0	0	0	0	0	0	0
Rm-162584	40S ribosomal protein S10	ps	10	0.00140605	1.68534	58	0.429	9	0.00384345	1.45471	167	0.39	10	0.00469759	1.85102	239	0.455	10	0.00560857	1.76694	115	0.442	4	0.00757181	0.790606	175	0.253	3	0.00370877	0.541701	91	0.188	11	0.00332092	2.20627	120	0.506	7	0.00107247	1.208	33	0.344	6	0.00215384	0.790606	34	0.253
Rm-25070	40S ribosomal protein S10	ps	5	0.00396094	0.905461	87	0.28	7	0.00276625	1.01837	64	0.305	8	0.00276851	1.01837	75	0.305	8	0.00320575	1.01837	35	0.305	5	0.00463173	1.01837	57	0.305	5	0.00390361	0.610646	51	0.207	8	0.00213092	1.32274	41	0.366	0	0	0	0	0	3	0.000713826	0.610646	6	0.207
Rm-162745	40S ribosomal protein S11	ps	2	0.00175998	0.636817	33	0.214	4	0.0050126	1.68534	99	0.429	5	0.00761049	2.72392	176	0.571	4	0.00997838	1.68534	93	0.429	3	0.0165628	1.2751	174	0.357	2	0.00797998	0.636817	89	0.214	6	0.00572305	2.72392	94	0.571	3	0.000929478	1.68534	13	0.429	4	0.00404162	1.68534	29	0.429
Rm-27606	40S ribosomal protein S11	ps	8	0.000646148	1.72898	27	0.436	8	0.000545271	1.35505	24	0.372	7	0.000388064	1.03236	20	0.308	6	0.000674029	0.651962	14	0.218	4	0.000512553	0.534617	12	0.186	5	0.000523032	0.75388	13	0.244	11	0.0012567	1.2182	46	0.346	2	0.000352908	0.364583	11	0.135	0	0	0	0	0
Rm-32875	40S ribosomal protein S12	ps	11	0.00715549	3.40555	253	0.644	8	0.00238969	2.27341	89	0.515	12	0.00261414	2.57273	114	0.553	13	0.00278803	3.48745	49	0.652	5	0.00100957	1.15278	20	0.333	6	0.00190194	1.15278	40	0.333	12	0.00161433	2.10456	50	0.492	5	0.00773482	1.04644	204	0.311	5	0.000960782	1.15278	13	0.333
Rm-32905	40S ribosomal protein S13	ps	5	0.0111054	1.13305	235	0.329	4	0.00363399	1.13305	81	0.329	4	0.00356331	1.13305	93	0.329	5	0.00342256	1.13305	36	0.329	4	0.00143385	1.13305	17	0.329	5	0.00301902	1.13305	38	0.329	4	0.00167237	1.13305	31	0.329	4	0.0127973	1.13305	202	0.329	3	0.00135838	1.13305	11	0.329
Rm-33399	40S ribosomal protein S13	ps	7	0.00126092	1.11349	51	0.325	17	0.00143179	2.04088	61	0.483	19	0.00152347	3.19759	76	0.623	10	0.001144	1.34963	23	0.371	6	0.000970796	0.896706	22	0.278	4	0.000748179	0.355189	18	0.132	14	0.00166522	2.65595	59	0.563	4	0.00119322	0.581248	36	0.199	6	0.000775282	0.81134	12	0.258
Rm-34040	40S ribosomal protein S14	ps	3	0.000509087	0.30017	12	0.114	2	0.000241654	0.30017	6	0.114	4	0.000550346	1.24905	16	0.352	3	0.00076813	0.30017	9	0.114	0	0	0	0	0	2	0.000213968	0.30017	3	0.114	7	0.00106546	1.50035	22	0.398	2	0.000227495	0.30017	4	0.114	2	0.000443438	0.30017	4	0.114
Rm-94831	40S ribosomal protein S15	ps	7	0.00353936	1.41546	146	0.383	8	0.000966617	1.56448	42	0.409	10	0.00125793	2.11889	64	0.494	7	0.00209712	2.56451	43	0.552	4	0.00237971	0.713957	55	0.234	5	0.000855871	1.5293	21	0.403	8	0.00221394	2.67282	80	0.565	3	0.000682484	1.14289	21	0.331	4	0.000506786	1.05116	8	0.312
Rm-33465	40S ribosomal protein S2	ps	11	0.00129791	1.69153	89	0.43	17	0.00236746	2.13329	171	0.496	21	0.00517884	2.68129	438	0.566	16	0.00287515	1.91743	98	0.465	8	0.00499739	1.10863	192	0.324	5	0.00370209	0.472312	151	0.168	11	0.00176467	1.12814	106	0.328	7	0.00103617	1.12814	53	0.328	2	0.000266755	0.383566	7	0.141
Rm-10175	40S ribosomal protein S21	ps	0	0	0	0	0	2	0.00354426	1.5527	81	0.407	2	0.00597906	1.5527	160	0.407	2	0.00250354	1.5527	27	0.407	2	0.00230332	0.667247	28	0.222	3	0.00100732	1.5527	13	0.407	2	0.000263077	1.5527	5	0.407	3	0.00191545	1.5527	31	0.407	2	0.00132484	1.5527	11	0.407
Rm-41225	40S ribosomal protein S23	ps	12	0.00135756	2.34195	52	0.524	11	0.00146232	1.31206	59	0.364	9	0.000825518	2.0903	39	0.49	9	0.00126052	1.58821	24	0.413	5	0.000465957	1.23872	10	0.35	3	0.00127283	0.425608	29	0.154	13	0.0029207	2.28852	98	0.517	6	0.000909978	1.09894	26	0.322	2	0.000204664	0.472312	3	0.168
Rm-79041	40S ribosomal protein S27A	ps	10	0.00638969	2.20627	267	0.506	16	0.00361242	2.89045	159	0.59	12	0.003609	1.38781	186	0.378	11	0.00394788	1.8119	82	0.449	9	0.00260548	1.18776	61	0.34	10	0.00358076	0.999862	89	0.301	14	0.00213092	2.40408	78	0.532	6	0.00811689	0.940886	253	0.288	7	0.00231383	1.12324	37	0.327
Rm-804	40S ribosomal protein S27A	ps	4	0.000483133	1.8774	11	0.459	4	0.000291881	1.8774	7	0.459	0	0	0	0	0	3	0.00035344	1.25424	4	0.353	0	0	0	0	0	2	0.00022152	0.717908	3	0.235	2	0.000100279	0.914256	2	0.282	0	0	0	0	0	0	0	0	0	0
Rm-28002	40S ribosomal protein S29	ps	3	0.00359997	0.853532	54	0.268	5	0.00259491	2.16228	41	0.5	5	0.00216207	1.91072	40	0.464	6	0.00254824	3.21697	19	0.625	3	0.000832899	2.2961	7	0.518	3	0.00100871	1.01372	9	0.304	3	0.0017504	1.18273	23	0.339	2	0.000178746	0.931968	2	0.286	3	0.00139366	1.18273	8	0.339
Rm-31727	40S ribosomal protein S29	ps	0	0	0	0	0	5	0.00259491	2.16228	41	0.5	4	0.00210802	1.18273	39	0.339	4	0.00187765	2.16228	14	0.5	2	0.000594928	1.18273	5	0.339	3	0.00100871	1.01372	9	0.304	3	0.0017504	1.18273	23	0.339	2	0.000178746	0.931968	2	0.286	3	0.00139366	1.18273	8	0.339
Rm-22413	40S ribosomal protein S3	ps	13	0.00169696	2.10456	110	0.492	16	0.000790869	1.79254	54	0.446	14	0.000863042	1.26464	69	0.355	10	0.000620711	1.49459	20	0.397	4	0.000302872	0.294196	11	0.112	6	0.000337161	0.520548	13	0.182	14	0.000845324	1.31206	48	0.364	9	0.00175791	1.39883	85	0.38	3	0.000241875	0.396368	6	0.145
Rm-77884	40s ribosomal protein s30	ps	3	0.00154863	0.315225	56	0.119	4	0.0010239	0.336596	39	0.126	5	0.00217488	0.506607	97	0.178	4	0.0021141	0.336596	38	0.126	4	0.00236913	0.227439	48	0.089	5	0.002836	0.227439	61	0.089	5	0.00198886	0.227439	63	0.089	3	0.000667318	0.205036	18	0.081	0	0	0	0	0
Rm-78260	40S ribosomal protein S3a-like	ps	12	0.00252945	1.24388	187	0.351	18	0.00155383	2.43558	121	0.536	16	0.00137088	1.46037	125	0.391	16	0.00119734	1.42103	44	0.384	5	0.00323503	0.202264	134	0.08	9	0.00225131	0.733804	99	0.239	18	0.0010809	1.98538	70	0.475	9	0.000562142	1.34423	31	0.37	5	0.000212079	0.706082	6	0.232
Rm-39863	40S ribosomal protein S4	ps	16	0.00233667	1.59418	174	0.414	18	0.00113467	2.00608	89	0.478	21	0.000751281	2.13329	69	0.496	16	0.00086453	1.7227	32	0.435	6	0.000359525	0.862087	15	0.27	6	0.000857924	0.499685	38	0.176	24	0.00150238	2.34965	98	0.525	9	0.00120621	1.07491	67	0.317	8	0.000526383	0.65577	15	0.219
Rm-43103	40S ribosomal protein S5	ps	10	0.00136631	1.74157	71	0.438	9	0.00120578	1.61818	66	0.418	10	0.00141983	1.26986	91	0.356	6	0.00108401	1.01372	28	0.304	5	0.000412156	0.853532	12	0.268	2	0.000420583	0.315225	13	0.119	11	0.00125219	1.26986	57	0.356	4	0.00131572	0.990673	51	0.299	3	0.000452581	0.570363	9	0.196
Rm-13665	40S ribosomal protein S6-like	ps	11	0.00231036	1.79898	151	0.447	8	0.00108943	0.918669	75	0.283	11	0.00179877	1.47172	145	0.393	10	0.00175453	1.38232	57	0.377	3	0.000273082	0.264736	10	0.102	3	0.00079741	0.264736	31	0.102	14	0.00106546	1.77332	61	0.443	0	0	0	0	0	0	0	0	0	0
Rm-25069	40S ribosomal protein S9	ps	13	0.00213887	1.83792	110	0.453	13	0.00169829	1.18273	92	0.339	21	0.00348409	1.80543	221	0.448	23	0.00402913	2.31894	103	0.521	8	0.00235988	0.981527	68	0.297	8	0.00189599	0.520548	58	0.182	20	0.00261926	1.67301	118	0.427	5	0.00130335	0.348963	50	0.13	6	0.000711348	0.931968	14	0.286
Rm-4746	40S ribosomal protein SA	ps	11	0.00268368	1.60016	225	0.415	12	0.00110971	1.43781	98	0.387	9	0.000580237	1.7227	60	0.435	7	0.000407924	0.686553	17	0.227	7	0.000553492	0.923092	26	0.284	9	0.00068178	1.08449	34	0.319	11	0.000885047	1.5293	65	0.403	8	0.000879452	1.21309	55	0.345	3	0.00034285	0.352073	11	0.131
Rm-71740	40S ribosomal protein SA	ps	6	0.00270847	1.06063	148	0.314	7	0.0010598	0.967886	61	0.294	6	0.000652861	1.38232	44	0.377	4	0.000478617	0.419058	13	0.152	3	0.000326627	0.485936	10	0.172	3	0.000553799	0.552387	18	0.191	6	0.000961004	0.757924	46	0.245	5	0.000858681	1.30675	35	0.363	2	0.000430395	0.370882	9	0.137
Rm-56823	46 kDa FK506-binding nuclear protein-like isoform X1	nr	7	0.00017153	0.794734	17	0.254	3	0.00021074	0.14025	22	0.057	6	0.000106351	0.383566	13	0.141	6	0.00018269	0.555966	9	0.192	5	0.000558267	0.399587	31	0.146	6	0.000593712	0.425608	35	0.154	10	0.000253407	0.698244	22	0.23	3	0.00012174	0.30017	9	0.114	0	0	0	0	0
Rm-7310	4-hydroxyphenylpyruvate dioxygenase	met/aa	0	0	0	0	0	0	0	0	0	0	0	0	0	0	0	0	0	0	0	0	2	3.48858e-05	0.250259	2	0.097	0	0	0	0	0	3	3.347e-05	0.318257	3	0.12	0	0	0	0	0	2	5.10766e-05	0.213389	2	0.084
Rm-49256	50S ribosome-binding GTPase-like protein 2	ps	0	0	0	0	0	0	0	0	0	0	0	0	0	0	0	0	0	0	0	0	0	0	0	0	0	0	0	0	0	0	0	0	0	0	0	0	0	0	0	0	0	0	0	0	0
Rm-64814	52 kd repressor of inhibitor of protein kinase	st	2	3.53867e-05	0.30017	2	0.114	2	3.35949e-05	0.432188	2	0.156	0	0	0	0	0	0	0	0	0	0	0	0	0	0	0	0	0	0	0	0	0	0	0	0	0	0	0	0	0	0	0	0	0	0	0
Rm-77652	5'-3' exonuclease hke1/rat1	met/nuc	9	0.000252629	1.05589	27	0.313	5	0.000115477	0.625549	13	0.211	7	9.10346e-05	0.81134	12	0.258	5	0.000169412	0.524053	9	0.183	0	0	0	0	0	0	0	0	0	0	7	0.000128176	1.10378	12	0.323	4	0.000137979	0.342765	11	0.128	0	0	0	0	0
Rm-77653	5'-3' exonuclease hke1/rat2	met/nuc	9	0.000171866	0.94536	18	0.289	4	8.15815e-05	0.399587	9	0.146	6	7.74143e-05	0.563148	10	0.194	4	0.000134461	0.415794	7	0.151	0	0	0	0	0	0	0	0	0	0	6	0.000119898	0.823896	11	0.261	3	5.12008e-05	0.244515	4	0.095	0	0	0	0	0
Rm-21956	5'-3' exoribonuclease 2 homolog	met/nuc	0	0	0	0	0	4	3.30357e-05	0.14025	7	0.057	2	8.06099e-06	0.0864257	2	0.036	0	0	0	0	0	2	1.77448e-05	0.172195	2	0.069	0	0	0	0	0	0	0	0	0	0	0	0	0	0	0	0	0	0	0	0
Rm-54417	5'-AMP-activated protein kinase catalytic subunit alpha-2 isoform 5	st	0	0	0	0	0	0	0	0	0	0	0	0	0	0	0	0	0	0	0	0	3	0.000113706	0.276439	5	0.106	0	0	0	0	0	0	0	0	0	0	0	0	0	0	0	0	0	0	0	0
Rm-58708	5'-AMP-activated protein kinase subunit beta-1-like	st	0	0	0	0	0	0	0	0	0	0	2	2.18549e-05	0.294196	2	0.112	0	0	0	0	0	0	0	0	0	0	0	0	0	0	0	0	0	0	0	0	0	0	0	0	0	0	0	0	0	0
Rm-65309	5'-AMP-activated protein kinase subunit gamma-1-like isoform X2	st	0	0	0	0	0	0	0	0	0	0	2	2.32838e-05	0.303167	3	0.115	0	0	0	0	0	0	0	0	0	0	0	0	0	0	0	4	6.55668e-05	0.548817	6	0.19	0	0	0	0	0	0	0	0	0	0
Rm-78204	5'-nucleotidase	met/nuc	0	0	0	0	0	0	0	0	0	0	0	0	0	0	0	0	0	0	0	0	0	0	0	0	0	0	0	0	0	0	3	4.79629e-05	0.253141	7	0.098	2	4.02322e-05	0.0964782	5	0.04	0	0	0	0	0
Rm-78205	5'-nucleotidase	met/nuc	0	0	0	0	0	0	0	0	0	0	0	0	0	0	0	0	0	0	0	0	0	0	0	0	0	0	0	0	0	0	3	6.40191e-05	0.352073	7	0.131	2	5.37004e-05	0.1324	5	0.054	0	0	0	0	0
Rm-145481	5'-nucleotidase and phosphodiesterase protein	met/nuc	0	0	0	0	0	0	0	0	0	0	0	0	0	0	0	0	0	0	0	0	0	0	0	0	0	0	0	0	0	0	2	1.45954e-05	0.0990058	2	0.041	0	0	0	0	0	0	0	0	0	0
Rm-31837	5'-phosphoribosylglycinamide formyltransferase	met/carb	6	4.83797e-05	0.330454	12	0.124	11	0.000141617	0.51008	37	0.179	7	2.28815e-05	0.327394	7	0.123	0	0	0	0	0	6	0.000143913	0.153453	20	0.062	6	0.00026434	0.202264	39	0.08	8	8.7446e-05	0.238797	19	0.093	4	3.78339e-05	0.227439	7	0.089	0	0	0	0	0
Rm-20683	60 kDa heat shock protein mitochondrial-like	pm	34	0.00181971	3.10204	252	0.613	42	0.00261192	3.70977	381	0.673	37	0.00343088	2.38844	586	0.53	33	0.00559301	2.85478	385	0.586	6	0.000811955	0.210598	63	0.083	13	0.000752681	0.667247	62	0.222	37	0.00124475	3.98884	151	0.698	34	0.00263313	2.76704	272	0.576	27	0.00133975	1.69774	71	0.431
Rm-26782	60 kDa lysophospholipase isoform X5	met/lipd	3	3.06637e-05	0.241652	4	0.094	4	8.00552e-05	0.367729	11	0.136	8	0.000111877	0.573983	18	0.197	5	0.000107955	0.610646	7	0.207	2	0.000410463	0.14025	30	0.057	3	3.86636e-05	0.164126	3	0.066	6	0.000157522	0.573983	18	0.197	4	0.000143877	0.250259	14	0.097	0	0	0	0	0
Rm-103884	60S acidic ribosomal protein P0	ps	22	0.00559362	3.9204	442	0.692	25	0.00384462	4.48277	320	0.739	27	0.00323211	4.57186	315	0.746	20	0.00280057	2.5156	110	0.546	9	0.00519503	0.81134	230	0.258	16	0.00363818	2.00608	171	0.478	22	0.00239819	4.2723	166	0.722	17	0.00481826	2.68129	284	0.566	9	0.000859818	1.09894	26	0.322
Rm-141510	60s ribosomal protein	ps	9	0.00305698	1.8119	113	0.449	10	0.00228579	1.34423	89	0.37	14	0.00160119	2.00608	73	0.478	16	0.00261239	1.95801	48	0.471	4	0.00072426	0.595879	15	0.203	6	0.00145539	1.22843	32	0.348	15	0.00225445	1.7227	73	0.435	6	0.00134189	0.570363	37	0.196	9	0.00162594	1.34423	23	0.37
Rm-18097	60S ribosomal protein L10	ps	7	0.00308403	1.11836	114	0.326	6	0.000359563	0.761976	14	0.246	6	0.000614154	0.733804	28	0.239	5	0.000979644	0.570363	18	0.196	2	9.6568e-05	0.327394	2	0.123	2	0.000136443	0.595879	3	0.203	6	0.000710307	0.981527	23	0.297	3	0.00112428	0.570363	31	0.196	0	0	0	0	0
Rm-18099	60S ribosomal protein L10	ps	3	0.00209429	0.659587	46	0.22	0	0	0	0	0	2	0.000369134	0.659587	10	0.22	2	0.00100752	0.399587	11	0.146	0	0	0	0	0	0	0	0	0	0	0	0	0	0	0	0	0	0	0	0	0	0	0	0	0
Rm-20182	60S ribosomal protein L10A	ps	8	0.00153161	2.94457	64	0.596	11	0.00179485	2.77572	79	0.577	11	0.00114479	3.00867	59	0.603	11	0.00154064	3.00867	32	0.603	6	0.00380144	1.46037	89	0.391	7	0.00325889	0.940886	81	0.288	12	0.00218556	3.18794	80	0.622	6	0.00115497	1.85102	36	0.455	5	0.000437753	1.38781	7	0.378
Rm-73401	60S ribosomal protein L10A	ps	0	0	0	0	0	3	7.6385e-05	0.442115	5	0.159	3	6.52349e-05	0.442115	5	0.159	2	9.71199e-05	0.442115	3	0.159	0	0	0	0	0	0	0	0	0	0	0	0	0	0	0	0	0	0	0	0	0	0	0	0	0
Rm-20184	60S ribosomal protein L10a-like	ps	13	0.00282148	3.65586	164	0.668	18	0.00267861	2.89045	164	0.59	16	0.00199469	2.97192	143	0.599	16	0.00283811	2.97192	82	0.599	10	0.00393036	1.33884	128	0.369	10	0.00503268	0.849269	174	0.267	15	0.00196398	2.92645	100	0.594	8	0.00156835	1.89068	68	0.461	7	0.000854179	1.54683	19	0.406
Rm-18098	60S ribosomal protein L10-like	ps	9	0.00210422	0.892344	124	0.277	7	0.000241654	0.603245	15	0.205	11	0.000550346	0.972423	40	0.295	10	0.000853478	0.686553	25	0.227	2	6.05744e-05	0.193988	2	0.077	2	8.55871e-05	0.339677	3	0.127	12	0.000619904	1.1677	32	0.336	3	0.000705233	0.327394	31	0.123	0	0	0	0	0
Rm-77621	60S ribosomal protein L13	ps	7	0.00146276	1.2751	67	0.357	8	0.000766887	0.832314	37	0.263	10	0.00129219	0.761976	73	0.246	8	0.00144942	0.667247	33	0.222	5	0.00459799	0.129796	118	0.053	6	0.00223895	0.479108	61	0.17	9	0.00256708	0.761976	103	0.246	2	0.000204878	0.309182	7	0.117	3	0.000627555	0.129796	11	0.053
Rm-19005	60S ribosomal protein L13a	ps	16	0.000506783	1.37684	30	0.376	10	0.000465084	1.00909	29	0.303	13	0.000438284	1.22843	32	0.348	7	0.000577739	0.702159	17	0.231	4	0.000180901	0.324342	6	0.122	3	0.0002272	0.297179	8	0.113	16	0.00117635	1.60615	61	0.416	5	0.000135879	0.455459	6	0.163	4	0.000176572	0.409289	4	0.149
Rm-77620	60S ribosomal protein L13e	ps	9	0.00139759	1.2856	73	0.359	10	0.00076338	0.892344	42	0.277	15	0.00138151	1.208	89	0.344	10	0.00138657	0.741807	36	0.241	5	0.00403208	0.111732	118	0.046	6	0.00196338	0.409289	61	0.149	12	0.00238226	0.8281	109	0.262	3	0.000205328	0.393157	8	0.144	3	0.000550317	0.111732	11	0.046
Rm-75567	60S ribosomal protein L14	ps	6	0.000546337	0.853532	18	0.268	9	0.000576303	1.90402	20	0.463	10	0.00108279	1.90402	44	0.463	6	0.00134336	0.853532	22	0.268	0	0	0	0	0	0	0	0	0	0	8	0.00128202	1.23872	37	0.35	6	0.000610351	1.23872	15	0.35	2	0.00039657	0.595879	5	0.203
Rm-66175	60S ribosomal protein L15-like	ps	9	0.00226926	1.28034	124	0.358	8	0.000694954	1.25424	40	0.353	10	0.000474808	1.22843	32	0.348	5	0.000515434	0.840772	14	0.265	3	0.000195976	0.402814	6	0.147	4	0.0001846	0.534617	6	0.186	8	0.000459611	0.923092	22	0.284	4	0.000686945	0.499685	28	0.176	0	0	0	0	0
Rm-46479	60s ribosomal protein L2/L8	ps	21	0.00308214	1.91743	213	0.465	14	0.00151112	1.25424	110	0.353	18	0.00213526	1.66686	182	0.426	19	0.0026782	2.22107	92	0.508	8	0.000852268	0.520548	33	0.182	8	0.00204348	0.633052	84	0.213	11	0.000925051	1.5293	56	0.403	8	0.00209507	0.918669	108	0.283	9	0.000642813	1.23357	17	0.349
Rm-2651	60S ribosomal protein L23	ps	14	0.00358397	2.80189	144	0.58	11	0.00101602	2.98107	43	0.6	13	0.00298654	2.52371	148	0.547	13	0.00245347	2.52371	49	0.547	2	8.88425e-05	0.489361	2	0.173	5	0.000376583	1.39883	9	0.38	9	0.00147744	2.31131	52	0.52	6	0.00143473	1.39883	43	0.38	4	0.000585338	1.58821	9	0.413
Rm-8406	60S ribosomal protein L24	ps	8	0.0030722	2.01301	79	0.479	6	0.000775308	2.0903	21	0.49	10	0.00397281	2.39625	126	0.531	10	0.00312942	2.39625	40	0.531	2	0.000138816	0.86638	2	0.271	3	0.000326895	0.86638	5	0.271	7	0.00182016	2.16228	41	0.5	4	0.00109482	0.86638	21	0.271	3	0.000406484	1.74157	4	0.438
Rm-16286	60S ribosomal protein L3	ps	13	0.00115828	0.892344	121	0.277	14	0.000436217	1.6485	48	0.423	14	0.0004812	1.42661	62	0.385	15	0.000808835	1.09411	42	0.321	13	0.00076883	0.870682	45	0.272	15	0.000595452	1.05589	37	0.313	15	0.000677524	1.61818	62	0.418	11	0.000538987	1.25944	42	0.354	8	0.000350202	0.531088	14	0.185
Rm-3484	60S ribosomal protein L35-like protein	ps	2	0.00146665	0.244515	33	0.095	0	0	0	0	0	2	0.00165759	0.244515	46	0.095	2	0.00169883	0.244515	19	0.095	0	0	0	0	0	0	0	0	0	0	0	0	0	0	0	0	0	0	0	0	0	0	0	0	0
Rm-141649	60S ribosomal protein L36a-like partial	ps	4	0.00244208	0.595879	87	0.203	2	0.00018654	0.438799	7	0.158	0	0	0	0	0	2	0.000508237	0.438799	9	0.158	0	0	0	0	0	0	0	0	0	0	0	0	0	0	0	0	0	0	0	0	0	0	0	0	0
Rm-31806	60S ribosomal protein L37	ps	3	0.00161591	0.61808	29	0.209	2	0.00116379	0.270574	22	0.104	2	0.000271066	0.270574	6	0.104	3	0.000672592	0.61808	6	0.209	2	0.000397802	0.270574	4	0.104	0	0	0	0	0	2	0.000381658	0.270574	6	0.104	2	0.000448198	0.61808	6	0.209	0	0	0	0	0
Rm-143229	60S ribosomal protein L37a	ps	3	0.000405794	0.419058	10	0.152	0	0	0	0	0	2	0.000131604	0.191242	4	0.076	2	0.000653096	0.191242	8	0.076	0	0	0	0	0	0	0	0	0	0	0	0	0	0	0	0	0	0	0	0	0	0	0	0	0
Rm-150980	60S ribosomal protein L37a	ps	2	8.99591e-05	0.51705	2	0.181	0	0	0	0	0	0	0	0	0	0	0	0	0	0	0	0	0	0	0	0	0	0	0	0	0	0	0	0	0	0	0	0	0	0	0	0	0	0	0	0
Rm-44379	60S ribosomal protein L39	ps	0	0	0	0	0	0	0	0	0	0	2	0.000343966	0.686553	5	0.227	2	0.000512087	0.686553	3	0.227	0	0	0	0	0	0	0	0	0	0	2	0.0004843	0.686553	5	0.227	0	0	0	0	0	0	0	0	0	0
Rm-44417	60S ribosomal protein L44	ps	4	0.00309331	0.807174	87	0.257	3	0.000270039	0.849269	8	0.267	0	0	0	0	0	2	0.000643766	0.584893	9	0.2	0	0	0	0	0	2	0.000179325	0.482518	3	0.171	2	0.000162356	0.482518	4	0.171	0	0	0	0	0	2	0.000185821	1.01837	2	0.305
Rm-22990	60S ribosomal protein L4-A-like protein	ps	24	0.00446758	1.29087	505	0.36	26	0.00141939	1.25424	169	0.353	36	0.00150628	1.88403	210	0.46	28	0.00140601	1.72898	79	0.436	10	0.00036316	0.465548	23	0.166	11	0.00118984	0.599558	80	0.204	37	0.00168656	2.21366	167	0.507	11	0.00122157	0.733804	103	0.239	10	0.000647293	0.686553	28	0.227
Rm-65708	60S ribosomal protein L5	ps	12	0.00285635	1.26986	228	0.356	14	0.00656521	1.23357	552	0.349	13	0.00282375	1.32274	278	0.366	9	0.00194066	0.786488	77	0.252	7	0.00111798	0.651962	50	0.218	8	0.00631851	0.8281	300	0.262	16	0.00234544	1.88403	164	0.46	8	0.00228411	0.901078	136	0.279	5	0.000458318	0.482518	14	0.171
Rm-27887	60S ribosomal protein L6	ps	8	0.000557403	0.790606	43	0.253	18	0.00156292	1.40991	127	0.382	16	0.000977437	1.02302	93	0.306	14	0.00117353	1.29615	45	0.361	7	0.00388686	0.364583	168	0.135	8	0.0015691	0.64059	72	0.215	19	0.00204213	1.44906	138	0.389	3	0.000695122	0.282331	40	0.108	3	0.000304863	0.202264	9	0.08
Rm-36858	60S ribosomal protein L7a-like	ps	12	0.00163941	1.53513	101	0.404	9	0.000755082	1.64241	49	0.422	12	0.00131604	1.83139	100	0.452	11	0.00114292	1.2751	35	0.357	6	0.000811171	0.570363	28	0.196	2	0.000163732	0.406048	6	0.148	11	0.000796779	1.31739	43	0.365	4	0.000282885	0.648162	13	0.217	0	0	0	0	0
Rm-26992	60S ribosomal protein L7-like	ps	7	0.000318344	0.901078	22	0.279	11	0.00107152	1.25424	78	0.353	19	0.00130227	1.97167	111	0.473	12	0.00119355	0.86638	41	0.271	5	0.000387395	0.648162	15	0.217	5	0.000194617	0.520548	8	0.182	15	0.00102416	1.29087	62	0.36	4	0.000349178	0.482518	18	0.171	6	0.00075625	0.592209	20	0.202
Rm-46480	60S ribosomal protein L8	ps	17	0.00343464	2.05492	184	0.485	13	0.00184302	1.60016	104	0.415	14	0.00223991	1.81838	148	0.45	16	0.00285403	2.58922	76	0.555	7	0.000966162	0.566751	29	0.195	7	0.0026047	0.717908	83	0.235	9	0.00112939	1.63027	53	0.42	8	0.00270264	1.31739	108	0.365	9	0.000829228	1.81838	17	0.45
Rm-25157	60S ribosomal protein L9	ps	5	0.00339927	1.22331	173	0.347	10	0.00197733	2.12608	106	0.495	10	0.000892139	1.60615	56	0.416	7	0.00126494	1.11836	32	0.326	6	0.0051552	0.625549	147	0.211	9	0.00475684	2.0479	144	0.484	9	0.000785076	2.4435	35	0.537	7	0.00105366	1.97852	40	0.474	5	0.000616145	1.11836	12	0.326
Rm-69212	6-phosphogluconate dehydrogenase	met/carb	5	0.000152769	0.538155	16	0.187	11	0.00035352	1.13796	39	0.33	13	0.00021676	1.7227	28	0.435	10	0.000326548	1.01372	17	0.304	5	0.000426035	0.749847	25	0.243	7	0.000850764	0.64059	53	0.215	13	0.000381495	1.81838	35	0.45	8	0.000371206	0.803018	29	0.256	4	0.000124752	0.520548	5	0.182
Rm-69213	6-phosphogluconate dehydrogenase	met/carb	7	0.000218719	0.513561	29	0.18	14	0.000766134	0.999862	107	0.301	18	0.000348552	1.54683	57	0.406	13	0.000591745	1.05589	39	0.313	10	0.00104996	1.00909	78	0.303	8	0.00149619	0.527566	118	0.184	21	0.00106761	2.66438	124	0.564	12	0.000525765	0.95434	52	0.291	6	0.000216792	0.548817	11	0.19
Rm-69214	6-phosphogluconate dehydrogenase	met/carb	6	0.000315985	0.682674	27	0.226	10	0.00107772	1.10378	97	0.323	11	0.000408015	1.6485	43	0.423	8	0.000682783	1.05589	29	0.313	7	0.000856397	1.22843	41	0.348	7	0.00202655	0.832314	103	0.263	12	0.00114896	2.10456	86	0.492	8	0.000596193	0.819701	38	0.26	3	0.00015291	0.455459	5	0.163
Rm-22973	6-phosphogluconolactonase - like protein	met/carb	6	0.00017111	1.34963	11	0.371	8	0.00039873	1.63633	27	0.421	11	0.000491871	1.41546	39	0.383	7	0.000344236	1.28034	11	0.358	0	0	0	0	0	0	0	0	0	0	9	0.000390669	1.95801	22	0.471	6	0.000709025	1.28034	34	0.358	3	0.000203242	0.918669	5	0.283
Rm-49179	A disintegrin and metalloproteinase with thrombospondin motifs 6	pm/protease	0	0	0	0	0	7	0.000111372	0.393157	17	0.144	9	9.51152e-05	0.499685	17	0.176	9	0.000166594	0.51705	12	0.181	2	0.000110848	0.0423174	9	0.018	5	0.000893312	0.227439	77	0.089	9	0.000126043	0.563148	16	0.194	0	0	0	0	0	0	0	0	0	0
Rm-152707	A novel nucleolar GTP-binding protein	tm	2	2.34063e-05	0.233105	2	0.091	0	0	0	0	0	0	0	0	0	0	0	0	0	0	0	0	0	0	0	0	0	0	0	0	0	0	0	0	0	0	0	0	0	0	0	0	0	0	0	0
Rm-152708	A novel nucleolar GTP-binding protein	tm	2	2.5836e-05	0.258925	2	0.1	0	0	0	0	0	0	0	0	0	0	0	0	0	0	0	0	0	0	0	0	0	0	0	0	0	0	0	0	0	0	0	0	0	0	0	0	0	0	0	0
Rm-19660	AAA+-type ATPase	pm	5	0.000142765	0.318257	20	0.12	10	0.000149089	0.559552	22	0.193	11	0.000144689	0.786488	25	0.252	3	5.74425e-05	0.267652	4	0.103	2	8.91823e-05	0.127197	7	0.052	3	0.000228014	0.235947	19	0.092	12	0.000285209	0.749847	35	0.243	0	0	0	0	0	0	0	0	0	0
Rm-19661	AAA+-type ATPase	pm	6	0.000145724	0.361445	21	0.134	11	0.000151521	0.599558	23	0.204	11	0.000140655	0.757924	25	0.245	4	6.98012e-05	0.327394	5	0.123	2	8.66958e-05	0.122018	7	0.05	4	0.000233323	0.294196	20	0.112	13	0.000293101	0.81134	37	0.258	0	0	0	0	0	2	5.43994e-05	0.122018	3	0.05
Rm-23315	AAA+-type ATPase	pm	24	0.00080431	1.43781	173	0.387	28	0.00056055	1.24388	127	0.351	23	0.000350563	1.26464	93	0.355	18	0.000318008	0.940886	34	0.288	9	0.00073851	0.282331	89	0.108	9	0.000398625	0.415794	51	0.151	27	0.00050951	1.40991	96	0.382	23	0.000934909	1.35505	150	0.372	3	6.07449e-05	0.137627	5	0.056
Rm-54153	AAA+-type ATPase	pm	0	0	0	0	0	3	5.65145e-05	0.207814	7	0.082	4	4.13699e-05	0.452112	6	0.162	2	5.13253e-05	0.2218	3	0.087	2	3.03562e-05	0.207814	2	0.082	0	0	0	0	0	2	1.94161e-05	0.0764652	2	0.032	0	0	0	0	0	0	0	0	0	0
Rm-76337	AAA+-type ATPase	pm	0	0	0	0	0	0	0	0	0	0	0	0	0	0	0	0	0	0	0	0	0	0	0	0	0	0	0	0	0	0	2	1.41825e-05	0.0964782	2	0.04	0	0	0	0	0	0	0	0	0	0
Rm-9273	AAA+-type ATPase	pm	2	7.12802e-05	0.122018	8	0.05	6	9.30475e-05	0.584893	11	0.2	3	2.16723e-05	0.315225	3	0.119	0	0	0	0	0	0	0	0	0	0	2	0.000119836	0.213389	8	0.084	0	0	0	0	0	0	0	0	0	0	0	0	0	0	0
Rm-161335	AAA+-type ATPase containing the peptidase M41 domain	pm/protease	0	0	0	0	0	3	2.2235e-05	0.158777	5	0.064	4	1.51915e-05	0.196741	4	0.078	0	0	0	0	0	0	0	0	0	0	0	0	0	0	0	0	0	0	0	0	0	0	0	0	0	0	0	0	0	0
Rm-2130	AAA+-type ATPase containing the peptidase M41 domain	pm/protease	0	0	0	0	0	2	9.98384e-06	0.145513	2	0.059	4	2.98427e-05	0.3122	7	0.118	0	0	0	0	0	0	0	0	0	0	0	0	0	0	0	0	0	0	0	0	0	0	0	0	0	0	0	0	0	0
Rm-4357	AAA+-type ATPase containing the peptidase M41 domain	pm/protease	0	0	0	0	0	2	1.26807e-05	0.188502	2	0.075	4	3.79039e-05	0.412538	7	0.15	0	0	0	0	0	0	0	0	0	0	0	0	0	0	0	0	0	0	0	0	0	0	0	0	0	0	0	0	0	0
Rm-65089	AAA+-type ATPase containing the peptidase M41 domain	pm/protease	0	0	0	0	0	0	0	0	0	0	3	2.87728e-05	0.213389	5	0.084	0	0	0	0	0	0	0	0	0	0	0	0	0	0	0	3	2.43071e-05	0.1508	3	0.061	0	0	0	0	0	0	0	0	0	0
Rm-7223	abc transporter	tr	0	0	0	0	0	2	2.60608e-05	0.321296	2	0.121	2	4.45132e-05	0.235947	4	0.092	0	0	0	0	0	0	0	0	0	0	0	0	0	0	0	0	0	0	0	0	0	0	0	0	0	0	0	0	0	0
Rm-8249	abc transporter	tr	0	0	0	0	0	2	2.60608e-05	0.321296	2	0.121	2	4.45132e-05	0.235947	4	0.092	0	0	0	0	0	0	0	0	0	0	0	0	0	0	0	0	0	0	0	0	0	0	0	0	0	0	0	0	0	0
Rm-157281	Acetylcholinesterase/Butyrylcholinesterase	st	0	0	0	0	0	0	0	0	0	0	0	0	0	0	0	0	0	0	0	0	0	0	0	0	0	0	0	0	0	0	2	2.23719e-05	0.235947	2	0.092	0	0	0	0	0	8	0.000537712	0.682674	21	0.226
Rm-19505	Acetylcholinesterase/Butyrylcholinesterase	st	0	0	0	0	0	0	0	0	0	0	0	0	0	0	0	2	3.7553e-05	0.303167	2	0.115	0	0	0	0	0	3	9.41458e-05	0.207814	6	0.082	6	7.45823e-05	1.09894	7	0.322	0	0	0	0	0	5	0.000292669	0.614359	12	0.208
Rm-12993	Acetyl-CoA acetyltransferase	met/lipd	2	2.61986e-05	0.0592537	2	0.025	0	0	0	0	0	0	0	0	0	0	0	0	0	0	0	0	0	0	0	0	0	0	0	0	0	0	0	0	0	0	0	0	0	0	0	0	0	0	0	0
Rm-50648	Acetyl-CoA acetyltransferase	met/lipd	4	0.000461645	0.682674	23	0.226	3	0.000171497	0.682674	9	0.226	3	0.000227831	0.682674	14	0.226	3	0.000444176	0.682674	11	0.226	0	0	0	0	0	0	0	0	0	0	3	0.000389523	0.524053	17	0.183	2	0.000161448	0.524053	6	0.183	0	0	0	0	0
Rm-12957	acetyl-CoA acetyltransferase mitochondrial	met/energy	3	8.31676e-05	0.0889301	9	0.037	0	0	0	0	0	0	0	0	0	0	0	0	0	0	0	0	0	0	0	0	0	0	0	0	0	0	0	0	0	0	0	0	0	0	0	0	0	0	0	0
Rm-50647	acetyl-CoA acetyltransferase mitochondrial	met/energy	8	0.000251885	0.559552	28	0.193	6	0.000102485	0.761976	12	0.246	4	0.000109406	0.482518	15	0.171	5	0.00025337	0.499685	14	0.176	3	0.000128447	0.3122	8	0.118	3	6.04953e-05	0.402814	4	0.147	7	0.000225929	0.967886	22	0.294	7	0.000301499	0.870682	25	0.272	3	7.05226e-05	0.364583	3	0.135
Rm-23615	Acetyl-CoA hydrolase	met/energy	9	0.000213557	0.786488	27	0.252	5	9.01084e-05	0.276439	12	0.106	10	8.97809e-05	0.832314	14	0.263	4	9.54738e-05	0.244515	6	0.095	5	0.000127052	0.412538	9	0.15	5	0.000425518	0.276439	32	0.106	11	0.000216704	0.786488	24	0.252	6	0.000286296	0.614359	27	0.208	0	0	0	0	0
Rm-20160	Acetyl-CoA transporter	tr	2	2.66664e-05	0.127197	4	0.052	2	2.53162e-05	0.127197	4	0.052	0	0	0	0	0	0	0	0	0	0	0	0	0	0	0	3	7.84549e-05	0.174898	7	0.07	0	0	0	0	0	0	0	0	0	0	0	0	0	0	0
Rm-67294	Acid ceramidase	met/lipd	0	0	0	0	0	4	7.77738e-05	0.44544	7	0.16	5	7.59097e-05	0.573983	8	0.197	4	0.000494429	0.552387	21	0.191	0	0	0	0	0	3	0.000275453	0.455459	14	0.163	6	0.00032064	0.887991	24	0.276	3	9.41357e-05	0.44544	6	0.16	3	0.000366983	0.297179	12	0.113
Rm-67295	Acid ceramidase	met/lipd	0	0	0	0	0	4	6.54613e-05	0.364583	7	0.135	5	6.38924e-05	0.465548	8	0.166	4	0.000416155	0.448772	21	0.161	0	0	0	0	0	3	0.000231845	0.370882	14	0.137	6	0.000269879	0.706082	24	0.232	3	7.9233e-05	0.364583	6	0.135	4	0.000334626	0.475707	13	0.169
Rm-23267	Acid phosphatase	uc	0	0	0	0	0	0	0	0	0	0	4	0.000104893	0.577611	7	0.198	3	0.000148725	0.34586	4	0.129	0	0	0	0	0	2	9.32137e-05	0.109175	3	0.045	2	0.000126589	0.30017	6	0.114	0	0	0	0	0	0	0	0	0	0
Rm-51571	Acid sphingomyelinase and PHM5 phosphate metabolism protein	met/lipd	0	0	0	0	0	0	0	0	0	0	4	2.5565e-05	0.196741	5	0.078	0	0	0	0	0	2	2.25108e-05	0.14025	2	0.057	3	9.54181e-05	0.164126	9	0.066	9	0.000107986	0.64059	15	0.215	0	0	0	0	0	0	0	0	0	0
Rm-7972	acinus induces apoptotic chromatin condensation	st/apoptosis	0	0	0	0	0	2	2.73337e-05	0.153453	3	0.062	2	2.33437e-05	0.153453	3	0.062	0	0	0	0	0	0	0	0	0	0	0	0	0	0	0	0	0	0	0	0	0	0	0	0	0	0	0	0	0	0
Rm-7973	acinus induces apoptotic chromatin condensation	st/apoptosis	0	0	0	0	0	2	1.47473e-05	0.0789467	3	0.033	4	2.0991e-05	0.279381	5	0.107	2	2.08339e-05	0.169499	2	0.068	0	0	0	0	0	0	0	0	0	0	3	1.77331e-05	0.16681	3	0.067	0	0	0	0	0	0	0	0	0	0
Rm-32774	aconitate hydratase mitochondrial-like	met/energy	4	0.000114285	0.174898	24	0.07	13	0.000289328	0.552387	64	0.191	11	8.87994e-05	0.592209	23	0.202	7	9.57986e-05	0.253141	10	0.098	3	0.000195476	0.0990058	23	0.041	6	0.000248173	0.202264	31	0.08	10	0.000190261	0.465548	35	0.166	10	0.000172362	0.503142	27	0.177	4	0.000136877	0.0964782	11	0.04
Rm-70476	ACP transacylase	met/lipd	3	4.68126e-05	0.412538	4	0.15	3	3.33316e-05	0.531088	3	0.185	2	1.89774e-05	0.306171	2	0.116	0	0	0	0	0	2	6.26632e-05	0.425608	3	0.154	0	0	0	0	0	2	4.008e-05	0.393157	3	0.144	0	0	0	0	0	0	0	0	0	0
Rm-37755	Actin binding protein	cs	4	7.52682e-05	0.761976	5	0.246	5	0.000157205	0.475707	11	0.169	9	0.000341747	1.7227	28	0.435	4	0.000211993	0.531088	7	0.185	2	0.000268677	0.183042	10	0.073	0	0	0	0	0	8	0.000395252	1.06538	23	0.315	0	0	0	0	0	0	0	0	0	0
Rm-7133	actin cytoskeleton-regulatory complex protein	cs	0	0	0	0	0	0	0	0	0	0	3	2.94589e-05	0.210598	4	0.083	0	0	0	0	0	0	0	0	0	0	0	0	0	0	0	0	0	0	0	0	0	0	0	0	0	0	0	0	0	0
Rm-23979	actin depolymerizing factor	cs	0	0	0	0	0	0	0	0	0	0	0	0	0	0	0	0	0	0	0	0	0	0	0	0	0	0	0	0	0	0	0	0	0	0	0	0	0	0	0	0	2	0.000282772	0.51705	4	0.181
Rm-21891	actin depolymerizing factor	cs	11	0.00213332	3.86407	84	0.687	16	0.00400237	6.07946	166	0.85	17	0.00234739	4.78096	114	0.762	16	0.00265681	4.78096	52	0.762	3	0.000181311	0.412538	4	0.15	2	0.000213483	0.34586	5	0.129	13	0.00298619	4.09331	103	0.707	12	0.00619652	4.34564	182	0.728	12	0.00212367	4.78096	32	0.762
Rm-161303	actin regulatory protein	cs	2	1.34776e-05	0.210598	2	0.083	2	1.27952e-05	0.174898	2	0.07	0	0	0	0	0	0	0	0	0	0	0	0	0	0	0	0	0	0	0	0	0	0	0	0	0	0	0	0	0	0	0	0	0	0	0
Rm-4467	actin regulatory protein	cs	2	1.41681e-05	0.2218	2	0.087	2	1.34507e-05	0.185769	2	0.074	0	0	0	0	0	0	0	0	0	0	0	0	0	0	0	0	0	0	0	0	0	0	0	0	0	0	0	0	0	0	0	0	0	0	0
Rm-67675	actin-3	cs	25	0.00483542	2.68129	487	0.566	34	0.00393074	5.35331	417	0.803	33	0.00313155	3.53942	389	0.657	35	0.00551311	3.42588	276	0.646	28	0.00521005	3.45656	294	0.649	25	0.00403959	3.1115	242	0.614	39	0.00480591	5.39735	424	0.806	24	0.0141228	3.3451	1061	0.638	23	0.0037362	2.57273	144	0.553
Rm-3853	actin-5C-like	cs	25	0.00438861	2.68129	442	0.566	34	0.00389303	5.35331	413	0.803	32	0.00313155	3.48745	389	0.652	35	0.00557303	3.42588	279	0.646	28	0.00519233	3.45656	293	0.649	25	0.00403959	3.1115	242	0.614	39	0.00485125	5.39735	428	0.806	24	0.0139631	3.3451	1049	0.638	23	0.00386593	2.57273	149	0.553
Rm-176334	actin-binding cytoskeleton protein filamin	cs	3	3.0352e-05	0.358313	3	0.133	5	0.000230521	0.690441	24	0.228	6	8.20298e-05	0.636817	10	0.214	2	6.10618e-05	0.205036	3	0.081	0	0	0	0	0	2	8.50459e-05	0.174898	5	0.07	5	9.23977e-05	0.419058	8	0.152	5	0.000515408	0.61808	38	0.209	0	0	0	0	0
Rm-22789	Actin-binding cytoskeleton protein filamin	cs	0	0	0	0	0	6	0.000159199	0.741807	19	0.241	8	7.87137e-05	0.96336	11	0.293	0	0	0	0	0	0	0	0	0	0	0	0	0	0	0	4	0.000100753	0.386756	10	0.142	9	0.000212974	1.21309	18	0.345	0	0	0	0	0
Rm-14871	Actin-binding LIM Zn-finger protein Limatin involved in axon guidance	st	0	0	0	0	0	2	9.90018e-06	0.0939563	2	0.039	0	0	0	0	0	0	0	0	0	0	0	0	0	0	0	0	0	0	0	0	2	1.19046e-05	0.0939563	2	0.039	0	0	0	0	0	0	0	0	0	0
Rm-11371	Actin-binding protein Coronin contains WD40 repeats	cs	2	4.53071e-05	0.0351422	5	0.015	0	0	0	0	0	0	0	0	0	0	0	0	0	0	0	0	0	0	0	0	0	0	0	0	0	3	0.000124131	0.422329	12	0.153	0	0	0	0	0	0	0	0	0	0
Rm-66616	Actin-binding protein Coronin contains WD40 repeats	cs	0	0	0	0	0	0	0	0	0	0	0	0	0	0	0	0	0	0	0	0	3	0.000157012	0.153453	16	0.062	0	0	0	0	0	0	0	0	0	0	0	0	0	0	0	0	0	0	0	0
Rm-66617	Actin-binding protein Coronin contains WD40 repeats	cs	0	0	0	0	0	0	0	0	0	0	0	0	0	0	0	0	0	0	0	0	3	0.000304603	0.318257	16	0.12	0	0	0	0	0	0	0	0	0	0	0	0	0	0	0	0	0	0	0	0
Rm-22725	actin-binding protein sla2	cs	0	0	0	0	0	0	0	0	0	0	3	5.74728e-05	0.815516	3	0.259	0	0	0	0	0	0	0	0	0	0	0	0	0	0	0	2	8.09211e-05	0.358313	3	0.133	0	0	0	0	0	0	0	0	0	0
Rm-63930	actin-like protein 6B	cs	0	0	0	0	0	2	6.57868e-05	0.137627	8	0.056	4	3.51149e-05	0.3122	5	0.118	0	0	0	0	0	2	3.09197e-05	0.174898	2	0.07	0	0	0	0	0	0	0	0	0	0	0	0	0	0	0	0	0	0	0	0
Rm-22666	actin-related 3-like protein	cs	0	0	0	0	0	0	0	0	0	0	0	0	0	0	0	0	0	0	0	0	0	0	0	0	0	0	0	0	0	0	0	0	0	0	0	0	0	0	0	0	0	0	0	0	0
Rm-5955	Actin-related protein - Arp5p	cs	0	0	0	0	0	0	0	0	0	0	0	0	0	0	0	0	0	0	0	0	0	0	0	0	0	0	0	0	0	0	2	1.32768e-05	0.0964782	2	0.04	0	0	0	0	0	0	0	0	0	0
Rm-168340	actin-related protein 10-like	cs	2	1.83906e-05	0.16681	2	0.067	4	4.36486e-05	0.282331	5	0.108	0	0	0	0	0	0	0	0	0	0	0	0	0	0	0	0	0	0	0	0	0	0	0	0	0	0	0	0	0	0	0	0	0	0	0
Rm-6752	actin-related protein 2/3 complex subunit 3	cs	0	0	0	0	0	3	6.1108e-05	0.577611	4	0.198	5	0.00013047	1.08449	10	0.319	5	0.000258986	1.25424	8	0.353	2	5.74413e-05	0.244515	2	0.095	0	0	0	0	0	7	0.00020207	1.25424	11	0.353	2	8.6291e-05	0.321296	4	0.121	0	0	0	0	0
Rm-74738	actin-related protein 2/3 complex subunit 3	cs	0	0	0	0	0	3	7.66327e-05	0.774189	4	0.249	4	0.000147255	0.862087	9	0.27	4	0.000284185	1.06063	7	0.314	2	7.20345e-05	0.315225	2	0.119	0	0	0	0	0	7	0.000253407	1.77332	11	0.443	2	0.000108214	0.415794	4	0.151	0	0	0	0	0
Rm-11299	actin-related protein 2/3 complex subunit 4	cs	0	0	0	0	0	2	0.000680004	0.513561	33	0.18	4	0.00029917	1.35505	17	0.372	0	0	0	0	0	0	0	0	0	0	3	0.000510869	0.95434	14	0.291	0	0	0	0	0	3	0.000261883	0.75388	9	0.244	2	0.000226875	0.513561	4	0.18
Rm-10801	Actin-related protein 2/3 complex subunit 5	cs	0	0	0	0	0	0	0	0	0	0	2	7.96553e-05	0.199499	4	0.079	4	0.000296471	0.599558	6	0.204	0	0	0	0	0	0	0	0	0	0	0	0	0	0	0	2	0.000131707	0.199499	4	0.079	2	0.000128364	0.199499	2	0.079
Rm-10802	Actin-related protein 2/3 complex subunit 5	cs	0	0	0	0	0	0	0	0	0	0	0	0	0	0	0	2	0.00017603	0.406048	3	0.148	0	0	0	0	0	0	0	0	0	0	0	0	0	0	0	0	0	0	0	0	0	0	0	0	0
Rm-18864	actin-related protein 2-like isoform 1	cs	3	9.42753e-05	0.336596	10	0.126	4	5.3701e-05	0.468926	6	0.167	4	3.82184e-05	0.377209	5	0.139	0	0	0	0	0	2	6.73049e-05	0.291219	4	0.111	6	0.000237742	0.603245	15	0.205	2	8.60978e-05	0.183042	8	0.073	3	8.84701e-05	0.315225	7	0.119	0	0	0	0	0
Rm-7058	actin-related protein 3-like	cs	3	8.93134e-05	0.309182	10	0.117	7	0.000195019	0.782379	23	0.251	7	0.000101379	0.81134	14	0.258	2	3.59359e-05	0.233105	2	0.091	0	0	0	0	0	2	0.00025526	0.135011	17	0.055	6	0.000265091	0.678804	26	0.225	6	0.000191574	0.588547	16	0.201	0	0	0	0	0
Rm-78121	Actin-related protein Arp2/3 complex subunit ARPC1/p41-ARC	cs	3	3.96106e-05	0.432188	4	0.156	6	9.40123e-05	1.07014	10	0.316	3	4.01446e-05	0.496236	5	0.175	0	0	0	0	0	0	0	0	0	0	0	0	0	0	0	3	0.000214788	0.496236	19	0.175	4	0.00011948	0.458814	9	0.164	0	0	0	0	0
Rm-33245	Actin-related protein Arp2/3 complex subunit ARPC2	cs	3	0.000435552	0.309182	35	0.117	5	0.000508011	0.513561	43	0.18	4	0.000272421	0.503142	27	0.177	4	0.000225318	0.503142	9	0.177	4	0.000533055	0.573983	24	0.197	4	0.000899616	0.339677	43	0.127	8	0.000497215	0.819701	35	0.26	2	0.000150146	0.258925	9	0.1	2	0.00026015	0.258925	8	0.1
Rm-11298	Actin-related protein Arp2/3 complex subunit ARPC4	cs	0	0	0	0	0	0	0	0	0	0	2	0.000452295	2.04088	13	0.483	0	0	0	0	0	0	0	0	0	0	0	0	0	0	0	0	0	0	0	0	0	0	0	0	0	0	0	0	0	0
Rm-27576	Activated rna polymerase ii transcriptional coactivator p15 like protein	tm	0	0	0	0	0	2	0.000815494	0.330454	26	0.124	5	0.000776815	0.958845	29	0.292	2	0.000531724	0.330454	8	0.124	0	0	0	0	0	0	0	0	0	0	3	0.000339439	0.770109	9	0.248	0	0	0	0	0	0	0	0	0	0
Rm-13560	activating signal cointegrator 1	pe	0	0	0	0	0	3	2.85828e-05	0.205036	4	0.081	0	0	0	0	0	0	0	0	0	0	0	0	0	0	0	0	0	0	0	0	0	0	0	0	0	0	0	0	0	0	0	0	0	0	0
Rm-21421	Activator of 90 kDa heat shock protein ATPase	pm	6	0.000208626	0.803018	19	0.256	11	0.000250183	1.0797	24	0.318	13	0.000204761	1.40991	23	0.382	3	0.0002209	0.303167	10	0.115	2	0.000529136	0.233105	27	0.091	5	0.00020306	0.61808	11	0.209	9	0.000413649	1.42661	33	0.385	6	0.000176643	0.778279	12	0.25	0	0	0	0	0
Rm-23066	activator of basal transcription	tm	0	0	0	0	0	0	0	0	0	0	0	0	0	0	0	0	0	0	0	0	0	0	0	0	0	0	0	0	0	0	0	0	0	0	0	0	0	0	0	0	0	0	0	0	0
Rm-23018	Acyl carrier protein	tr	0	0	0	0	0	4	0.000654673	0.648162	29	0.217	3	0.000636228	0.442115	33	0.159	3	0.000526221	0.442115	11	0.159	0	0	0	0	0	0	0	0	0	0	2	0.000271455	0.506607	10	0.178	3	0.00108386	0.442115	34	0.159	2	0.000372827	0.321296	6	0.121
Rm-22359	acyl-CoA dehydrogenase family member 9 mitochondrial-like	met/lipd	3	1.74182e-05	0.267652	3	0.103	5	8.26811e-05	0.406048	15	0.148	0	0	0	0	0	0	0	0	0	0	0	0	0	0	0	0	0	0	0	0	3	1.98842e-05	0.196741	3	0.078	2	1.55673e-05	0.153453	2	0.062	0	0	0	0	0
Rm-15077	acyl-coa esterase	met/lipd	0	0	0	0	0	0	0	0	0	0	0	0	0	0	0	0	0	0	0	0	0	0	0	0	0	0	0	0	0	0	2	5.5893e-05	0.164126	4	0.066	0	0	0	0	0	3	0.000159928	0.527566	5	0.184
Rm-63750	acyl-coa esterase	met/lipd	0	0	0	0	0	0	0	0	0	0	2	4.03587e-05	0.2218	4	0.087	0	0	0	0	0	0	0	0	0	0	0	0	0	0	0	2	2.84123e-05	0.2218	2	0.087	0	0	0	0	0	2	6.50375e-05	0.2218	2	0.087
Rm-63751	acyl-coa esterase	met/lipd	0	0	0	0	0	0	0	0	0	0	2	3.74848e-05	0.202264	4	0.08	0	0	0	0	0	0	0	0	0	0	0	0	0	0	0	2	2.63891e-05	0.202264	2	0.08	0	0	0	0	0	2	6.04064e-05	0.202264	2	0.08
Rm-67520	Acyl-CoA reductase	met/lipd	0	0	0	0	0	0	0	0	0	0	0	0	0	0	0	0	0	0	0	0	0	0	0	0	0	2	4.75484e-05	0.135011	4	0.055	2	1.61433e-05	0.114295	2	0.047	0	0	0	0	0	0	0	0	0	0
Rm-10614	acyl-coa synthetase	met/lipd	0	0	0	0	0	0	0	0	0	0	0	0	0	0	0	0	0	0	0	0	3	0.000489041	0.559552	8	0.193	0	0	0	0	0	0	0	0	0	0	0	0	0	0	0	0	0	0	0	0
Rm-34134	Acyl-CoA synthetase	met/lipd	0	0	0	0	0	0	0	0	0	0	2	1.04376e-05	0.116863	2	0.048	0	0	0	0	0	0	0	0	0	0	3	3.24641e-05	0.250259	3	0.097	0	0	0	0	0	0	0	0	0	0	0	0	0	0	0
Rm-5079	acyl-CoA synthetase	met/lipd	0	0	0	0	0	2	3.3124e-05	0.1324	5	0.054	2	1.13155e-05	0.1324	2	0.054	0	0	0	0	0	0	0	0	0	0	2	4.69263e-05	0.122018	4	0.05	0	0	0	0	0	3	2.80648e-05	0.177606	3	0.071	4	7.29393e-05	0.333522	4	0.125
Rm-69650	acyl-CoA synthetase	met/lipd	0	0	0	0	0	0	0	0	0	0	0	0	0	0	0	0	0	0	0	0	5	0.000174364	0.273503	14	0.105	0	0	0	0	0	0	0	0	0	0	2	2.80648e-05	0.207814	3	0.082	0	0	0	0	0
Rm-8665	acyl-CoA synthetase	met/lipd	0	0	0	0	0	0	0	0	0	0	0	0	0	0	0	0	0	0	0	0	0	0	0	0	0	0	0	0	0	0	0	0	0	0	0	3	5.81963e-05	0.402814	3	0.147	2	7.5625e-05	0.355189	2	0.132
Rm-32430	acyl-CoA synthetase family member 2 mitochondrial-like	met/lipd	11	0.000210698	0.690441	32	0.228	17	0.000293793	1.31739	47	0.365	16	0.00017083	1.08449	32	0.319	6	0.000145708	0.389953	11	0.143	6	0.000517073	0.399587	44	0.146	13	0.000431709	0.745822	39	0.242	26	0.000473538	2.23594	63	0.51	15	0.000450175	1.37684	51	0.376	3	5.16171e-05	0.238797	3	0.093
Rm-37859	acyl-CoA synthetase family member 2 mitochondrial-like	met/lipd	0	0	0	0	0	2	1.18736e-05	0.172195	2	0.069	0	0	0	0	0	0	0	0	0	0	0	0	0	0	0	0	0	0	0	0	0	0	0	0	0	0	0	0	0	0	0	0	0	0	0
Rm-25620	acyl-CoA synthetase family member 3 mitochondrial-like	met/lipd	3	7.81843e-05	0.207814	12	0.082	10	0.000123709	0.713957	20	0.234	4	4.75429e-05	0.273503	9	0.105	2	5.24301e-05	0.142878	4	0.058	2	5.8143e-05	0.0715193	5	0.03	2	8.76285e-05	0.109175	8	0.045	8	0.000104129	0.678804	14	0.225	4	7.86107e-05	0.21899	9	0.086	0	0	0	0	0
Rm-15286	acyl-CoA thioesterase	met/lipd	0	0	0	0	0	4	6.65143e-05	0.377209	7	0.139	0	0	0	0	0	0	0	0	0	0	2	3.57276e-05	0.25603	2	0.099	4	8.41339e-05	0.485936	5	0.172	0	0	0	0	0	0	0	0	0	0	0	0	0	0	0
Rm-7592	acyl-CoA thioesterase partial	met/lipd	0	0	0	0	0	4	5.5133e-05	0.306171	7	0.116	0	0	0	0	0	0	0	0	0	0	2	2.96142e-05	0.207814	2	0.082	4	6.97376e-05	0.386756	5	0.142	0	0	0	0	0	0	0	0	0	0	0	0	0	0	0
Rm-49202	Acyl-CoA-binding protein	met/lipd	0	0	0	0	0	0	0	0	0	0	3	0.00010319	0.823896	3	0.261	3	0.000341391	0.778279	4	0.25	0	0	0	0	0	0	0	0	0	0	4	0.0004843	0.823896	10	0.261	0	0	0	0	0	0	0	0	0	0
Rm-61914	acylglycerol kinase mitochondrial-like	met/energy	2	2.58062e-05	0.129796	3	0.053	2	8.98316e-05	0.129796	11	0.053	0	0	0	0	0	0	0	0	0	0	3	0.000122824	0.205036	8	0.081	2	0.000115694	0.153453	8	0.062	2	2.94597e-05	0.129796	3	0.053	0	0	0	0	0	0	0	0	0	0
Rm-61915	acylglycerol kinase mitochondrial-like	met/energy	0	0	0	0	0	0	0	0	0	0	0	0	0	0	0	0	0	0	0	0	2	4.13863e-05	0.188502	2	0.075	0	0	0	0	0	0	0	0	0	0	0	0	0	0	0	0	0	0	0	0
Rm-74767	Acylphosphatase	met/energy	0	0	0	0	0	0	0	0	0	0	0	0	0	0	0	0	0	0	0	0	0	0	0	0	0	0	0	0	0	0	0	0	0	0	0	2	0.000104268	0.86638	2	0.271	0	0	0	0	0
Rm-91170	adaptin	tr	0	0	0	0	0	2	4.12124e-05	0.455459	2	0.163	0	0	0	0	0	0	0	0	0	0	0	0	0	0	0	0	0	0	0	0	0	0	0	0	0	0	0	0	0	0	0	0	0	0	0
Rm-83179	Adaptin ear-binding coat-associated protein	tr	0	0	0	0	0	2	5.96677e-05	0.213389	5	0.084	0	0	0	0	0	0	0	0	0	0	0	0	0	0	0	0	0	0	0	0	3	4.30489e-05	0.321296	3	0.121	0	0	0	0	0	0	0	0	0	0
Rm-48545	Adaptor complexes medium subunit family	pe	7	0.000214558	0.496236	25	0.175	16	0.000334057	1.97852	41	0.474	8	9.04591e-05	0.798871	13	0.255	2	5.17973e-05	0.129796	3	0.053	6	0.000689295	0.584893	45	0.2	10	0.000418426	0.918669	29	0.283	13	0.000509462	1.07491	52	0.317	4	8.05383e-05	0.336596	7	0.126	0	0	0	0	0
Rm-47176	Adaptor for phosphoinositide 3-kinase	st	0	0	0	0	0	3	7.26284e-05	0.264736	5	0.102	0	0	0	0	0	0	0	0	0	0	0	0	0	0	0	0	0	0	0	0	0	0	0	0	0	0	0	0	0	0	0	0	0	0	0
Rm-7687	Adaptor protein Enigma	st	0	0	0	0	0	2	4.57324e-05	0.250259	4	0.097	0	0	0	0	0	0	0	0	0	0	0	0	0	0	0	0	0	0	0	0	0	0	0	0	0	2	0.000113013	0.267652	7	0.103	0	0	0	0	0
Rm-8161	Adaptor protein Enigma	st	0	0	0	0	0	0	0	0	0	0	0	0	0	0	0	0	0	0	0	0	0	0	0	0	0	0	0	0	0	0	0	0	0	0	0	2	0.000156403	0.389953	7	0.143	0	0	0	0	0
Rm-75681	Adenine deaminase/adenosine deaminase	met/nuc	2	4.20654e-05	0.25603	4	0.099	4	8.98546e-05	0.374042	9	0.138	4	3.41059e-05	0.399587	4	0.146	2	4.23133e-05	0.2218	2	0.087	0	0	0	0	0	0	0	0	0	0	4	4.80208e-05	0.563148	4	0.194	0	0	0	0	0	0	0	0	0	0
Rm-27921	adenosine kinase-like protein	st	2	0.000253105	3.0738	4	0.61	0	0	0	0	0	0	0	0	0	0	0	0	0	0	0	0	0	0	0	0	0	0	0	0	0	2	0.000794581	1.18273	11	0.339	2	0.000424142	0.86638	5	0.271	2	0.000661398	3.0738	4	0.61
Rm-36772	Adenosine monophosphate deaminase	met/nuc	0	0	0	0	0	0	0	0	0	0	0	0	0	0	0	0	0	0	0	0	0	0	0	0	0	2	2.80196e-05	0.0641431	3	0.027	2	3.17101e-05	0.0641431	5	0.027	0	0	0	0	0	0	0	0	0	0
Rm-62876	Adenylate cyclase	st	0	0	0	0	0	0	0	0	0	0	0	0	0	0	0	0	0	0	0	0	0	0	0	0	0	0	0	0	0	0	0	0	0	0	0	0	0	0	0	0	0	0	0	0	0
Rm-26301	Adenylate cyclase-associated protein (CAP/Srv2p)	cs	3	0.000241612	0.235947	31	0.092	8	0.000614142	0.713957	83	0.234	6	0.000164299	0.603245	26	0.205	5	0.000172477	0.367729	11	0.136	5	0.000625978	0.425608	45	0.154	7	0.001271	0.648162	97	0.217	8	0.000418177	0.603245	47	0.205	11	0.000606019	0.990673	58	0.299	9	0.000346233	0.782379	17	0.251
Rm-26303	Adenylate cyclase-associated protein (CAP/Srv2p)	cs	3	0.000245716	0.238797	31	0.093	9	0.000639623	0.862087	85	0.27	7	0.000173517	0.737801	27	0.24	4	0.000159461	0.276439	10	0.106	5	0.000495142	0.348963	35	0.13	7	0.00130592	0.559552	98	0.193	8	0.000425279	0.614359	47	0.208	11	0.000605686	1.01372	57	0.304	9	0.000372827	0.798871	18	0.255
Rm-50257	adenylate kinase 2 mitochondrial-like	met/energy	2	8.88881e-05	0.327394	6	0.123	6	9.84518e-05	0.667247	7	0.222	8	0.000348334	0.931968	29	0.286	4	0.000357648	0.606941	12	0.206	0	0	0	0	0	2	0.000224157	0.364583	9	0.135	4	0.000202945	0.729816	12	0.238	2	5.95819e-05	0.364583	3	0.135	2	0.000193564	0.339677	5	0.127
Rm-73417	Adenylosuccinate lyase	met/nuc	7	0.000277827	1.73527	16	0.437	8	0.000692368	2.17687	42	0.502	7	0.000337887	1.79898	24	0.447	3	0.000174665	0.552387	5	0.191	0	0	0	0	0	5	0.000613043	1.18776	21	0.34	6	0.000574853	1.32809	29	0.367	9	0.000675077	2.42768	29	0.535	0	0	0	0	0
Rm-73418	Adenylosuccinate lyase	met/nuc	10	0.000226497	1.00909	29	0.303	13	0.000593182	1.6485	80	0.423	15	0.000379946	1.68534	60	0.429	8	0.000314251	0.927525	20	0.285	7	0.000641227	0.61808	46	0.209	9	0.000538351	0.790606	41	0.253	11	0.000463632	1.30144	52	0.362	13	0.00045023	1.44906	43	0.389	2	6.12278e-05	0.230269	3	0.09
Rm-75890	ADF homology domain of drebrin and actin-binding protein 1	cs	0	0	0	0	0	0	0	0	0	0	0	0	0	0	0	0	0	0	0	0	0	0	0	0	0	0	0	0	0	0	3	6.11748e-05	0.406048	3	0.148	2	9.57872e-05	0.393157	4	0.144	0	0	0	0	0
Rm-16550	adipocyte plasma membrane-associated protein-like	met/lipd	10	0.000528035	0.393157	57	0.144	19	0.00147751	1.73527	168	0.437	21	0.00111162	1.5527	148	0.407	16	0.00156549	1.2751	84	0.357	13	0.00198408	0.96336	120	0.293	16	0.00179103	0.995262	115	0.3	21	0.0018824	1.30144	178	0.362	13	0.000856915	1.00909	69	0.303	19	0.00169453	1.32809	70	0.367
Rm-16609	adipocyte plasma membrane-associated protein-like	met/lipd	9	0.000671736	0.455459	52	0.163	14	0.0019009	1.38232	155	0.377	18	0.00130921	1.88403	125	0.46	13	0.00197511	1.51768	76	0.401	12	0.00274367	1.34423	119	0.37	14	0.00243237	1.23357	112	0.349	18	0.00243323	1.54097	165	0.405	10	0.00112567	1.04644	65	0.311	16	0.0020929	1.51768	62	0.401
Rm-70766	ADPATP carrier protein 1-like protein	tr	12	0.00121114	1.78612	97	0.445	15	0.00135132	2.34965	114	0.525	10	0.000485924	1.03236	48	0.308	4	0.000577739	0.380384	23	0.14	3	0.000690832	0.258925	31	0.1	12	0.00256093	1.89734	122	0.462	15	0.000940741	2.00608	66	0.478	9	0.00209234	1.38781	125	0.378	12	0.00336063	1.55859	103	0.408
Rm-68358	ADP-ribose pyrophosphatase	met/nuc	3	7.26323e-05	0.380384	5	0.14	3	0.000124118	0.44544	9	0.16	5	0.000117778	0.840772	10	0.265	2	8.76725e-05	0.455459	3	0.163	0	0	0	0	0	0	0	0	0	0	3	0.000132664	0.44544	8	0.16	0	0	0	0	0	0	0	0	0	0
Rm-18063	ADP-ribosylation factor GTPase-activating protein 1	st	0	0	0	0	0	2	2.00241e-05	0.297179	2	0.113	2	3.42023e-05	0.199499	4	0.079	0	0	0	0	0	0	0	0	0	0	0	0	0	0	0	0	0	0	0	0	0	0	0	0	0	0	0	0	0	0
Rm-15421	ADP-ribosylation factor GTPase-activating protein 2-like	st	3	5.27302e-05	0.230269	5	0.09	4	5.00602e-05	0.485936	5	0.172	3	5.13034e-05	0.247383	6	0.096	2	6.36492e-05	0.183042	3	0.073	0	0	0	0	0	3	5.31897e-05	0.216186	3	0.085	3	9.63128e-05	0.348963	8	0.13	2	0.000113105	0.169499	8	0.068	0	0	0	0	0
Rm-15422	ADP-ribosylation factor GTPase-activating protein 2-like	st	3	3.54877e-05	0.1508	5	0.061	4	3.36907e-05	0.306171	5	0.116	4	5.17911e-05	0.333522	9	0.125	3	5.71149e-05	0.288249	4	0.11	0	0	0	0	0	3	3.57969e-05	0.14025	3	0.057	4	7.29213e-05	0.406048	9	0.148	2	7.61199e-05	0.111732	8	0.046	0	0	0	0	0
Rm-66162	adrenodoxin mitochondrial	met/energy	0	0	0	0	0	0	0	0	0	0	0	0	0	0	0	0	0	0	0	0	0	0	0	0	0	0	0	0	0	0	0	0	0	0	0	0	0	0	0	0	0	0	0	0	0
Rm-34229	AICAR transformylase/IMP cyclohydrolase/methylglyoxal synthase	met/nuc	16	0.000465876	0.958845	74	0.292	29	0.00071722	1.50035	120	0.398	28	0.000413455	1.6485	81	0.423	17	0.00027864	0.741807	22	0.241	9	0.000269674	0.442115	24	0.159	11	0.000476286	0.51008	45	0.179	28	0.000632449	1.33346	88	0.368	13	0.000827114	0.729816	98	0.238	6	0.000148062	0.303167	9	0.115
Rm-15813	Aladin	pe	0	0	0	0	0	0	0	0	0	0	0	0	0	0	0	0	0	0	0	0	0	0	0	0	0	2	2.40936e-05	0.161449	2	0.065	0	0	0	0	0	0	0	0	0	0	0	0	0	0	0
Rm-33413	Alanine aminotransferase	met/aa	12	0.000383997	0.887991	54	0.276	15	0.000283541	1.0893	42	0.32	15	0.000201793	1.25944	35	0.354	5	0.000114447	0.496236	8	0.175	0	0	0	0	0	4	8.36852e-05	0.230269	7	0.09	16	0.000284123	1.34963	35	0.371	6	0.000181129	0.318257	19	0.12	3	5.57464e-05	0.230269	3	0.09
Rm-69575	alanine--glyoxylate aminotransferase 2 mitochondrial-like	met/aa	2	1.60572e-05	0.137627	2	0.056	0	0	0	0	0	0	0	0	0	0	0	0	0	0	0	0	0	0	0	0	0	0	0	0	0	0	0	0	0	0	0	0	0	0	0	0	0	0	0	0
Rm-69574	Alanine-glyoxylate aminotransferase AGT2	met/aa	2	1.9858e-05	0.172195	2	0.069	0	0	0	0	0	0	0	0	0	0	0	0	0	0	0	0	0	0	0	0	0	0	0	0	0	0	0	0	0	0	0	0	0	0	0	0	0	0	0	0
Rm-5887	alanine--tRNA ligase cytoplasmic	tm	12	0.000173732	0.633052	45	0.213	12	0.000124617	0.485936	34	0.172	6	3.75624e-05	0.402814	12	0.147	0	0	0	0	0	4	0.000261842	0.202264	38	0.08	5	0.000149283	0.153453	23	0.062	2	4.84801e-05	0.104079	11	0.043	5	3.62297e-05	0.327394	7	0.123	0	0	0	0	0
Rm-174942	alanyl d alanine carboxypeptidase protein	met/aa	0	0	0	0	0	0	0	0	0	0	0	0	0	0	0	0	0	0	0	0	0	0	0	0	0	2	6.89713e-05	0.135011	4	0.055	0	0	0	0	0	0	0	0	0	0	0	0	0	0	0
Rm-32465	Alcohol dehydrogenase class III	detox	3	0.000962675	0.207814	41	0.082	0	0	0	0	0	2	0.00013326	0.207814	7	0.082	0	0	0	0	0	0	0	0	0	0	0	0	0	0	0	0	0	0	0	0	0	0	0	0	0	0	0	0	0	0
Rm-6212	Alcohol dehydrogenase class III	detox	10	0.000653084	0.870682	67	0.272	6	0.000203587	0.570363	22	0.196	7	0.000142256	0.790606	18	0.253	2	3.92199e-05	0.14025	2	0.057	2	0.000191371	0.303167	11	0.115	4	0.000344136	0.399587	21	0.146	7	0.000189168	0.901078	17	0.279	4	9.1473e-05	0.513561	7	0.18	3	0.00015283	0.479108	6	0.17
Rm-16936	alcohol dehydrogenase transcription factor myb/sant-like protein	tf	0	0	0	0	0	0	0	0	0	0	3	1.78403e-05	0.336596	3	0.126	0	0	0	0	0	0	0	0	0	0	0	0	0	0	0	0	0	0	0	0	0	0	0	0	0	0	0	0	0	0
Rm-25975	Aldehyde dehydrogenase	met/energy	14	0.000604234	1.12814	84	0.328	13	0.000300477	1.05116	44	0.312	16	0.000221623	1.07014	38	0.316	10	0.00021707	0.559552	15	0.193	4	0.000141224	0.199499	11	0.079	7	0.000157212	0.364583	13	0.135	14	0.000287408	0.741807	35	0.241	10	0.000472523	0.892344	49	0.277	2	3.75939e-05	0.111732	2	0.046
Rm-25976	Aldehyde dehydrogenase	met/energy	12	0.000406133	1.07014	52	0.316	12	0.000274347	1.12814	37	0.328	12	0.000196305	0.936422	31	0.287	7	0.000141413	0.462177	9	0.165	4	0.000153337	0.21899	11	0.086	6	0.000157566	0.336596	12	0.126	9	0.000213984	0.415794	24	0.151	9	0.000146586	0.936422	14	0.287	2	4.08185e-05	0.122018	2	0.05
Rm-46289	Aldehyde dehydrogenase	met/energy	16	0.00097843	1.83139	141	0.452	18	0.00133075	2.05492	202	0.485	12	0.000365704	0.97697	65	0.296	9	0.000293165	0.745822	21	0.242	5	0.000148621	0.25603	12	0.099	4	0.00135327	0.25603	116	0.099	16	0.000308944	1.93089	39	0.467	15	0.00195358	1.7227	210	0.435	5	0.000145065	0.588547	8	0.201
Rm-65266	Aldehyde dehydrogenase	met/energy	2	0.000432517	0.0715193	57	0.03	3	0.000374597	0.161449	52	0.065	3	0.000239937	0.0715193	39	0.03	3	0.000137389	0.0715193	9	0.03	0	0	0	0	0	0	0	0	0	0	3	0.000216557	0.0715193	25	0.03	2	0.000325521	0.0715193	32	0.03	3	0.000356913	0.161449	18	0.065
Rm-14505	aldehyde dehydrogenase mitochondrial-like	met/energy	12	0.000870741	1.83139	80	0.452	20	0.0014983	2.0479	145	0.484	13	0.000573611	1.37684	65	0.376	9	0.000656904	1.32809	30	0.367	5	0.000524508	0.710015	27	0.233	5	0.000329373	0.485936	18	0.172	15	0.00130465	2.21366	105	0.507	16	0.00189689	2.28095	130	0.516	8	0.000483515	0.8281	17	0.262
Rm-14748	aldehyde dehydrogenase X mitochondrial-like	met/energy	16	0.0020029	1.50035	147	0.398	20	0.00156517	1.39883	121	0.38	20	0.000861672	1.28034	78	0.358	15	0.000959384	1.54097	35	0.405	3	0.000121591	0.233105	5	0.091	6	0.000687196	0.448772	30	0.161	16	0.000886588	1.50035	57	0.398	17	0.00332441	1.39883	182	0.38	11	0.00149539	1.20293	42	0.343
Rm-14460	Aldehyde reductase	detox/ox	2	2.36285e-05	0.183042	2	0.073	4	7.85122e-05	0.503142	7	0.177	2	3.83152e-05	0.244515	4	0.095	0	0	0	0	0	2	6.32581e-05	0.148154	3	0.06	0	0	0	0	0	4	5.39474e-05	0.570363	4	0.196	2	3.16765e-05	0.207814	2	0.082	0	0	0	0	0
Rm-24049	Aldehyde reductase	detox/ox	4	0.000174579	0.428894	13	0.155	2	6.37458e-05	0.336596	5	0.126	2	5.44407e-05	0.336596	5	0.126	3	8.10497e-05	0.489361	3	0.173	3	0.000119842	0.475707	5	0.169	2	0.000158039	0.336596	7	0.126	3	0.000122643	0.499685	8	0.176	4	0.000180032	0.892344	10	0.277	0	0	0	0	0
Rm-64140	Aldehyde reductase	detox/ox	2	2.36285e-05	0.183042	2	0.073	4	7.85122e-05	0.503142	7	0.177	2	3.83152e-05	0.244515	4	0.095	0	0	0	0	0	2	6.32581e-05	0.148154	3	0.06	0	0	0	0	0	4	5.39474e-05	0.570363	4	0.196	2	3.16765e-05	0.207814	2	0.082	0	0	0	0	0
Rm-65948	alkaline phosphatase isoform X1	st	0	0	0	0	0	0	0	0	0	0	3	2.36016e-05	0.196741	4	0.078	2	2.92811e-05	0.153453	2	0.062	0	0	0	0	0	0	0	0	0	0	0	0	0	0	0	0	0	0	0	0	0	0	0	0	0
Rm-12593	alpha 13-fucosyltransferase	met/carb	0	0	0	0	0	0	0	0	0	0	2	1.35735e-05	0.185769	2	0.074	0	0	0	0	0	0	0	0	0	0	0	0	0	0	0	2	1.91114e-05	0.185769	2	0.074	0	0	0	0	0	0	0	0	0	0
Rm-62150	alpha 13-fucosyltransferase	met/carb	2	0.000119057	0.127197	14	0.052	3	2.42205e-05	0.158777	3	0.064	3	3.4475e-05	0.258925	5	0.1	2	5.13253e-05	0.158777	3	0.064	2	3.03562e-05	0.158777	2	0.064	0	0	0	0	0	2	6.79565e-05	0.158777	7	0.064	2	0.000125407	0.183042	11	0.073	0	0	0	0	0
Rm-9213	alpha 13-fucosyltransferase	met/carb	0	0	0	0	0	2	1.47371e-05	0.142878	2	0.058	4	9.4394e-05	0.158777	15	0.064	3	7.80728e-05	0.210598	5	0.083	0	0	0	0	0	3	5.21945e-05	0.0739894	4	0.031	5	0.000115185	0.253141	13	0.098	2	3.12155e-05	0.183042	3	0.073	0	0	0	0	0
Rm-1310	Alpha 2 macroglobulin receptor associated protein	st	4	5.57209e-05	0.342765	5	0.128	2	2.11598e-05	0.109175	2	0.045	5	0.000117462	0.261828	13	0.101	4	0.000156938	0.205036	7	0.081	0	0	0	0	0	0	0	0	0	0	6	0.000228995	0.468926	18	0.167	0	0	0	0	0	0	0	0	0	0
Rm-139858	Alpha crystallins	pm	2	0.000337586	0.129796	17	0.053	3	0.000414754	0.129796	22	0.053	3	0.000257609	0.129796	16	0.053	0	0	0	0	0	0	0	0	0	0	0	0	0	0	0	3	0.000317371	0.129796	14	0.053	0	0	0	0	0	0	0	0	0	0
Rm-2145	Alpha crystallins	pm	0	0	0	0	0	0	0	0	0	0	0	0	0	0	0	0	0	0	0	0	0	0	0	0	0	0	0	0	0	0	0	0	0	0	0	0	0	0	0	0	0	0	0	0	0
Rm-1532	alpha tubulin	cs	4	0.00151937	0.555966	70	0.192	5	0.0016691	0.555966	81	0.192	4	0.000633537	0.380384	36	0.14	3	0.00048033	0.380384	11	0.14	2	0.00108471	0.127197	28	0.052	3	0.0027368	0.273503	75	0.105	3	0.0010159	0.380384	41	0.14	4	0.00305531	0.380384	105	0.14	0	0	0	0	0
Rm-27246	Alpha tubulin	cs	15	0.00934334	1.99226	926	0.476	24	0.00854455	2.26588	892	0.514	18	0.00167707	1.40436	205	0.381	16	0.00166451	1.40436	82	0.381	13	0.00437609	1.70396	243	0.432	18	0.0096351	1.64241	568	0.422	25	0.00391629	2.28095	340	0.516	17	0.00472082	1.97167	349	0.473	11	0.00092283	1.2751	35	0.357
Rm-27248	Alpha tubulin	cs	9	0.000827819	1.56448	51	0.409	15	0.00151016	2.28852	98	0.517	7	0.000842268	1.43781	64	0.387	7	0.000914335	1.31739	28	0.365	5	0.00196999	0.717908	68	0.235	4	0.000191021	0.389953	7	0.143	16	0.00172327	2.3266	93	0.522	6	0.000761612	0.538155	35	0.187	3	0.000212079	0.324342	5	0.122
Rm-14378	Alpha-2-macroglobulin	s/protinh	0	0	0	0	0	0	0	0	0	0	0	0	0	0	0	0	0	0	0	0	0	0	0	0	0	0	0	0	0	0	0	0	0	0	0	0	0	0	0	0	3	8.84578e-05	0.114295	7	0.047
Rm-41651	Alpha-2-macroglobulin	s/protinh	0	0	0	0	0	0	0	0	0	0	0	0	0	0	0	0	0	0	0	0	0	0	0	0	0	0	0	0	0	0	2	1.07758e-05	0.0914403	2	0.038	2	1.89818e-05	0.0764652	3	0.032	2	4.93331e-05	0.0889301	4	0.037
Rm-7619	Alpha-2-macroglobulin	s/protinh	4	1.51966e-05	0.104079	6	0.043	11	5.77085e-05	0.415794	24	0.151	22	9.85694e-05	0.671091	48	0.223	17	0.000163053	0.531088	32	0.185	6	0.000122053	0.241652	27	0.094	5	6.3871e-05	0.199499	15	0.079	26	0.000297809	0.845015	103	0.266	15	0.000139213	0.520548	41	0.182	7	5.95662e-05	0.207814	9	0.082
Rm-7719	Alpha-2-macroglobulin	s/protinh	4	7.55156e-05	0.169499	16	0.068	8	7.16918e-05	0.475707	16	0.169	5	4.20934e-05	0.258925	11	0.1	6	7.59606e-05	0.389953	8	0.143	2	1.68475e-05	0.137627	2	0.056	7	0.000238043	0.524053	30	0.183	9	0.00010237	0.485936	19	0.172	3	6.32728e-05	0.116863	10	0.048	0	0	0	0	0
Rm-26430	Alpha-amylase	met/carb	0	0	0	0	0	0	0	0	0	0	0	0	0	0	0	0	0	0	0	0	0	0	0	0	0	0	0	0	0	0	0	0	0	0	0	0	0	0	0	0	2	3.71643e-05	0.196741	2	0.078
Rm-17925	Alpha-aspartyl dipeptidase	pm	2	9.53763e-05	0.202264	7	0.08	6	0.000181094	0.927525	14	0.285	9	0.000220942	1.78612	20	0.445	6	0.000191877	1.11349	7	0.325	2	9.72728e-05	0.264736	4	0.102	0	0	0	0	0	8	0.000357746	1.12814	23	0.328	3	9.13299e-05	0.297179	5	0.113	3	0.000213627	0.614359	6	0.208
Rm-10947	alpha-centractin-like	cs	2	9.92899e-05	0.224616	10	0.088	6	0.000103689	0.563148	11	0.194	6	8.85529e-05	0.713957	11	0.234	5	0.0001598	0.778279	8	0.25	6	0.000549359	0.499685	31	0.176	6	0.000350543	0.633052	21	0.213	8	0.000215359	0.663413	19	0.221	2	2.66217e-05	0.324342	2	0.122	2	5.18916e-05	0.342765	2	0.128
Rm-13633	alpha-D-galactosidase	met/carb	0	0	0	0	0	0	0	0	0	0	0	0	0	0	0	0	0	0	0	0	0	0	0	0	0	0	0	0	0	0	4	0.000218556	1.42661	10	0.385	0	0	0	0	0	0	0	0	0	0
Rm-13669	Alpha-D-galactosidase (melibiase)	met/carb	0	0	0	0	0	2	3.1022e-05	0.14025	4	0.057	2	1.32468e-05	0.14025	2	0.057	0	0	0	0	0	0	0	0	0	0	2	2.74678e-05	0.174898	2	0.07	5	0.000139885	0.541701	15	0.188	0	0	0	0	0	0	0	0	0	0
Rm-54618	Alpha-D-galactosidase (melibiase)	met/carb	0	0	0	0	0	2	2.99094e-05	0.135011	4	0.055	2	1.27717e-05	0.135011	2	0.055	0	0	0	0	0	0	0	0	0	0	2	2.64826e-05	0.169499	2	0.068	5	0.000134868	0.51705	15	0.181	0	0	0	0	0	0	0	0	0	0
Rm-55207	Alpha-D-galactosidase (melibiase)	met/carb	0	0	0	0	0	2	2.54373e-05	0.153453	3	0.062	3	2.17242e-05	0.339677	3	0.127	0	0	0	0	0	0	0	0	0	0	0	0	0	0	0	0	0	0	0	0	0	0	0	0	0	0	0	0	0	0
Rm-69044	alpha-ketoacid-CoA transferase	met/energy	3	0.00017343	0.253141	19	0.098	6	0.000112654	0.492794	13	0.174	4	2.96029e-05	0.402814	4	0.147	4	7.34534e-05	0.393157	4	0.144	0	0	0	0	0	4	0.000184148	0.51705	12	0.181	6	0.000125042	0.633052	12	0.213	5	0.000342632	0.678804	28	0.225	0	0	0	0	0
Rm-69216	alpha-ketoacid-CoA transferase	met/energy	3	0.00017343	0.253141	19	0.098	6	0.000112654	0.492794	13	0.174	4	2.96029e-05	0.402814	4	0.147	4	7.34534e-05	0.393157	4	0.144	0	0	0	0	0	4	0.000184148	0.51705	12	0.181	6	0.000125042	0.633052	12	0.213	5	0.000342632	0.678804	28	0.225	0	0	0	0	0
Rm-12749	Alpha-L-fucosidase	met/carb	2	3.37855e-05	0.303167	4	0.115	6	0.000152355	0.918669	19	0.283	16	0.000369802	1.80543	54	0.448	10	0.000577739	1.25424	34	0.353	3	0.000527628	0.425608	35	0.154	2	0.0001704	0.291219	12	0.111	18	0.000858154	1.93765	89	0.468	7	0.000271758	0.803018	24	0.256	4	0.000309002	0.614359	14	0.208
Rm-141598	Alpha-L-fucosidase	met/carb	3	4.26176e-05	0.415794	5	0.151	7	0.00025085	1.0893	31	0.32	17	0.000504483	2.06196	73	0.486	11	0.000720195	1.45471	42	0.39	3	0.000532447	0.428894	35	0.155	2	0.000171956	0.294196	12	0.112	20	0.000992484	2.4435	102	0.537	8	0.000422787	0.958845	37	0.292	5	0.000579101	0.75388	26	0.244
Rm-48043	Alpha-L-fucosidase	met/carb	0	0	0	0	0	3	2.96591e-05	0.213389	4	0.084	0	0	0	0	0	0	0	0	0	0	2	4.18192e-05	0.101539	3	0.042	2	2.6261e-05	0.156112	2	0.063	4	4.45799e-05	0.291219	5	0.111	2	2.09409e-05	0.145513	2	0.059	0	0	0	0	0
Rm-7822	alpha-macroglobulin	s/protinh	10	0.000214284	0.51705	45	0.181	8	0.000221516	0.342765	49	0.128	8	0.000104243	0.432188	27	0.156	9	0.000153278	0.527566	16	0.184	7	0.000713913	0.273503	84	0.105	13	0.000808565	0.614359	101	0.208	12	0.000233749	0.671091	43	0.223	4	0.000159594	0.1508	25	0.061	2	2.48868e-05	0.101539	2	0.042
Rm-23155	alpha-macroglobulin posttranslational modification protein	s/protinh	0	0	0	0	0	0	0	0	0	0	0	0	0	0	0	0	0	0	0	0	0	0	0	0	0	0	0	0	0	0	0	0	0	0	0	0	0	0	0	0	0	0	0	0	0
Rm-48572	alpha-mannosidase 2-like isoform X2	met/carb	0	0	0	0	0	0	0	0	0	0	0	0	0	0	0	0	0	0	0	0	0	0	0	0	0	2	4.63202e-05	0.14025	4	0.057	0	0	0	0	0	0	0	0	0	0	0	0	0	0	0
Rm-48573	alpha-mannosidase 2-like isoform X2	met/carb	0	0	0	0	0	3	1.31107e-05	0.111732	3	0.046	0	0	0	0	0	0	0	0	0	0	0	0	0	0	0	3	3.86954e-05	0.148154	5	0.06	3	1.57651e-05	0.1324	3	0.054	0	0	0	0	0	0	0	0	0	0
Rm-59111	Alpha-N-acetylglucosaminidase	met/carb	0	0	0	0	0	0	0	0	0	0	0	0	0	0	0	0	0	0	0	0	0	0	0	0	0	0	0	0	0	0	2	1.71158e-05	0.196741	2	0.078	0	0	0	0	0	0	0	0	0	0
Rm-27199	alpha-tubulin	cs	9	0.0131357	2.25837	665	0.513	13	0.0121705	2.34195	649	0.524	8	0.00180973	1.46604	113	0.392	7	0.00186772	1.46604	47	0.392	5	0.00750931	1.00447	213	0.302	8	0.0151098	1.68534	455	0.429	14	0.00493833	2.41979	219	0.534	9	0.00513729	1.77971	194	0.444	6	0.00108396	1.208	21	0.344
Rm-172782	alpha-tubulin suppressor	cs	0	0	0	0	0	0	0	0	0	0	2	2.53297e-05	0.145513	2	0.059	0	0	0	0	0	0	0	0	0	0	2	0.000420177	0.199499	16	0.079	0	0	0	0	0	0	0	0	0	0	0	0	0	0	0
Rm-64924	alternative splicing factor ASF/SF2	tm	0	0	0	0	0	2	7.38388e-05	0.51705	3	0.181	3	0.000147141	0.958845	7	0.292	0	0	0	0	0	0	0	0	0	0	0	0	0	0	0	2	0.000147981	0.667247	5	0.222	0	0	0	0	0	0	0	0	0	0
Rm-23712	alternative splicing factor SRp55/B52/SRp75	tm	0	0	0	0	0	0	0	0	0	0	0	0	0	0	0	2	1.61867e-05	0.0616956	2	0.026	0	0	0	0	0	0	0	0	0	0	0	0	0	0	0	0	0	0	0	0	0	0	0	0	0
Rm-860	Alternative splicing factor SRp55/B52/SRp75 (RRM superfamily)	tm	3	0.000353681	1.01837	9	0.305	3	0.000485004	1.01837	13	0.305	3	0.000254897	1.01837	8	0.305	2	0.000158118	1.22331	2	0.347	0	0	0	0	0	0	0	0	0	0	3	0.000179446	1.01837	4	0.305	0	0	0	0	0	0	0	0	0	0
Rm-3758	amb caj-77 translation factor	ps	2	1.78201e-05	0.135011	2	0.055	3	0.000101506	0.180321	12	0.072	8	0.000108362	0.832314	15	0.263	7	0.000179251	0.95434	10	0.291	2	0.000190831	0.352073	12	0.131	3	4.49383e-05	0.258925	3	0.1	5	0.000101715	0.94536	10	0.289	2	2.38896e-05	0.199499	2	0.079	0	0	0	0	0
Rm-50657	Amblyomma 40-33 family member	s/	0	0	0	0	0	0	0	0	0	0	8	0.000165104	2.40408	12	0.532	2	0.000102417	0.503142	3	0.177	0	0	0	0	0	0	0	0	0	0	3	9.68601e-05	0.836538	5	0.264	0	0	0	0	0	7	0.000842531	1.51189	19	0.4
Rm-57632	amidase	st	0	0	0	0	0	2	4.16972e-05	0.34586	2	0.129	0	0	0	0	0	0	0	0	0	0	0	0	0	0	0	0	0	0	0	0	0	0	0	0	0	0	0	0	0	0	0	0	0	0	0
Rm-71137	Amidases	st	2	2.13332e-05	0.16681	3	0.067	4	2.70039e-05	0.261828	4	0.101	0	0	0	0	0	0	0	0	0	0	0	0	0	0	0	0	0	0	0	0	0	0	0	0	0	0	0	0	0	0	0	0	0	0	0
Rm-71203	Amidases	st	0	0	0	0	0	4	5.68598e-05	0.51008	6	0.179	0	0	0	0	0	0	0	0	0	0	0	0	0	0	0	0	0	0	0	0	3	3.41859e-05	0.174898	3	0.07	0	0	0	0	0	0	0	0	0	0
Rm-8727	Amidases	st	0	0	0	0	0	2	4.38918e-05	0.153453	4	0.062	2	2.81136e-05	0.161449	3	0.065	0	0	0	0	0	0	0	0	0	0	0	0	0	0	0	2	2.63891e-05	0.185769	2	0.074	0	0	0	0	0	0	0	0	0	0
Rm-19147	Aminomethyl transferase	met/aa	6	0.000239454	0.599558	22	0.204	10	0.000206663	1.39332	20	0.379	6	8.82478e-05	0.527566	10	0.184	5	0.000240865	0.465548	11	0.166	2	3.88524e-05	0.309182	2	0.117	0	0	0	0	0	4	0.000198803	0.465548	16	0.166	4	0.000145915	0.807174	10	0.257	0	0	0	0	0
Rm-71149	Aminomethyl transferase	met/aa	11	0.000393461	0.862087	43	0.27	12	0.00022586	1.17771	26	0.338	11	0.000140959	0.786488	19	0.252	7	0.000239309	0.534617	13	0.186	2	3.26627e-05	0.253141	2	0.098	0	0	0	0	0	8	0.00021936	0.729816	21	0.238	5	0.000134936	0.849269	11	0.267	0	0	0	0	0
Rm-174838	aminopeptidases - M20/M25/M40 family	met/aa	2	2.66664e-05	0.0939563	4	0.039	4	7.59485e-05	0.253141	12	0.098	5	5.9457e-05	0.224616	11	0.088	0	0	0	0	0	2	2.37971e-05	0.122018	2	0.05	2	5.60392e-05	0.109175	5	0.045	5	9.89357e-05	0.273503	13	0.105	0	0	0	0	0	0	0	0	0	0
Rm-5677	Amphiphysin	pe	0	0	0	0	0	0	0	0	0	0	2	1.38849e-05	0.282331	2	0.108	0	0	0	0	0	0	0	0	0	0	0	0	0	0	0	3	2.93246e-05	0.342765	3	0.128	0	0	0	0	0	0	0	0	0	0
Rm-49833	Anaphase-promoting complex (APC) subunit 2	nr	0	0	0	0	0	2	1.68507e-05	0.111732	3	0.046	0	0	0	0	0	0	0	0	0	0	0	0	0	0	0	0	0	0	0	0	0	0	0	0	0	0	0	0	0	0	0	0	0	0	0
Rm-49834	Anaphase-promoting complex (APC) subunit 2	nr	0	0	0	0	0	2	1.51464e-05	0.0990058	3	0.041	0	0	0	0	0	0	0	0	0	0	0	0	0	0	0	0	0	0	0	0	0	0	0	0	0	0	0	0	0	0	0	0	0	0	0
Rm-81819	Anaphase-promoting complex (APC) subunit 7	nr	0	0	0	0	0	2	2.49596e-05	0.0889301	4	0.037	0	0	0	0	0	0	0	0	0	0	0	0	0	0	0	0	0	0	0	0	0	0	0	0	0	0	0	0	0	0	0	0	0	0	0
Rm-81948	Anaphase-promoting complex (APC) subunit 7	nr	0	0	0	0	0	2	3.39164e-05	0.122018	4	0.05	0	0	0	0	0	0	0	0	0	0	0	0	0	0	0	0	0	0	0	0	0	0	0	0	0	0	0	0	0	0	0	0	0	0	0
Rm-81990	Angiotensin I-converting enzymes - M2 family peptidases	met/aa	0	0	0	0	0	0	0	0	0	0	0	0	0	0	0	0	0	0	0	0	3	4.0383e-05	0.285287	3	0.109	0	0	0	0	0	0	0	0	0	0	0	0	0	0	0	0	0	0	0	0
Rm-62607	Anion-transporting ATPase	tr	3	4.39212e-05	0.294196	4	0.112	6	0.000104243	1.23872	10	0.35	6	6.23185e-05	1.47742	7	0.394	3	6.62701e-05	0.541701	3	0.188	3	0.000450745	0.364583	23	0.135	0	0	0	0	0	3	8.77438e-05	0.51008	7	0.179	3	7.36012e-05	0.462177	5	0.165	0	0	0	0	0
Rm-1230	Ankyrin	st	5	2.87915e-05	0.156112	9	0.063	11	6.07414e-05	0.44544	20	0.16	4	1.55625e-05	0.0690548	6	0.029	0	0	0	0	0	0	0	0	0	0	7	6.45387e-05	0.199499	12	0.079	2	1.46079e-05	0.0471286	4	0.02	2	2.14434e-05	0.0739894	5	0.031	0	0	0	0	0
Rm-18550	Ankyrin	st	0	0	0	0	0	3	0.000272636	1.5704	9	0.41	4	0.000181097	1.5704	7	0.41	4	0.000513546	1.5704	8	0.41	5	0.00301837	1.5704	53	0.41	0	0	0	0	0	3	0.000619242	0.51008	17	0.179	0	0	0	0	0	2	0.000250144	1.5704	3	0.41
Rm-23538	Ankyrin	st	0	0	0	0	0	2	7.70492e-05	0.247383	5	0.096	3	6.58022e-05	0.406048	5	0.148	2	6.53096e-05	0.247383	2	0.096	0	0	0	0	0	0	0	0	0	0	0	0	0	0	0	0	0	0	0	0	2	8.48315e-05	0.247383	2	0.096
Rm-27880	Ankyrin	st	0	0	0	0	0	2	1.58226e-05	0.153453	2	0.062	2	1.35129e-05	0.196741	2	0.078	0	0	0	0	0	0	0	0	0	0	0	0	0	0	0	2	1.90261e-05	0.16681	2	0.067	0	0	0	0	0	0	0	0	0	0
Rm-73944	Ankyrin	st	3	4.65692e-05	0.270574	6	0.104	0	0	0	0	0	0	0	0	0	0	0	0	0	0	0	0	0	0	0	0	0	0	0	0	0	0	0	0	0	0	0	0	0	0	0	0	0	0	0	0
Rm-73945	Ankyrin	st	3	4.22638e-05	0.241652	6	0.094	0	0	0	0	0	0	0	0	0	0	0	0	0	0	0	0	0	0	0	0	0	0	0	0	0	0	0	0	0	0	0	0	0	0	0	0	0	0	0	0
Rm-16440	Annexin	pe	6	0.000341114	0.682674	36	0.226	9	0.000503753	0.794734	56	0.254	10	0.000414854	0.803018	54	0.256	8	0.000648123	0.671091	34	0.223	3	0.000473526	0.264736	28	0.102	3	0.000541617	0.241652	34	0.094	8	0.000703096	0.836538	65	0.264	7	0.000533515	0.721869	42	0.236	7	0.000396168	0.566751	16	0.195
Rm-52294	Annexin	pe	0	0	0	0	0	0	0	0	0	0	0	0	0	0	0	0	0	0	0	0	0	0	0	0	0	0	0	0	0	0	2	2.74958e-05	0.250259	2	0.097	0	0	0	0	0	0	0	0	0	0
Rm-27621	Antigen 5 family member	s/antigen5	0	0	0	0	0	0	0	0	0	0	0	0	0	0	0	0	0	0	0	0	0	0	0	0	0	0	0	0	0	0	0	0	0	0	0	0	0	0	0	0	3	0.000175777	0.644372	4	0.216
Rm-27622	Antigen 5 family member	s/antigen5	0	0	0	0	0	0	0	0	0	0	0	0	0	0	0	0	0	0	0	0	0	0	0	0	0	0	0	0	0	0	0	0	0	0	0	0	0	0	0	0	11	0.000495667	0.803018	22	0.256
Rm-43151	Antigen 5/SCP domain-containing protein 1	s/antigen5	0	0	0	0	0	0	0	0	0	0	0	0	0	0	0	0	0	0	0	0	0	0	0	0	0	2	0.000459248	0.156112	21	0.063	2	0.000103947	0.399587	7	0.146	0	0	0	0	0	3	0.0016316	0.282331	48	0.108
Rm-43152	Antigen 5/SCP domain-containing protein 1	s/antigen5	0	0	0	0	0	2	2.51962e-05	0.0864257	3	0.036	2	3.58637e-05	0.0864257	5	0.036	2	8.89882e-05	0.0864257	5	0.036	4	0.000110527	0.448772	7	0.161	4	0.000356951	0.30017	24	0.114	6	0.00024238	0.633052	24	0.213	6	0.000213478	0.432188	18	0.156	10	0.00214994	0.794734	93	0.254
Rm-37862	antigen-5 protein	s/antigen5	0	0	0	0	0	0	0	0	0	0	0	0	0	0	0	2	7.69004e-05	0.247383	3	0.096	0	0	0	0	0	0	0	0	0	0	2	4.36366e-05	0.247383	3	0.096	2	3.4163e-05	0.235947	2	0.092	0	0	0	0	0
Rm-88861	antigen-5 protein	s/antigen5	0	0	0	0	0	2	3.56805e-05	0.122018	3	0.05	2	9.14165e-05	0.16681	9	0.067	3	0.000126017	0.233105	5	0.091	0	0	0	0	0	0	0	0	0	0	0	0	0	0	0	0	0	0	0	0	2	6.5474e-05	0.122018	2	0.05
Rm-19553	Antimicrobial peptide microplusin	imm	0	0	0	0	0	0	0	0	0	0	0	0	0	0	0	0	0	0	0	0	0	0	0	0	0	0	0	0	0	0	0	0	0	0	0	0	0	0	0	0	2	0.0007095	0.552387	8	0.191
Rm-27616	Apolipoprotein O	met/lipd	0	0	0	0	0	2	5.16155e-05	0.352073	3	0.131	0	0	0	0	0	0	0	0	0	0	4	0.000420493	0.235947	13	0.092	3	0.000609358	0.235947	20	0.092	0	0	0	0	0	0	0	0	0	0	0	0	0	0	0
Rm-151588	apoptosis inducing factor	st/apoptosis	2	0.0015431	1.02768	31	0.307	0	0	0	0	0	0	0	0	0	0	0	0	0	0	0	0	0	0	0	0	0	0	0	0	0	0	0	0	0	0	0	0	0	0	0	0	0	0	0	0
Rm-54607	apoptosis inducing factor	st/apoptosis	2	0.00148375	0.972423	31	0.295	0	0	0	0	0	0	0	0	0	0	0	0	0	0	0	0	0	0	0	0	0	0	0	0	0	0	0	0	0	0	0	0	0	0	0	0	0	0	0	0
Rm-14097	apoptosis-promoting RNA-binding protein TIA-1/TIAR	st/apoptosis	4	4.24239e-05	0.315225	4	0.119	3	4.02757e-05	0.315225	4	0.119	2	1.71983e-05	0.0616956	2	0.026	0	0	0	0	0	0	0	0	0	0	3	7.13226e-05	0.333522	4	0.125	2	2.4215e-05	0.0616956	2	0.026	0	0	0	0	0	2	0.000110859	0.148154	4	0.06
Rm-65426	apoptosis-promoting RNA-binding protein TIA-1/TIAR	st/apoptosis	4	4.02512e-05	0.297179	4	0.113	3	3.82131e-05	0.297179	4	0.113	2	1.63175e-05	0.0568175	2	0.024	0	0	0	0	0	0	0	0	0	0	3	6.767e-05	0.315225	4	0.119	2	2.29749e-05	0.0568175	2	0.024	0	0	0	0	0	2	0.000105182	0.14025	4	0.057
Rm-31852	aquaporin 2	tr	0	0	0	0	0	0	0	0	0	0	0	0	0	0	0	0	0	0	0	0	0	0	0	0	0	2	0.000802461	0.288249	28	0.11	0	0	0	0	0	0	0	0	0	0	0	0	0	0	0
Rm-14993	arginine--tRNA ligase cytoplasmic-like	tm	3	5.0602e-05	0.14025	9	0.057	4	5.87152e-05	0.177606	11	0.071	2	9.11717e-06	0.1324	2	0.054	0	0	0	0	0	2	2.00698e-05	0.124605	2	0.051	4	9.45239e-05	0.156112	10	0.063	3	1.92553e-05	0.156112	3	0.063	3	3.76874e-05	0.124605	5	0.051	0	0	0	0	0
Rm-13016	Armadillo/beta-Catenin/plakoglobin	st	0	0	0	0	0	2	4.23617e-05	0.306171	3	0.116	2	2.41187e-05	0.306171	2	0.116	0	0	0	0	0	0	0	0	0	0	0	0	0	0	0	0	0	0	0	0	0	0	0	0	0	0	0	0	0	0
Rm-113855	Arrestin	st	0	0	0	0	0	2	2.43871e-05	0.148154	3	0.06	2	1.38849e-05	0.111732	2	0.046	0	0	0	0	0	0	0	0	0	0	0	0	0	0	0	2	2.93246e-05	0.148154	3	0.06	0	0	0	0	0	0	0	0	0	0
Rm-3592	aryl-hydrocarbon receptor-interacting protein	st	0	0	0	0	0	0	0	0	0	0	0	0	0	0	0	0	0	0	0	0	0	0	0	0	0	0	0	0	0	0	0	0	0	0	0	0	0	0	0	0	0	0	0	0	0
Rm-77373	Asparaginase	met/aa	0	0	0	0	0	0	0	0	0	0	2	8.59915e-05	0.169499	10	0.068	2	0.000149359	0.169499	7	0.068	0	0	0	0	0	0	0	0	0	0	0	0	0	0	0	0	0	0	0	0	3	0.00091459	0.264736	33	0.102
Rm-77942	Asparaginase	met/aa	0	0	0	0	0	0	0	0	0	0	2	0.000123045	0.253141	10	0.098	2	0.000213716	0.253141	7	0.098	0	0	0	0	0	0	0	0	0	0	0	0	0	0	0	0	0	0	0	0	2	0.00122937	0.253141	31	0.098
Rm-62007	asparagine--tRNA ligase cytoplasmic-like	tm	3	2.018e-05	0.199499	3	0.079	2	2.55442e-05	0.0690548	4	0.029	0	0	0	0	0	0	0	0	0	0	0	0	0	0	0	0	0	0	0	0	3	3.0716e-05	0.0739894	4	0.031	0	0	0	0	0	0	0	0	0	0
Rm-62173	asparagine--tRNA ligase cytoplasmic-like	tm	3	2.018e-05	0.199499	3	0.079	2	2.55442e-05	0.0690548	4	0.029	0	0	0	0	0	0	0	0	0	0	0	0	0	0	0	0	0	0	0	0	4	3.8395e-05	0.142878	5	0.058	0	0	0	0	0	0	0	0	0	0
Rm-26984	Aspartate aminotransferase/Glutamic oxaloacetic transaminase AAT1/GOT2	met/aa	2	5.50364e-05	0.191242	6	0.076	5	6.09578e-05	0.51008	7	0.179	0	0	0	0	0	2	3.69072e-05	0.21899	2	0.086	4	9.82288e-05	0.44544	6	0.16	2	3.08422e-05	0.191242	2	0.076	3	3.14141e-05	0.358313	3	0.133	2	4.9188e-05	0.14025	4	0.057	0	0	0	0	0
Rm-8199	Aspartate aminotransferase/Glutamic oxaloacetic transaminase AAT2/GOT1	met/aa	8	0.000438091	0.81134	46	0.258	13	0.000307411	2.06902	34	0.487	16	0.000254816	2.68129	33	0.566	9	0.000287396	1.01372	15	0.304	7	0.000305963	1.04644	18	0.311	5	0.000160112	0.448772	10	0.161	11	0.000282673	1.58821	26	0.413	5	0.000357492	0.592209	28	0.202	4	0.000174208	0.396368	7	0.145
Rm-8200	Aspartate aminotransferase/Glutamic oxaloacetic transaminase AAT2/GOT1	met/aa	8	0.000440338	0.815516	46	0.259	13	0.000308987	2.0903	34	0.49	16	0.000256122	2.70681	33	0.569	9	0.00028887	1.01837	15	0.305	7	0.000307532	1.05589	18	0.313	5	0.000160933	0.452112	10	0.162	12	0.000295051	1.67917	27	0.428	5	0.000359325	0.595879	28	0.203	4	0.000175101	0.399587	7	0.146
Rm-25179	aspartate--tRNA ligase cytoplasmic-like	tm	8	0.000112069	0.499685	16	0.176	9	0.000132993	0.513561	20	0.18	4	2.2716e-05	0.177606	4	0.071	0	0	0	0	0	2	6.25065e-05	0.104079	5	0.043	7	0.000282614	0.377209	24	0.139	7	8.79555e-05	0.432188	11	0.156	2	2.81701e-05	0.129796	3	0.053	0	0	0	0	0
Rm-55806	aspartic protease	pm/protease	0	0	0	0	0	0	0	0	0	0	3	4.64486e-05	0.367729	6	0.136	2	0.000115252	0.279381	6	0.107	0	0	0	0	0	0	0	0	0	0	3	9.80987e-05	0.367729	9	0.136	2	0.000166403	0.1324	13	0.054	8	0.000773464	1.34963	31	0.371
Rm-8113	aspartic protease	pm/protease	0	0	0	0	0	0	0	0	0	0	0	0	0	0	0	0	0	0	0	0	0	0	0	0	0	0	0	0	0	0	0	0	0	0	0	0	0	0	0	0	13	0.00145457	1.33346	58	0.368
Rm-9741	aspartic protease	pm/protease	0	0	0	0	0	0	0	0	0	0	4	0.000204061	0.261828	12	0.101	3	0.000337555	0.199499	8	0.079	0	0	0	0	0	2	0.000105782	0.199499	3	0.079	3	0.000263372	0.153453	11	0.062	0	0	0	0	0	0	0	0	0	0
Rm-69800	Aspartyl beta-hydroxylase	pm	0	0	0	0	0	5	3.46991e-05	0.213389	7	0.084	7	4.65677e-05	0.303167	11	0.115	0	0	0	0	0	3	8.38723e-05	0.127197	9	0.052	0	0	0	0	0	6	8.34487e-05	0.264736	14	0.102	0	0	0	0	0	0	0	0	0	0
Rm-12343	Aspartyl-tRNA synthetase mitochondrial	met/energy	2	5.14229e-05	0.180321	5	0.072	0	0	0	0	0	0	0	0	0	0	0	0	0	0	0	0	0	0	0	0	0	0	0	0	0	0	0	0	0	0	0	0	0	0	0	0	0	0	0	0
Rm-4268	ATP binding protein	pm	2	8.48478e-05	0.193988	5	0.077	4	0.000193323	0.193988	12	0.077	4	0.000151345	0.30017	11	0.114	2	0.000102417	0.0864257	3	0.036	3	0.000272585	0.21899	9	0.086	3	0.000171174	0.21899	6	0.086	6	0.000968601	0.458814	50	0.164	2	0.00040949	0.193988	18	0.077	2	0.000221719	0.339677	5	0.127
Rm-70852	ATP binding protein	pm	0	0	0	0	0	2	0.000144993	0.0864257	9	0.036	3	0.000110069	0.183042	8	0.073	2	0.000102417	0.0864257	3	0.036	3	0.000272585	0.21899	9	0.086	3	0.000171174	0.21899	6	0.086	5	0.000891113	0.327394	46	0.123	0	0	0	0	0	0	0	0	0	0
Rm-70853	ATP binding protein	pm	2	8.48478e-05	0.193988	5	0.077	4	0.000193323	0.193988	12	0.077	4	0.000151345	0.30017	11	0.114	2	0.000102417	0.0864257	3	0.036	3	0.000272585	0.21899	9	0.086	3	0.000171174	0.21899	6	0.086	6	0.000929857	0.458814	48	0.164	2	0.00040949	0.193988	18	0.077	2	0.000221719	0.339677	5	0.127
Rm-17103	ATP synthase B chain	met/energy	4	0.000729818	0.489361	52	0.173	11	0.00146567	1.03236	110	0.308	16	0.000910346	1.82488	80	0.451	10	0.0013553	0.694338	48	0.229	8	0.00285565	0.513561	114	0.18	11	0.00240674	0.710015	102	0.233	9	0.000753032	1.29615	47	0.361	5	0.00080906	0.581248	43	0.199	7	0.00135699	0.581248	37	0.199
Rm-69884	ATP synthase gamma subunit partial	met/energy	9	0.000946111	0.766038	74	0.247	13	0.00109241	1.14783	90	0.332	9	0.000248786	0.986095	24	0.298	9	0.000437261	0.986095	17	0.298	4	0.000707393	0.520548	31	0.182	5	0.00146162	0.790606	68	0.253	10	0.000306502	1.42103	21	0.384	5	0.00270812	0.879317	158	0.274	3	0.000735013	0.199499	22	0.079
Rm-11969	atp synthase h+ transporting mitochondrial f1 complex delta subunit	met/energy	3	8.99591e-05	0.396368	4	0.145	0	0	0	0	0	3	7.29374e-05	0.741807	4	0.241	0	0	0	0	0	2	0.000160559	1.39883	4	0.38	2	7.56191e-05	0.694338	2	0.229	0	0	0	0	0	0	0	0	0	0	0	0	0	0	0
Rm-7942	ATP synthase mitochondrial F1 complex assembly factor 2-like	met/energy	0	0	0	0	0	2	2.40289e-05	0.386756	2	0.142	0	0	0	0	0	0	0	0	0	0	2	0.000180697	0.399587	8	0.146	0	0	0	0	0	2	4.33408e-05	0.367729	3	0.136	0	0	0	0	0	0	0	0	0	0
Rm-78692	ATP synthase subunit O mitochondrial-like	met/energy	3	7.07735e-05	0.548817	4	0.19	6	0.000184772	1.12324	11	0.327	8	0.000516438	0.883649	36	0.275	5	0.000320358	0.599558	9	0.204	5	0.000505266	0.862087	16	0.27	5	0.000684156	0.840772	23	0.265	9	0.000302975	2.35738	15	0.526	2	9.48793e-05	0.358313	4	0.133	6	0.000369882	1.39332	8	0.379
Rm-14389	ATP synthase subunit s-like protein	met/energy	2	7.4666e-05	0.297179	6	0.113	0	0	0	0	0	0	0	0	0	0	0	0	0	0	0	2	0.000111053	0.267652	5	0.103	0	0	0	0	0	2	2.84123e-05	0.297179	2	0.113	0	0	0	0	0	0	0	0	0	0
Rm-14422	ATP synthase subunit s-like protein	met/energy	2	9.21803e-05	0.380384	6	0.14	0	0	0	0	0	0	0	0	0	0	0	0	0	0	0	2	0.000137103	0.342765	5	0.128	0	0	0	0	0	2	3.50769e-05	0.380384	2	0.14	0	0	0	0	0	0	0	0	0	0
Rm-34124	ATPase component of ABC transporters with duplicated ATPase /Translation elongation factor EF-3b	tr	4	2.36285e-05	0.145513	4	0.059	2	1.1216e-05	0.145513	2	0.059	0	0	0	0	0	0	0	0	0	0	4	9.48872e-05	0.30017	9	0.114	0	0	0	0	0	0	0	0	0	0	0	0	0	0	0	0	0	0	0	0
Rm-58913	ATPase membrane sector associated protein	met/energy	2	0.00011313	0.210598	4	0.083	0	0	0	0	0	3	0.000252242	1.11836	11	0.326	3	0.000170696	1.11836	3	0.326	0	0	0	0	0	0	0	0	0	0	3	0.000161433	1.11836	5	0.326	0	0	0	0	0	0	0	0	0	0
Rm-12056	ATP-dependent Clp protease ATP-binding subunit clpX-like mitochondrial isoform X2	pm/protease	0	0	0	0	0	0	0	0	0	0	0	0	0	0	0	0	0	0	0	0	0	0	0	0	0	3	6.85944e-05	0.0914403	6	0.038	0	0	0	0	0	0	0	0	0	0	0	0	0	0	0
Rm-19665	ATP-dependent Clp protease proteolytic subunit	pm/protease	2	0.000142372	0.135011	9	0.055	0	0	0	0	0	3	0.000102607	0.629296	8	0.212	2	0.000127298	0.492794	4	0.174	0	0	0	0	0	0	0	0	0	0	0	0	0	0	0	0	0	0	0	0	0	0	0	0	0
Rm-19737	ATP-dependent Clp protease proteolytic subunit	pm/protease	0	0	0	0	0	0	0	0	0	0	0	0	0	0	0	0	0	0	0	0	0	0	0	0	0	0	0	0	0	0	0	0	0	0	0	0	0	0	0	0	0	0	0	0	0
Rm-13521	ATP-dependent RNA helicase	tm	5	7.88221e-05	0.279381	11	0.107	6	7.48309e-05	0.592209	11	0.202	5	4.06685e-05	0.321296	7	0.121	2	2.88315e-05	0.205036	2	0.081	3	3.83677e-05	0.230269	3	0.09	3	4.81872e-05	0.253141	4	0.098	4	4.09006e-05	0.224616	5	0.088	3	6.72441e-05	0.270574	7	0.104	0	0	0	0	0
Rm-14089	ATP-dependent RNA helicase	tm	0	0	0	0	0	2	2.84109e-05	0.137627	4	0.056	0	0	0	0	0	0	0	0	0	0	0	0	0	0	0	0	0	0	0	0	0	0	0	0	0	0	0	0	0	0	0	0	0	0	0
Rm-27961	ATP-dependent RNA helicase	tm	4	0.000658818	0.599558	39	0.204	6	0.000545271	0.909853	34	0.281	2	6.84819e-05	0.285287	5	0.109	0	0	0	0	0	0	0	0	0	0	4	0.000482799	0.566751	17	0.195	2	7.71374e-05	0.285287	4	0.109	2	0.00052087	0.285287	23	0.109	0	0	0	0	0
Rm-34121	ATP-dependent RNA helicase	tm	0	0	0	0	0	3	1.68507e-05	0.153453	3	0.062	0	0	0	0	0	0	0	0	0	0	0	0	0	0	0	0	0	0	0	0	0	0	0	0	0	0	0	0	0	0	0	0	0	0	0
Rm-39736	ATP-dependent RNA helicase	tm	2	1.06211e-05	0.081434	2	0.034	0	0	0	0	0	0	0	0	0	0	0	0	0	0	0	0	0	0	0	0	0	0	0	0	0	2	1.21247e-05	0.0616956	2	0.026	0	0	0	0	0	0	0	0	0	0
Rm-39810	ATP-dependent RNA helicase	tm	2	2.0345e-05	0.161449	2	0.065	0	0	0	0	0	0	0	0	0	0	0	0	0	0	0	0	0	0	0	0	0	0	0	0	0	2	2.32253e-05	0.119438	2	0.049	0	0	0	0	0	0	0	0	0	0
Rm-41402	ATP-dependent RNA helicase	tm	18	0.00077629	0.849269	131	0.267	17	0.000962014	0.717908	171	0.235	19	0.000691863	0.749847	144	0.243	15	0.000572237	0.644372	48	0.216	9	0.00210472	0.321296	199	0.121	12	0.000906589	0.409289	91	0.149	18	0.000717072	0.923092	106	0.284	11	0.000977143	0.534617	123	0.186	0	0	0	0	0
Rm-45542	ATP-dependent RNA helicase	tm	29	0.0119277	3.80839	885	0.682	31	0.00667908	4.2723	522	0.722	23	0.00218549	2.48337	200	0.542	17	0.00189799	2.39625	70	0.531	6	0.00233332	0.503142	97	0.177	12	0.00600449	1.25944	265	0.354	27	0.00275404	4.05825	179	0.704	21	0.00719113	2.53997	398	0.549	12	0.00225401	1.4322	64	0.386
Rm-54162	ATP-dependent RNA helicase	tm	2	2.28756e-05	0.0641431	5	0.027	4	2.17173e-05	0.210598	5	0.083	0	0	0	0	0	0	0	0	0	0	0	0	0	0	0	0	0	0	0	0	3	1.56685e-05	0.114295	3	0.047	0	0	0	0	0	0	0	0	0	0
Rm-59791	ATP-dependent RNA helicase	tm	0	0	0	0	0	2	2.3819e-05	0.0739894	5	0.031	0	0	0	0	0	0	0	0	0	0	0	0	0	0	0	0	0	0	0	0	0	0	0	0	0	0	0	0	0	0	0	0	0	0	0
Rm-59792	ATP-dependent RNA helicase	tm	0	0	0	0	0	2	2.05108e-05	0.0641431	5	0.027	0	0	0	0	0	0	0	0	0	0	0	0	0	0	0	0	0	0	0	0	0	0	0	0	0	0	0	0	0	0	0	0	0	0	0
Rm-59793	ATP-dependent RNA helicase	tm	0	0	0	0	0	2	2.2778e-05	0.0715193	5	0.03	0	0	0	0	0	0	0	0	0	0	0	0	0	0	0	0	0	0	0	0	0	0	0	0	0	0	0	0	0	0	0	0	0	0	0
Rm-59794	ATP-dependent RNA helicase	tm	0	0	0	0	0	2	2.76896e-05	0.0864257	5	0.036	0	0	0	0	0	0	0	0	0	0	0	0	0	0	0	0	0	0	0	0	0	0	0	0	0	0	0	0	0	0	0	0	0	0	0
Rm-61881	ATP-dependent RNA helicase	tm	3	9.41168e-05	0.153453	15	0.062	4	5.36107e-05	0.25603	9	0.099	0	0	0	0	0	0	0	0	0	0	0	0	0	0	0	2	7.38399e-05	0.0939563	7	0.039	3	2.8651e-05	0.153453	4	0.062	0	0	0	0	0	0	0	0	0	0
Rm-62818	ATP-dependent RNA helicase	tm	0	0	0	0	0	0	0	0	0	0	0	0	0	0	0	0	0	0	0	0	2	1.63715e-05	0.129796	2	0.053	2	1.54211e-05	0.0889301	2	0.037	0	0	0	0	0	0	0	0	0	0	0	0	0	0	0
Rm-68160	ATP-dependent RNA helicase	tm	8	9.32031e-05	0.422329	18	0.153	10	0.000176967	0.520548	36	0.182	7	6.71712e-05	0.489361	16	0.173	0	0	0	0	0	3	0.000101658	0.191242	11	0.076	5	0.000156692	0.261828	18	0.101	4	3.54661e-05	0.16681	6	0.067	4	6.24742e-05	0.241652	9	0.094	0	0	0	0	0
Rm-9222	ATP-dependent RNA helicase	tm	0	0	0	0	0	0	0	0	0	0	0	0	0	0	0	0	0	0	0	0	0	0	0	0	0	0	0	0	0	0	2	1.23711e-05	0.148154	2	0.06	0	0	0	0	0	0	0	0	0	0
Rm-33892	attractin and platelet-activating factor acetylhydrolase	cs	2	6.63698e-05	0.213389	4	0.084	2	0.00020478	0.213389	13	0.084	4	0.000134529	0.386756	10	0.142	2	6.6761e-05	0.374042	2	0.138	0	0	0	0	0	2	0.000585796	0.213389	21	0.084	2	7.57661e-05	0.213389	4	0.084	3	8.89757e-05	0.34586	4	0.129	0	0	0	0	0
Rm-78976	autophagy related protein 8a	pe	0	0	0	0	0	0	0	0	0	0	3	0.000206968	0.733804	8	0.239	0	0	0	0	0	0	0	0	0	0	2	0.00101924	0.396368	19	0.145	3	0.000254982	0.733804	7	0.239	0	0	0	0	0	0	0	0	0	0
Rm-66934	Autophagy-related protein 101	pe	0	0	0	0	0	0	0	0	0	0	0	0	0	0	0	0	0	0	0	0	0	0	0	0	0	0	0	0	0	0	0	0	0	0	0	2	9.14133e-05	0.315225	4	0.119	0	0	0	0	0
Rm-33208	Autophagy-related protein 18	pe	4	0.000167294	0.415794	19	0.151	7	0.000167182	0.614359	20	0.208	0	0	0	0	0	0	0	0	0	0	3	0.000125721	0.3122	8	0.118	0	0	0	0	0	3	6.03091e-05	0.270574	6	0.104	5	5.90198e-05	0.468926	5	0.167	0	0	0	0	0
Rm-34037	Autophagy-related protein 18	pe	4	0.000151566	0.370882	19	0.137	7	0.000151464	0.541701	20	0.188	0	0	0	0	0	0	0	0	0	0	3	0.000113901	0.279381	8	0.107	0	0	0	0	0	3	5.4639e-05	0.241652	6	0.094	5	5.3471e-05	0.419058	5	0.152	0	0	0	0	0
Rm-34038	Autophagy-related protein 18	pe	4	0.000151566	0.370882	19	0.137	7	0.000151464	0.541701	20	0.188	0	0	0	0	0	0	0	0	0	0	3	0.000113901	0.279381	8	0.107	0	0	0	0	0	3	5.4639e-05	0.241652	6	0.094	5	5.3471e-05	0.419058	5	0.152	0	0	0	0	0
Rm-34039	Autophagy-related protein 18	pe	4	0.000151566	0.370882	19	0.137	7	0.000151464	0.541701	20	0.188	0	0	0	0	0	0	0	0	0	0	3	0.000113901	0.279381	8	0.107	0	0	0	0	0	3	5.4639e-05	0.241652	6	0.094	5	5.3471e-05	0.419058	5	0.152	0	0	0	0	0
Rm-37498	Basement membrane-specific heparan sulfate proteoglycan core protein	extmat	9	0.000237378	0.419058	33	0.152	4	3.41451e-05	0.193988	5	0.077	8	6.4154e-05	0.276439	11	0.106	0	0	0	0	0	0	0	0	0	0	3	4.83729e-05	0.153453	4	0.062	6	8.21164e-05	0.306171	10	0.116	0	0	0	0	0	0	0	0	0	0
Rm-22986	Bax-mediated apoptosis inhibitor TEGT/BI-1	st/apoptosis	0	0	0	0	0	0	0	0	0	0	0	0	0	0	0	0	0	0	0	0	3	0.000169403	0.250259	6	0.097	2	0.000186164	0.081434	7	0.034	0	0	0	0	0	0	0	0	0	0	0	0	0	0	0
Rm-27460	b-cell receptor-associated protein	st	0	0	0	0	0	0	0	0	0	0	3	5.15217e-05	0.409289	4	0.149	0	0	0	0	0	0	0	0	0	0	0	0	0	0	0	0	0	0	0	0	0	0	0	0	0	2	8.30266e-05	0.303167	2	0.115
Rm-27524	b-cell receptor-associated protein	st	0	0	0	0	0	0	0	0	0	0	3	5.15217e-05	0.409289	4	0.149	0	0	0	0	0	0	0	0	0	0	0	0	0	0	0	0	0	0	0	0	0	0	0	0	0	2	8.30266e-05	0.303167	2	0.115
Rm-18679	Beat protein-like 1	extmat	0	0	0	0	0	0	0	0	0	0	0	0	0	0	0	0	0	0	0	0	0	0	0	0	0	0	0	0	0	0	2	3.40947e-05	0.158777	2	0.064	0	0	0	0	0	2	0.000117068	0.419058	3	0.152
Rm-26693	Beat protein-like 1	extmat	0	0	0	0	0	0	0	0	0	0	0	0	0	0	0	0	0	0	0	0	0	0	0	0	0	0	0	0	0	0	2	2.11506e-05	0.0964782	2	0.04	0	0	0	0	0	2	7.26225e-05	0.241652	3	0.094
Rm-65113	BET4 Protein prenyltransferase alpha subunit	pm	0	0	0	0	0	0	0	0	0	0	2	3.88064e-05	0.294196	4	0.112	2	0.000120362	0.315225	5	0.119	0	0	0	0	0	0	0	0	0	0	0	0	0	0	0	0	0	0	0	0	0	0	0	0	0
Rm-27228	beta actin	cs	8	0.00438123	1.63633	142	0.421	10	0.00257765	2.4435	88	0.537	8	0.00125079	1.79254	50	0.446	9	0.00155178	2.4435	25	0.537	6	0.00148683	0.986095	27	0.298	7	0.0035791	1.39883	69	0.38	8	0.00218375	1.85102	62	0.455	7	0.0153869	2.19154	372	0.504	4	0.00233813	0.435489	29	0.157
Rm-172617	beta tubulin	cs	12	0.00383737	1.37684	295	0.376	18	0.00691564	1.88403	560	0.46	17	0.00374408	1.21309	355	0.345	13	0.00272161	1.00909	104	0.303	9	0.00201985	0.81134	87	0.258	13	0.00402389	1.55859	184	0.408	18	0.00378666	1.47742	255	0.394	14	0.00755092	1.21309	433	0.345	11	0.00173358	0.870682	51	0.272
Rm-18220	beta-14-mannosyl-glycoprotein 4-beta-n-acetylglucosaminyltransferase	met/carb	0	0	0	0	0	0	0	0	0	0	0	0	0	0	0	0	0	0	0	0	0	0	0	0	0	0	0	0	0	0	3	9.81345e-05	0.406048	7	0.148	0	0	0	0	0	0	0	0	0	0
Rm-32771	beta-amyloid-like protein-like isoform X3	st	0	0	0	0	0	0	0	0	0	0	4	1.97192e-05	0.1324	4	0.054	0	0	0	0	0	0	0	0	0	0	0	0	0	0	0	4	4.85878e-05	0.0990058	7	0.041	0	0	0	0	0	0	0	0	0	0
Rm-32785	beta-amyloid-like protein-like isoform X3	st	0	0	0	0	0	0	0	0	0	0	2	2.44105e-05	0.172195	2	0.069	0	0	0	0	0	0	0	0	0	0	0	0	0	0	0	3	8.59243e-05	0.172195	5	0.069	0	0	0	0	0	0	0	0	0	0
Rm-19719	Beta-galactosidase	met/carb	0	0	0	0	0	8	9.59434e-05	0.524053	17	0.183	11	0.000139777	0.694338	29	0.229	7	0.000203313	0.458814	17	0.164	3	0.000244034	0.233105	23	0.091	5	0.000309822	0.279381	31	0.107	12	0.000346105	0.706082	51	0.232	4	0.000151422	0.303167	19	0.115	5	0.000170879	0.361445	11	0.134
Rm-22664	Beta-galactosidase	met/carb	0	0	0	0	0	0	0	0	0	0	2	9.35672e-06	0.104079	2	0.043	2	2.32167e-05	0.137627	2	0.056	0	0	0	0	0	2	9.70075e-05	0.0616956	10	0.026	2	1.31742e-05	0.137627	2	0.056	0	0	0	0	0	0	0	0	0	0
Rm-76655	Beta-galactosidase	met/carb	4	7.04396e-05	0.315225	7	0.119	9	0.000210172	0.581248	22	0.199	9	9.79051e-05	0.725838	12	0.237	10	0.000404885	0.870682	20	0.272	2	0.000251441	0.111732	14	0.046	5	0.000422937	0.34586	25	0.129	3	6.89247e-05	0.21899	6	0.086	0	0	0	0	0	0	0	0	0	0
Rm-33632	beta-galactosidase-like	met/carb	0	0	0	0	0	2	1.42914e-05	0.0616956	2	0.026	2	1.22052e-05	0.0616956	2	0.026	2	7.57118e-05	0.0616956	5	0.026	0	0	0	0	0	0	0	0	0	0	0	0	0	0	0	0	0	0	0	0	0	0	0	0	0
Rm-18119	Beta-glucocerebrosidase	met/carb	0	0	0	0	0	0	0	0	0	0	6	4.52621e-05	0.442115	8	0.159	5	9.82696e-05	0.393157	7	0.144	5	0.000161909	0.367729	13	0.136	4	0.000129047	0.235947	11	0.092	8	0.000191185	0.531088	24	0.185	4	6.54844e-05	0.358313	7	0.133	0	0	0	0	0
Rm-18120	Beta-glucocerebrosidase	met/carb	0	0	0	0	0	0	0	0	0	0	4	3.94128e-05	0.358313	5	0.133	4	9.77944e-05	0.432188	5	0.156	3	0.000190873	0.205036	11	0.081	3	0.000130758	0.205036	8	0.081	5	0.000144281	0.358313	13	0.133	0	0	0	0	0	0	0	0	0	0
Rm-46051	Beta-glucocerebrosidase	met/carb	0	0	0	0	0	0	0	0	0	0	0	0	0	0	0	0	0	0	0	0	0	0	0	0	0	0	0	0	0	0	0	0	0	0	0	0	0	0	0	0	6	0.000165701	0.315225	8	0.119
Rm-56483	Beta-glucocerebrosidase	met/carb	0	0	0	0	0	2	2.65986e-05	0.0568175	4	0.024	0	0	0	0	0	2	9.86384e-05	0.0568175	7	0.024	0	0	0	0	0	0	0	0	0	0	0	0	0	0	0	0	0	0	0	0	0	0	0	0	0
Rm-16615	Beta-Glucuronidase GUSB (glycosylhydrolase superfamily 2)	met/carb	0	0	0	0	0	8	0.000120242	0.455459	21	0.163	9	9.77997e-05	0.538155	20	0.187	7	0.000169868	0.462177	14	0.165	4	0.000269111	0.169499	25	0.068	4	0.000557676	0.241652	55	0.094	17	0.000426873	0.94536	62	0.289	9	0.000177879	0.651962	22	0.218	10	0.000252165	0.710015	16	0.233
Rm-14302	Betaine aldehyde dehydrogenase	met/energy	5	0.000126315	0.324342	18	0.122	10	0.000219851	0.96336	33	0.293	7	6.25863e-05	0.595879	11	0.203	3	4.23531e-05	0.297179	3	0.113	6	0.000225446	0.253141	18	0.098	9	0.00025955	0.603245	22	0.205	8	0.00016022	0.786488	20	0.252	5	0.000112892	0.406048	12	0.148	2	9.16882e-05	0.199499	5	0.079
Rm-13694	Beta-N-acetylhexosaminidase	met/carb	0	0	0	0	0	2	3.15888e-05	0.1508	5	0.061	3	3.77688e-05	0.227439	7	0.089	0	0	0	0	0	4	0.000118773	0.169499	10	0.068	6	0.000223757	0.595879	20	0.203	5	3.79843e-05	0.389953	5	0.143	2	2.67641e-05	0.1508	3	0.061	0	0	0	0	0
Rm-177479	Beta-N-acetylhexosaminidase	met/carb	0	0	0	0	0	0	0	0	0	0	2	4.77429e-05	0.253141	5	0.098	0	0	0	0	0	2	4.2039e-05	0.148154	2	0.06	3	5.9398e-05	0.651962	3	0.218	3	4.03329e-05	0.355189	3	0.132	0	0	0	0	0	0	0	0	0	0
Rm-23690	Beta-N-acetylhexosaminidase	met/carb	0	0	0	0	0	2	3.36907e-05	0.161449	5	0.065	4	4.60365e-05	0.406048	8	0.148	0	0	0	0	0	4	0.000126677	0.180321	10	0.072	5	0.000226714	0.455459	19	0.163	5	4.05118e-05	0.419058	5	0.152	2	2.85449e-05	0.161449	3	0.065	0	0	0	0	0
Rm-68367	Beta-N-acetylhexosaminidase	met/carb	0	0	0	0	0	6	6.88814e-05	0.588547	11	0.201	10	0.000117653	0.909853	22	0.281	7	0.000145966	0.588547	11	0.201	4	0.0003414	0.318257	29	0.12	6	0.000499006	0.318257	45	0.12	10	0.000165655	1.00447	22	0.302	3	0.000123796	0.210598	14	0.083	3	6.89444e-05	0.172195	4	0.069
Rm-10203	beta-spectrin	cs	3	0.00020392	0.330454	26	0.124	13	0.000253162	1.13796	34	0.33	8	0.000120822	0.694338	19	0.229	3	4.73358e-05	0.145513	3	0.059	2	0.000153981	0.1508	11	0.061	6	0.0002769	0.318257	21	0.12	0	0	0	0	0	6	0.000157717	0.377209	15	0.139	0	0	0	0	0
Rm-154413	Beta-spectrin	cs	6	3.21528e-05	0.185769	9	0.074	14	0.000135666	0.380384	40	0.14	8	4.05518e-05	0.261828	14	0.101	4	4.31231e-05	0.106624	6	0.044	0	0	0	0	0	7	6.00611e-05	0.185769	10	0.074	9	9.38013e-05	0.264736	23	0.102	3	3.35255e-05	0.109175	7	0.045	0	0	0	0	0
Rm-73678	beta-spectrin	cs	0	0	0	0	0	2	0.000190845	0.352073	7	0.131	3	9.31354e-05	0.857804	4	0.269	2	0.00028887	0.671091	5	0.223	0	0	0	0	0	0	0	0	0	0	0	0	0	0	0	0	0	0	0	0	0	0	0	0	0
Rm-9661	Beta-spectrin	cs	6	7.7889e-05	0.191242	29	0.076	23	0.000163189	0.545254	64	0.189	19	8.49274e-05	0.489361	39	0.173	5	3.24199e-05	0.0690548	6	0.029	4	6.23176e-05	0.119438	13	0.049	9	0.000112885	0.202264	25	0.08	13	5.21233e-05	0.374042	17	0.138	10	7.92139e-05	0.261828	22	0.101	0	0	0	0	0
Rm-82755	bifunctional glutamate/proline-tRNA ligase-like protein	tm	3	1.56861e-05	0.116863	3	0.048	0	0	0	0	0	0	0	0	0	0	0	0	0	0	0	0	0	0	0	0	0	0	0	0	0	2	1.79069e-05	0.101539	3	0.042	0	0	0	0	0	0	0	0	0	0
Rm-79727	bifunctional lysine-specific demethylase and histidyl-hydroxylase mina	tm	0	0	0	0	0	0	0	0	0	0	0	0	0	0	0	0	0	0	0	0	2	4.04647e-05	0.119438	3	0.049	0	0	0	0	0	0	0	0	0	0	0	0	0	0	0	0	0	0	0	0
Rm-15170	biotinidase and vanin	met/int	8	0.000308659	0.690441	42	0.228	2	2.79076e-05	0.270574	4	0.104	10	0.000131086	0.845015	22	0.266	6	0.000118277	0.489361	8	0.173	2	0.000104932	0.16681	8	0.067	3	0.000358298	0.227439	29	0.089	8	0.000234905	0.648162	28	0.217	0	0	0	0	0	0	0	0	0	0
Rm-16210	Bisphosphate 3'-nucleotidase BPNT1/Inositol polyphosphate 1-phosphatase	met/nuc	0	0	0	0	0	2	4.41653e-05	0.180321	4	0.072	2	2.82888e-05	0.180321	3	0.072	0	0	0	0	0	2	0.000228334	0.285287	11	0.109	0	0	0	0	0	3	5.31071e-05	0.180321	4	0.072	2	3.11831e-05	0.238797	2	0.093	0	0	0	0	0
Rm-16211	Bisphosphate 3'-nucleotidase BPNT1/Inositol polyphosphate 1-phosphatase	met/nuc	0	0	0	0	0	2	4.41653e-05	0.180321	4	0.072	2	2.82888e-05	0.180321	3	0.072	0	0	0	0	0	2	0.000228334	0.285287	11	0.109	0	0	0	0	0	3	5.31071e-05	0.180321	4	0.072	2	3.11831e-05	0.238797	2	0.093	0	0	0	0	0
Rm-58583	Bleomycin hydrolases and aminopeptidases of cysteine protease family	met/aa	8	0.000157279	0.584893	19	0.2	17	0.000337923	1.98538	43	0.475	11	0.000140942	1.13796	21	0.33	4	6.66129e-05	0.352073	4	0.131	4	0.000147743	0.541701	10	0.188	9	0.000389665	0.710015	28	0.233	11	0.000245694	0.901078	26	0.279	8	0.000277432	0.674943	25	0.224	0	0	0	0	0
Rm-59799	BolA (bacterial stress-induced morphogen)-related protein	st	3	0.000343857	0.832314	7	0.263	2	0.000559621	0.832314	12	0.263	4	0.000199138	1.48313	5	0.395	0	0	0	0	0	0	0	0	0	0	0	0	0	0	0	2	0.000112154	0.778279	2	0.25	0	0	0	0	0	0	0	0	0	0
Rm-62260	box h/aca snornp component involved in ribosomal rna pseudouridinylation	ps	4	0.000314383	0.94536	16	0.289	4	0.000167886	1.09411	9	0.321	4	0.000191173	1.09411	12	0.321	3	0.000197648	0.901078	5	0.279	0	0	0	0	0	0	0	0	0	0	2	0.000112154	0.336596	5	0.126	0	0	0	0	0	0	0	0	0	0
Rm-16098	BPTI/Kunitz family of serine protease inhibitors	s/protinh Kunitz	0	0	0	0	0	0	0	0	0	0	0	0	0	0	0	0	0	0	0	0	0	0	0	0	0	0	0	0	0	0	0	0	0	0	0	0	0	0	0	0	3	0.000387641	0.603245	6	0.205
Rm-179074	BPTI/Kunitz family of serine protease inhibitors	s/protinh	0	0	0	0	0	0	0	0	0	0	0	0	0	0	0	0	0	0	0	0	0	0	0	0	0	0	0	0	0	0	12	0.00103631	1.23872	80	0.35	3	0.0013539	0.361445	89	0.134	6	0.000800614	0.352073	27	0.131
Rm-22374	BPTI/Kunitz family of serine protease inhibitors	s/protinh Kunitz	0	0	0	0	0	0	0	0	0	0	2	0.000257609	1.18776	4	0.34	0	0	0	0	0	0	0	0	0	0	0	0	0	0	0	9	0.00335507	6.8343	37	0.894	2	0.000532434	1.08449	5	0.319	7	0.00415133	6.44732	20	0.872
Rm-34116	BPTI/Kunitz family of serine protease inhibitors	s/protinh Kunitz	0	0	0	0	0	0	0	0	0	0	0	0	0	0	0	0	0	0	0	0	0	0	0	0	0	0	0	0	0	0	0	0	0	0	0	0	0	0	0	0	3	0.000330699	0.682674	6	0.226
Rm-34117	BPTI/Kunitz family of serine protease inhibitors	s/protinh Kunitz	0	0	0	0	0	0	0	0	0	0	0	0	0	0	0	0	0	0	0	0	0	0	0	0	0	0	0	0	0	0	0	0	0	0	0	0	0	0	0	0	2	0.000230086	0.177606	5	0.071
Rm-66656	BPTI/Kunitz family of serine protease inhibitors	s/protinh Kunitz	0	0	0	0	0	0	0	0	0	0	0	0	0	0	0	0	0	0	0	0	0	0	0	0	0	0	0	0	0	0	3	0.00019247	0.230269	7	0.09	0	0	0	0	0	0	0	0	0	0
Rm-66657	BPTI/Kunitz family of serine protease inhibitors	s/protinh	0	0	0	0	0	0	0	0	0	0	3	4.8979e-05	0.2218	5	0.087	0	0	0	0	0	0	0	0	0	0	0	0	0	0	0	11	0.000593072	0.563148	43	0.194	3	0.000113379	0.241652	7	0.094	8	0.00078929	0.428894	25	0.155
Rm-67900	BPTI/Kunitz family of serine protease inhibitors	s/protinh Kunitz	0	0	0	0	0	0	0	0	0	0	0	0	0	0	0	0	0	0	0	0	0	0	0	0	0	0	0	0	0	0	0	0	0	0	0	0	0	0	0	0	2	0.000134098	0.297179	4	0.113
Rm-81726	BPTI/Kunitz family of serine protease inhibitors	s/protinh Kunitz	0	0	0	0	0	0	0	0	0	0	0	0	0	0	0	0	0	0	0	0	0	0	0	0	0	0	0	0	0	0	4	0.00168865	0.415794	21	0.151	0	0	0	0	0	4	0.00257696	0.415794	14	0.151
Rm-27092	BPTI/Kunitz family of serine protease inhibitors 1	s/protinh Kunitz	0	0	0	0	0	0	0	0	0	0	0	0	0	0	0	0	0	0	0	0	0	0	0	0	0	0	0	0	0	0	12	0.000373983	1.10863	48	0.324	5	0.000182994	0.348963	20	0.13	26	0.00180131	2.59749	101	0.556
Rm-62781	BPTI/Kunitz family of serine protease inhibitors 1	s/protinh Kunitz	0	0	0	0	0	0	0	0	0	0	3	4.05389e-05	0.148154	6	0.06	2	6.7059e-05	0.101539	4	0.042	0	0	0	0	0	0	0	0	0	0	13	0.000494678	0.870682	52	0.272	6	0.000100544	0.402814	9	0.147	12	0.00113235	0.492794	52	0.174
Rm-63289	BPTI/Kunitz family of serine protease inhibitors 1	s/protinh Kunitz	0	0	0	0	0	0	0	0	0	0	3	2.19659e-05	0.0914403	5	0.038	3	5.45037e-05	0.101539	5	0.042	0	0	0	0	0	3	0.000118422	0.185769	13	0.074	31	0.00131752	1.54097	213	0.405	11	0.00103875	0.468926	143	0.167	22	0.00176989	0.936422	125	0.287
Rm-33419	BPTI/Kunitz family of serine protease inhibitors 6	s/protinh Kunitz	0	0	0	0	0	0	0	0	0	0	0	0	0	0	0	0	0	0	0	0	0	0	0	0	0	0	0	0	0	0	0	0	0	0	0	0	0	0	0	0	8	0.00058496	0.472312	31	0.168
Rm-34035	BPTI/Kunitz family of serine protease inhibitors 6	s/protinh Kunitz	0	0	0	0	0	0	0	0	0	0	0	0	0	0	0	0	0	0	0	0	0	0	0	0	0	0	0	0	0	0	0	0	0	0	0	0	0	0	0	0	10	0.000594855	0.651962	35	0.218
Rm-63288	BPTI/Kunitz family of serine protease inhibitors 6	s/protinh Kunitz	0	0	0	0	0	0	0	0	0	0	0	0	0	0	0	0	0	0	0	0	0	0	0	0	0	0	0	0	0	0	4	0.000433408	0.566751	24	0.195	4	0.000402935	0.566751	19	0.195	4	0.00115745	0.614359	28	0.208
Rm-14015	Branched chain alpha-keto acid dehydrogenase E1 beta subunit	met/energy	2	3.3333e-05	0.235947	3	0.092	0	0	0	0	0	2	1.80173e-05	0.279381	2	0.107	0	0	0	0	0	0	0	0	0	0	0	0	0	0	0	0	0	0	0	0	0	0	0	0	0	0	0	0	0	0
Rm-13522	Branched chain aminotransferase BCAT1 pyridoxal phosphate enzymes type IV superfamily	met/aa	8	0.000283686	1.08449	25	0.319	9	0.000280094	1.01372	26	0.304	12	0.000386413	1.33346	42	0.368	8	0.0003196	1.41546	14	0.383	3	0.000486069	0.633052	24	0.213	0	0	0	0	0	14	0.000634743	2.59749	49	0.556	4	0.000182549	0.644372	12	0.216	2	8.89571e-05	0.16681	3	0.067
Rm-13524	Branched chain aminotransferase BCAT1 pyridoxal phosphate enzymes type IV superfamily	met/aa	8	0.000268197	1.00447	25	0.302	9	0.000264801	0.936422	26	0.287	12	0.000365316	1.22843	42	0.348	8	0.000302151	1.30144	14	0.362	3	0.00045953	0.588547	24	0.201	0	0	0	0	0	14	0.000600087	2.35738	49	0.526	4	0.000172582	0.599558	12	0.204	2	8.41002e-05	0.156112	3	0.063
Rm-2060	BRCA1-A complex subunit BRE	st/apoptosis	0	0	0	0	0	0	0	0	0	0	0	0	0	0	0	0	0	0	0	0	0	0	0	0	0	0	0	0	0	0	2	3.47433e-05	0.177606	3	0.071	0	0	0	0	0	0	0	0	0	0
Rm-75301	bromodomain testis-specific protein-like	nr	0	0	0	0	0	0	0	0	0	0	3	2.17372e-05	0.109175	4	0.045	0	0	0	0	0	0	0	0	0	0	0	0	0	0	0	0	0	0	0	0	0	0	0	0	0	0	0	0	0	0
Rm-161141	ca(2+)/calmodulin-dependent protein kinase phosphatase	st	0	0	0	0	0	0	0	0	0	0	0	0	0	0	0	0	0	0	0	0	0	0	0	0	0	0	0	0	0	0	0	0	0	0	0	2	6.10351e-05	0.545254	2	0.189	0	0	0	0	0
Rm-41400	Ca(2+)/calmodulin-dependent protein kinase phosphatase	st	2	6.15041e-06	0.0568175	2	0.024	4	1.7517e-05	0.0964782	6	0.04	4	1.74533e-05	0.0839269	7	0.035	2	1.23733e-05	0.0303861	2	0.013	0	0	0	0	0	0	0	0	0	0	0	0	0	0	0	3	2.06132e-05	0.137627	5	0.056	0	0	0	0	0
Rm-62730	ca2+ calmodulin dependent protein	st	2	0.00025225	0.595879	10	0.203	2	0.000478955	0.595879	20	0.203	5	0.000674917	1.70396	33	0.432	4	0.000710463	1.42661	14	0.385	0	0	0	0	0	0	0	0	0	0	2	0.000201574	0.595879	7	0.203	2	0.000743969	0.595879	22	0.203	2	0.000263666	0.595879	4	0.203
Rm-13763	Ca2+ sensor (EF-Hand superfamily)	st	0	0	0	0	0	0	0	0	0	0	3	4.85599e-05	0.896706	3	0.278	0	0	0	0	0	0	0	0	0	0	0	0	0	0	0	0	0	0	0	0	0	0	0	0	0	0	0	0	0	0
Rm-47112	Ca2+ sensor (EF-Hand superfamily)	st	2	0.000731265	0.44544	38	0.16	6	0.000548082	0.790606	30	0.253	8	0.000468077	1.26986	30	0.356	4	0.000309716	0.923092	8	0.284	3	0.00219817	0.193988	64	0.077	3	0.00255585	0.686553	79	0.227	9	0.000593143	1.03704	27	0.309	3	0.000206387	0.625549	8	0.211	0	0	0	0	0
Rm-58640	Ca2+ transporting ATPase	tr	0	0	0	0	0	0	0	0	0	0	0	0	0	0	0	0	0	0	0	0	0	0	0	0	0	0	0	0	0	0	2	4.41642e-05	0.629296	2	0.212	0	0	0	0	0	0	0	0	0	0
Rm-74230	Ca2+/calmodulin dependent protein phosphatase	st	0	0	0	0	0	0	0	0	0	0	2	6.40614e-05	0.261828	4	0.101	2	0.000119216	0.0764652	3	0.032	0	0	0	0	0	0	0	0	0	0	0	0	0	0	0	0	0	0	0	0	0	0	0	0	0
Rm-23188	Ca2+-binding actin-bundling protein (fimbrin/plastin) EF-Hand protein superfamily	cs	2	5.14544e-05	0.142878	9	0.058	8	0.000135692	0.625549	25	0.211	9	9.73429e-05	0.610646	21	0.207	2	6.90102e-05	0.202264	6	0.08	2	0.000469382	0.1508	46	0.061	5	0.00029796	0.355189	31	0.132	12	0.000248009	0.8281	38	0.262	12	0.00027592	0.97697	36	0.296	3	7.46985e-05	0.261828	5	0.101
Rm-5487	Ca2+-binding actin-bundling protein (fimbrin/plastin) EF-Hand protein superfamily	cs	2	5.26641e-05	0.148154	9	0.06	8	0.000138882	0.644372	25	0.216	9	9.96315e-05	0.629296	21	0.212	2	7.06327e-05	0.207814	6	0.082	2	0.000480418	0.156112	46	0.063	5	0.000304966	0.364583	31	0.135	12	0.00025384	0.853532	38	0.268	12	0.000282407	1.00909	36	0.303	3	7.64548e-05	0.267652	5	0.103
Rm-53194	CAAX prenyl protease 1 homolog partial	pm/protease	0	0	0	0	0	2	2.17885e-05	0.135011	3	0.055	0	0	0	0	0	0	0	0	0	0	0	0	0	0	0	0	0	0	0	0	2	6.1133e-05	0.129796	7	0.053	0	0	0	0	0	0	0	0	0	0
Rm-74643	Cadherin EGF LAG seven-pass G-type receptor	st	0	0	0	0	0	0	0	0	0	0	0	0	0	0	0	0	0	0	0	0	0	0	0	0	0	0	0	0	0	0	2	8.80546e-06	0.0764652	2	0.032	0	0	0	0	0	0	0	0	0	0
Rm-76577	Calcium/calmodulin-dependent protein kinase (CaM kinase) II	st	0	0	0	0	0	2	3.3124e-05	0.713957	2	0.234	0	0	0	0	0	0	0	0	0	0	0	0	0	0	0	0	0	0	0	0	0	0	0	0	0	2	4.67746e-05	0.713957	2	0.234	0	0	0	0	0
Rm-76578	calcium/calmodulin-dependent protein kinase type II alpha chain-like isoform X4	st	2	4.39212e-05	0.114295	6	0.047	2	1.38991e-05	0.253141	2	0.098	0	0	0	0	0	2	2.94534e-05	0.188502	2	0.075	0	0	0	0	0	0	0	0	0	0	0	0	0	0	0	2	1.9627e-05	0.253141	2	0.098	0	0	0	0	0
Rm-76579	calcium/calmodulin-dependent protein kinase type II alpha chain-like isoform X4	st	2	4.36643e-05	0.114295	6	0.047	0	0	0	0	0	0	0	0	0	0	0	0	0	0	0	0	0	0	0	0	0	0	0	0	0	0	0	0	0	0	0	0	0	0	0	0	0	0	0	0
Rm-76580	calcium/calmodulin-dependent protein kinase type II alpha chain-like isoform X4	st	2	4.36643e-05	0.114295	6	0.047	0	0	0	0	0	0	0	0	0	0	0	0	0	0	0	0	0	0	0	0	0	0	0	0	0	0	0	0	0	0	0	0	0	0	0	0	0	0	0	0
Rm-14786	calcium-binding mitochondrial carrier protein Aralar1-like	met/energy	4	7.68621e-05	0.2218	14	0.087	6	5.73337e-05	0.352073	11	0.131	4	1.78053e-05	0.258925	4	0.1	0	0	0	0	0	0	0	0	0	0	3	8.30699e-05	0.213389	9	0.084	0	0	0	0	0	3	2.20804e-05	0.153453	3	0.062	0	0	0	0	0
Rm-66757	calcium-binding mitochondrial carrier protein SCaMC-2-like	met/energy	0	0	0	0	0	0	0	0	0	0	0	0	0	0	0	0	0	0	0	0	0	0	0	0	0	2	5.20862e-05	0.183042	4	0.073	2	1.7684e-05	0.158777	2	0.064	0	0	0	0	0	0	0	0	0	0
Rm-66758	calcium-binding mitochondrial carrier protein SCaMC-2-like	met/energy	0	0	0	0	0	0	0	0	0	0	0	0	0	0	0	0	0	0	0	0	0	0	0	0	0	2	5.20862e-05	0.183042	4	0.073	2	1.7684e-05	0.158777	2	0.064	0	0	0	0	0	0	0	0	0	0
Rm-8711	calcium-dependent cysteine protease	pm/protease	0	0	0	0	0	0	0	0	0	0	0	0	0	0	0	0	0	0	0	0	2	1.90922e-05	0.0568175	2	0.024	2	4.49598e-05	0.023293	5	0.01	2	1.22116e-05	0.172195	2	0.069	0	0	0	0	0	0	0	0	0	0
Rm-58635	calcium-transporting ATPase sarcoplasmic/endoplasmic reticulum type-like isoform X4	tr	0	0	0	0	0	6	0.000103126	0.210598	19	0.083	0	0	0	0	0	0	0	0	0	0	3	6.12238e-05	0.172195	6	0.069	0	0	0	0	0	2	1.30531e-05	0.156112	2	0.063	4	6.13155e-05	0.261828	8	0.101	0	0	0	0	0
Rm-63441	Calcyclin-binding protein CacyBP	st	6	0.000486952	0.61808	30	0.209	10	0.000462295	1.22843	30	0.348	10	0.000513257	1.22843	39	0.348	8	0.000489822	1.09894	15	0.322	2	5.79408e-05	0.247383	2	0.096	2	8.18659e-05	0.247383	3	0.096	7	0.000277946	1.24905	15	0.352	3	0.000217604	0.462177	10	0.165	0	0	0	0	0
Rm-71844	Calmodulin	st	0	0	0	0	0	3	0.000258191	0.399587	11	0.146	3	0.000380868	0.399587	19	0.146	5	0.000895304	1.14289	18	0.331	2	0.000970796	0.21899	22	0.086	2	0.000581917	0.21899	14	0.086	0	0	0	0	0	2	9.94347e-05	0.399587	3	0.146	0	0	0	0	0
Rm-71525	calmodulin	st	2	0.00019649	0.137627	16	0.056	3	0.000139905	0.235947	12	0.092	5	0.000229009	0.625549	23	0.211	5	0.000345883	0.492794	14	0.174	0	0	0	0	0	3	0.000123876	0.235947	6	0.092	2	8.41153e-05	0.235947	6	0.092	2	0.000230488	0.137627	14	0.056	0	0	0	0	0
Rm-71526	calmodulin	st	2	0.000206688	0.145513	16	0.059	3	0.000147167	0.250259	12	0.097	5	0.000240895	0.663413	23	0.221	5	0.000363836	0.524053	14	0.183	0	0	0	0	0	3	0.000130306	0.250259	6	0.097	2	8.84812e-05	0.250259	6	0.097	2	0.000242451	0.145513	14	0.059	0	0	0	0	0
Rm-34028	calmodulin isoform A	st	0	0	0	0	0	0	0	0	0	0	2	4.06295e-05	0.472312	2	0.168	0	0	0	0	0	0	0	0	0	0	0	0	0	0	0	0	0	0	0	0	2	6.71796e-05	0.798871	2	0.255	0	0	0	0	0
Rm-69681	Calnexin	pm	7	0.000144799	0.213389	23	0.084	10	0.000179305	0.402814	30	0.147	19	0.000438977	0.729816	86	0.238	11	0.000620607	0.503142	49	0.177	3	5.6182e-05	0.081434	5	0.034	3	4.23365e-05	0.127197	4	0.052	18	0.000459963	0.61808	64	0.209	5	0.000168799	0.158777	20	0.064	0	0	0	0	0
Rm-69907	Calnexin	pm	3	0.000186148	0.0665962	18	0.028	2	0.000107997	0.101539	11	0.042	9	0.000486316	0.367729	58	0.136	4	0.000520125	0.264736	25	0.102	0	0	0	0	0	0	0	0	0	0	11	0.000649311	0.86638	55	0.271	3	0.000180231	0.101539	13	0.042	0	0	0	0	0
Rm-24165	Calpain family cysteine protease	pm/protease	0	0	0	0	0	0	0	0	0	0	0	0	0	0	0	0	0	0	0	0	0	0	0	0	0	2	3.45331e-05	0.081434	4	0.034	0	0	0	0	0	0	0	0	0	0	0	0	0	0	0
Rm-23076	calponin	cs	6	0.00094315	1.60615	48	0.416	7	0.000820777	1.42103	44	0.384	10	0.000509794	1.83792	32	0.453	7	0.000513884	1.70396	13	0.432	2	0.00108715	0.199499	31	0.079	4	0.00145348	0.663413	44	0.221	8	0.000672923	1.87078	30	0.458	7	0.00168585	2.0479	64	0.484	5	0.000564799	1.1727	11	0.337
Rm-23339	calponin	cs	3	0.00081066	0.648162	38	0.217	3	0.000384806	0.713957	19	0.234	4	0.000242152	0.713957	14	0.234	4	0.000343342	0.713957	8	0.234	2	0.00118034	0.21899	31	0.086	3	0.0014346	0.44544	40	0.16	5	0.000535775	1.1727	22	0.337	4	0.00042899	0.95434	15	0.291	2	0.000222986	0.352073	4	0.131
Rm-23468	calponin	cs	0	0	0	0	0	2	3.50917e-05	0.377209	2	0.139	6	0.000179816	1.26986	12	0.356	2	7.43624e-05	0.377209	2	0.139	0	0	0	0	0	0	0	0	0	0	3	0.000126589	0.34586	6	0.129	0	0	0	0	0	0	0	0	0	0
Rm-21865	calponin homology domain-containing protein DDB_G0272472-like isoform X3	cs	9	0.000199489	0.901078	14	0.279	2	2.70554e-05	0.267652	2	0.103	8	0.000219508	0.725838	19	0.237	9	0.000343997	0.914256	12	0.282	0	0	0	0	0	0	0	0	0	0	6	0.000260265	0.485936	16	0.172	3	0.000458462	0.3122	24	0.118	0	0	0	0	0
Rm-66989	Calreticulin	pm	22	0.00452356	2.03389	498	0.482	30	0.00256981	2.20627	298	0.506	40	0.00406533	2.7325	552	0.572	33	0.00484261	2.08319	265	0.489	19	0.0069388	0.874995	428	0.273	23	0.00604732	1.50611	396	0.399	39	0.00454182	2.74973	438	0.574	23	0.00858501	1.51768	705	0.401	6	0.000308572	0.761976	13	0.246
Rm-43109	carbonic anhydrase	tr	0	0	0	0	0	0	0	0	0	0	2	3.98276e-05	0.264736	4	0.102	0	0	0	0	0	2	8.76735e-05	0.0789467	4	0.033	3	0.000185814	0.244515	9	0.095	3	4.20577e-05	0.364583	3	0.135	0	0	0	0	0	0	0	0	0	0
Rm-16298	Carbon-nitrogen hydrolase	met/aa	0	0	0	0	0	2	5.46673e-05	0.172195	6	0.069	0	0	0	0	0	0	0	0	0	0	0	0	0	0	0	3	0.000419502	0.244515	26	0.095	2	2.19118e-05	0.282331	2	0.108	0	0	0	0	0	0	0	0	0	0
Rm-69934	Carbon-nitrogen hydrolase	met/aa	4	7.10353e-05	0.321296	9	0.121	6	0.000104904	0.595879	14	0.203	0	0	0	0	0	0	0	0	0	0	0	0	0	0	0	4	0.000145963	0.25603	11	0.099	2	3.6041e-05	0.202264	4	0.08	2	3.17434e-05	0.124605	3	0.051	0	0	0	0	0
Rm-859	Carbon-nitrogen hydrolase	met/aa	2	3.9716e-05	0.16681	3	0.067	3	8.79782e-05	0.364583	7	0.135	0	0	0	0	0	0	0	0	0	0	0	0	0	0	0	2	0.000244824	0.16681	11	0.067	0	0	0	0	0	0	0	0	0	0	0	0	0	0	0
Rm-20198	Carboxymethyl transferase	pm	0	0	0	0	0	4	5.55527e-05	0.485936	5	0.172	2	1.89774e-05	0.306171	2	0.116	0	0	0	0	0	0	0	0	0	0	3	0.000236102	0.241652	12	0.094	0	0	0	0	0	0	0	0	0	0	0	0	0	0	0
Rm-61432	carboxypeptidase N subunit 2-like	pe	0	0	0	0	0	0	0	0	0	0	0	0	0	0	0	0	0	0	0	0	3	0.0004487	0.253141	20	0.098	0	0	0	0	0	7	0.00038744	1.29087	27	0.36	3	0.000168515	0.452112	10	0.162	10	0.00210222	2.38065	64	0.529
Rm-22960	cargo transport protein EMP24 (p24 protein family)	pe	3	9.19532e-05	0.555966	5	0.192	2	0.000174594	0.342765	10	0.128	4	0.000611344	0.667247	41	0.222	3	0.00225688	0.648162	61	0.217	0	0	0	0	0	3	0.000278264	0.485936	9	0.172	2	0.000125966	0.358313	6	0.133	4	0.000197237	0.741807	8	0.241	0	0	0	0	0
Rm-20707	cargo transport protein ERV29	pe	2	4.10253e-05	0.267652	3	0.103	0	0	0	0	0	0	0	0	0	0	0	0	0	0	0	0	0	0	0	0	0	0	0	0	0	0	0	0	0	0	0	0	0	0	0	0	0	0	0	0
Rm-56807	Carnitine deficiency associated protein	uc	2	3.0352e-05	0.442115	2	0.159	6	0.000187298	1.62422	13	0.419	7	0.000307612	1.62422	25	0.419	5	0.000274778	1.25944	9	0.354	3	0.000812584	1.07491	30	0.317	0	0	0	0	0	6	0.000519737	1.67301	30	0.427	2	8.13802e-05	0.442115	4	0.159	0	0	0	0	0
Rm-48488	Carnitine O-acyltransferase CPT2/YAT1	met/lipd	0	0	0	0	0	3	2.79516e-05	0.161449	5	0.065	0	0	0	0	0	0	0	0	0	0	0	0	0	0	0	0	0	0	0	0	2	2.01665e-05	0.148154	3	0.06	0	0	0	0	0	0	0	0	0	0
Rm-18519	carnitine O-palmitoyltransferase 2 mitochondrial-like	met/lipd	2	2.15798e-05	0.0764652	4	0.032	6	6.14612e-05	0.145513	12	0.059	2	1.31224e-05	0.0789467	3	0.033	3	4.34139e-05	0.104079	4	0.043	0	0	0	0	0	5	0.000163259	0.185769	18	0.074	7	5.54286e-05	0.213389	9	0.084	3	5.78599e-05	0.142878	8	0.058	0	0	0	0	0
Rm-64579	carnitine-acylcarnitine carrier protein	tr	2	6.93492e-05	0.264736	6	0.102	0	0	0	0	0	0	0	0	0	0	0	0	0	0	0	0	0	0	0	0	2	0.000116589	0.25603	6	0.099	0	0	0	0	0	0	0	0	0	0	0	0	0	0	0
Rm-70197	Carnitine-acylcarnitine carrier protein	tr	0	0	0	0	0	0	0	0	0	0	0	0	0	0	0	0	0	0	0	0	0	0	0	0	0	0	0	0	0	0	0	0	0	0	0	0	0	0	0	0	2	6.94351e-05	0.104079	2	0.043
Rm-80216	Casein kinase (serine/threonine/tyrosine protein kinase)	st	2	3.42505e-05	0.174898	3	0.07	8	0.000108387	1.15278	10	0.333	5	4.62829e-05	0.581248	5	0.199	2	4.59364e-05	0.16681	2	0.067	2	4.07535e-05	0.21899	2	0.086	4	0.000307102	0.393157	16	0.144	3	3.90995e-05	0.393157	3	0.144	2	0.000107138	0.16681	7	0.067	0	0	0	0	0
Rm-78891	casein kinase I isoform gamma-3-like protein	st	0	0	0	0	0	0	0	0	0	0	2	1.54434e-05	0.111732	2	0.046	0	0	0	0	0	2	0.000101988	0.177606	6	0.071	0	0	0	0	0	3	4.34882e-05	0.2218	4	0.087	0	0	0	0	0	0	0	0	0	0
Rm-66530	Casein kinase II alpha subunit	st	6	0.000848478	0.367729	100	0.136	11	0.000330261	0.698244	41	0.23	12	0.000323328	0.698244	47	0.23	8	0.000426739	0.520548	25	0.182	4	0.000136293	0.238797	9	0.093	4	0.000228232	0.238797	16	0.093	10	0.000251836	0.678804	26	0.225	4	0.000318492	0.377209	28	0.139	2	0.000110859	0.158777	5	0.064
Rm-61001	Casein kinase II beta subunit	st	3	6.75711e-05	0.717908	4	0.235	3	0.000416972	0.667247	26	0.222	4	0.000766997	0.581248	56	0.199	4	0.00095157	0.717908	28	0.235	3	0.000271352	0.3122	9	0.118	4	0.0002272	0.581248	8	0.199	2	5.78531e-05	0.193988	3	0.077	2	4.5293e-05	0.438799	2	0.158	0	0	0	0	0
Rm-76923	Casein kinase II beta subunit	st	3	6.66661e-05	0.706082	4	0.232	3	0.000411388	0.65577	26	0.219	4	0.000756725	0.570363	56	0.196	4	0.000938826	0.706082	28	0.232	0	0	0	0	0	4	0.000224157	0.570363	8	0.196	0	0	0	0	0	2	4.46864e-05	0.432188	2	0.156	0	0	0	0	0
Rm-64483	casein kinase substrate phosphoprotein pp28	st	0	0	0	0	0	0	0	0	0	0	0	0	0	0	0	0	0	0	0	0	0	0	0	0	0	0	0	0	0	0	0	0	0	0	0	0	0	0	0	0	0	0	0	0	0
Rm-47464	Caspase	st/apoptosis	0	0	0	0	0	2	3.59216e-05	0.233105	3	0.091	2	3.0678e-05	0.124605	3	0.051	0	0	0	0	0	0	0	0	0	0	2	0.00010602	0.233105	5	0.091	4	0.000100787	0.303167	7	0.115	0	0	0	0	0	0	0	0	0	0
Rm-86396	Caspase	st/apoptosis	0	0	0	0	0	3	4.70998e-05	0.358313	4	0.133	2	2.01123e-05	0.191242	2	0.076	0	0	0	0	0	0	0	0	0	0	0	0	0	0	0	2	5.66358e-05	0.210598	4	0.083	0	0	0	0	0	0	0	0	0	0
Rm-27556	Catalase	detox/ox	2	1.99287e-05	0.104079	3	0.043	5	3.15326e-05	0.475707	5	0.169	4	3.77016e-05	0.30017	7	0.114	4	0.000133641	0.348963	10	0.13	4	0.000213412	0.279381	18	0.107	3	4.46718e-05	0.106624	4	0.044	6	0.000121334	0.462177	16	0.165	5	9.79603e-05	0.258925	11	0.1	8	0.000312458	0.499685	18	0.176
Rm-59188	Catalytic domain of phosphatidylinositol-specific phospholipase C X domain containing and similar protein	met/lipd	0	0	0	0	0	0	0	0	0	0	0	0	0	0	0	0	0	0	0	0	0	0	0	0	0	2	2.74678e-05	0.205036	2	0.081	5	0.00019584	0.267652	21	0.103	0	0	0	0	0	5	0.000170777	0.367729	8	0.136
Rm-66814	catalytically inactive chitinase-like lectins	met/carb	0	0	0	0	0	0	0	0	0	0	0	0	0	0	0	0	0	0	0	0	0	0	0	0	0	2	2.38646e-05	0.0864257	2	0.036	0	0	0	0	0	0	0	0	0	0	0	0	0	0	0
Rm-18940	Cathepsin b	pm/protease	0	0	0	0	0	0	0	0	0	0	2	0.00010967	0.570363	5	0.196	4	0.000653096	0.570363	12	0.196	4	0.000772544	0.241652	16	0.094	3	0.00040933	0.241652	9	0.094	4	0.000772073	0.570363	25	0.196	3	0.0021035	0.570363	58	0.196	0	0	0	0	0
Rm-23945	cathepsin B-like proteinase	pm/protease	0	0	0	0	0	2	3.27163e-05	0.135011	3	0.055	7	0.000381855	1.00447	41	0.302	16	0.00173322	1.99916	75	0.477	8	0.00338285	0.651962	165	0.218	9	0.0019312	1.04644	100	0.311	11	0.00110152	1.60016	84	0.415	15	0.00580566	1.73527	377	0.437	4	0.000300173	0.651962	10	0.218
Rm-27442	Cathepsin D	pm/protease	0	0	0	0	0	0	0	0	0	0	0	0	0	0	0	0	0	0	0	0	0	0	0	0	0	0	0	0	0	0	2	3.59144e-05	0.230269	3	0.09	2	2.81173e-05	0.238797	2	0.093	3	0.000219228	0.261828	8	0.101
Rm-27443	Cathepsin D	pm/protease	0	0	0	0	0	0	0	0	0	0	0	0	0	0	0	0	0	0	0	0	0	0	0	0	0	0	0	0	0	0	0	0	0	0	0	0	0	0	0	0	5	0.000623906	0.686553	22	0.227
Rm-71779	Cathepsin D	pm/protease	0	0	0	0	0	0	0	0	0	0	0	0	0	0	0	0	0	0	0	0	0	0	0	0	0	0	0	0	0	0	0	0	0	0	0	0	0	0	0	0	15	0.00319035	0.909853	121	0.281
Rm-141289	Cathepsin D2	pm/protease	0	0	0	0	0	0	0	0	0	0	0	0	0	0	0	0	0	0	0	0	0	0	0	0	0	0	0	0	0	0	0	0	0	0	0	0	0	0	0	0	11	0.00162594	1.36048	38	0.373
Rm-10706	Cathepsin F	pm/protease	0	0	0	0	0	2	4.32227e-05	0.306171	4	0.116	4	9.22836e-05	0.610646	10	0.207	3	0.000137389	0.361445	6	0.134	0	0	0	0	0	0	0	0	0	0	2	2.59868e-05	0.158777	2	0.064	2	0.000106811	0.306171	7	0.116	0	0	0	0	0
Rm-16958	cathepsin L	pm/protease	0	0	0	0	0	0	0	0	0	0	4	3.50945e-05	0.462177	4	0.165	4	8.70795e-05	0.279381	4	0.107	0	0	0	0	0	2	5.45773e-05	0.2218	3	0.087	4	0.000123532	0.729816	10	0.238	2	0.000101548	0.270574	7	0.104	0	0	0	0	0
Rm-5043	Boophilus microplus cathepsin-L like (BmCL1)	pm/protease	2	2.12119e-05	0.30017	2	0.114	6	0.00106731	0.610646	106	0.207	10	0.00159944	1.1928	186	0.341	11	0.00192033	1.06538	90	0.315	2	0.000511097	0.282331	27	0.108	9	0.002211	0.874995	124	0.273	22	0.00506094	2.28852	418	0.517	13	0.00885807	1.70396	623	0.432	18	0.00645756	1.42103	233	0.384
Rm-5044	Boophilus microplus cathepsin-L like (BmCL1)	pm/protease	3	3.19086e-05	0.452112	3	0.162	7	0.00108044	0.803018	107	0.256	10	0.001604	1.19786	186	0.342	12	0.00201139	1.31739	94	0.365	2	0.000512553	0.282331	27	0.108	10	0.00227094	1.09894	127	0.322	23	0.00512393	2.49945	422	0.544	16	0.00909719	2.21366	638	0.507	20	0.0067261	1.8774	242	0.459
Rm-76223	cathepsin L	pm/protease	0	0	0	0	0	0	0	0	0	0	0	0	0	0	0	2	5.00707e-05	0.0641431	2	0.027	0	0	0	0	0	0	0	0	0	0	0	0	0	0	0	0	0	0	0	0	0	0	0	0	0
Rm-78235	Cathepsin L	pm/protease	0	0	0	0	0	0	0	0	0	0	0	0	0	0	0	2	7.43624e-05	0.0964782	2	0.04	0	0	0	0	0	0	0	0	0	0	0	0	0	0	0	0	0	0	0	0	0	0	0	0	0
Rm-47267	Cathepsin L	pm/protease	0	0	0	0	0	0	0	0	0	0	0	0	0	0	0	0	0	0	0	0	0	0	0	0	0	0	0	0	0	0	2	4.36366e-05	0.306171	3	0.116	0	0	0	0	0	0	0	0	0	0
Rm-46282	cathepsin l-like cysteine proteinase b	pm/protease	0	0	0	0	0	0	0	0	0	0	0	0	0	0	0	2	4.37936e-05	0.0543869	2	0.023	0	0	0	0	0	0	0	0	0	0	0	0	0	0	0	0	0	0	0	0	0	0	0	0	0
Rm-19241	Cathepsin_D_like	pm/protease	0	0	0	0	0	0	0	0	0	0	0	0	0	0	0	0	0	0	0	0	6	0.000177685	0.247383	10	0.096	6	0.000652744	0.462177	39	0.165	16	0.000477326	1.75423	42	0.44	7	0.000640625	0.803018	48	0.256	50	0.0289807	3.81948	1114	0.683
Rm-55805	Cathepsin_D2	s/protease	0	0	0	0	0	0	0	0	0	0	2	6.10262e-05	0.250259	5	0.097	0	0	0	0	0	0	0	0	0	0	0	0	0	0	0	2	0.000120294	0.250259	7	0.097	2	0.000262353	0.216186	13	0.085	6	0.000826081	1.2856	21	0.359
Rm-173278	Cation-dependent mannose-6-phosphate receptor	st	0	0	0	0	0	0	0	0	0	0	0	0	0	0	0	0	0	0	0	0	0	0	0	0	0	2	4.7369e-05	0.355189	2	0.132	0	0	0	0	0	0	0	0	0	0	0	0	0	0	0
Rm-117421	cationic amino acid transporter	tr	0	0	0	0	0	0	0	0	0	0	0	0	0	0	0	0	0	0	0	0	0	0	0	0	0	2	0.000378096	0.435489	5	0.157	0	0	0	0	0	0	0	0	0	0	0	0	0	0	0
Rm-7131	cation-independent mannose-6-phosphate receptor-like	st	9	0.000273561	0.435489	51	0.157	9	0.000178232	0.409289	35	0.149	12	0.000147866	0.472312	34	0.168	5	0.000107911	0.227439	10	0.089	5	9.57355e-05	0.227439	10	0.089	7	0.00036973	0.3122	41	0.118	14	0.000244934	0.725838	40	0.237	4	6.47183e-05	0.238797	9	0.093	0	0	0	0	0
Rm-66451	CBF1-interacting corepressor CIR	tm	0	0	0	0	0	2	1.0012e-05	0.0914403	2	0.038	3	1.71011e-05	0.161449	4	0.065	0	0	0	0	0	0	0	0	0	0	0	0	0	0	0	0	0	0	0	0	0	0	0	0	0	0	0	0	0	0
Rm-65561	cbp80/20-dependent translation initiation factor isoform 2	ps	0	0	0	0	0	0	0	0	0	0	0	0	0	0	0	0	0	0	0	0	0	0	0	0	0	0	0	0	0	0	0	0	0	0	0	0	0	0	0	0	0	0	0	0	0
Rm-31729	CCA tRNA nucleotidyltransferase 1 mitochondrial-like	met/energy	2	2.12119e-05	0.241652	2	0.094	3	4.02757e-05	0.442115	4	0.159	2	1.71983e-05	0.406048	2	0.148	0	0	0	0	0	0	0	0	0	0	0	0	0	0	0	2	2.4215e-05	0.241652	2	0.094	0	0	0	0	0	0	0	0	0	0
Rm-65793	CCR4-NOT transcription complex subunit 10	tm	2	2.8773e-05	0.111732	4	0.046	2	1.3658e-05	0.127197	2	0.052	0	0	0	0	0	0	0	0	0	0	2	2.5677e-05	0.205036	2	0.081	0	0	0	0	0	0	0	0	0	0	2	2.89299e-05	0.148154	3	0.06	0	0	0	0	0
Rm-19642	CCR4-NOT transcription complex subunit 11	tm	0	0	0	0	0	3	3.94684e-05	0.258925	5	0.1	0	0	0	0	0	0	0	0	0	0	0	0	0	0	0	0	0	0	0	0	0	0	0	0	0	0	0	0	0	0	0	0	0	0	0
Rm-43096	CDK5 activator-binding protein	st	0	0	0	0	0	2	2.49012e-05	0.202264	3	0.08	0	0	0	0	0	0	0	0	0	0	2	3.12093e-05	0.183042	2	0.073	0	0	0	0	0	0	0	0	0	0	0	0	0	0	0	0	0	0	0	0
Rm-43098	CDK5 activator-binding protein	st	0	0	0	0	0	2	1.81138e-05	0.142878	3	0.058	0	0	0	0	0	0	0	0	0	0	2	2.27025e-05	0.129796	2	0.053	0	0	0	0	0	0	0	0	0	0	0	0	0	0	0	0	0	0	0	0
Rm-56782	CDK5 regulatory subunit-associated protein 3-like	st	3	6.70653e-05	0.213389	9	0.084	2	3.53719e-05	0.142878	5	0.058	2	3.02086e-05	0.116863	5	0.048	0	0	0	0	0	2	3.98993e-05	0.164126	3	0.066	2	5.01109e-05	0.116863	4	0.048	3	4.25334e-05	0.169499	5	0.068	2	4.99489e-05	0.142878	5	0.058	0	0	0	0	0
Rm-56783	CDK5 regulatory subunit-associated protein 3-like	st	3	7.05876e-05	0.224616	9	0.088	2	3.72297e-05	0.1508	5	0.061	2	3.17952e-05	0.122018	5	0.05	0	0	0	0	0	2	4.19949e-05	0.172195	3	0.069	2	5.27428e-05	0.122018	4	0.05	3	4.47673e-05	0.177606	5	0.071	2	5.25723e-05	0.1508	5	0.061	0	0	0	0	0
Rm-13270	CDK9 kinase-activating protein cyclin T	st	0	0	0	0	0	3	8.86066e-05	0.412538	6	0.15	4	6.30604e-05	0.663413	5	0.221	0	0	0	0	0	0	0	0	0	0	2	7.84549e-05	0.258925	3	0.1	0	0	0	0	0	2	4.17073e-05	0.425608	2	0.154	0	0	0	0	0
Rm-36736	Cell adhesion complex protein bystin	extmat	2	4.09353e-05	0.21899	5	0.086	2	3.109e-05	0.21899	4	0.086	3	2.65518e-05	0.3122	4	0.118	0	0	0	0	0	0	0	0	0	0	0	0	0	0	0	3	3.73846e-05	0.294196	4	0.112	0	0	0	0	0	0	0	0	0	0
Rm-4172	cell adhesion molecule	extmat	0	0	0	0	0	3	6.15629e-05	0.315225	7	0.119	6	9.0131e-05	0.614359	12	0.208	2	3.72735e-05	0.127197	2	0.052	0	0	0	0	0	3	4.67225e-05	0.355189	3	0.132	0	0	0	0	0	0	0	0	0	0	0	0	0	0	0
Rm-72230	Cell adhesion molecule	extmat	0	0	0	0	0	2	1.11689e-05	0.119438	3	0.049	5	2.54361e-05	0.174898	8	0.07	0	0	0	0	0	0	0	0	0	0	0	0	0	0	0	6	4.02905e-05	0.2218	9	0.087	0	0	0	0	0	0	0	0	0	0
Rm-72231	Cell adhesion molecule	extmat	0	0	0	0	0	0	0	0	0	0	0	0	0	0	0	0	0	0	0	0	0	0	0	0	0	0	0	0	0	0	0	0	0	0	0	0	0	0	0	0	0	0	0	0	0
Rm-80567	Cell adhesion molecule	extmat	0	0	0	0	0	0	0	0	0	0	0	0	0	0	0	0	0	0	0	0	0	0	0	0	0	0	0	0	0	0	0	0	0	0	0	0	0	0	0	0	0	0	0	0	0
Rm-176732	cell adhesion molecule ixodes scapularis cell adhesion molecule	extmat	2	0.000306322	0.584893	16	0.2	3	0.000399866	0.870682	22	0.272	2	0.000419109	0.584893	27	0.2	0	0	0	0	0	0	0	0	0	0	2	0.000128746	0.393157	4	0.144	4	0.000502679	1.17771	23	0.338	0	0	0	0	0	0	0	0	0	0
Rm-33816	Cell cycle and apoptosis regulatory protein 1	st/apoptosis	2	4.80167e-05	0.267652	4	0.103	0	0	0	0	0	0	0	0	0	0	0	0	0	0	0	0	0	0	0	0	0	0	0	0	0	0	0	0	0	0	0	0	0	0	0	0	0	0	0	0
Rm-33259	Cell cycle control protein	nr	0	0	0	0	0	0	0	0	0	0	0	0	0	0	0	0	0	0	0	0	0	0	0	0	0	0	0	0	0	0	2	4.91279e-05	0.235947	4	0.092	0	0	0	0	0	0	0	0	0	0
Rm-95402	Cell cycle control protein (crooked neck)	nr	0	0	0	0	0	0	0	0	0	0	0	0	0	0	0	0	0	0	0	0	0	0	0	0	0	0	0	0	0	0	2	1.6174e-05	0.129796	2	0.053	0	0	0	0	0	0	0	0	0	0
Rm-67127	Cell cycle-associated protein	nr	0	0	0	0	0	2	3.19303e-05	0.21899	2	0.086	2	4.09041e-05	0.25603	3	0.099	0	0	0	0	0	0	0	0	0	0	0	0	0	0	0	0	0	0	0	0	0	0	0	0	0	0	0	0	0	0
Rm-67129	Cell cycle-associated protein	nr	0	0	0	0	0	2	4.54393e-05	0.324342	2	0.122	2	5.82096e-05	0.383566	3	0.141	0	0	0	0	0	0	0	0	0	0	0	0	0	0	0	0	0	0	0	0	0	0	0	0	0	0	0	0	0	0
Rm-2650	cell cycle-regulated histone h1-binding protein	nr	2	5.22662e-05	0.142878	7	0.058	5	9.92394e-05	0.438799	14	0.158	8	0.000260313	0.432188	43	0.156	6	0.000165233	0.318257	11	0.12	0	0	0	0	0	0	0	0	0	0	8	0.000213092	0.412538	25	0.15	3	7.00683e-05	0.202264	7	0.08	0	0	0	0	0
Rm-50632	cell death protein 6-like	st/apoptosis	4	5.65652e-05	0.393157	6	0.144	2	6.26511e-05	0.177606	7	0.071	9	0.000129943	1.07014	17	0.316	5	0.000113797	0.435489	6	0.157	2	3.36525e-05	0.177606	2	0.071	2	9.50968e-05	0.177606	6	0.071	7	0.000107622	0.603245	10	0.205	2	2.52772e-05	0.253141	2	0.098	0	0	0	0	0
Rm-50633	cell death protein 6-like	st/apoptosis	4	5.65652e-05	0.393157	6	0.144	2	6.26511e-05	0.177606	7	0.071	9	0.000129943	1.07014	17	0.316	5	0.000113797	0.435489	6	0.157	2	3.36525e-05	0.177606	2	0.071	2	9.50968e-05	0.177606	6	0.071	7	0.000107622	0.603245	10	0.205	2	2.52772e-05	0.253141	2	0.098	0	0	0	0	0
Rm-20300	Cell division cycle protein 123-like protein	uc	0	0	0	0	0	0	0	0	0	0	2	2.71066e-05	0.333522	3	0.125	0	0	0	0	0	0	0	0	0	0	0	0	0	0	0	0	0	0	0	0	0	0	0	0	0	0	0	0	0	0
Rm-78132	Cell growth-regulating nucleolar protein	tm	0	0	0	0	0	3	3.49533e-05	0.205036	5	0.081	3	3.58213e-05	0.161449	6	0.065	6	0.000103697	0.406048	7	0.148	0	0	0	0	0	0	0	0	0	0	3	2.5218e-05	0.161449	3	0.065	0	0	0	0	0	0	0	0	0	0
Rm-8762	Cell polarity protein PAR6	st	0	0	0	0	0	0	0	0	0	0	0	0	0	0	0	0	0	0	0	0	0	0	0	0	0	0	0	0	0	0	2	2.65535e-05	0.153453	2	0.062	0	0	0	0	0	0	0	0	0	0
Rm-65975	Cell wall macromolecule catabolic process	extmat	0	0	0	0	0	0	0	0	0	0	0	0	0	0	0	0	0	0	0	0	0	0	0	0	0	0	0	0	0	0	0	0	0	0	0	0	0	0	0	0	0	0	0	0	0
Rm-65976	Cell wall macromolecule catabolic process	extmat	0	0	0	0	0	0	0	0	0	0	0	0	0	0	0	0	0	0	0	0	0	0	0	0	0	0	0	0	0	0	0	0	0	0	0	0	0	0	0	0	0	0	0	0	0
Rm-10901	cell wall protein IFF6-like isoform X1	extmat	4	0.000113474	0.458814	10	0.164	0	0	0	0	0	4	9.20031e-05	0.448772	10	0.161	3	0.000251115	0.610646	11	0.207	2	0.000344299	0.588547	17	0.201	0	0	0	0	0	2	3.88618e-05	0.468926	3	0.167	2	0.000106487	0.233105	7	0.091	0	0	0	0	0
Rm-69250	centromere protein s	uc	0	0	0	0	0	0	0	0	0	0	2	0.000102607	0.534617	4	0.186	0	0	0	0	0	0	0	0	0	0	0	0	0	0	0	0	0	0	0	0	0	0	0	0	0	0	0	0	0	0
Rm-15409	Centrosomal protein CEP44	pm	0	0	0	0	0	0	0	0	0	0	2	7.51358e-05	0.364583	7	0.135	0	0	0	0	0	0	0	0	0	0	0	0	0	0	0	2	3.02258e-05	0.364583	2	0.135	0	0	0	0	0	0	0	0	0	0
Rm-63109	centrosomal protein of 57 kDa-like isoform X3	uc	0	0	0	0	0	0	0	0	0	0	0	0	0	0	0	0	0	0	0	0	0	0	0	0	0	2	3.47722e-05	0.21899	2	0.086	0	0	0	0	0	0	0	0	0	0	0	0	0	0	0
Rm-63596	cGMP-dependent protein kinase isozyme 2 forms cD4/T1/T3A/T3B-like	st	2	1.90475e-05	0.0864257	3	0.036	0	0	0	0	0	0	0	0	0	0	0	0	0	0	0	0	0	0	0	0	2	5.33706e-05	0.104079	5	0.043	2	1.44961e-05	0.124605	2	0.051	0	0	0	0	0	0	0	0	0	0
Rm-63910	cGMP-dependent protein kinase isozyme 2 forms cD4/T1/T3A/T3B-like	st	2	1.81817e-05	0.081434	3	0.034	0	0	0	0	0	0	0	0	0	0	0	0	0	0	0	0	0	0	0	0	2	5.09447e-05	0.0990058	5	0.041	2	1.38372e-05	0.119438	2	0.049	0	0	0	0	0	0	0	0	0	0
Rm-4001	chaperonin	pm	20	0.00130068	1.59418	185	0.414	25	0.00230277	2.34195	345	0.524	13	0.00091206	1.37137	160	0.375	10	0.000990099	1.14289	70	0.331	11	0.00224616	0.857804	179	0.269	14	0.00271859	0.774189	230	0.249	19	0.00225533	2.1842	281	0.503	14	0.00195106	1.47742	207	0.394	6	0.000496049	0.409289	27	0.149
Rm-52252	chaperonin	pm	19	0.00122487	1.41546	167	0.383	22	0.00223518	1.70396	321	0.432	12	0.000897961	1.19786	151	0.342	9	0.000959115	0.981527	65	0.297	8	0.00213379	0.462177	163	0.165	13	0.00272511	0.62181	221	0.21	17	0.00222721	1.57632	266	0.411	13	0.00199605	1.29615	203	0.361	6	0.000517489	0.428894	27	0.155
Rm-62808	chaperonin	pm	10	0.0013288	0.682674	189	0.226	26	0.000961156	1.83139	144	0.452	13	0.000285019	0.990673	50	0.299	7	0.000226308	0.651962	16	0.218	5	0.00031371	0.503142	25	0.177	13	0.000626457	1.11836	53	0.326	12	0.000345121	0.931968	43	0.286	12	0.000631501	1.11836	67	0.326	2	3.67444e-05	0.193988	2	0.077
Rm-70671	chaperonin	pm	26	0.00195754	2.4435	280	0.537	26	0.00284736	1.85102	429	0.455	21	0.000561167	1.46037	99	0.391	7	0.000323491	0.513561	23	0.18	5	0.000124779	0.333522	10	0.125	15	0.0013399	0.958845	114	0.292	27	0.000542707	2.6141	68	0.558	23	0.00205256	2.16228	219	0.5	5	9.13448e-05	0.475707	5	0.169
Rm-17478	chaperonin chaperonin	pm	19	0.00142804	2.0903	210	0.49	15	0.00113623	1.25424	176	0.353	12	0.000181945	1.06538	33	0.315	10	0.000369374	0.798871	27	0.255	6	0.000218465	0.44544	18	0.16	10	0.0011661	0.633052	102	0.213	17	0.000434724	1.44343	56	0.388	14	0.00119424	1.2856	131	0.359	6	0.000106619	0.399587	6	0.146
Rm-17791	chaperonin complex component tcp-1 beta subunit cct2	pm	21	0.000945583	2.03389	135	0.482	35	0.00165576	3.09261	249	0.612	29	0.000834811	2.54813	147	0.55	19	0.000817289	1.4322	58	0.386	10	0.000787582	0.399587	63	0.146	11	0.00134242	0.520548	114	0.182	31	0.000839575	2.91742	105	0.593	24	0.0016902	2.28095	180	0.516	15	0.000640613	1.7227	35	0.435
Rm-18435	chaperonin families	pm	18	0.00132337	1.90402	190	0.463	18	0.000469483	1.59418	71	0.414	15	0.000474365	1.5527	84	0.407	13	0.000364321	1.34963	26	0.371	3	0.000696154	0.202264	56	0.08	5	0.000363	0.34586	31	0.129	20	0.000707657	1.97852	89	0.474	16	0.000597598	1.61818	64	0.418	7	0.00023661	0.659587	13	0.22
Rm-37923	chaperonin families	pm	19	0.000668748	1.11349	103	0.325	15	0.000425312	1.07491	69	0.317	14	0.000242152	0.845015	46	0.266	6	0.000182867	0.399587	14	0.146	2	2.31763e-05	0.1508	2	0.061	3	0.00012007	0.183042	11	0.073	16	0.000326124	1.18273	44	0.339	12	0.000591882	0.836538	68	0.264	7	0.000169663	0.566751	10	0.195
Rm-37924	chaperonin families	pm	20	0.000857377	1.29087	127	0.36	16	0.000487096	1.24388	76	0.351	15	0.00027368	0.986095	50	0.298	7	0.000217305	0.492794	16	0.174	2	2.40983e-05	0.156112	2	0.063	3	0.000124847	0.191242	11	0.076	18	0.000393045	1.56448	51	0.409	12	0.000615428	0.883649	68	0.275	8	0.000211695	0.674943	12	0.224
Rm-36854	Chaperonin GroES	pm	4	0.00340063	1.26986	92	0.356	7	0.00470229	2.92645	134	0.594	11	0.00422567	3.4978	141	0.653	5	0.00408993	1.72898	55	0.436	3	0.0016493	0.506607	25	0.178	2	0.00242356	0.377209	39	0.139	4	0.0011393	0.892344	27	0.277	5	0.00614461	1.32274	124	0.366	5	0.00859654	2.12608	89	0.495
Rm-66403	chaperonin protein	pm	26	0.00101755	2.12608	148	0.495	27	0.0010313	2.14051	158	0.497	25	0.000406931	1.64241	73	0.422	13	0.00024897	1.14289	18	0.331	2	0.000245421	0.193988	20	0.077	6	0.000427673	0.361445	37	0.134	27	0.000510165	2.0903	65	0.49	18	0.00160377	1.43781	174	0.387	8	0.000215594	0.65577	12	0.219
Rm-66501	chitin binding peritrophin-a	extmat	0	0	0	0	0	0	0	0	0	0	2	2.12663e-05	0.164126	3	0.066	2	3.51785e-05	0.174898	2	0.07	0	0	0	0	0	0	0	0	0	0	2	4.99045e-05	0.0789467	5	0.033	0	0	0	0	0	0	0	0	0	0
Rm-66675	chitin binding peritrophin-a	extmat	0	0	0	0	0	0	0	0	0	0	2	3.05748e-05	0.241652	3	0.094	2	5.05765e-05	0.261828	2	0.101	0	0	0	0	0	0	0	0	0	0	2	7.17482e-05	0.114295	5	0.047	0	0	0	0	0	0	0	0	0	0
Rm-9735	Chitinase	met/carb	0	0	0	0	0	0	0	0	0	0	2	1.38849e-05	0.129796	2	0.053	0	0	0	0	0	2	9.16953e-05	0.122018	6	0.05	0	0	0	0	0	0	0	0	0	0	0	0	0	0	0	0	0	0	0	0
Rm-41746	chitobiosyldiphosphodolichol beta-mannosyltransferase-like isoform X1	met/carb	8	0.000235965	0.86638	28	0.271	14	0.000616046	1.24905	77	0.352	9	0.000122989	0.733804	18	0.239	2	6.78159e-05	0.324342	4	0.122	5	0.000315862	0.432188	21	0.156	7	0.000396702	0.588547	28	0.201	12	0.000192408	1.24905	20	0.352	7	0.000598778	0.97697	53	0.296	3	8.80869e-05	0.303167	4	0.115
Rm-41747	chitobiosyldiphosphodolichol beta-mannosyltransferase-like isoform X1	met/carb	6	8.70233e-05	0.674943	10	0.224	10	0.000239589	1.1677	29	0.336	4	4.23343e-05	0.409289	6	0.149	2	7.0029e-05	0.336596	4	0.126	2	0.000155319	0.273503	10	0.105	5	0.000219454	0.51008	15	0.179	8	9.93437e-05	1.03236	10	0.308	5	0.000384991	0.774189	33	0.249	2	6.82212e-05	0.227439	3	0.089
Rm-65588	chitotriosidase-1-like	met/carb	0	0	0	0	0	0	0	0	0	0	0	0	0	0	0	0	0	0	0	0	0	0	0	0	0	2	9.20292e-05	0.207814	5	0.082	2	3.74942e-05	0.285287	3	0.109	0	0	0	0	0	0	0	0	0	0
Rm-64708	Chloride channel	tr	0	0	0	0	0	0	0	0	0	0	2	0.000321035	0.573983	21	0.197	4	0.000303459	0.832314	8	0.263	0	0	0	0	0	2	0.000253591	0.468926	8	0.167	0	0	0	0	0	0	0	0	0	0	0	0	0	0	0
Rm-64534	Chloride channel	tr	0	0	0	0	0	0	0	0	0	0	2	0.000363228	0.671091	21	0.223	4	0.000343342	0.981527	8	0.297	0	0	0	0	0	0	0	0	0	0	0	0	0	0	0	0	0	0	0	0	0	0	0	0	0
Rm-2271	Chloride intracellular channel exc-4	tr	2	0.000172971	0.352073	12	0.131	8	0.000533692	1.50035	39	0.398	10	0.000514223	1.45471	44	0.39	5	0.000347982	0.782379	12	0.251	2	0.000643165	0.205036	25	0.081	0	0	0	0	0	10	0.000510105	2.01301	31	0.479	3	0.000231886	0.352073	12	0.131	4	0.000640331	0.644372	17	0.216
Rm-1315	Chloride intracellular channel exc-4	tr	2	0.000213332	0.452112	12	0.162	8	0.00065822	2.0903	39	0.49	9	0.000590966	1.74157	41	0.438	5	0.000429178	1.04174	12	0.31	2	0.000793237	0.258925	25	0.1	0	0	0	0	0	8	0.000568246	1.71019	28	0.433	3	0.000285993	0.452112	12	0.162	4	0.000789741	0.849269	17	0.267
Rm-2273	Chloride intracellular channel exc-4	tr	0	0	0	0	0	7	0.000666931	1.79254	35	0.446	7	0.000602125	1.40991	37	0.382	4	0.000403796	0.745822	10	0.242	0	0	0	0	0	0	0	0	0	0	6	0.000458263	1.37684	20	0.376	2	0.000242172	0.188502	9	0.075	4	0.000891643	0.999862	17	0.301
Rm-14297	Cholesterol transport protein (Niemann-Pick C disease protein)	met/lipd	0	0	0	0	0	2	1.03735e-05	0.0616956	3	0.026	0	0	0	0	0	0	0	0	0	0	0	0	0	0	0	3	3.67398e-05	0.0839269	6	0.035	5	2.91053e-05	0.135011	7	0.055	2	1.95312e-05	0.0739894	4	0.031	0	0	0	0	0
Rm-37777	Choline dehydrogenase	met/aa	0	0	0	0	0	2	1.15826e-05	0.145513	2	0.059	0	0	0	0	0	0	0	0	0	0	2	4.35503e-05	0.137627	4	0.056	0	0	0	0	0	4	3.4819e-05	0.180321	5	0.072	0	0	0	0	0	0	0	0	0	0
Rm-70597	Choline dehydrogenase	met/aa	6	0.0001009	0.475707	17	0.169	12	0.000180312	1.18776	32	0.34	8	4.81224e-05	0.644372	10	0.216	3	3.58217e-05	0.210598	3	0.083	4	0.000180086	0.291219	17	0.111	3	0.000129719	0.233105	13	0.091	12	0.000304901	0.995262	45	0.3	8	0.000143224	0.702159	18	0.231	2	4.65292e-05	0.1324	3	0.054
Rm-59128	chromatin complex subunit bap18-like protein	nr	0	0	0	0	0	0	0	0	0	0	0	0	0	0	0	2	0.000147267	0.694338	3	0.229	0	0	0	0	0	0	0	0	0	0	0	0	0	0	0	0	0	0	0	0	0	0	0	0	0
Rm-59486	chromatin complex subunit bap18-like protein	nr	0	0	0	0	0	0	0	0	0	0	0	0	0	0	0	2	0.000201177	1.05116	3	0.312	0	0	0	0	0	0	0	0	0	0	0	0	0	0	0	0	0	0	0	0	0	0	0	0	0
Rm-41097	chromatin regulatory protein sir2 partial	nr	3	7.5675e-05	0.534617	6	0.186	3	0.000131713	0.485936	11	0.172	3	0.000112486	0.710015	11	0.233	2	7.6121e-05	0.396368	3	0.145	3	0.000112554	0.342765	5	0.128	0	0	0	0	0	3	7.19906e-05	0.342765	5	0.128	0	0	0	0	0	0	0	0	0	0
Rm-19186	Chromatin remodeling complex SWI/SNF component SWI2	nr	0	0	0	0	0	2	6.82245e-06	0.0616956	2	0.026	0	0	0	0	0	0	0	0	0	0	0	0	0	0	0	0	0	0	0	0	0	0	0	0	0	0	0	0	0	0	0	0	0	0	0
Rm-13276	chromatin target of prmt1 protein isoform x2	nr	0	0	0	0	0	0	0	0	0	0	0	0	0	0	0	0	0	0	0	0	0	0	0	0	0	0	0	0	0	0	0	0	0	0	0	0	0	0	0	0	0	0	0	0	0
Rm-70022	Chromatin-associated containing the HMG domain	nr	3	0.00050256	0.455459	28	0.163	3	0.000238556	0.472312	14	0.168	5	0.000334705	0.757924	23	0.245	6	0.000324978	0.644372	9	0.216	0	0	0	0	0	3	0.00117682	0.333522	39	0.125	5	0.00053273	0.644372	26	0.216	0	0	0	0	0	0	0	0	0	0
Rm-23734	chromatin-associated protein dek	nr	0	0	0	0	0	0	0	0	0	0	3	1.82343e-05	0.270574	3	0.104	0	0	0	0	0	0	0	0	0	0	0	0	0	0	0	3	3.42317e-05	0.127197	4	0.052	0	0	0	0	0	0	0	0	0	0
Rm-59976	Cis-prenyltransferase	met/lipd	0	0	0	0	0	0	0	0	0	0	0	0	0	0	0	0	0	0	0	0	0	0	0	0	0	0	0	0	0	0	0	0	0	0	0	0	0	0	0	0	0	0	0	0	0
Rm-36785	citrate lyase subunit beta-like protein mitochondrial	met/energy	0	0	0	0	0	2	3.17397e-05	0.279381	3	0.107	0	0	0	0	0	0	0	0	0	0	0	0	0	0	0	0	0	0	0	0	2	2.54438e-05	0.361445	2	0.134	0	0	0	0	0	0	0	0	0	0
Rm-79351	citrate lyase subunit beta-like protein mitochondrial	met/energy	0	0	0	0	0	0	0	0	0	0	0	0	0	0	0	0	0	0	0	0	0	0	0	0	0	0	0	0	0	0	2	2.54438e-05	0.361445	2	0.134	0	0	0	0	0	0	0	0	0	0
Rm-142975	Citrate synthase	met/energy	11	0.000807416	1.00447	101	0.302	13	0.00129779	0.936422	171	0.287	14	0.000667603	1.10378	103	0.323	12	0.00072372	0.909853	45	0.281	9	0.000599259	0.629296	42	0.212	9	0.000913907	0.790606	68	0.253	16	0.000693576	1.32274	76	0.366	11	0.00084665	0.737801	79	0.24	10	0.00060581	0.798871	29	0.255
Rm-142974	citrate synthase 1 mitochondrial-like protein	met/energy	7	0.00067008	1.33346	42	0.368	6	0.00163581	1.03236	108	0.308	9	0.000853741	1.5704	66	0.41	7	0.000609836	1.11349	19	0.325	8	0.00111053	1.39883	39	0.38	6	0.00147522	0.857804	55	0.269	9	0.000928863	1.62422	51	0.419	5	0.000620263	0.75388	29	0.244	5	0.000667051	0.879317	16	0.274
Rm-76549	Class 2 transcription repressor NC2	tf	0	0	0	0	0	0	0	0	0	0	3	5.13034e-05	0.315225	3	0.119	0	0	0	0	0	0	0	0	0	0	0	0	0	0	0	0	0	0	0	0	0	0	0	0	0	0	0	0	0	0
Rm-142726	Clathrin adaptor complex small subunit	pe	2	0.000105163	0.119438	4	0.049	4	0.00124798	0.97697	50	0.296	3	0.000149213	0.276439	7	0.106	3	0.000158675	0.276439	3	0.106	0	0	0	0	0	3	0.000707199	0.548817	16	0.19	3	0.000180078	0.276439	6	0.106	3	0.000211474	0.428894	6	0.155	0	0	0	0	0
Rm-22460	Clathrin adaptor complex small subunit	pe	0	0	0	0	0	0	0	0	0	0	0	0	0	0	0	0	0	0	0	0	2	0.000127322	0.671091	3	0.223	0	0	0	0	0	0	0	0	0	0	0	0	0	0	0	0	0	0	0	0
Rm-22461	Clathrin adaptor complex small subunit	pe	0	0	0	0	0	0	0	0	0	0	0	0	0	0	0	0	0	0	0	0	2	0.000127322	0.671091	3	0.223	0	0	0	0	0	0	0	0	0	0	0	0	0	0	0	0	0	0	0	0
Rm-71665	Clathrin assembly protein AP180	st	5	7.71078e-05	0.352073	12	0.131	11	0.00021351	0.62181	35	0.21	6	9.37766e-05	0.374042	18	0.138	4	6.46352e-05	0.264736	5	0.102	4	0.000103216	0.273503	9	0.105	2	3.24082e-05	0.104079	3	0.043	5	5.13475e-05	0.294196	7	0.112	5	0.000215356	0.294196	25	0.112	4	0.000100747	0.238797	6	0.093
Rm-71666	Clathrin assembly protein AP180	st	5	6.44599e-05	0.285287	12	0.109	11	0.000178488	0.499685	35	0.176	6	7.83945e-05	0.303167	18	0.115	4	5.40331e-05	0.216186	5	0.085	4	8.62859e-05	0.224616	9	0.088	2	2.70923e-05	0.0864257	3	0.036	5	4.2925e-05	0.241652	7	0.094	5	0.000180032	0.241652	25	0.094	4	8.42212e-05	0.196741	6	0.078
Rm-12863	Clathrin coat dissociation kinase GAK/PTEN/Auxilin	st	0	0	0	0	0	5	6.1699e-05	0.261828	9	0.101	0	0	0	0	0	0	0	0	0	0	3	0.000231987	0.227439	18	0.089	3	0.00015782	0.0789467	13	0.033	6	0.000123651	0.409289	15	0.149	3	3.87225e-05	0.216186	4	0.085	0	0	0	0	0
Rm-175270	Clathrin-associated protein medium chain	pe	2	3.36333e-05	0.324342	2	0.122	3	4.78955e-05	0.452112	3	0.162	0	0	0	0	0	0	0	0	0	0	2	0.000120057	0.21899	4	0.086	0	0	0	0	0	0	0	0	0	0	0	0	0	0	0	0	0	0	0	0
Rm-19412	Clathrin-associated protein medium chain	pe	3	0.00010616	0.216186	12	0.085	6	0.000125981	0.563148	15	0.194	3	2.8691e-05	0.216186	4	0.085	0	0	0	0	0	2	6.31582e-05	0.135011	4	0.055	4	0.000237967	0.409289	16	0.149	3	6.05949e-05	0.196741	6	0.078	3	0.000106739	0.358313	9	0.133	0	0	0	0	0
Rm-56603	cle7	tm	0	0	0	0	0	4	0.000194934	1.48313	11	0.395	4	0.000272421	1.48313	18	0.395	4	0.000300424	1.48313	8	0.395	2	0.000966162	0.698244	29	0.23	0	0	0	0	0	4	0.000575349	1.48313	27	0.395	0	0	0	0	0	0	0	0	0	0
Rm-23381	CNPV096 ubiquitin	prot	3	0.00154481	4.09331	24	0.707	7	0.00268875	7.531	44	0.931	5	0.00292252	4.09331	56	0.707	4	0.00233088	4.09331	18	0.707	3	0.00356136	2.16228	31	0.5	5	0.00151499	2.16228	14	0.5	5	0.00169004	4.09331	23	0.707	2	0.00629925	1.92415	73	0.466	0	0	0	0	0
Rm-62286	coatomer delta subunit	tr	3	0.000414811	2.16228	12	0.5	7	0.000623528	3.44631	19	0.648	3	0.000252242	1.39883	9	0.38	4	0.000278171	2.3037	4	0.519	2	0.000431873	1.34423	7	0.37	4	0.000929835	2.22849	16	0.509	4	0.000513	2.3037	13	0.519	4	0.000973171	2.3037	21	0.519	0	0	0	0	0
Rm-74779	Cobalamin adenosyltransferase	met/carb	0	0	0	0	0	0	0	0	0	0	3	6.72645e-05	0.570363	5	0.196	0	0	0	0	0	0	0	0	0	0	0	0	0	0	0	0	0	0	0	0	0	0	0	0	0	0	0	0	0	0
Rm-4375	Cobyrinic acid ac-diamide synthase	met/int	3	3.36333e-05	0.2218	3	0.087	3	3.19303e-05	0.336596	3	0.126	4	4.5449e-05	0.364583	5	0.135	0	0	0	0	0	2	8.00383e-05	0.364583	4	0.135	3	9.42401e-05	0.452112	5	0.162	0	0	0	0	0	0	0	0	0	0	0	0	0	0	0
Rm-66371	Cobyrinic acid ac-diamide synthase	met/int	2	2.80699e-05	0.188502	2	0.075	2	2.66486e-05	0.264736	2	0.102	2	3.4138e-05	0.199499	3	0.079	0	0	0	0	0	2	0.000100198	0.475707	4	0.169	2	9.43818e-05	0.475707	4	0.169	0	0	0	0	0	0	0	0	0	0	0	0	0	0	0
Rm-25222	Coeffector of mDia Rho GTPase regulates actin polymerization and cell adhesion turnover	st	0	0	0	0	0	0	0	0	0	0	0	0	0	0	0	0	0	0	0	0	0	0	0	0	0	0	0	0	0	0	2	1.43496e-05	0.145513	2	0.059	0	0	0	0	0	0	0	0	0	0
Rm-15765	Coiled-coil domain-containing protein	uc	2	0.000107691	0.276439	6	0.106	2	3.40795e-05	0.276439	2	0.106	2	2.91048e-05	0.364583	2	0.135	0	0	0	0	0	2	9.61037e-05	0.318257	3	0.12	0	0	0	0	0	2	6.14689e-05	0.303167	3	0.115	0	0	0	0	0	0	0	0	0	0
Rm-45854	coiled-coil domain-containing protein 22 homolog	uc	2	1.22003e-05	0.0939563	2	0.039	4	4.0539e-05	0.267652	7	0.103	3	1.97837e-05	0.137627	4	0.056	2	2.45445e-05	0.0990058	2	0.041	0	0	0	0	0	2	6.15332e-05	0.127197	6	0.052	3	3.4819e-05	0.188502	5	0.075	0	0	0	0	0	0	0	0	0	0
Rm-25071	Coiled-coil domain-containing protein 39	uc	4	0.000451716	0.570363	34	0.196	7	0.000214422	0.940886	17	0.288	8	0.000193894	1.30675	18	0.363	0	0	0	0	0	0	0	0	0	0	2	0.000156351	0.333522	7	0.125	6	0.000182	1.34423	12	0.37	3	0.000124677	0.555966	7	0.192	0	0	0	0	0
Rm-15466	Coiled-coil domain-containing protein 47	uc	0	0	0	0	0	0	0	0	0	0	0	0	0	0	0	0	0	0	0	0	0	0	0	0	0	2	3.6597e-05	0.207814	2	0.082	0	0	0	0	0	0	0	0	0	0	0	0	0	0	0
Rm-75029	coiled-coil protein	uc	0	0	0	0	0	3	7.81823e-05	1.17771	3	0.338	3	6.67699e-05	1.53513	3	0.404	0	0	0	0	0	0	0	0	0	0	0	0	0	0	0	0	0	0	0	0	0	0	0	0	0	0	0	0	0	0
Rm-75030	coiled-coil protein	uc	0	0	0	0	0	3	7.81823e-05	1.17771	3	0.338	3	6.67699e-05	1.53513	3	0.404	0	0	0	0	0	0	0	0	0	0	0	0	0	0	0	0	0	0	0	0	0	0	0	0	0	0	0	0	0	0
Rm-24009	Coiled-coil protein TPD52	uc	2	0.000167163	0.674943	6	0.224	5	0.00105799	0.990673	40	0.299	4	0.000677664	0.702159	30	0.231	4	0.00078469	0.990673	14	0.299	3	0.000397802	0.702159	8	0.231	5	0.00103045	0.887991	22	0.276	4	0.000413462	1.02302	13	0.306	3	0.000522898	0.95434	14	0.291	4	0.000509622	0.990673	7	0.299
Rm-10419	Coilin	uc	0	0	0	0	0	0	0	0	0	0	0	0	0	0	0	0	0	0	0	0	0	0	0	0	0	0	0	0	0	0	2	2.11506e-05	0.315225	2	0.119	0	0	0	0	0	0	0	0	0	0
Rm-19451	collagen alpha chain type IV	extmat	3	4.78628e-05	0.101539	7	0.042	5	0.000116844	0.342765	18	0.128	6	0.000133051	0.30017	24	0.114	3	8.25342e-05	0.177606	6	0.071	0	0	0	0	0	4	0.000195419	0.235947	17	0.092	8	0.000156111	0.377209	20	0.139	0	0	0	0	0	0	0	0	0	0
Rm-51059	collagen alpha-1iv chain-like protein	extmat	2	7.50412e-05	0.306171	4	0.116	0	0	0	0	0	0	0	0	0	0	0	0	0	0	0	0	0	0	0	0	0	0	0	0	0	0	0	0	0	0	0	0	0	0	0	0	0	0	0	0
Rm-7314	collagen alpha-1iv chain-like protein	extmat	6	0.000167999	0.506607	18	0.178	4	0.000115189	0.355189	13	0.132	10	0.000348094	0.690441	46	0.228	4	0.000206542	0.364583	11	0.135	0	0	0	0	0	0	0	0	0	0	7	0.000298329	0.651962	28	0.218	0	0	0	0	0	0	0	0	0	0
Rm-10323	collagen alpha-2(IV) chain-like protein	extmat	7	0.000131345	0.142878	59	0.058	6	5.07229e-05	0.0939563	24	0.039	5	2.70742e-05	0.0715193	15	0.03	2	2.2393e-05	0.0423174	5	0.018	0	0	0	0	0	2	3.74263e-05	0.0423174	10	0.018	5	3.04962e-05	0.0939563	12	0.039	4	2.0891e-05	0.148154	7	0.06	0	0	0	0	0
Rm-46456	COMM domain-containing protein	tm	3	0.000155554	0.383566	8	0.141	2	7.38388e-05	0.383566	4	0.141	6	0.000331067	0.981527	21	0.297	3	0.000156471	0.285287	4	0.109	0	0	0	0	0	0	0	0	0	0	3	0.00015538	0.285287	7	0.109	0	0	0	0	0	0	0	0	0	0
Rm-46457	Comm domain-containing protein	tm	3	0.000129372	0.330454	7	0.124	2	3.50917e-05	0.330454	2	0.124	6	0.000179816	0.870682	12	0.272	0	0	0	0	0	0	0	0	0	0	0	0	0	0	0	0	0	0	0	0	0	0	0	0	0	0	0	0	0	0
Rm-63791	COMM domain-containing protein	tm	2	3.7333e-05	0.333522	2	0.125	4	8.86066e-05	0.678804	5	0.225	3	0.000105942	0.479108	7	0.17	0	0	0	0	0	0	0	0	0	0	0	0	0	0	0	0	0	0	0	0	0	0	0	0	0	0	0	0	0	0
Rm-63792	COMM domain-containing protein	tm	2	3.7333e-05	0.333522	2	0.125	4	8.86066e-05	0.678804	5	0.225	3	0.000105942	0.479108	7	0.17	0	0	0	0	0	0	0	0	0	0	0	0	0	0	0	0	0	0	0	0	0	0	0	0	0	0	0	0	0	0
Rm-45913	Complement component 1 Q subcomponent-binding protein	met/energy	2	0.000212119	0.309182	15	0.117	2	6.71262e-05	0.442115	5	0.159	5	0.000366897	0.905461	32	0.28	4	0.000512087	0.455459	18	0.163	3	0.00126197	0.545254	50	0.189	6	0.000332839	1.04644	14	0.311	4	0.000678021	0.686553	42	0.227	0	0	0	0	0	0	0	0	0	0
Rm-82512	Component of the U4/U6.U5 snRNP/mitosis protein DIM1	tm	0	0	0	0	0	0	0	0	0	0	2	4.26324e-05	0.573983	2	0.197	0	0	0	0	0	0	0	0	0	0	0	0	0	0	0	0	0	0	0	0	0	0	0	0	0	0	0	0	0	0
Rm-50135	connectin-like	extmat	5	0.000103992	0.840772	10	0.265	6	8.88534e-05	0.8281	9	0.262	6	9.27463e-05	0.909853	11	0.281	3	6.27627e-05	0.367729	3	0.136	0	0	0	0	0	0	0	0	0	0	7	0.000261171	0.61808	22	0.209	0	0	0	0	0	0	0	0	0	0
Rm-80200	conserved in bacteria	uc	7	7.3805e-05	0.396368	12	0.145	8	8.17458e-05	0.51705	14	0.181	4	2.99199e-05	0.34586	6	0.129	0	0	0	0	0	3	6.58635e-05	0.374042	6	0.138	0	0	0	0	0	2	2.10635e-05	0.129796	3	0.053	0	0	0	0	0	0	0	0	0	0
Rm-8407	conserved oligomeric Golgi complex subunit 7 isoform X1	pe	0	0	0	0	0	0	0	0	0	0	0	0	0	0	0	0	0	0	0	0	0	0	0	0	0	0	0	0	0	0	2	1.73246e-05	0.0543869	3	0.023	0	0	0	0	0	0	0	0	0	0
Rm-173925	conserved plasma membrane protein	uc	0	0	0	0	0	0	0	0	0	0	2	3.8973e-05	0.34586	3	0.129	0	0	0	0	0	0	0	0	0	0	0	0	0	0	0	0	0	0	0	0	0	0	0	0	0	0	0	0	0	0
Rm-62979	conserved protein	uc	0	0	0	0	0	3	1.22321e-05	0.0764652	4	0.032	2	1.04466e-05	0.0543869	4	0.023	0	0	0	0	0	0	0	0	0	0	0	0	0	0	0	3	1.47087e-05	0.0864257	4	0.036	0	0	0	0	0	0	0	0	0	0
Rm-76311	Conserved protein Mo25	uc	9	0.000313814	0.936422	29	0.287	14	0.00060612	1.41546	59	0.383	13	0.000342171	1.44343	39	0.388	4	0.000217699	0.333522	10	0.125	2	5.79408e-05	0.0990058	3	0.041	6	0.000272886	0.513561	15	0.18	11	0.000321182	1.22843	26	0.348	6	0.000275631	0.741807	19	0.241	2	5.65544e-05	0.180321	2	0.072
Rm-1454	Conserved protein with signal anchor	uc	0	0	0	0	0	2	4.21936e-05	0.315225	3	0.119	0	0	0	0	0	0	0	0	0	0	0	0	0	0	0	0	0	0	0	0	0	0	0	0	0	0	0	0	0	0	0	0	0	0	0
Rm-17482	conserved protein with signal anchor	uc	3	0.000154269	0.267652	10	0.103	4	0.000146457	0.534617	10	0.186	8	0.000337712	0.96336	27	0.293	7	0.000620711	0.770109	20	0.248	0	0	0	0	0	3	0.000829936	0.475707	32	0.169	9	0.000563549	1.26464	32	0.355	2	0.000165451	0.267652	8	0.103	0	0	0	0	0
Rm-17847	conserved protein with signal anchor	uc	2	0.000141771	0.14025	6	0.057	3	0.000179456	0.527566	8	0.184	5	0.000344837	0.741807	18	0.241	4	0.000665497	0.482518	14	0.171	0	0	0	0	0	0	0	0	0	0	5	0.000674342	0.766038	25	0.247	0	0	0	0	0	0	0	0	0	0
Rm-47172	COP9 signalosome complex subunit	pe	0	0	0	0	0	0	0	0	0	0	0	0	0	0	0	0	0	0	0	0	0	0	0	0	0	0	0	0	0	0	2	2.74958e-05	0.297179	2	0.113	0	0	0	0	0	0	0	0	0	0
Rm-170218	COP9 signalosome complex subunit 1	pe	4	7.81025e-05	0.399587	10	0.146	7	0.000185369	0.690441	25	0.228	7	7.59891e-05	0.706082	12	0.232	3	4.71377e-05	0.230269	3	0.09	4	0.000223036	0.224616	16	0.088	4	0.000118175	0.393157	9	0.144	5	7.13279e-05	0.399587	8	0.146	2	0.000104705	0.145513	10	0.059	0	0	0	0	0
Rm-170219	COP9 signalosome complex subunit 1	pe	4	8.20506e-05	0.425608	10	0.154	7	0.00019474	0.737801	25	0.24	7	7.98303e-05	0.75388	12	0.244	3	4.95205e-05	0.244515	3	0.095	4	0.00023431	0.235947	16	0.092	4	0.000124148	0.419058	9	0.152	5	7.49335e-05	0.425608	8	0.154	2	0.000109997	0.153453	10	0.062	0	0	0	0	0
Rm-62798	COP9 signalosome complex subunit 2	pe	5	5.03366e-05	0.506607	6	0.178	6	0.00010354	0.458814	13	0.164	7	6.80202e-05	0.766038	10	0.247	3	5.06333e-05	0.191242	3	0.076	0	0	0	0	0	2	4.23127e-05	0.161449	3	0.065	4	5.74631e-05	0.358313	6	0.133	0	0	0	0	0	0	0	0	0	0
Rm-14290	COP9 signalosome complex subunit 3	pe	2	7.81389e-05	0.213389	9	0.084	3	6.59398e-05	0.364583	8	0.135	0	0	0	0	0	2	8.73327e-05	0.258925	5	0.1	0	0	0	0	0	0	0	0	0	0	2	5.94676e-05	0.294196	6	0.112	2	4.6557e-05	0.244515	4	0.095	0	0	0	0	0
Rm-66086	COP9 signalosome complex subunit 4	pe	4	0.000137591	0.318257	15	0.12	4	0.000113207	0.389953	13	0.143	5	6.69339e-05	0.606941	9	0.206	0	0	0	0	0	0	0	0	0	0	2	3.08422e-05	0.291219	2	0.111	3	3.14141e-05	0.253141	3	0.098	2	7.3782e-05	0.177606	6	0.071	0	0	0	0	0
Rm-66087	COP9 signalosome complex subunit 4	pe	4	0.000135592	0.315225	15	0.119	4	0.000111563	0.380384	13	0.14	5	6.59615e-05	0.595879	9	0.203	0	0	0	0	0	0	0	0	0	0	2	3.03941e-05	0.285287	2	0.109	3	3.09577e-05	0.250259	3	0.097	2	7.27101e-05	0.174898	6	0.07	0	0	0	0	0
Rm-5685	COP9 signalosome complex subunit 5 isoform X2	pe	0	0	0	0	0	6	0.000168774	0.409289	16	0.149	3	9.00863e-05	0.235947	10	0.092	2	6.7059e-05	0.169499	3	0.068	0	0	0	0	0	0	0	0	0	0	4	8.87884e-05	0.409289	7	0.149	0	0	0	0	0	0	0	0	0	0
Rm-53265	COP9 signalosome complex subunit 7	pe	2	7.01748e-05	0.253141	5	0.098	4	0.000346432	0.513561	26	0.18	6	0.000580346	0.694338	51	0.229	6	0.000282354	0.741807	10	0.241	2	0.000500992	0.0914403	20	0.038	2	0.000283145	0.0914403	12	0.038	3	0.00016022	0.21899	10	0.086	2	0.000112892	0.253141	6	0.098	0	0	0	0	0
Rm-47230	COP9 signalosome complex subunit 8	pe	2	5.65652e-05	0.30017	2	0.114	0	0	0	0	0	4	0.00020638	1.52348	9	0.402	2	0.000113797	0.81134	2	0.258	0	0	0	0	0	0	0	0	0	0	0	0	0	0	0	2	7.58315e-05	0.81134	2	0.258	0	0	0	0	0
Rm-62799	COP9 signalosome subunit CSN2	pe	2	4.1252e-05	0.663413	2	0.221	0	0	0	0	0	4	0.000100339	1.66073	6	0.425	2	8.29901e-05	0.306171	2	0.116	0	0	0	0	0	0	0	0	0	0	2	9.41844e-05	0.44544	4	0.16	0	0	0	0	0	0	0	0	0	0
Rm-25169	cop-coated vesicle membrane protein P24	pe	0	0	0	0	0	0	0	0	0	0	2	4.40811e-05	0.651962	3	0.218	2	0.000109378	0.651962	3	0.218	0	0	0	0	0	0	0	0	0	0	0	0	0	0	0	0	0	0	0	0	0	0	0	0	0
Rm-63133	copper chaperone atox1	pm	2	0.0001009	1.62422	2	0.419	0	0	0	0	0	3	0.000163616	1.8774	4	0.459	3	0.000304484	0.698244	3	0.23	0	0	0	0	0	0	0	0	0	0	0	0	0	0	0	0	0	0	0	0	2	0.000263666	0.698244	2	0.23
Rm-1291	Copper chaperone for superoxide dismutase	pm	0	0	0	0	0	0	0	0	0	0	2	2.37404e-05	0.489361	2	0.173	0	0	0	0	0	0	0	0	0	0	0	0	0	0	0	0	0	0	0	0	0	0	0	0	0	0	0	0	0	0
Rm-18231	Copper chaperone for superoxide dismutase	pm	0	0	0	0	0	0	0	0	0	0	2	2.37404e-05	0.489361	2	0.173	0	0	0	0	0	0	0	0	0	0	0	0	0	0	0	0	0	0	0	0	0	0	0	0	0	0	0	0	0	0
Rm-72528	core histone macro-H2A.1	nr	0	0	0	0	0	4	4.53231e-05	0.415794	5	0.151	2	1.54829e-05	0.235947	2	0.092	0	0	0	0	0	3	0.000255621	0.3122	15	0.118	3	4.81564e-05	0.2218	3	0.087	0	0	0	0	0	0	0	0	0	0	0	0	0	0	0
Rm-4208	Corticosteroid 11-beta-dehydrogenase	detox	0	0	0	0	0	4	4.01616e-05	0.264736	4	0.102	0	0	0	0	0	0	0	0	0	0	0	0	0	0	0	2	0.000106681	0.177606	6	0.071	3	0.000132805	0.315225	11	0.119	0	0	0	0	0	2	5.52727e-05	0.185769	2	0.074
Rm-4785	corticosteroid 11-beta-dehydrogenase	met/lipd	0	0	0	0	0	0	0	0	0	0	0	0	0	0	0	0	0	0	0	0	0	0	0	0	0	0	0	0	0	0	2	6.55668e-05	0.235947	3	0.092	0	0	0	0	0	0	0	0	0	0
Rm-78292	corticosteroid 11-beta-dehydrogenase	met/lipd	0	0	0	0	0	0	0	0	0	0	0	0	0	0	0	0	0	0	0	0	0	0	0	0	0	0	0	0	0	0	2	7.06383e-05	0.25603	3	0.099	0	0	0	0	0	0	0	0	0	0
Rm-67207	COX4 neighbor	uc	0	0	0	0	0	3	0.000104757	0.468926	6	0.167	2	0.000164019	0.3122	11	0.118	0	0	0	0	0	0	0	0	0	0	0	0	0	0	0	2	4.19886e-05	0.3122	2	0.118	0	0	0	0	0	0	0	0	0	0
Rm-7220	CRAL-TRIO domain-containing protein C589.09 mitochondrial-like	met/energy	4	0.000261986	0.396368	16	0.145	4	0.000170995	0.452112	11	0.162	4	0.000238966	0.396368	18	0.145	2	0.000230589	0.247383	7	0.096	0	0	0	0	0	0	0	0	0	0	2	7.47692e-05	0.30017	4	0.114	2	4.39025e-05	0.30017	2	0.114	0	0	0	0	0
Rm-15140	Creatine kinases	met/energy	0	0	0	0	0	0	0	0	0	0	0	0	0	0	0	0	0	0	0	0	0	0	0	0	0	0	0	0	0	0	0	0	0	0	0	0	0	0	0	0	0	0	0	0	0
Rm-9339	Crk family adapters	st	2	5.23972e-05	0.244515	4	0.095	2	9.94881e-05	0.285287	8	0.109	3	5.31035e-05	0.336596	5	0.126	0	0	0	0	0	0	0	0	0	0	0	0	0	0	0	6	0.000164492	1.08449	11	0.319	2	8.78049e-05	0.370882	5	0.137	0	0	0	0	0
Rm-45963	CTP synthase (UTP-ammonia lyase)	met/nuc	0	0	0	0	0	5	2.8392e-05	0.158777	6	0.064	3	1.21238e-05	0.129796	3	0.053	0	0	0	0	0	0	0	0	0	0	3	4.18985e-05	0.1508	5	0.061	2	1.13801e-05	0.0495424	2	0.021	0	0	0	0	0	0	0	0	0	0
Rm-8431	CTP synthase (UTP-ammonia lyase)	met/nuc	0	0	0	0	0	4	2.89564e-05	0.137627	5	0.056	2	9.89183e-06	0.0616956	2	0.026	0	0	0	0	0	0	0	0	0	0	0	0	0	0	0	2	1.39276e-05	0.0616956	2	0.026	0	0	0	0	0	0	0	0	0	0
Rm-6500	C-type lectin	s/	0	0	0	0	0	0	0	0	0	0	4	5.78389e-05	0.264736	6	0.102	2	0.000143515	0.16681	6	0.067	0	0	0	0	0	2	3.9977e-05	0.174898	2	0.07	3	0.000257882	0.227439	19	0.089	2	7.96956e-05	0.16681	5	0.067	3	9.32066e-05	0.235947	3	0.092
Rm-58142	Cullin binding	prot	0	0	0	0	0	0	0	0	0	0	2	2.31946e-05	0.202264	2	0.08	0	0	0	0	0	4	0.000153177	0.485936	6	0.172	2	9.61899e-05	0.315225	4	0.119	0	0	0	0	0	0	0	0	0	0	0	0	0	0	0
Rm-140766	cuticle protein	extmat	0	0	0	0	0	0	0	0	0	0	0	0	0	0	0	0	0	0	0	0	0	0	0	0	0	0	0	0	0	0	0	0	0	0	0	0	0	0	0	0	2	0.000169663	0.524053	2	0.183
Rm-70562	cuticular protein	extmat	2	3.92979e-05	0.393157	3	0.144	2	2.4872e-05	0.294196	2	0.112	2	3.18621e-05	0.393157	3	0.144	3	0.000289883	0.51008	11	0.179	0	0	0	0	0	0	0	0	0	0	0	0	0	0	0	3	0.000122927	0.51008	7	0.179	0	0	0	0	0
Rm-47249	Cuticular-like protein	extmat	0	0	0	0	0	3	4.01844e-05	0.224616	5	0.088	6	0.000555961	0.270574	81	0.104	8	0.000681234	0.34586	40	0.129	0	0	0	0	0	0	0	0	0	0	8	0.000937412	0.51705	97	0.181	6	0.00229249	0.389953	202	0.143	16	0.0275193	0.318257	1244	0.12
Rm-13237	Cu-Zn superoxide dismutase	detox/ox	0	0	0	0	0	0	0	0	0	0	2	0.000100897	0.778279	2	0.25	0	0	0	0	0	0	0	0	0	0	0	0	0	0	0	0	0	0	0	0	0	0	0	0	0	0	0	0	0	0
Rm-74188	cyclin-dependent kinase 7-like protein	st	2	2.12724e-05	0.202264	2	0.08	0	0	0	0	0	0	0	0	0	0	0	0	0	0	0	0	0	0	0	0	0	0	0	0	0	2	2.4284e-05	0.30017	2	0.114	0	0	0	0	0	0	0	0	0	0
Rm-70400	Cyclin-dependent kinase CDK5	pe	0	0	0	0	0	0	0	0	0	0	0	0	0	0	0	0	0	0	0	0	0	0	0	0	0	0	0	0	0	0	0	0	0	0	0	0	0	0	0	0	0	0	0	0	0
Rm-10224	Cyclophilin type peptidyl-prolyl cis-trans isomerase	pm	21	0.0182207	3.86407	981	0.687	17	0.00747646	3.53942	424	0.657	22	0.00807174	3.53942	536	0.657	20	0.00844476	3.09261	226	0.612	8	0.00391172	1.28034	118	0.358	13	0.00768155	1.67917	246	0.428	18	0.00566125	3.53942	267	0.657	15	0.0204179	2.60579	820	0.557	9	0.00247531	1.77332	51	0.443
Rm-20651	Cyclophilin type peptidyl-prolyl cis-trans isomerase	pm	12	0.0181009	3.09261	800	0.612	15	0.00534862	3.90908	249	0.691	16	0.00581532	3.2658	317	0.63	15	0.00655471	3.97737	144	0.697	5	0.00319025	0.823896	79	0.261	8	0.00635247	1.85102	167	0.455	14	0.00588909	2.76704	228	0.576	13	0.0139227	3.20727	459	0.624	5	0.00159638	0.823896	27	0.261
Rm-2907	Cyclophilin type peptidyl-prolyl cis-trans isomerase	pm	2	7.5675e-05	0.282331	3	0.108	2	4.78955e-05	0.0990058	2	0.041	3	6.13561e-05	0.61808	3	0.209	2	0.000101495	0.520548	2	0.182	0	0	0	0	0	0	0	0	0	0	0	0	0	0	0	2	6.76335e-05	0.520548	2	0.182	0	0	0	0	0
Rm-74947	Cyclophilin type peptidyl-prolyl cis-trans isomerase	pm	7	0.00213955	1.46604	98	0.392	6	0.00101561	1.2751	49	0.357	5	0.00247816	1.2751	140	0.357	5	0.00215216	1.01372	49	0.304	0	0	0	0	0	2	0.000697377	0.399587	19	0.146	5	0.00109661	1.2751	44	0.357	4	0.00529756	1.01372	181	0.304	2	0.000513454	0.399587	9	0.146
Rm-21966	Cyclophilin-type peptidyl-prolyl cis-trans isomerase	pm	4	0.000109803	0.435489	9	0.157	0	0	0	0	0	0	0	0	0	0	0	0	0	0	0	0	0	0	0	0	0	0	0	0	0	3	4.17828e-05	0.253141	3	0.098	0	0	0	0	0	0	0	0	0	0
Rm-70703	Cystathionine beta-lyases/cystathionine gamma-synthases	met/aa	3	4.51974e-05	0.291219	5	0.111	2	1.71635e-05	0.116863	2	0.048	5	5.13034e-05	0.428894	7	0.155	0	0	0	0	0	0	0	0	0	0	0	0	0	0	0	4	8.25539e-05	0.435489	8	0.157	3	3.63551e-05	0.374042	3	0.138	2	0.000118107	0.142878	5	0.058
Rm-69950	cystatin 2b	s/protinh cystatin	0	0	0	0	0	0	0	0	0	0	0	0	0	0	0	0	0	0	0	0	0	0	0	0	0	0	0	0	0	0	2	6.08835e-05	0.901078	2	0.279	0	0	0	0	0	4	0.000487781	1.1677	7	0.336
Rm-22431	cystatin 2c	s/protinh cystatin	0	0	0	0	0	0	0	0	0	0	0	0	0	0	0	0	0	0	0	0	0	0	0	0	0	0	0	0	0	0	0	0	0	0	0	0	0	0	0	0	3	0.000983125	0.534617	13	0.186
Rm-60941	cystatin 3	s/protinh cystatin	0	0	0	0	0	0	0	0	0	0	0	0	0	0	0	0	0	0	0	0	0	0	0	0	0	0	0	0	0	0	0	0	0	0	0	0	0	0	0	0	2	0.000893121	0.853532	13	0.268
Rm-60942	cystatin 3	s/protinh cystatin	0	0	0	0	0	0	0	0	0	0	0	0	0	0	0	2	0.000158675	0.761976	3	0.246	0	0	0	0	0	0	0	0	0	0	0	0	0	0	0	0	0	0	0	0	3	0.00109923	1.73527	16	0.437
Rm-16240	cystatin-like 1 protein	s/protinh cystatin	0	0	0	0	0	2	0.000162156	0.393157	7	0.144	3	0.000197837	0.61808	10	0.209	2	9.81779e-05	0.3122	2	0.118	0	0	0	0	0	0	0	0	0	0	6	0.000278552	1.87078	10	0.458	0	0	0	0	0	0	0	0	0	0
Rm-62191	cystatin-like 1 protein	s/protinh cystatin	0	0	0	0	0	2	0.000114331	0.581248	6	0.199	4	0.000374294	1.208	23	0.344	3	0.000161518	1.208	4	0.344	2	0.00050153	0.581248	14	0.199	0	0	0	0	0	4	0.000274958	1.208	12	0.344	2	0.000188356	0.581248	7	0.199	3	0.000314698	0.581248	6	0.199
Rm-62192	cystatin-like 1 protein	s/protinh cystatin	0	0	0	0	0	0	0	0	0	0	3	0.000195284	0.64059	12	0.215	2	0.000121139	0.64059	3	0.215	0	0	0	0	0	0	0	0	0	0	3	0.000252044	0.64059	11	0.215	0	0	0	0	0	2	0.000209798	0.174898	4	0.07
Rm-44275	Cysteine and histidine-rich domain-containing protein 1	uc	2	5.57209e-05	0.230269	5	0.09	3	0.000105799	0.230269	10	0.09	5	8.13197e-05	0.745822	9	0.242	2	6.72592e-05	0.213389	3	0.084	2	0.000238681	0.213389	12	0.084	2	0.000243561	0.261828	13	0.101	6	0.000241717	0.782379	19	0.251	3	8.96397e-05	0.361445	6	0.134	0	0	0	0	0
Rm-55255	Cysteine desulfurase NFS1	met/aa	0	0	0	0	0	0	0	0	0	0	0	0	0	0	0	0	0	0	0	0	2	0.000113485	0.273503	7	0.105	0	0	0	0	0	2	3.11083e-05	0.202264	3	0.08	0	0	0	0	0	0	0	0	0	0
Rm-10832	Cysteine proteinase	pm/protease	8	0.000409861	0.559552	46	0.193	7	0.000279142	0.267652	33	0.103	8	0.000137258	0.361445	19	0.134	6	0.000233026	0.399587	13	0.146	2	4.77078e-05	0.0864257	3	0.036	3	0.000119836	0.129796	8	0.053	11	0.000264458	0.819701	26	0.26	8	0.000418069	0.534617	35	0.186	0	0	0	0	0
Rm-10835	Cysteine proteinase	pm/protease	6	0.000262587	0.503142	23	0.177	3	0.000260129	0.127197	24	0.052	5	0.000138849	0.297179	15	0.113	5	0.000344523	0.548817	15	0.19	3	0.000101884	0.183042	5	0.073	3	0.000153551	0.183042	8	0.073	9	0.000312796	0.883649	24	0.275	6	0.000367331	0.548817	24	0.19	0	0	0	0	0
Rm-10704	cysteine proteinase CG12163 isoform X1	s/protease	2	1.57856e-05	0.238797	2	0.093	2	2.99726e-05	0.202264	4	0.08	5	7.67924e-05	0.548817	12	0.19	5	0.000127029	0.380384	8	0.14	2	5.63483e-05	0.191242	4	0.076	2	5.30773e-05	0.081434	4	0.034	3	2.70307e-05	0.233105	3	0.091	2	7.4068e-05	0.202264	7	0.08	0	0	0	0	0
Rm-33108	cytochrome	met/energy	0	0	0	0	0	0	0	0	0	0	3	1.68473e-05	0.253141	3	0.098	0	0	0	0	0	0	0	0	0	0	0	0	0	0	0	0	0	0	0	0	0	0	0	0	0	0	0	0	0	0
Rm-71653	Cytochrome b pre-mRNA-processing protein 3	met/energy	0	0	0	0	0	0	0	0	0	0	0	0	0	0	0	0	0	0	0	0	0	0	0	0	0	0	0	0	0	0	0	0	0	0	0	0	0	0	0	0	0	0	0	0	0
Rm-71654	Cytochrome b pre-mRNA-processing protein 3	met/energy	0	0	0	0	0	0	0	0	0	0	0	0	0	0	0	0	0	0	0	0	0	0	0	0	0	0	0	0	0	0	0	0	0	0	0	0	0	0	0	0	0	0	0	0	0
Rm-5527	Cytochrome b5	met/energy	2	0.000139302	0.538155	5	0.187	4	0.00092574	1.61818	35	0.418	7	0.00212335	2.4435	94	0.537	5	0.00291456	1.61818	52	0.418	4	0.00362995	1.28034	73	0.358	3	0.00355974	1.12814	76	0.328	6	0.00136761	1.66073	43	0.425	2	0.000448198	0.538155	12	0.187	2	0.00131046	0.315225	18	0.119
Rm-18079	cytochrome b5 domain-containing protein	met/energy	0	0	0	0	0	0	0	0	0	0	0	0	0	0	0	0	0	0	0	0	0	0	0	0	0	0	0	0	0	0	2	0.000124737	0.399587	6	0.146	0	0	0	0	0	0	0	0	0	0
Rm-5526	cytochrome b5 ixodes scapularis cytochrome b5 ixodes pacificus cytochrome b5	met/energy	0	0	0	0	0	0	0	0	0	0	2	8.90265e-05	0.717908	2	0.235	0	0	0	0	0	0	0	0	0	0	0	0	0	0	0	0	0	0	0	0	0	0	0	0	0	0	0	0	0	0
Rm-41103	cytochrome b-c1 complex subunit 2 mitochondrial-like	met/energy	11	0.000680254	0.698244	84	0.23	18	0.000392099	1.74157	51	0.438	14	0.000196978	1.14783	30	0.332	11	0.000342132	0.64059	21	0.215	2	8.67226e-05	0.238797	6	0.093	8	0.000326753	1.00447	24	0.302	11	0.000360546	0.896706	39	0.278	10	0.000466833	0.86638	43	0.271	8	0.000317428	0.592209	15	0.202
Rm-13888	Cytochrome b-c1 complex subunit 7	met/energy	2	0.000103703	0.377209	3	0.139	0	0	0	0	0	5	0.000588564	1.02302	21	0.306	2	0.000139085	0.468926	2	0.167	0	0	0	0	0	0	0	0	0	0	4	0.000315692	0.741807	8	0.241	0	0	0	0	0	0	0	0	0	0
Rm-44739	cytochrome b-c1 complex subunit Rieske mitochondrial-like	met/energy	4	0.000588029	0.472312	43	0.168	3	0.000688081	0.342765	53	0.128	7	0.000532202	0.61808	48	0.209	3	0.000385159	0.425608	14	0.154	3	0.00336821	0.342765	138	0.128	4	0.00386239	0.563148	168	0.194	6	0.000655668	0.61808	42	0.209	2	0.000201662	0.342765	11	0.128	2	0.000178675	0.342765	5	0.128
Rm-23336	cytochrome C	met/energy	6	0.000582258	0.967886	17	0.294	6	0.000552775	1.81838	17	0.45	13	0.000944171	3.12098	34	0.615	9	0.00137809	1.47742	20	0.394	2	0.000183391	0.492794	3	0.174	0	0	0	0	0	8	0.000899288	1.47742	23	0.394	3	0.00123974	0.923092	27	0.284	2	0.000358005	0.524053	4	0.183
Rm-10064	cytochrome C oxidase assembly protein	met/energy	2	2.78605e-05	0.238797	2	0.093	0	0	0	0	0	0	0	0	0	0	0	0	0	0	0	0	0	0	0	0	0	0	0	0	0	0	0	0	0	0	2	5.60248e-05	0.644372	3	0.216	0	0	0	0	0
Rm-26409	Cytochrome c oxidase subunit 4	met/energy	2	0.000312846	0.361445	15	0.134	0	0	0	0	0	2	0.000270561	0.452112	16	0.162	0	0	0	0	0	0	0	0	0	0	0	0	0	0	0	0	0	0	0	0	0	0	0	0	0	0	0	0	0	0
Rm-41771	Cytochrome c oxidase subunit 5a	met/energy	2	0.000121211	0.309182	5	0.117	0	0	0	0	0	0	0	0	0	0	4	0.000195081	0.432188	4	0.156	0	0	0	0	0	0	0	0	0	0	5	0.000221394	1.05116	8	0.312	0	0	0	0	0	0	0	0	0	0
Rm-15861	Cytochrome c oxidase subunit 5b	met/energy	2	0.000104428	0.448772	4	0.161	0	0	0	0	0	2	0.000105836	0.448772	5	0.161	0	0	0	0	0	0	0	0	0	0	0	0	0	0	0	2	8.94093e-05	0.595879	3	0.203	0	0	0	0	0	0	0	0	0	0
Rm-19122	Cytochrome c oxidase subunit 5b	met/energy	2	0.000119466	0.527566	4	0.184	2	8.50623e-05	0.393157	3	0.144	6	0.000314798	1.60615	13	0.416	0	0	0	0	0	0	0	0	0	0	0	0	0	0	0	6	0.000375042	1.91072	11	0.464	0	0	0	0	0	0	0	0	0	0
Rm-59137	Cytochrome c oxidase subunit 6c	met/energy	0	0	0	0	0	0	0	0	0	0	3	0.000121076	0.479108	4	0.17	4	0.000300424	0.778279	4	0.25	0	0	0	0	0	0	0	0	0	0	0	0	0	0	0	0	0	0	0	0	0	0	0	0	0
Rm-18234	cytochrome c oxidase subunit II (mitochondrion)	met/energy	0	0	0	0	0	3	5.56691e-05	0.563148	3	0.194	2	6.33906e-05	0.563148	4	0.194	2	0.000117968	0.563148	3	0.194	2	0.000244201	0.273503	7	0.105	0	0	0	0	0	3	0.00026776	0.563148	12	0.194	0	0	0	0	0	3	0.000255383	0.761976	5	0.246
Rm-18235	cytochrome c oxidase subunit II (mitochondrion)	met/energy	0	0	0	0	0	3	5.62582e-05	0.570363	3	0.196	2	6.40614e-05	0.570363	4	0.196	2	0.000119216	0.570363	3	0.196	2	0.000246785	0.276439	7	0.106	0	0	0	0	0	3	0.000270593	0.570363	12	0.196	0	0	0	0	0	3	0.000258085	0.774189	5	0.249
Rm-18236	cytochrome c oxidase subunit II (mitochondrion)	met/energy	0	0	0	0	0	3	6.94954e-05	0.745822	3	0.242	2	7.91347e-05	0.745822	4	0.242	2	0.000147267	0.745822	3	0.242	2	0.000304852	0.352073	7	0.131	0	0	0	0	0	3	0.000334262	0.745822	12	0.242	0	0	0	0	0	2	0.000255049	0.745822	4	0.242
Rm-76206	cytochrome c oxidase subunit NDUFA4	met/energy	0	0	0	0	0	2	0.000110758	0.364583	3	0.135	4	0.000283772	0.65577	9	0.219	0	0	0	0	0	0	0	0	0	0	0	0	0	0	0	4	0.00084349	0.694338	19	0.229	0	0	0	0	0	0	0	0	0	0
Rm-41122	cytochrome c oxidase subunit vib isoform 1	met/energy	2	0.00033504	0.75388	7	0.244	3	0.000318075	1.8119	7	0.449	6	0.000853741	2.89045	22	0.59	5	0.000866609	2.89045	9	0.59	0	0	0	0	0	0	0	0	0	0	4	0.000819585	2.77572	15	0.577	2	0.00012833	1.72898	2	0.436	0	0	0	0	0
Rm-59772	cytochrome c oxidase subunit vic	met/energy	0	0	0	0	0	0	0	0	0	0	0	0	0	0	0	3	0.000395295	0.832314	3	0.263	0	0	0	0	0	0	0	0	0	0	0	0	0	0	0	0	0	0	0	0	0	0	0	0	0
Rm-57722	Cytochrome c1	met/energy	5	0.000164878	0.415794	14	0.151	7	0.000290697	0.625549	26	0.211	7	0.0003342	0.698244	35	0.23	6	0.000284313	0.614359	12	0.208	2	0.000105098	0.233105	5	0.091	3	0.000197993	0.355189	10	0.132	9	0.00018822	1.26986	14	0.356	4	0.000142094	0.492794	9	0.174	2	9.23246e-05	0.156112	3	0.063
Rm-392	cytochrome oxid	met/energy	0	0	0	0	0	0	0	0	0	0	2	3.5361e-05	0.101539	5	0.042	0	0	0	0	0	0	0	0	0	0	0	0	0	0	0	0	0	0	0	0	0	0	0	0	0	0	0	0	0	0
Rm-393	cytochrome oxid	met/energy	0	0	0	0	0	0	0	0	0	0	2	4.97846e-05	0.145513	5	0.059	0	0	0	0	0	0	0	0	0	0	0	0	0	0	0	0	0	0	0	0	0	0	0	0	0	0	0	0	0	0
Rm-3608	cytochrome P450	detox/ox	0	0	0	0	0	0	0	0	0	0	0	0	0	0	0	0	0	0	0	0	0	0	0	0	0	0	0	0	0	0	0	0	0	0	0	2	1.92126e-05	0.1508	2	0.061	0	0	0	0	0
Rm-59826	cytochrome P450	detox/ox	0	0	0	0	0	0	0	0	0	0	0	0	0	0	0	0	0	0	0	0	0	0	0	0	0	0	0	0	0	0	3	4.06664e-05	0.213389	5	0.084	0	0	0	0	0	0	0	0	0	0
Rm-59827	cytochrome P450	detox/ox	0	0	0	0	0	0	0	0	0	0	0	0	0	0	0	0	0	0	0	0	0	0	0	0	0	0	0	0	0	0	3	4.11375e-05	0.216186	5	0.085	0	0	0	0	0	0	0	0	0	0
Rm-20020	cytochrome P450 307a1-like	detox/ox	0	0	0	0	0	6	4.70775e-05	0.34586	7	0.129	4	2.29746e-05	0.244515	4	0.095	0	0	0	0	0	0	0	0	0	0	0	0	0	0	0	2	2.4261e-05	0.169499	3	0.068	2	2.84908e-05	0.119438	3	0.049	0	0	0	0	0
Rm-38473	cytochrome P450 3A24-like	detox/ox	0	0	0	0	0	0	0	0	0	0	0	0	0	0	0	0	0	0	0	0	0	0	0	0	0	0	0	0	0	0	3	2.40782e-05	0.210598	3	0.083	0	0	0	0	0	0	0	0	0	0
Rm-42876	cytochrome P450 4c3-like	detox/ox	0	0	0	0	0	0	0	0	0	0	0	0	0	0	0	0	0	0	0	0	0	0	0	0	0	3	4.72798e-05	0.188502	4	0.075	0	0	0	0	0	0	0	0	0	0	0	0	0	0	0
Rm-67102	Cytochrome P450 CYP3/CYP5/CYP6/CYP9 subfamilies	detox	0	0	0	0	0	0	0	0	0	0	0	0	0	0	0	0	0	0	0	0	0	0	0	0	0	0	0	0	0	0	2	5.01393e-05	0.402814	2	0.147	0	0	0	0	0	0	0	0	0	0
Rm-16786	Cytokine-induced anti-apoptosis inhibitor 1	st/apoptosis	3	0.000147721	0.324342	11	0.122	5	0.00029323	0.845015	23	0.266	7	0.000261315	1.10863	24	0.324	5	0.000243149	1.14289	9	0.331	3	0.000335556	0.524053	14	0.183	2	0.000406385	0.161449	18	0.065	7	0.000199295	1.32809	13	0.367	3	0.000180032	0.538155	10	0.187	0	0	0	0	0
Rm-36928	Cytokine-induced anti-apoptosis inhibitor 1	st/apoptosis	3	0.000147721	0.324342	11	0.122	4	0.000229485	0.538155	18	0.187	5	0.000185098	0.757924	17	0.245	3	0.000108066	0.538155	4	0.187	0	0	0	0	0	0	0	0	0	0	5	0.000153304	0.671091	10	0.223	2	0.000162029	0.324342	9	0.122	0	0	0	0	0
Rm-69999	cytokinesis actomyosin contractile ring assembly	cs	6	0.00068055	1.39883	35	0.38	6	0.000479952	1.15278	26	0.333	8	0.000268007	1.87078	17	0.458	4	0.000195589	1.61216	5	0.417	3	0.000624674	0.333522	18	0.125	3	0.00107875	0.285287	33	0.109	5	0.000332956	1.12814	15	0.328	4	0.000286738	1.46037	11	0.391	3	0.000304863	0.485936	6	0.172
Rm-8717	Cytoplasmic dynein intermediate chain	cs	0	0	0	0	0	3	1.6333e-05	0.169499	3	0.068	0	0	0	0	0	0	0	0	0	0	0	0	0	0	0	0	0	0	0	0	5	3.27331e-05	0.193988	5	0.077	2	1.5376e-05	0.111732	2	0.046	0	0	0	0	0
Rm-50766	cytoplasmic membrane-bounded vesicle	pe	0	0	0	0	0	0	0	0	0	0	0	0	0	0	0	0	0	0	0	0	0	0	0	0	0	2	5.30399e-05	0.101539	3	0.042	0	0	0	0	0	0	0	0	0	0	0	0	0	0	0
Rm-8164	Cytoplasmic tRNA 2-thiolation protein 2	met/nuc	2	2.29037e-05	0.309182	2	0.117	0	0	0	0	0	0	0	0	0	0	0	0	0	0	0	0	0	0	0	0	0	0	0	0	0	0	0	0	0	0	0	0	0	0	0	0	0	0	0	0
Rm-66975	Cytoplasmic tryptophanyl-tRNA synthetase	ps	2	2.47238e-05	0.111732	3	0.046	2	6.25919e-05	0.111732	8	0.046	5	6.01371e-05	0.419058	9	0.152	2	3.31594e-05	0.111732	2	0.046	2	7.35451e-05	0.101539	5	0.042	0	0	0	0	0	3	6.58563e-05	0.207814	7	0.082	2	2.20966e-05	0.153453	2	0.062	0	0	0	0	0
Rm-4641	Cytoskeletal protein Adducin	st	5	0.000195138	0.352073	38	0.131	10	0.000117005	0.573983	24	0.197	13	0.000166542	0.807174	40	0.257	9	0.000144633	0.559552	14	0.193	6	0.000384944	0.247383	42	0.096	4	6.04329e-05	0.180321	7	0.072	12	0.000234489	0.566751	40	0.195	5	0.000185876	0.465548	27	0.166	3	4.02571e-05	0.273503	3	0.105
Rm-4643	Cytoskeletal protein Adducin	st	5	0.00019786	0.355189	38	0.132	10	0.000118636	0.581248	24	0.199	13	0.000168865	0.823896	40	0.261	9	0.000146651	0.566751	14	0.195	6	0.000390312	0.253141	42	0.098	4	6.12758e-05	0.183042	7	0.073	12	0.00023776	0.577611	40	0.198	5	0.000188468	0.475707	27	0.169	3	4.08185e-05	0.276439	3	0.106
Rm-13021	cytosolic purine 5'-nucleotidase-like	met/nuc	0	0	0	0	0	8	7.99921e-05	0.713957	13	0.234	4	3.67852e-05	0.303167	7	0.115	0	0	0	0	0	3	0.000254497	0.230269	22	0.09	3	0.00025062	0.183042	23	0.073	6	8.87884e-05	0.479108	12	0.17	4	6.08232e-05	0.250259	7	0.097	0	0	0	0	0
Rm-12490	DEAD-box RNA helicase DDX1	tm	4	0.000105163	0.364583	10	0.135	4	6.98869e-05	0.409289	7	0.149	2	1.7053e-05	0.1324	2	0.054	0	0	0	0	0	0	0	0	0	0	2	0.00015912	0.238797	9	0.093	0	0	0	0	0	0	0	0	0	0	0	0	0	0	0
Rm-75568	DEAH-box RNA helicase	tm	2	6.87532e-06	0.0375284	2	0.016	4	2.28452e-05	0.137627	7	0.056	0	0	0	0	0	0	0	0	0	0	3	3.06777e-05	0.122018	5	0.05	4	5.77936e-05	0.191242	10	0.076	3	1.1773e-05	0.183042	3	0.073	2	1.38256e-05	0.0592537	3	0.025	0	0	0	0	0
Rm-34139	death-associated protein 1	st/apoptosis	0	0	0	0	0	2	6.56345e-05	0.318257	2	0.12	0	0	0	0	0	3	0.000417256	1.39883	6	0.38	0	0	0	0	0	0	0	0	0	0	2	0.000197308	1.39883	5	0.38	0	0	0	0	0	0	0	0	0	0
Rm-8117	defensin	imm	0	0	0	0	0	0	0	0	0	0	0	0	0	0	0	0	0	0	0	0	0	0	0	0	0	0	0	0	0	0	0	0	0	0	0	0	0	0	0	0	2	0.000400916	0.458814	3	0.164
Rm-8118	defensin	imm	0	0	0	0	0	0	0	0	0	0	0	0	0	0	0	0	0	0	0	0	0	0	0	0	0	0	0	0	0	0	0	0	0	0	0	0	0	0	0	0	2	0.000400916	0.458814	3	0.164
Rm-8119	defensin	imm	0	0	0	0	0	0	0	0	0	0	0	0	0	0	0	0	0	0	0	0	0	0	0	0	0	0	0	0	0	0	0	0	0	0	0	0	0	0	0	0	2	0.000400916	0.458814	3	0.164
Rm-62856	Degradation arginine-rich protein for mis-folding	pm	0	0	0	0	0	2	3.93807e-05	0.258925	2	0.1	3	8.40806e-05	0.342765	5	0.128	0	0	0	0	0	2	0.000148071	0.241652	4	0.094	0	0	0	0	0	8	0.000426184	1.35505	18	0.372	2	0.00011122	0.324342	4	0.122	2	0.000108396	0.227439	2	0.089
Rm-62923	Degradation arginine-rich protein for mis-folding	pm	0	0	0	0	0	0	0	0	0	0	0	0	0	0	0	0	0	0	0	0	2	0.000182553	0.306171	4	0.116	0	0	0	0	0	5	0.000321098	1.26986	11	0.356	2	0.00020568	0.629296	6	0.212	0	0	0	0	0
Rm-67938	dehydrogenase	detox	4	4.59483e-05	0.465548	4	0.166	3	0.000163581	0.273503	15	0.105	0	0	0	0	0	2	4.62191e-05	0.202264	2	0.08	0	0	0	0	0	5	0.000251056	0.531088	13	0.185	0	0	0	0	0	2	9.23978e-05	0.202264	6	0.08	2	0.000120069	0.202264	4	0.08
Rm-81892	dehydrogenase	detox	2	2.30451e-05	0.247383	2	0.096	2	8.75127e-05	0.238797	8	0.093	3	2.80269e-05	0.367729	3	0.136	0	0	0	0	0	0	0	0	0	0	0	0	0	0	0	2	5.26154e-05	0.247383	4	0.096	2	3.08943e-05	0.247383	2	0.096	0	0	0	0	0
Rm-16153	Dehydrogenases	detox	3	5.68523e-05	0.901078	3	0.279	0	0	0	0	0	2	3.073e-05	0.309182	2	0.117	0	0	0	0	0	0	0	0	0	0	0	0	0	0	0	0	0	0	0	0	0	0	0	0	0	0	0	0	0	0
Rm-161543	Dehydrogenases	detox	0	0	0	0	0	0	0	0	0	0	0	0	0	0	0	0	0	0	0	0	0	0	0	0	0	2	0.000298876	0.468926	6	0.167	0	0	0	0	0	0	0	0	0	0	0	0	0	0	0
Rm-17111	Dehydrogenases	detox	3	5.65652e-05	0.896706	3	0.278	0	0	0	0	0	2	3.05748e-05	0.306171	2	0.116	0	0	0	0	0	0	0	0	0	0	0	0	0	0	0	0	0	0	0	0	0	0	0	0	0	0	0	0	0	0
Rm-2295	Dehydrogenases	detox	0	0	0	0	0	2	0.000212231	0.355189	10	0.132	0	0	0	0	0	0	0	0	0	0	0	0	0	0	0	2	0.000263082	0.374042	7	0.138	0	0	0	0	0	0	0	0	0	0	0	0	0	0	0
Rm-23415	Dehydrogenases	detox	3	0.000129729	0.270574	9	0.104	2	5.47377e-05	0.250259	4	0.097	3	7.01213e-05	0.270574	6	0.104	0	0	0	0	0	4	0.000565985	0.706082	22	0.232	3	9.69326e-05	0.142878	4	0.058	3	6.582e-05	0.415794	4	0.151	0	0	0	0	0	2	0.000150666	0.142878	4	0.058
Rm-25652	Dehydrogenases	detox	3	8.09075e-05	0.282331	7	0.108	2	3.29189e-05	0.177606	3	0.071	0	0	0	0	0	0	0	0	0	0	0	0	0	0	0	2	0.000155452	0.202264	8	0.08	0	0	0	0	0	0	0	0	0	0	0	0	0	0	0
Rm-56077	Dehydrogenases	detox	3	0.000157342	0.475707	11	0.169	3	0.000149375	0.336596	11	0.126	4	0.000104376	0.475707	9	0.169	0	0	0	0	0	0	0	0	0	0	4	0.000384759	0.541701	16	0.188	3	8.16445e-05	0.475707	5	0.169	2	0.000383516	0.235947	20	0.092	0	0	0	0	0
Rm-56712	Dehydrogenases	detox	4	0.000137845	0.563148	12	0.194	5	0.000174487	0.573983	16	0.197	5	9.31354e-05	0.563148	10	0.194	0	0	0	0	0	0	0	0	0	0	4	0.000308991	0.415794	16	0.151	3	6.55668e-05	0.364583	5	0.135	3	0.000323392	0.291219	21	0.111	0	0	0	0	0
Rm-59582	Dehydrogenases	detox	0	0	0	0	0	2	4.02757e-05	0.30017	3	0.114	0	0	0	0	0	0	0	0	0	0	3	7.57181e-05	0.506607	3	0.178	2	9.50968e-05	0.30017	4	0.114	0	0	0	0	0	4	0.000113747	0.840772	6	0.265	0	0	0	0	0
Rm-67143	Dehydrogenases	detox	0	0	0	0	0	3	8.32545e-05	0.448772	7	0.161	4	9.14165e-05	0.492794	9	0.174	2	7.56101e-05	0.241652	3	0.094	0	0	0	0	0	2	0.000168494	0.270574	8	0.104	3	7.15074e-05	0.309182	5	0.117	0	0	0	0	0	0	0	0	0	0
Rm-33377	delta-1-pyrroline-5-carboxylate dehydrogenase mitochondrial-like	met/energy	8	0.000115151	0.682674	19	0.226	6	9.20588e-05	0.559552	16	0.193	7	7.86208e-05	0.541701	16	0.188	4	8.53478e-05	0.327394	7	0.123	2	0.000281239	0.153453	26	0.062	5	0.000112078	0.342765	11	0.128	8	0.000110697	0.513561	16	0.18	4	6.49985e-05	0.227439	8	0.089	0	0	0	0	0
Rm-19563	Density-regulated protein related to translation initiation factor 1 (eIF-1/SUI1)	ps	0	0	0	0	0	2	0.000232411	0.238797	12	0.093	3	0.000330809	0.336596	20	0.126	2	0.000410416	0.238797	10	0.093	2	0.000364109	0.238797	10	0.093	2	0.000823133	0.238797	24	0.093	5	0.000139733	1.12814	6	0.328	0	0	0	0	0	0	0	0	0	0
Rm-19259	Deoxyribonuclease II	met/nuc	0	0	0	0	0	0	0	0	0	0	0	0	0	0	0	2	3.6548e-05	0.202264	2	0.08	0	0	0	0	0	0	0	0	0	0	3	4.14778e-05	0.230269	4	0.09	0	0	0	0	0	5	0.000189891	0.61808	8	0.209
Rm-52240	Deoxyribose-phosphate aldolase	met/nuc	3	3.49997e-05	0.383566	3	0.141	2	2.21516e-05	0.241652	2	0.094	0	0	0	0	0	0	0	0	0	0	0	0	0	0	0	0	0	0	0	0	4	9.32278e-05	0.541701	7	0.188	2	3.12805e-05	0.267652	2	0.103	0	0	0	0	0
Rm-16403	deoxyuridine 5'-triphosphate nucleotidohydrolase mitochondrial-like	met/energy	0	0	0	0	0	3	0.000242343	0.51008	16	0.179	3	0.000258709	0.75388	20	0.244	0	0	0	0	0	0	0	0	0	0	2	0.00311137	0.205036	116	0.081	0	0	0	0	0	2	0.000149719	0.303167	7	0.115	0	0	0	0	0
Rm-62470	der and-287 heat shock-related protein	pm	3	0.000165008	0.306171	8	0.116	6	0.00025456	0.840772	13	0.265	6	0.000635482	0.840772	38	0.265	2	0.000414951	0.106624	10	0.044	0	0	0	0	0	2	0.000312086	0.106624	9	0.044	4	0.000659291	0.819701	28	0.26	3	0.000995446	0.339677	36	0.127	3	0.000377289	0.503142	7	0.177
Rm-44348	der and-48 ribosomal protein l32	ps	3	0.000561647	0.879317	17	0.274	5	0.000407747	0.999862	13	0.301	7	0.000616095	0.999862	23	0.301	5	0.000531724	0.958845	8	0.292	2	0.000117933	0.386756	2	0.142	3	0.000222173	0.999862	4	0.301	10	0.00105603	1.40436	28	0.381	0	0	0	0	0	4	0.000431665	1.30675	5	0.363
Rm-62128	Der1-like family	pm	0	0	0	0	0	0	0	0	0	0	0	0	0	0	0	0	0	0	0	0	0	0	0	0	0	0	0	0	0	0	0	0	0	0	0	0	0	0	0	0	2	0.00015609	0.258925	4	0.1
Rm-27906	Det1 complexing ubiquitin ligase	prot	0	0	0	0	0	0	0	0	0	0	2	5.71113e-05	0.479108	2	0.17	0	0	0	0	0	0	0	0	0	0	0	0	0	0	0	0	0	0	0	0	0	0	0	0	0	0	0	0	0	0
Rm-63536	Det1 complexing ubiquitin ligase	prot	0	0	0	0	0	0	0	0	0	0	2	8.07174e-05	0.737801	2	0.24	0	0	0	0	0	0	0	0	0	0	0	0	0	0	0	0	0	0	0	0	0	0	0	0	0	0	0	0	0	0
Rm-13191	Diacetyl reductase/L-xylulose reductase	detox	0	0	0	0	0	0	0	0	0	0	0	0	0	0	0	0	0	0	0	0	0	0	0	0	0	0	0	0	0	0	0	0	0	0	0	0	0	0	0	0	2	0.000239892	0.279381	6	0.107
Rm-55859	Diadenosine and diphosphoinositol polyphosphate phosphohydrolase	st	0	0	0	0	0	2	0.000108498	0.757924	3	0.245	2	0.00018532	1.1727	6	0.337	2	0.000229917	0.931968	3	0.286	0	0	0	0	0	0	0	0	0	0	2	0.000173953	1.1727	4	0.337	0	0	0	0	0	0	0	0	0	0
Rm-23386	digestive cysteine proteinase 1	pm/protease	0	0	0	0	0	12	0.000215211	0.566751	32	0.195	22	0.000476723	1.08449	83	0.319	15	0.000741085	0.936422	52	0.287	6	0.000758617	0.633052	60	0.213	18	0.000928953	0.857804	78	0.269	23	0.0011807	1.43781	146	0.387	11	0.000389374	0.419058	41	0.152	3	9.25581e-05	0.191242	5	0.076
Rm-17507	Dihydrofolate reductase	met/int	2	0.000126247	0.306171	7	0.116	0	0	0	0	0	3	5.84908e-05	0.823896	4	0.261	0	0	0	0	0	0	0	0	0	0	0	0	0	0	0	2	4.11772e-05	0.458814	2	0.164	0	0	0	0	0	0	0	0	0	0
Rm-74516	Dihydrolipoamide acetyltransferase	met/energy	2	3.28202e-05	0.111732	4	0.046	2	7.78959e-05	0.111732	10	0.046	3	3.99152e-05	0.339677	6	0.127	0	0	0	0	0	0	0	0	0	0	0	0	0	0	0	0	0	0	0	0	0	0	0	0	0	0	0	0	0	0
Rm-1083	Dihydrolipoamide succinyltransferase (2-oxoglutarate dehydrogenase E2 subunit)	met/energy	3	5.81059e-05	0.44544	4	0.16	0	0	0	0	0	0	0	0	0	0	0	0	0	0	0	0	0	0	0	0	0	0	0	0	0	0	0	0	0	0	0	0	0	0	0	0	0	0	0	0
Rm-68406	Dihydrolipoamide transacylase (alpha-keto acid dehydrogenase E2 subunit)	met/energy	2	5.18514e-05	0.0914403	7	0.038	5	0.000105484	0.352073	15	0.131	6	6.60633e-05	0.475707	11	0.169	2	4.4706e-05	0.16681	3	0.067	4	0.000264412	0.267652	20	0.103	4	0.00019925	0.267652	16	0.103	3	4.22802e-05	0.321296	5	0.121	0	0	0	0	0	0	0	0	0	0
Rm-56844	dihydrolipoyl dehydrogenase mitochondrial-like	met/energy	0	0	0	0	0	3	6.21801e-05	0.364583	9	0.135	5	6.49043e-05	0.432188	11	0.156	3	5.85622e-05	0.279381	4	0.107	2	0.000168853	0.21899	13	0.086	0	0	0	0	0	9	0.000157846	0.778279	19	0.25	2	2.92683e-05	0.104079	3	0.043	0	0	0	0	0
Rm-57709	dihydrolipoyl dehydrogenase mitochondrial-like	met/energy	0	0	0	0	0	3	6.21801e-05	0.364583	9	0.135	5	6.49043e-05	0.432188	11	0.156	3	5.85622e-05	0.279381	4	0.107	2	0.000168853	0.21899	13	0.086	0	0	0	0	0	9	0.000157846	0.778279	19	0.25	0	0	0	0	0	0	0	0	0	0
Rm-68211	Dihydroorotase	met/nuc	0	0	0	0	0	2	3.55612e-05	0.158777	3	0.064	0	0	0	0	0	0	0	0	0	0	0	0	0	0	0	0	0	0	0	0	0	0	0	0	0	2	5.02162e-05	0.270574	3	0.104	0	0	0	0	0
Rm-44823	Dihydropteridine reductase DHPR/QDPR	met/aa	5	0.000556024	0.94536	35	0.289	9	0.00161377	2.40408	107	0.532	11	0.000940271	2.40408	73	0.532	7	0.0012784	1.56448	40	0.409	3	0.000340248	0.538155	12	0.187	5	0.00197639	1.06538	74	0.315	6	0.00126949	0.782379	70	0.251	6	0.001576	1.23357	74	0.349	7	0.00307198	1.71644	74	0.434
Rm-18444	dimethylallyl pyrophosphate isomerase	detox	2	4.53437e-05	0.193988	3	0.077	0	0	0	0	0	0	0	0	0	0	0	0	0	0	0	0	0	0	0	0	0	0	0	0	0	0	0	0	0	0	0	0	0	0	0	0	0	0	0	0
Rm-174926	dipeptidyl aminopeptidase	met/aa	5	3.92463e-05	0.169499	8	0.068	5	3.7259e-05	0.156112	8	0.063	0	0	0	0	0	0	0	0	0	0	0	0	0	0	0	4	6.59804e-05	0.261828	8	0.101	0	0	0	0	0	0	0	0	0	0	0	0	0	0	0
Rm-77688	dipeptidyl peptidase 1 isoform X2	pm/protease	5	0.00012227	0.503142	15	0.177	9	0.000278588	1.09411	36	0.321	12	0.0004428	0.990673	67	0.299	13	0.000623151	1.13796	38	0.33	5	0.00037826	0.380384	26	0.14	4	0.000219262	0.2218	16	0.087	17	0.000549015	1.51189	59	0.4	10	0.00114741	1.20293	105	0.343	8	0.000213005	0.644372	10	0.216
Rm-3516	Dipeptidyl peptidase 2	pm/protease	0	0	0	0	0	2	0.000106252	0.183042	14	0.073	3	0.0002463	0.230269	38	0.09	4	0.000289488	0.432188	18	0.156	4	0.000513651	0.520548	36	0.182	2	0.000161278	0.183042	12	0.073	7	0.000584064	0.671091	64	0.223	0	0	0	0	0	0	0	0	0	0
Rm-48551	dipeptidyl peptidase 3	pm/protease	6	7.82429e-05	0.348963	14	0.13	8	0.000148562	0.555966	28	0.192	10	5.89067e-05	0.690441	13	0.228	0	0	0	0	0	2	8.97735e-05	0.135011	9	0.055	3	0.000112749	0.135011	12	0.055	11	7.65601e-05	0.706082	12	0.232	5	8.9908e-05	0.422329	12	0.153	3	5.84169e-05	0.230269	4	0.09
Rm-48550	dipeptidyl peptidase 3 isoform X2	pm/protease	6	7.17943e-05	0.318257	14	0.12	11	0.000170397	0.570363	35	0.196	11	5.82096e-05	0.659587	14	0.22	0	0	0	0	0	2	8.23746e-05	0.124605	9	0.051	4	0.000112078	0.153453	13	0.062	13	8.19585e-05	0.713957	14	0.234	5	8.2498e-05	0.380384	12	0.14	3	5.36023e-05	0.207814	4	0.082
Rm-26934	Diphthine synthase	ps	2	2.6016e-05	0.291219	2	0.111	4	9.87948e-05	0.399587	8	0.146	0	0	0	0	0	0	0	0	0	0	0	0	0	0	0	3	0.000262427	0.389953	12	0.143	0	0	0	0	0	0	0	0	0	0	0	0	0	0	0
Rm-41048	Diphthine synthase	ps	0	0	0	0	0	4	9.87948e-05	0.399587	8	0.146	0	0	0	0	0	0	0	0	0	0	0	0	0	0	0	3	0.000262427	0.389953	12	0.143	0	0	0	0	0	0	0	0	0	0	0	0	0	0	0
Rm-77338	Disulfide-isomerase A6 protein	pm	13	0.000489191	1.24905	57	0.352	15	0.00105921	1.34423	130	0.37	19	0.0011203	1.54097	161	0.405	14	0.000915086	1.22331	53	0.347	3	7.65884e-05	0.352073	5	0.131	3	0.000158713	0.288249	11	0.11	24	0.000969937	1.89734	99	0.462	10	0.00201346	0.949845	175	0.29	10	0.000784936	0.86638	35	0.271
Rm-98456	dlte short-chain dehydrogenases of various substrate specificities	detox/ox	0	0	0	0	0	0	0	0	0	0	4	5.1964e-05	0.318257	4	0.12	0	0	0	0	0	2	0.000228779	0.455459	8	0.163	0	0	0	0	0	0	0	0	0	0	0	0	0	0	0	0	0	0	0	0
Rm-61963	DNA damage inducible protein	nr	5	0.00014256	0.892344	16	0.277	7	7.61298e-05	0.999862	9	0.301	4	3.61205e-05	0.603245	5	0.205	0	0	0	0	0	0	0	0	0	0	2	0.000104856	0.352073	7	0.131	0	0	0	0	0	6	8.36138e-05	0.892344	7	0.277	0	0	0	0	0
Rm-66882	DNA helicase TBP-interacting protein	nr	4	5.6443e-05	0.244515	7	0.095	11	0.000482265	0.541701	63	0.188	6	9.15262e-05	0.452112	14	0.162	3	4.86648e-05	0.227439	3	0.089	2	0.00122326	0.0715193	85	0.03	4	0.000244006	0.438799	18	0.158	6	0.000138073	0.541701	15	0.188	4	0.000118906	0.333522	11	0.125	2	8.42819e-05	0.137627	4	0.056
Rm-61369	DNA helicase TIP49 TBP-interacting protein	tm	9	0.000229238	0.396368	28	0.145	7	0.000225403	0.396368	29	0.145	5	5.97415e-05	0.224616	9	0.088	2	4.94119e-05	0.0519619	3	0.022	2	7.30613e-05	0.0519619	5	0.022	3	6.882e-05	0.0939563	5	0.039	7	0.000168231	0.374042	18	0.138	2	2.19512e-05	0.1508	2	0.061	0	0	0	0	0
Rm-63785	DNA polymerase beta	nr	0	0	0	0	0	2	3.17397e-05	0.306171	3	0.116	0	0	0	0	0	0	0	0	0	0	0	0	0	0	0	2	3.7471e-05	0.148154	2	0.06	2	2.54438e-05	0.324342	2	0.122	2	0.00013446	0.288249	9	0.11	2	5.82426e-05	0.306171	2	0.116
Rm-63804	DNA polymerase beta	nr	0	0	0	0	0	2	3.26159e-05	0.318257	3	0.12	0	0	0	0	0	0	0	0	0	0	0	0	0	0	0	2	3.85054e-05	0.1508	2	0.061	2	2.61463e-05	0.336596	2	0.126	2	0.000138172	0.297179	9	0.113	2	5.98505e-05	0.318257	2	0.12
Rm-67864	DNA polymerase delta processivity factor (proliferating cell nuclear antigen)	nr	5	0.00018595	0.905461	13	0.28	4	0.000162955	0.667247	12	0.222	4	0.000104376	0.64059	9	0.215	3	0.000115105	0.462177	4	0.165	2	5.10589e-05	0.581248	2	0.199	3	0.000577139	0.541701	24	0.188	3	6.53156e-05	0.566751	4	0.195	5	0.00049857	0.790606	26	0.253	3	0.000186889	0.462177	5	0.165
Rm-13590	DNA polymerase delta regulatory subunit 55	nr	0	0	0	0	0	0	0	0	0	0	0	0	0	0	0	0	0	0	0	0	0	0	0	0	0	0	0	0	0	0	2	2.85391e-05	0.202264	3	0.08	0	0	0	0	0	0	0	0	0	0
Rm-65063	dna polymerase v	nr	0	0	0	0	0	3	2.2291e-05	0.180321	4	0.072	2	9.51855e-06	0.106624	2	0.044	0	0	0	0	0	4	6.28603e-05	0.297179	6	0.113	3	2.96056e-05	0.135011	3	0.055	0	0	0	0	0	0	0	0	0	0	0	0	0	0	0
Rm-6355	DNA repair REX1-B	nr	0	0	0	0	0	0	0	0	0	0	2	0.000121772	0.448772	7	0.161	0	0	0	0	0	0	0	0	0	0	0	0	0	0	0	2	9.79734e-05	0.448772	4	0.161	0	0	0	0	0	0	0	0	0	0
Rm-7744	DNA repair REX1-B	nr	0	0	0	0	0	0	0	0	0	0	2	0.000211883	0.905461	7	0.28	0	0	0	0	0	0	0	0	0	0	0	0	0	0	0	2	0.000170474	0.905461	4	0.28	0	0	0	0	0	0	0	0	0	0
Rm-59460	DNA repair/transcription protein MET18/MMS19	nr	0	0	0	0	0	0	0	0	0	0	0	0	0	0	0	0	0	0	0	0	0	0	0	0	0	0	0	0	0	0	0	0	0	0	0	2	1.39801e-05	0.081434	2	0.034	0	0	0	0	0
Rm-6359	DNA replication factor/protein phosphatase inhibitor SET/SPR-2	st	9	0.000463444	1.04174	36	0.31	9	0.000574415	1.45471	47	0.39	11	0.000803694	1.12814	77	0.328	8	0.000932351	0.548817	36	0.19	2	4.5953e-05	0.267652	2	0.103	3	6.49282e-05	0.210598	3	0.083	11	0.00058784	0.96336	40	0.293	4	0.00219179	0.250259	127	0.097	0	0	0	0	0
Rm-11303	DNA replication licensing factor MCM3 component	nr	0	0	0	0	0	5	3.55018e-05	0.273503	6	0.105	2	1.01065e-05	0.0839269	2	0.035	0	0	0	0	0	0	0	0	0	0	2	4.19124e-05	0.109175	4	0.045	3	2.13448e-05	0.16681	3	0.067	0	0	0	0	0	0	0	0	0	0
Rm-4054	DNA replication licensing factor MCM4 component	nr	0	0	0	0	0	0	0	0	0	0	0	0	0	0	0	0	0	0	0	0	0	0	0	0	0	0	0	0	0	0	2	9.6531e-06	0.081434	2	0.034	0	0	0	0	0	0	0	0	0	0
Rm-68429	DNA replication licensing factor MCM4 component	nr	2	1.56861e-05	0.101539	3	0.042	3	1.48919e-05	0.14025	3	0.057	3	1.27181e-05	0.122018	3	0.05	0	0	0	0	0	0	0	0	0	0	0	0	0	0	0	2	1.19379e-05	0.0839269	2	0.035	0	0	0	0	0	0	0	0	0	0
Rm-80202	DNA replication licensing factor MCM4 component	nr	0	0	0	0	0	0	0	0	0	0	0	0	0	0	0	0	0	0	0	0	0	0	0	0	0	0	0	0	0	0	2	1.00279e-05	0.0839269	2	0.035	0	0	0	0	0	0	0	0	0	0
Rm-52293	DNA replication licensing factor MCM5 component	nr	2	2.13576e-05	0.0914403	5	0.038	4	2.43313e-05	0.122018	6	0.05	3	1.38531e-05	0.1508	4	0.061	0	0	0	0	0	0	0	0	0	0	3	4.30873e-05	0.0889301	6	0.037	3	2.92575e-05	0.119438	6	0.049	0	0	0	0	0	0	0	0	0	0
Rm-80203	DNA replication licensing factor MCM5 component	nr	0	0	0	0	0	0	0	0	0	0	0	0	0	0	0	0	0	0	0	0	0	0	0	0	0	0	0	0	0	0	2	1.5358e-05	0.1324	2	0.054	0	0	0	0	0	0	0	0	0	0
Rm-80936	DNA replication licensing factor MCM5 component	nr	0	0	0	0	0	4	3.03299e-05	0.174898	7	0.07	2	7.40074e-06	0.106624	2	0.044	0	0	0	0	0	0	0	0	0	0	0	0	0	0	0	0	0	0	0	0	0	0	0	0	0	0	0	0	0	0
Rm-142717	DNA replication licensing factor MCM6 component	nr	0	0	0	0	0	5	4.47024e-05	0.261828	7	0.101	4	2.18155e-05	0.216186	4	0.085	0	0	0	0	0	4	4.8023e-05	0.180321	4	0.072	5	0.000147015	0.235947	13	0.092	3	2.3037e-05	0.161449	3	0.065	3	3.60712e-05	0.137627	4	0.056	0	0	0	0	0
Rm-102339	DNA replication licensing factor MCM7 component	nr	0	0	0	0	0	0	0	0	0	0	0	0	0	0	0	0	0	0	0	0	0	0	0	0	0	0	0	0	0	0	2	1.42061e-05	0.122018	2	0.05	0	0	0	0	0	0	0	0	0	0
Rm-68312	DNA replication licensing factor MCM7 component	nr	0	0	0	0	0	3	2.26712e-05	0.193988	3	0.077	2	1.29079e-05	0.142878	2	0.058	0	0	0	0	0	3	4.26217e-05	0.148154	3	0.06	5	0.000133825	0.324342	10	0.122	0	0	0	0	0	2	2.13428e-05	0.148154	2	0.06	0	0	0	0	0
Rm-27434	DNA topoisomerase 2-associated protein PAT1	nr	4	5.50171e-05	0.172195	7	0.069	0	0	0	0	0	2	2.54897e-05	0.129796	4	0.053	0	0	0	0	0	0	0	0	0	0	0	0	0	0	0	0	0	0	0	0	0	0	0	0	0	0	0	0	0	0
Rm-57153	DNA topoisomerase I	nr	0	0	0	0	0	2	7.3762e-06	0.0690548	2	0.029	0	0	0	0	0	0	0	0	0	0	0	0	0	0	0	0	0	0	0	0	0	0	0	0	0	0	0	0	0	0	0	0	0	0	0
Rm-46276	DNA/RNA helicase MER3/SLH1 DEAD-box superfamily	tm	2	7.58801e-06	0.0592537	2	0.025	0	0	0	0	0	0	0	0	0	0	0	0	0	0	0	0	0	0	0	0	0	0	0	0	0	3	1.29934e-05	0.106624	3	0.044	0	0	0	0	0	0	0	0	0	0
Rm-50312	DNA-binding protein inhibitor ID	tm	0	0	0	0	0	0	0	0	0	0	0	0	0	0	0	0	0	0	0	0	0	0	0	0	0	0	0	0	0	0	2	8.58089e-05	0.717908	3	0.235	0	0	0	0	0	0	0	0	0	0
Rm-59718	DNA-binding protein similar to HU	tm	9	0.0040917	1.85759	137	0.456	7	0.000737207	1.24905	26	0.352	13	0.001913	1.91072	79	0.464	7	0.0012017	1.85759	20	0.456	0	0	0	0	0	0	0	0	0	0	7	0.000613705	1.1677	18	0.336	2	0.000320312	0.706082	8	0.232	0	0	0	0	0
Rm-71519	DNA-binding subunit of a DNA-dependent protein kinase (Ku70 autoantigen)	nr	5	0.000118221	0.273503	19	0.105	4	6.49782e-05	0.188502	11	0.075	3	3.0269e-05	0.174898	6	0.07	0	0	0	0	0	5	0.000144369	0.207814	13	0.082	5	0.000230134	0.250259	22	0.097	6	4.97215e-05	0.333522	7	0.125	2	1.66829e-05	0.114295	2	0.047	0	0	0	0	0
Rm-53248	DNA-binding subunit of a DNA-dependent protein kinase (Ku80 autoantigen)	nr	0	0	0	0	0	2	1.0012e-05	0.109175	2	0.045	0	0	0	0	0	0	0	0	0	0	2	1.88226e-05	0.109175	2	0.045	2	1.77299e-05	0.0641431	2	0.027	2	3.00978e-05	0.127197	5	0.052	0	0	0	0	0	0	0	0	0	0
Rm-21888	DNA-bridging protein BAF	nr	0	0	0	0	0	2	0.000157523	0.75388	4	0.244	3	0.000504483	1.51189	15	0.4	2	0.00066761	0.94536	8	0.289	2	0.00170282	0.393157	23	0.144	0	0	0	0	0	2	0.000568246	0.94536	12	0.289	0	0	0	0	0	0	0	0	0	0
Rm-26812	DNA-directed RNA polymerase II subunit RPB11	tm	0	0	0	0	0	0	0	0	0	0	2	0.000155226	0.342765	6	0.128	0	0	0	0	0	0	0	0	0	0	0	0	0	0	0	0	0	0	0	0	0	0	0	0	0	0	0	0	0	0
Rm-26846	DNA-directed RNA polymerase II subunit RPB11	tm	0	0	0	0	0	0	0	0	0	0	2	0.000155226	0.342765	6	0.128	0	0	0	0	0	0	0	0	0	0	0	0	0	0	0	0	0	0	0	0	0	0	0	0	0	0	0	0	0	0
Rm-26845	DNA-directed RNA polymerase II subunit RPB11	tm	0	0	0	0	0	0	0	0	0	0	2	0.000155226	0.342765	6	0.128	0	0	0	0	0	0	0	0	0	0	0	0	0	0	0	0	0	0	0	0	0	0	0	0	0	0	0	0	0	0
Rm-48655	DNA-directed RNA polymerase III subunit RPC3-like	tm	0	0	0	0	0	2	2.30147e-05	0.156112	3	0.063	0	0	0	0	0	0	0	0	0	0	0	0	0	0	0	0	0	0	0	0	0	0	0	0	0	0	0	0	0	0	0	0	0	0	0
Rm-1569	DNA-directed RNA polymerase III subunit RPC6-like	tm	0	0	0	0	0	0	0	0	0	0	0	0	0	0	0	0	0	0	0	0	0	0	0	0	0	0	0	0	0	0	0	0	0	0	0	2	3.6532e-05	0.264736	2	0.102	0	0	0	0	0
Rm-17805	DNA-directed RNA polymerase III subunit RPC6-like	tm	2	4.036e-05	0.21899	4	0.086	0	0	0	0	0	0	0	0	0	0	0	0	0	0	0	0	0	0	0	0	0	0	0	0	0	0	0	0	0	0	2	2.70534e-05	0.191242	2	0.076	0	0	0	0	0
Rm-17806	DNA-directed RNA polymerase III subunit RPC6-like	tm	2	5.81059e-05	0.333522	4	0.125	0	0	0	0	0	0	0	0	0	0	0	0	0	0	0	0	0	0	0	0	0	0	0	0	0	0	0	0	0	0	2	3.89485e-05	0.285287	2	0.109	0	0	0	0	0
Rm-23270	DNA-directed RNA polymerase III subunit RPC7	tm	0	0	0	0	0	0	0	0	0	0	3	0.000128804	0.671091	4	0.223	0	0	0	0	0	0	0	0	0	0	0	0	0	0	0	0	0	0	0	0	0	0	0	0	0	0	0	0	0	0
Rm-23269	DNA-directed RNA polymerase III subunit RPC7	tm	0	0	0	0	0	0	0	0	0	0	3	5.82096e-05	0.261828	4	0.101	0	0	0	0	0	0	0	0	0	0	0	0	0	0	0	0	0	0	0	0	0	0	0	0	0	0	0	0	0	0
Rm-93963	DNA-directed RNA polymerase subunit D partial	tm	0	0	0	0	0	0	0	0	0	0	0	0	0	0	0	0	0	0	0	0	0	0	0	0	0	0	0	0	0	0	2	4.17828e-05	0.224616	2	0.088	0	0	0	0	0	0	0	0	0	0
Rm-177631	DNA-directed RNA polymerase subunit E'	tm	0	0	0	0	0	0	0	0	0	0	0	0	0	0	0	0	0	0	0	0	0	0	0	0	0	0	0	0	0	0	0	0	0	0	0	0	0	0	0	0	0	0	0	0	0
Rm-57232	DNA-directed RNA polymerases I II and III subunit RPABC1-like	tm	2	7.11105e-05	0.30017	4	0.114	2	0.000219407	0.30017	13	0.114	0	0	0	0	0	0	0	0	0	0	0	0	0	0	0	0	0	0	0	0	0	0	0	0	0	0	0	0	0	0	0	0	0	0	0
Rm-17703	dnaj domain prokaryotic heat shock protein	pm	3	2.39008e-05	0.114295	5	0.047	3	2.26905e-05	0.114295	5	0.047	2	7.75135e-06	0.0641431	2	0.027	0	0	0	0	0	0	0	0	0	0	2	4.82181e-05	0.0864257	6	0.036	5	3.81983e-05	0.205036	7	0.081	0	0	0	0	0	0	0	0	0	0
Rm-61717	dolichyl-diphosphooligosaccharide--protein glycosyltransferase 48 kDa subunit	met/carb	12	0.000656311	1.26986	77	0.356	15	0.000501699	1.51189	62	0.4	15	0.00028334	1.38232	41	0.377	10	0.000308655	0.737801	18	0.24	6	0.000289042	0.62181	19	0.21	7	0.00042989	0.782379	30	0.251	12	0.000360019	1.28034	37	0.358	11	0.000559907	1.11836	49	0.326	8	0.000267277	0.790606	12	0.253
Rm-61631	Dolichyl-diphosphooligosaccharide--protein glycosyltransferase 63 kDa subunit precursor	met/carb	10	0.000282945	0.857804	36	0.269	13	0.000320849	1.00909	43	0.303	11	0.000203918	0.807174	32	0.257	12	0.000411107	0.798871	26	0.255	8	0.000350694	0.832314	25	0.263	10	0.000594605	0.686553	45	0.227	11	0.000331975	0.940886	37	0.288	10	0.000389854	1.09894	37	0.322	8	0.000308072	0.798871	15	0.255
Rm-42246	dolichyl-diphosphooligosaccharide--protein glycosyltransferase subunit 1	met/carb	14	0.000199442	0.745822	32	0.242	18	0.000520693	1.19786	88	0.342	21	0.000560911	1.208	111	0.344	18	0.000564236	1.39332	45	0.379	8	0.000845413	0.584893	76	0.2	12	0.00055534	0.745822	53	0.242	23	0.000704378	1.40436	99	0.381	12	0.000250662	0.778279	30	0.25	13	0.000602601	0.936422	37	0.287
Rm-61630	dolichyl-diphosphooligosaccharide--protein glycosyltransferase subunit 2	met/carb	8	0.000316848	1.06063	23	0.314	15	0.000719315	1.74789	55	0.439	13	0.000491452	1.54683	44	0.406	8	0.000443431	1.37684	16	0.376	5	0.00105726	0.636817	43	0.214	8	0.000486362	0.958845	21	0.292	11	0.000566149	1.28034	36	0.358	12	0.000443237	1.58821	24	0.413	8	0.000719972	1.12814	20	0.328
Rm-19269	Dolichyl-diphosphooligosaccharide--protein glycosyltransferase subunit DAD1	met/carb	0	0	0	0	0	0	0	0	0	0	2	5.31035e-05	0.592209	2	0.202	0	0	0	0	0	0	0	0	0	0	0	0	0	0	0	0	0	0	0	0	0	0	0	0	0	0	0	0	0	0
Rm-19270	Dolichyl-diphosphooligosaccharide--protein glycosyltransferase subunit DAD1	met/carb	0	0	0	0	0	0	0	0	0	0	2	5.31035e-05	0.592209	2	0.202	0	0	0	0	0	0	0	0	0	0	0	0	0	0	0	0	0	0	0	0	0	0	0	0	0	0	0	0	0	0
Rm-77444	dolichyl-diphosphooligosaccharide--protein glycosyltransferase subunit STT3A	met/carb	0	0	0	0	0	3	2.86985e-05	0.0864257	4	0.036	0	0	0	0	0	0	0	0	0	0	0	0	0	0	0	0	0	0	0	0	2	2.58816e-05	0.119438	3	0.049	0	0	0	0	0	0	0	0	0	0
Rm-77661	Dolichyl-diphosphooligosaccharide--protein glycosyltransferase subunit STT3A	met/carb	0	0	0	0	0	5	5.49111e-05	0.142878	11	0.058	0	0	0	0	0	0	0	0	0	0	0	0	0	0	0	2	1.768e-05	0.081434	2	0.034	3	3.0013e-05	0.109175	5	0.045	2	1.40983e-05	0.0889301	2	0.037	0	0	0	0	0
Rm-46324	dolichyl-diphosphooligosaccharide--protein glycosyltransferase subunit STT3B	met/carb	2	1.09965e-05	0.0447202	2	0.019	3	3.1319e-05	0.180321	6	0.072	0	0	0	0	0	0	0	0	0	0	0	0	0	0	0	0	0	0	0	0	2	1.88299e-05	0.0964782	3	0.04	0	0	0	0	0	0	0	0	0	0
Rm-56512	dolichyl-phosphate beta-glucosyltransferase	met/carb	0	0	0	0	0	0	0	0	0	0	0	0	0	0	0	0	0	0	0	0	0	0	0	0	0	0	0	0	0	0	0	0	0	0	0	2	4.57764e-05	0.207814	3	0.082	3	8.92283e-05	0.174898	3	0.07
Rm-54704	dolichyl-phosphate mannosyltransferase	met/carb	0	0	0	0	0	2	3.09543e-05	0.406048	2	0.148	6	0.000145397	0.901078	11	0.279	3	0.000163987	0.406048	5	0.148	3	0.000727422	0.393157	25	0.144	3	0.00024667	0.380384	9	0.14	7	0.00027916	1.54683	15	0.406	2	6.55661e-05	0.258925	3	0.1	0	0	0	0	0
Rm-54705	dolichyl-phosphate mannosyltransferase	met/carb	0	0	0	0	0	2	4.37563e-05	0.62181	2	0.21	5	0.000149477	0.97697	8	0.296	3	0.000231809	0.62181	5	0.21	2	0.000946008	0.367729	23	0.136	0	0	0	0	0	5	0.000342	1.5527	13	0.407	0	0	0	0	0	0	0	0	0	0
Rm-34252	Domon domain of stromal cell-derived receptor 2	pe	2	5.35881e-05	0.0914403	3	0.038	8	0.000356122	1.57632	21	0.411	7	0.00052138	1.23357	36	0.349	6	0.000503103	0.853532	14	0.268	3	0.000159406	0.330454	5	0.124	8	0.000960978	1.31206	32	0.364	6	0.000611748	0.794734	30	0.254	7	0.00107761	0.853532	45	0.268	2	9.33553e-05	0.288249	2	0.11
Rm-34255	Domon domain of stromal cell-derived receptor 2	pe	6	0.000535194	0.472312	41	0.168	7	0.000582449	0.874995	47	0.273	8	0.000423343	0.874995	40	0.273	5	0.000472696	0.472312	18	0.168	3	0.00032617	0.253141	14	0.098	3	0.000373072	0.324342	17	0.122	5	0.000149015	0.595879	10	0.203	3	0.000139997	0.253141	8	0.098	3	0.000136442	0.472312	4	0.168
Rm-34257	Domon domain of stromal cell-derived receptor 2	pe	2	0.000128735	0.235947	3	0.092	2	0.000325909	0.235947	8	0.092	2	0.000382712	0.235947	11	0.092	2	0.000517973	0.235947	6	0.092	0	0	0	0	0	2	0.000432854	0.235947	6	0.092	2	0.000195947	0.235947	4	0.092	2	0.000920438	0.235947	16	0.092	0	0	0	0	0
Rm-54223	dosage compensation regulatory complex protein	st	0	0	0	0	0	0	0	0	0	0	0	0	0	0	0	0	0	0	0	0	0	0	0	0	0	0	0	0	0	0	0	0	0	0	0	0	0	0	0	0	0	0	0	0	0
Rm-66131	double-stranded RNA-binding protein Staufen homolog 2-like	tm	0	0	0	0	0	3	3.86647e-05	0.183042	6	0.073	0	0	0	0	0	0	0	0	0	0	3	4.84596e-05	0.2218	4	0.087	2	3.42348e-05	0.135011	3	0.055	2	2.32464e-05	0.114295	3	0.047	0	0	0	0	0	0	0	0	0	0
Rm-75889	Drebrins	cs	0	0	0	0	0	2	5.21215e-05	0.122018	7	0.05	2	3.17952e-05	0.161449	5	0.065	0	0	0	0	0	2	2.79966e-05	0.129796	2	0.053	2	7.91141e-05	0.122018	6	0.05	5	4.47673e-05	0.355189	5	0.132	4	7.36012e-05	0.306171	7	0.116	0	0	0	0	0
Rm-66737	D-ribulose-5-phosphate 3-epimerase	met/carb	0	0	0	0	0	0	0	0	0	0	2	2.64358e-05	0.3122	2	0.118	0	0	0	0	0	0	0	0	0	0	0	0	0	0	0	0	0	0	0	0	0	0	0	0	0	0	0	0	0	0
Rm-77626	dsRNA-activated protein kinase inhibitor P58 contains TPR and DnaJ	imm	2	2.2764e-05	0.135011	3	0.055	3	7.20379e-05	0.216186	10	0.085	12	0.000178415	0.96336	29	0.293	7	0.000106858	0.455459	7	0.163	2	2.70861e-05	0.183042	2	0.073	0	0	0	0	0	6	0.00011261	0.595879	13	0.203	4	9.15527e-05	0.270574	9	0.104	4	7.9314e-05	0.399587	4	0.146
Rm-77627	dsRNA-activated protein kinase inhibitor P58 contains TPR and DnaJ	imm	2	2.2764e-05	0.135011	3	0.055	2	4.32227e-05	0.0990058	6	0.041	10	0.000123045	0.770109	20	0.248	6	9.15928e-05	0.3122	6	0.118	3	4.06292e-05	0.3122	3	0.118	0	0	0	0	0	7	6.92983e-05	0.595879	8	0.203	4	9.15527e-05	0.270574	9	0.104	3	5.94855e-05	0.264736	3	0.102
Rm-15174	D-Tyr-tRNA (Tyr) deacylase	ps	0	0	0	0	0	0	0	0	0	0	3	6.99861e-05	1.25424	4	0.353	0	0	0	0	0	0	0	0	0	0	0	0	0	0	0	0	0	0	0	0	0	0	0	0	0	0	0	0	0	0
Rm-83945	Dual oxidase and related animal heme peroxidases	detox/ox	0	0	0	0	0	0	0	0	0	0	0	0	0	0	0	0	0	0	0	0	0	0	0	0	0	2	9.4966e-05	0.122018	11	0.05	3	2.34489e-05	0.122018	4	0.05	0	0	0	0	0	4	0.000187866	0.16681	14	0.067
Rm-83946	Dual oxidase and related animal heme peroxidases	detox/ox	0	0	0	0	0	0	0	0	0	0	0	0	0	0	0	0	0	0	0	0	0	0	0	0	0	2	9.8348e-05	0.124605	11	0.051	3	2.4284e-05	0.124605	4	0.051	0	0	0	0	0	4	0.000194557	0.174898	14	0.07
Rm-8123	dual specificity mitogen-activated protein kinase kinase 1-like	st	0	0	0	0	0	0	0	0	0	0	5	5.37774e-05	0.402814	7	0.147	0	0	0	0	0	0	0	0	0	0	0	0	0	0	0	4	5.40843e-05	0.402814	5	0.147	0	0	0	0	0	0	0	0	0	0
Rm-25079	dynactin subunit	cs	0	0	0	0	0	4	0.000145034	0.333522	16	0.125	7	0.000209019	0.492794	27	0.174	3	7.68349e-05	0.333522	4	0.125	3	0.00011929	0.258925	7	0.1	0	0	0	0	0	5	8.71988e-05	0.520548	8	0.182	0	0	0	0	0	0	0	0	0	0
Rm-56833	dynactin subunit 3	cs	0	0	0	0	0	2	5.62582e-05	0.355189	3	0.132	2	3.20307e-05	0.355189	2	0.132	0	0	0	0	0	0	0	0	0	0	0	0	0	0	0	0	0	0	0	0	0	0	0	0	0	0	0	0	0	0
Rm-71825	Dynactin subunit p62	cs	0	0	0	0	0	2	1.5511e-05	0.129796	2	0.053	0	0	0	0	0	0	0	0	0	0	0	0	0	0	0	0	0	0	0	0	0	0	0	0	0	0	0	0	0	0	0	0	0	0	0
Rm-19133	dynamin-like 120 kDa protein mitochondrial isoform X2	met/energy	0	0	0	0	0	4	4.78955e-05	0.247383	8	0.096	4	4.09041e-05	0.282331	8	0.108	0	0	0	0	0	0	0	0	0	0	0	0	0	0	0	2	1.43981e-05	0.111732	2	0.046	0	0	0	0	0	0	0	0	0	0
Rm-55838	dynein light chain	cs	6	0.00260073	3.36516	62	0.64	7	0.00163275	3.36516	41	0.64	12	0.00214264	6.51623	63	0.876	5	0.00126583	1.1727	15	0.337	5	0.00119788	2.37287	16	0.528	7	0.00119886	2.28852	17	0.517	13	0.00239429	5.77641	50	0.831	6	0.00106846	1.47172	19	0.393	5	0.00328841	1.22843	30	0.348
Rm-13968	Dystroglycan	extmat	0	0	0	0	0	0	0	0	0	0	3	4.97378e-05	0.276439	7	0.106	2	7.05221e-05	0.2218	4	0.087	0	0	0	0	0	0	0	0	0	0	3	3.0013e-05	0.276439	3	0.106	0	0	0	0	0	0	0	0	0	0
Rm-1113	e3 ubiquitin ligase	prot	3	0.000193102	0.674943	6	0.224	4	0.000244432	1.21309	8	0.345	3	0.00013047	0.96336	5	0.293	3	0.00019424	0.96336	3	0.293	0	0	0	0	0	0	0	0	0	0	0	0	0	0	0	3	0.00038831	0.674943	9	0.224	2	0.000252301	0.674943	3	0.224
Rm-17539	e3 ubiquitin ligase	prot	0	0	0	0	0	0	0	0	0	0	0	0	0	0	0	0	0	0	0	0	0	0	0	0	0	0	0	0	0	0	0	0	0	0	0	0	0	0	0	0	0	0	0	0	0
Rm-43768	e3 ubiquitin ligase	prot	4	0.000432277	0.584893	11	0.2	2	0.000111924	0.402814	3	0.147	0	0	0	0	0	0	0	0	0	0	0	0	0	0	0	0	0	0	0	0	0	0	0	0	0	0	0	0	0	0	0	0	0	0	0
Rm-47111	E3 ubiquitin ligase Cullin 1 component	prot	8	8.85368e-05	0.291219	18	0.111	5	9.80626e-05	0.21899	21	0.086	0	0	0	0	0	0	0	0	0	0	6	0.000140462	0.185769	16	0.074	6	0.000281156	0.303167	34	0.115	5	9.54563e-05	0.258925	17	0.1	0	0	0	0	0	0	0	0	0	0
Rm-168178	E3 ubiquitin ligase Cullin 2 component	prot	2	9.34493e-06	0.0914403	2	0.038	4	3.10511e-05	0.135011	7	0.055	0	0	0	0	0	0	0	0	0	0	0	0	0	0	0	0	0	0	0	0	0	0	0	0	0	0	0	0	0	0	0	0	0	0	0
Rm-24244	E3 ubiquitin ligase, Cullin 2 component	nr	2	2.49998e-05	0.196741	3	0.078	0	0	0	0	0	0	0	0	0	0	0	0	0	0	0	2	7.4366e-05	0.0519619	5	0.022	3	5.60392e-05	0.285287	4	0.109	0	0	0	0	0	0	0	0	0	0	0	0	0	0	0
Rm-9068	E3 ubiquitin-protein ligase ARIH2 isoform X1	prot	2	3.88886e-05	0.153453	5	0.062	0	0	0	0	0	0	0	0	0	0	0	0	0	0	0	0	0	0	0	0	0	0	0	0	0	4	4.43942e-05	0.374042	5	0.138	0	0	0	0	0	0	0	0	0	0
Rm-46422	E3 ubiquitin-protein ligase CHIP-like	prot	2	0.000177776	0.315225	10	0.119	0	0	0	0	0	7	0.000172966	1.24905	12	0.352	6	0.000321883	0.807174	9	0.257	2	9.51884e-05	0.34586	3	0.129	0	0	0	0	0	3	0.000162356	0.315225	8	0.119	3	0.000214495	0.315225	9	0.119	3	0.000185821	0.435489	4	0.157
Rm-13751	e3 ubiquitin-protein ligase neurl1b	prot	0	0	0	0	0	2	2.39477e-05	0.137627	3	0.056	0	0	0	0	0	0	0	0	0	0	0	0	0	0	0	2	0.000183768	0.25603	13	0.099	2	2.87962e-05	0.161449	3	0.065	0	0	0	0	0	0	0	0	0	0
Rm-47539	e3 ubiquitin-protein ligase neurl1b	prot	0	0	0	0	0	2	2.39477e-05	0.137627	3	0.056	0	0	0	0	0	0	0	0	0	0	0	0	0	0	0	2	0.000183768	0.25603	13	0.099	2	2.87962e-05	0.161449	3	0.065	0	0	0	0	0	0	0	0	0	0
Rm-47538	E3 ubiquitin-protein ligase NEURL1B isoform X1	prot	0	0	0	0	0	0	0	0	0	0	0	0	0	0	0	0	0	0	0	0	0	0	0	0	0	2	0.000171414	0.235947	13	0.092	2	2.68604e-05	0.1508	3	0.061	0	0	0	0	0	0	0	0	0	0
Rm-56181	E3 ubiquitin-protein ligase NRDP1-like	prot	0	0	0	0	0	2	3.09543e-05	0.185769	2	0.074	0	0	0	0	0	0	0	0	0	0	0	0	0	0	0	0	0	0	0	0	0	0	0	0	0	0	0	0	0	0	0	0	0	0	0
Rm-68187	E3 ubiquitin-protein ligase RNF115/126	prot	0	0	0	0	0	0	0	0	0	0	3	3.28119e-05	0.276439	4	0.106	0	0	0	0	0	0	0	0	0	0	0	0	0	0	0	0	0	0	0	0	0	0	0	0	0	0	0	0	0	0
Rm-57530	E3 ubiquitin-protein ligase RNF13-like	prot	0	0	0	0	0	0	0	0	0	0	2	1.79107e-05	0.253141	2	0.098	0	0	0	0	0	0	0	0	0	0	0	0	0	0	0	0	0	0	0	0	0	0	0	0	0	0	0	0	0	0
Rm-2154	E3 ubiquitin-protein ligase TRIM71	prot	3	3.11851e-05	0.0715193	7	0.03	5	7.19003e-05	0.207814	17	0.082	0	0	0	0	0	0	0	0	0	0	2	5.56591e-05	0.0864257	7	0.036	0	0	0	0	0	0	0	0	0	0	0	0	0	0	0	0	0	0	0	0
Rm-163264	Ectonucleotide pyrophosphatase/phosphodiesterase family member 6	met/nuc	2	0.000109481	0.0764652	10	0.032	0	0	0	0	0	3	6.21358e-05	0.161449	7	0.065	2	8.8101e-05	0.0764652	4	0.032	0	0	0	0	0	0	0	0	0	0	0	0	0	0	0	0	0	0	0	0	2	0.000143044	0.318257	5	0.12
Rm-12438	Electron transfer flavoprotein alpha subunit	met/energy	11	0.00140548	0.967886	128	0.294	14	0.000458669	1.47742	44	0.394	18	0.000525256	2.11889	59	0.494	14	0.000751061	2.05492	34	0.485	8	0.00109747	0.741807	56	0.241	7	0.000295359	0.790606	16	0.253	12	0.000413649	1.83792	33	0.453	9	0.00061825	0.901078	42	0.279	5	0.000430395	0.552387	15	0.191
Rm-10611	electron transfer flavoprotein subunit beta-like	pm	5	0.000220533	0.972423	14	0.295	6	0.000403777	1.64241	27	0.422	8	0.000447011	0.845015	35	0.266	7	0.000538736	1.25944	17	0.354	3	0.000506065	0.577611	18	0.198	5	0.000211861	0.879317	8	0.274	10	0.000557456	1.59418	31	0.414	3	0.000380118	0.503142	18	0.177	6	0.000864423	0.721869	21	0.236
Rm-3241	Electron transfer flavoprotein ubiquinone oxidoreductase	met/energy	0	0	0	0	0	3	1.70397e-05	0.224616	3	0.088	4	3.88064e-05	0.294196	8	0.112	0	0	0	0	0	0	0	0	0	0	2	3.01749e-05	0.0839269	3	0.035	4	4.78091e-05	0.253141	7	0.098	3	4.01032e-05	0.279381	5	0.107	0	0	0	0	0
Rm-4385	Electron transfer flavoprotein ubiquinone oxidoreductase	met/energy	0	0	0	0	0	3	2.19233e-05	0.297179	3	0.113	4	4.99283e-05	0.393157	8	0.144	0	0	0	0	0	0	0	0	0	0	0	0	0	0	0	4	6.15111e-05	0.336596	7	0.126	3	5.15967e-05	0.374042	5	0.138	0	0	0	0	0
Rm-1229	Elongation factor 1 alpha	ps	0	0	0	0	0	4	4.60294e-05	0.321296	6	0.121	0	0	0	0	0	0	0	0	0	0	0	0	0	0	0	3	6.79263e-05	0.191242	5	0.076	0	0	0	0	0	0	0	0	0	0	0	0	0	0	0
Rm-23282	elongation factor 1 beta/delta chain	ps	10	0.000701861	1.48886	47	0.396	9	0.000666322	1.0893	47	0.32	16	0.000823317	1.65461	68	0.424	12	0.000690976	1.88403	23	0.46	0	0	0	0	0	0	0	0	0	0	9	0.000494374	1.07014	29	0.316	7	0.00124121	0.905461	62	0.28	0	0	0	0	0
Rm-12525	Elongation factor 1 gamma	ps	0	0	0	0	0	0	0	0	0	0	0	0	0	0	0	0	0	0	0	0	2	0.000197136	0.279381	5	0.107	0	0	0	0	0	0	0	0	0	0	0	0	0	0	0	0	0	0	0	0
Rm-12526	Elongation factor 1 gamma	ps	0	0	0	0	0	0	0	0	0	0	0	0	0	0	0	0	0	0	0	0	2	0.000195976	0.276439	5	0.106	0	0	0	0	0	0	0	0	0	0	0	0	0	0	0	0	0	0	0	0
Rm-17333	elongation factor 1-beta	ps	11	0.000777771	2.4435	45	0.537	8	0.000557893	1.96483	34	0.472	13	0.00112107	2.91742	80	0.593	16	0.00187765	3.94311	54	0.694	4	0.000462721	0.857804	15	0.269	5	0.000203401	1.5293	7	0.403	9	0.000986538	2.4435	50	0.537	9	0.000602439	2.4435	26	0.537	7	0.000541979	1.37137	12	0.375
Rm-23283	Elongation factor 1-delta	ps	7	0.000506783	1.09411	30	0.321	6	0.000609421	0.717908	38	0.235	12	0.000739605	1.25424	54	0.353	10	0.000713678	1.47742	21	0.394	0	0	0	0	0	0	0	0	0	0	6	0.000462825	0.702159	24	0.231	4	0.00104174	0.548817	46	0.19	0	0	0	0	0
Rm-7462	elongation factor 1-gamma-like	ps	16	0.00198877	1.48313	228	0.395	18	0.00242633	1.87078	293	0.458	9	0.000586992	0.778279	83	0.25	6	0.000614185	0.659587	35	0.22	8	0.000700569	0.396368	45	0.145	12	0.00212635	1.34963	145	0.371	23	0.00169279	2.46737	170	0.54	8	0.000760087	0.807174	65	0.257	4	0.000911741	0.380384	40	0.14
Rm-62124	elongation factor 2	ps	4	2.29742e-05	0.1508	6	0.061	5	3.27163e-05	0.193988	9	0.077	2	6.20903e-06	0.0447202	2	0.019	0	0	0	0	0	2	2.73362e-05	0.0592537	4	0.025	0	0	0	0	0	3	1.31134e-05	0.101539	3	0.042	0	0	0	0	0	0	0	0	0	0
Rm-62948	elongation factor Tu	ps	2	0.000950545	0.216186	69	0.085	3	0.000418511	0.358313	32	0.133	3	6.70163e-05	0.358313	6	0.133	0	0	0	0	0	2	9.83497e-05	0.258925	4	0.1	4	0.000416882	0.706082	18	0.232	4	0.00017299	0.595879	11	0.203	4	0.00103422	0.531088	56	0.185	0	0	0	0	0
Rm-10741	emp24/gp25L/p24 family of membrane trafficking	pe	0	0	0	0	0	2	0.000536517	0.559552	33	0.193	4	0.000333237	0.733804	24	0.239	3	0.000654594	0.733804	19	0.239	0	0	0	0	0	3	0.000316698	0.559552	11	0.193	4	0.000117298	0.749847	6	0.243	0	0	0	0	0	0	0	0	0	0
Rm-45211	emp24/gp25L/p24 family of membrane trafficking	pe	0	0	0	0	0	2	0.000344103	0.513561	20	0.18	3	0.000514279	0.513561	35	0.18	2	0.000583348	0.513561	16	0.18	0	0	0	0	0	0	0	0	0	0	4	0.00014482	0.513561	7	0.18	0	0	0	0	0	2	0.000142072	0.513561	3	0.18
Rm-75704	endocytosis/signaling protein ehd1	pe	0	0	0	0	0	4	6.41496e-05	0.330454	8	0.124	4	3.4241e-05	0.432188	5	0.156	0	0	0	0	0	2	0.000165826	0.1508	11	0.061	0	0	0	0	0	2	7.71374e-05	0.1508	8	0.061	0	0	0	0	0	0	0	0	0	0
Rm-76581	Endocytosis/signaling protein EHD1	st	8	0.000124906	0.581248	18	0.199	14	0.000355744	0.745822	54	0.242	21	0.000270058	1.74789	48	0.439	11	0.000265244	0.396368	19	0.145	5	0.000123851	0.207814	10	0.082	6	0.000443314	0.258925	38	0.1	15	0.000205963	1.07014	26	0.316	7	0.000148844	0.573983	16	0.197	8	0.000163198	0.361445	9	0.134
Rm-159813	endonuclease	met/nuc	0	0	0	0	0	0	0	0	0	0	0	0	0	0	0	0	0	0	0	0	0	0	0	0	0	0	0	0	0	0	0	0	0	0	0	0	0	0	0	0	0	0	0	0	0
Rm-41081	Endonuclease-reverse transcriptase	te	0	0	0	0	0	0	0	0	0	0	0	0	0	0	0	0	0	0	0	0	0	0	0	0	0	0	0	0	0	0	0	0	0	0	0	0	0	0	0	0	0	0	0	0	0
Rm-26565	Endoplasmic reticulum based factor for assembly of v atpase	pm	0	0	0	0	0	0	0	0	0	0	0	0	0	0	0	0	0	0	0	0	0	0	0	0	0	0	0	0	0	0	0	0	0	0	0	0	0	0	0	0	0	0	0	0	0
Rm-72068	endoplasmic reticulum chaperone sil1	pm	5	9.66266e-05	0.415794	11	0.151	10	0.000283541	0.853532	34	0.268	13	0.000441571	1.26464	62	0.355	8	0.000371112	0.636817	21	0.214	3	4.70343e-05	0.34586	3	0.129	0	0	0	0	0	7	0.000220613	0.462177	22	0.165	2	7.06571e-05	0.270574	6	0.104	2	9.18177e-05	0.158777	4	0.064
Rm-58156	Endoplasmic reticulum lectin 1	pe	0	0	0	0	0	3	3.68235e-05	0.247383	4	0.096	4	3.93104e-05	0.276439	5	0.106	0	0	0	0	0	0	0	0	0	0	0	0	0	0	0	2	2.21394e-05	0.270574	2	0.104	0	0	0	0	0	0	0	0	0	0
Rm-47222	Endoplasmic Reticulum Oxidoreductin 1	pm	0	0	0	0	0	0	0	0	0	0	0	0	0	0	0	0	0	0	0	0	0	0	0	0	0	0	0	0	0	0	0	0	0	0	0	0	0	0	0	0	0	0	0	0	0
Rm-23054	Endoplasmic reticulum protein 29	pm	17	0.00132125	2.59749	86	0.556	13	0.0012981	0.97697	89	0.296	19	0.0023418	2.11889	188	0.494	15	0.00200901	2.14775	65	0.498	3	0.000274205	0.315225	10	0.119	8	0.000697377	0.940886	27	0.288	23	0.00154338	3.54988	88	0.658	9	0.00477832	1.50611	232	0.399	6	0.000521906	0.782379	13	0.251
Rm-11266	endoplasmic reticulum resident protein 44 isoform X3	pm	5	8.27579e-05	0.396368	9	0.145	7	0.000148405	0.538155	17	0.187	11	0.000238573	0.823896	32	0.261	10	0.000351482	0.774189	19	0.249	0	0	0	0	0	0	0	0	0	0	9	0.000241434	0.686553	23	0.227	6	0.000110946	0.455459	9	0.163	2	4.80573e-05	0.158777	2	0.064
Rm-13129	endoplasmic reticulum-Golgi intermediate compartment protein 1-like	pm	0	0	0	0	0	3	6.00723e-05	0.253141	5	0.098	0	0	0	0	0	0	0	0	0	0	0	0	0	0	0	2	6.38277e-05	0.177606	3	0.071	2	2.88939e-05	0.1508	2	0.061	0	0	0	0	0	0	0	0	0	0
Rm-179793	Endosomal membrane EMP70	pe	0	0	0	0	0	0	0	0	0	0	2	1.04196e-05	0.129796	2	0.053	0	0	0	0	0	4	6.88109e-05	0.230269	6	0.09	0	0	0	0	0	2	1.46707e-05	0.191242	2	0.076	0	0	0	0	0	0	0	0	0	0
Rm-82706	endosomal membrane protein EMP70	pe	0	0	0	0	0	0	0	0	0	0	0	0	0	0	0	0	0	0	0	0	0	0	0	0	0	0	0	0	0	0	2	2.09943e-05	0.106624	3	0.044	0	0	0	0	0	0	0	0	0	0
Rm-52213	enhancer of mRNA-decapping protein 4	tm	7	4.87615e-05	0.233105	16	0.091	6	2.31462e-05	0.2218	8	0.087	2	4.94188e-06	0.0519619	2	0.022	0	0	0	0	0	2	1.08787e-05	0.0690548	2	0.029	0	0	0	0	0	4	2.43534e-05	0.142878	7	0.058	3	1.63425e-05	0.0789467	4	0.033	0	0	0	0	0
Rm-19039	Enolase	met/carb	18	0.00156558	2.57273	182	0.553	17	0.00067782	2.19889	83	0.505	20	0.000502159	2.68978	72	0.567	14	0.000692222	2.31894	40	0.521	4	0.00118218	0.25603	77	0.099	11	0.00227049	0.909853	157	0.281	21	0.000844513	3.18794	86	0.622	17	0.00207576	2.58922	180	0.555	10	0.000449568	1.47742	20	0.394
Rm-67281	Enolase-phosphatase E-1	met/aa	2	0.000179678	0.3122	9	0.118	3	9.47664e-05	0.559552	5	0.193	4	9.71198e-05	0.874995	6	0.273	3	0.000120491	0.559552	3	0.193	0	0	0	0	0	0	0	0	0	0	0	0	0	0	0	2	5.35281e-05	0.636817	2	0.214	0	0	0	0	0
Rm-67282	Enolase-phosphatase E-1	met/aa	2	0.000133863	0.224616	9	0.088	5	9.8844e-05	0.990673	7	0.299	5	8.44156e-05	0.832314	7	0.263	4	0.000119691	0.595879	4	0.203	2	0.000212373	0.455459	8	0.163	3	0.000300066	0.815516	12	0.259	0	0	0	0	0	2	3.98795e-05	0.442115	2	0.159	0	0	0	0	0
Rm-59844	enoyl-CoA delta isomerase 2 mitochondrial-like	met/energy	0	0	0	0	0	6	6.93012e-05	0.853532	7	0.268	5	0.00010146	0.352073	12	0.131	3	8.39174e-05	0.235947	4	0.092	3	0.000111674	0.538155	6	0.187	4	8.7659e-05	0.425608	5	0.154	3	5.9523e-05	0.213389	5	0.084	2	4.19403e-05	0.253141	3	0.098	0	0	0	0	0
Rm-59845	enoyl-CoA delta isomerase 2 mitochondrial-like	met/energy	2	0.000118953	0.191242	13	0.076	7	0.000147678	0.534617	17	0.186	8	0.000148377	0.492794	20	0.174	5	0.000147267	0.380384	8	0.14	3	9.79881e-05	0.458814	6	0.164	6	0.000307666	0.485936	20	0.172	7	0.000167131	0.355189	16	0.132	3	0.000122669	0.327394	10	0.123	0	0	0	0	0
Rm-19009	Enoyl-CoA hydratase	met/lipd	6	0.000171866	0.465548	18	0.166	7	0.000181292	0.538155	20	0.187	8	0.000154829	0.538155	20	0.187	3	9.60436e-05	0.193988	5	0.077	3	0.000187455	0.374042	11	0.138	2	0.000353147	0.1324	22	0.054	4	7.6299e-05	0.250259	7	0.097	3	0.000140802	0.207814	11	0.082	0	0	0	0	0
Rm-19010	Enoyl-CoA hydratase	met/lipd	6	0.000171866	0.465548	18	0.166	7	0.000181292	0.538155	20	0.187	8	0.000154829	0.538155	20	0.187	3	9.60436e-05	0.193988	5	0.077	3	0.000187455	0.374042	11	0.138	2	0.000353147	0.1324	22	0.054	4	7.6299e-05	0.250259	7	0.097	3	0.000140802	0.207814	11	0.082	0	0	0	0	0
Rm-65978	Enoyl-CoA hydratase	met/lipd	2	0.00036296	0.355189	14	0.132	2	0.000196904	0.614359	8	0.208	2	8.40806e-05	0.355189	4	0.132	0	0	0	0	0	0	0	0	0	0	0	0	0	0	0	0	0	0	0	0	0	0	0	0	0	0	0	0	0	0
Rm-55834	enoyl-CoA hydratase mitochondrial-like	met/energy	9	0.000413376	1.23357	32	0.349	9	0.000993375	1.26986	81	0.356	11	0.000502738	1.25424	48	0.353	11	0.00075366	1.50035	29	0.398	4	0.00034584	0.386756	15	0.142	6	0.00128134	0.386756	59	0.142	9	0.000442406	0.95434	30	0.291	13	0.00148934	2.25087	86	0.512	11	0.00114772	1.06538	34	0.315
Rm-55835	enoyl-CoA hydratase mitochondrial-like	met/energy	9	0.000413376	1.23357	32	0.349	9	0.000993375	1.26986	81	0.356	11	0.000502738	1.25424	48	0.353	11	0.00075366	1.50035	29	0.398	4	0.00034584	0.386756	15	0.142	6	0.00128134	0.386756	59	0.142	9	0.000442406	0.95434	30	0.291	13	0.00148934	2.25087	86	0.512	11	0.00114772	1.06538	34	0.315
Rm-18186	Enoyl-CoA isomerase	met/lipd	0	0	0	0	0	0	0	0	0	0	0	0	0	0	0	0	0	0	0	0	0	0	0	0	0	0	0	0	0	0	2	5.49915e-05	0.185769	4	0.074	0	0	0	0	0	2	6.29395e-05	0.306171	2	0.116
Rm-26269	Enoyl-CoA isomerase	met/lipd	3	0.000107005	0.648162	9	0.217	3	5.64373e-05	0.573983	5	0.197	0	0	0	0	0	0	0	0	0	0	0	0	0	0	0	2	0.000119931	0.330454	6	0.124	2	2.71455e-05	0.291219	2	0.111	2	3.18782e-05	0.273503	2	0.105	2	9.32066e-05	0.183042	3	0.073
Rm-138302	enterotoxin	s/	0	0	0	0	0	2	2.10968e-05	0.244515	2	0.095	0	0	0	0	0	0	0	0	0	0	0	0	0	0	0	0	0	0	0	0	0	0	0	0	0	0	0	0	0	0	0	0	0	0	0
Rm-144470	Enzymes that catalyze nonsubstrate specific conversions of nucleoside diphosphates to nucleoside triphosphates	st	15	0.00226665	4.70164	102	0.756	16	0.00185652	3.96592	88	0.696	19	0.00227018	5.19441	126	0.792	12	0.00272707	2.16228	61	0.5	2	0.000118986	0.548817	3	0.19	7	0.000410954	1.6485	11	0.423	20	0.00233387	5.19441	92	0.792	12	0.00449843	2.9355	151	0.595	10	0.0022647	2.16228	39	0.5
Rm-3921	Enzymes that catalyze nonsubstrate specific conversions of nucleoside diphosphates to nucleoside triphosphates	st	0	0	0	0	0	0	0	0	0	0	0	0	0	0	0	2	8.20831e-05	0.352073	2	0.131	2	7.28217e-05	0.475707	2	0.169	0	0	0	0	0	0	0	0	0	0	0	0	0	0	0	0	0	0	0	0
Rm-144469	Enzymes that catalyze nonsubstrate specific conversions of nucleoside diphosphates to nucleoside triphosphates - probable fragment	st	4	0.000595164	3.79733	11	0.681	3	0.000719126	3.79733	14	0.681	4	0.00149152	3.79733	34	0.681	2	0.00185044	1.7227	17	0.435	0	0	0	0	0	0	0	0	0	0	5	0.00148238	3.79733	24	0.681	0	0	0	0	0	2	0.000282772	1.7227	2	0.435
Rm-16202	epithelial chloride channel protein	tr	2	7.64238e-06	0.0543869	2	0.023	12	0.000159619	0.415794	44	0.151	18	0.000154908	0.538155	50	0.187	13	0.000169123	0.448772	22	0.161	8	0.000163681	0.336596	24	0.126	13	0.000507507	0.432188	79	0.156	19	0.000327163	0.541701	75	0.188	16	0.000635215	0.552387	124	0.191	5	4.99264e-05	0.137627	5	0.056
Rm-179375	ER degradation-enhancing alpha-mannosidase-like 2	met/carb	0	0	0	0	0	0	0	0	0	0	0	0	0	0	0	0	0	0	0	0	0	0	0	0	0	0	0	0	0	0	3	2.22667e-05	0.0939563	5	0.039	0	0	0	0	0	0	0	0	0	0
Rm-179376	ER degradation-enhancing alpha-mannosidase-like 2	met/carb	0	0	0	0	0	0	0	0	0	0	0	0	0	0	0	0	0	0	0	0	0	0	0	0	0	0	0	0	0	0	2	2.23133e-05	0.0690548	4	0.029	0	0	0	0	0	0	0	0	0	0
Rm-178409	ER degradation-enhancing alpha-mannosidase-like protein 2	met/carb	0	0	0	0	0	0	0	0	0	0	0	0	0	0	0	0	0	0	0	0	0	0	0	0	0	0	0	0	0	0	0	0	0	0	0	0	0	0	0	0	0	0	0	0	0
Rm-14037	ER lumen protein retaining receptor-like	st	0	0	0	0	0	0	0	0	0	0	0	0	0	0	0	0	0	0	0	0	0	0	0	0	0	2	0.000177634	0.270574	6	0.104	0	0	0	0	0	0	0	0	0	0	0	0	0	0	0
Rm-43105	er protein with keel retention signal	pe	4	0.000172838	0.531088	5	0.185	3	0.000196904	0.563148	6	0.194	3	0.000196188	0.531088	7	0.185	3	0.000417256	0.531088	6	0.185	0	0	0	0	0	0	0	0	0	0	2	0.000118385	0.185769	3	0.074	0	0	0	0	0	0	0	0	0	0
Rm-43169	er protein with keel retention signal	pe	4	0.000101448	0.285287	5	0.109	5	0.000173361	0.713957	9	0.234	6	0.000164505	1.49459	10	0.397	5	0.000408185	1.11836	10	0.326	0	0	0	0	0	0	0	0	0	0	5	0.000162135	0.845015	7	0.266	0	0	0	0	0	2	0.000106039	0.713957	2	0.234
Rm-8671	ER-Golgi vesicle-tethering protein p115	pe	2	1.6519e-05	0.124605	4	0.051	5	2.35239e-05	0.224616	6	0.088	2	6.69668e-06	0.0543869	2	0.023	0	0	0	0	0	0	0	0	0	0	0	0	0	0	0	3	2.82866e-05	0.0889301	6	0.037	2	1.10727e-05	0.0715193	2	0.03	0	0	0	0	0
Rm-102154	E-selectin isoform X3	s/	0	0	0	0	0	0	0	0	0	0	0	0	0	0	0	0	0	0	0	0	0	0	0	0	0	0	0	0	0	0	2	1.86107e-05	0.0939563	2	0.039	0	0	0	0	0	0	0	0	0	0
Rm-20264	Eukaryotic aspartyl protease	pm/protease	0	0	0	0	0	0	0	0	0	0	0	0	0	0	0	0	0	0	0	0	0	0	0	0	0	0	0	0	0	0	0	0	0	0	0	0	0	0	0	0	9	0.00065562	1.1928	25	0.341
Rm-27084	eukaryotic translation initiation factor 2 alpha kinase	ps	0	0	0	0	0	0	0	0	0	0	2	2.88735e-05	0.137627	6	0.056	0	0	0	0	0	0	0	0	0	0	2	1.99567e-05	0.109175	2	0.045	3	2.71023e-05	0.169499	4	0.068	2	3.18275e-05	0.104079	4	0.043	0	0	0	0	0
Rm-13092	eukaryotic translation initiation factor 2 subunit 2 beta	ps	2	3.27483e-05	0.188502	2	0.075	2	6.21801e-05	0.129796	4	0.053	3	6.63794e-05	0.199499	5	0.079	0	0	0	0	0	0	0	0	0	0	0	0	0	0	0	3	5.60769e-05	0.188502	3	0.075	0	0	0	0	0	0	0	0	0	0
Rm-13227	eukaryotic translation initiation factor 2 subunit 2-like	ps	3	4.76592e-05	0.276439	3	0.106	4	0.00015082	0.552387	10	0.191	5	0.000193206	0.648162	15	0.217	3	9.58801e-05	0.538155	3	0.187	0	0	0	0	0	2	5.34161e-05	0.422329	2	0.153	5	0.000108813	0.633052	6	0.213	2	0.000170379	0.205036	8	0.081	0	0	0	0	0
Rm-62127	eukaryotic translation initiation factor 2 subunit 3	ps	7	0.00019606	0.559552	24	0.193	9	0.000186132	0.774189	24	0.249	3	4.63639e-05	0.116863	7	0.048	2	3.28692e-05	0.0889301	2	0.037	3	7.29014e-05	0.129796	5	0.053	0	0	0	0	0	9	0.000111908	0.402814	12	0.147	3	9.85644e-05	0.129796	9	0.053	2	8.53884e-05	0.0889301	4	0.037
Rm-25949	eukaryotic translation initiation factor 2A	ps	0	0	0	0	0	5	4.19085e-05	0.386756	7	0.142	0	0	0	0	0	0	0	0	0	0	0	0	0	0	0	2	3.1806e-05	0.106624	3	0.044	0	0	0	0	0	2	1.69084e-05	0.119438	2	0.049	0	0	0	0	0
Rm-33168	eukaryotic translation initiation factor 2-alpha kinase 3-like	ps	0	0	0	0	0	0	0	0	0	0	2	6.22819e-06	0.0839269	2	0.035	0	0	0	0	0	0	0	0	0	0	0	0	0	0	0	0	0	0	0	0	0	0	0	0	0	0	0	0	0	0
Rm-53204	Eukaryotic translation initiation factor 3 subunit 10	ps	3	2.49886e-05	0.153453	5	0.062	2	9.48933e-06	0.0990058	2	0.041	2	1.21562e-05	0.0641431	3	0.027	0	0	0	0	0	0	0	0	0	0	0	0	0	0	0	3	3.42317e-05	0.0889301	6	0.037	0	0	0	0	0	0	0	0	0	0
Rm-6609	eukaryotic translation initiation factor 3 subunit A	ps	9	0.000139024	0.261828	41	0.101	10	0.000103012	0.261828	32	0.101	14	7.97276e-05	0.448772	29	0.161	9	9.55027e-05	0.336596	14	0.126	2	1.21039e-05	0.0889301	2	0.037	6	7.41081e-05	0.207814	13	0.082	8	9.29012e-05	0.196741	24	0.078	4	1.8183e-05	0.1324	4	0.054	0	0	0	0	0
Rm-75117	Eukaryotic translation initiation factor 3 subunit B-like Protein	ps	6	0.000155988	0.30017	30	0.114	9	0.000177707	0.492794	36	0.174	7	4.21574e-05	0.377209	10	0.139	2	3.13814e-05	0.023293	3	0.01	4	0.000176324	0.137627	19	0.056	7	0.000262245	0.30017	30	0.114	12	0.000130586	0.786488	22	0.252	5	5.57647e-05	0.386756	8	0.142	0	0	0	0	0
Rm-66741	eukaryotic translation initiation factor 3 subunit C	ps	10	0.000147262	0.352073	37	0.131	10	0.00010202	0.406048	27	0.148	13	7.09934e-05	0.435489	22	0.157	5	4.80423e-05	0.235947	6	0.092	2	7.81398e-05	0.081434	11	0.034	3	0.000113751	0.101539	17	0.042	9	7.26967e-05	0.224616	16	0.088	5	5.33569e-05	0.233105	10	0.091	0	0	0	0	0
Rm-4908	Eukaryotic translation initiation factor 3 subunit D-1-like Protein	ps	7	0.000139043	0.482518	20	0.171	6	0.000178203	0.396368	27	0.145	10	0.00011837	0.555966	21	0.192	5	8.39174e-05	0.261828	6	0.101	4	0.000111674	0.207814	9	0.082	6	0.000140254	0.422329	12	0.153	11	0.000174601	0.588547	22	0.201	4	0.000149121	0.213389	16	0.084	0	0	0	0	0
Rm-12074	eukaryotic translation initiation factor 3 subunit E isoform X3	ps	6	8.52352e-05	0.570363	10	0.196	11	0.000234666	0.999862	29	0.301	7	0.000131304	0.563148	19	0.194	3	8.57375e-05	0.342765	5	0.128	3	6.0851e-05	0.169499	4	0.068	3	4.2989e-05	0.207814	3	0.082	8	0.000126493	0.531088	13	0.185	2	3.428e-05	0.104079	3	0.043	2	6.68194e-05	0.227439	3	0.089
Rm-17221	Eukaryotic translation initiation factor 3 subunit F	ps	4	0.000706661	0.399587	53	0.146	8	0.000518981	1.39332	41	0.379	6	0.000345932	0.761976	32	0.246	5	0.000482825	0.706082	18	0.232	2	4.75942e-05	0.448772	2	0.161	0	0	0	0	0	6	0.000243534	1.02768	16	0.307	5	0.000732858	0.651962	41	0.218	0	0	0	0	0
Rm-44387	eukaryotic translation initiation factor 3 subunit H-like	ps	2	0.000230586	0.355189	21	0.132	5	0.000114667	0.940886	11	0.288	3	3.56106e-05	0.520548	4	0.182	2	4.418e-05	0.393157	2	0.144	0	0	0	0	0	0	0	0	0	0	4	7.5209e-05	0.520548	6	0.182	2	8.83214e-05	0.3122	6	0.118	3	0.000143465	0.492794	5	0.174
Rm-41715	eukaryotic translation initiation factor 3 subunit I	ps	5	0.000172306	0.552387	15	0.191	4	9.81488e-05	0.61808	9	0.209	3	5.58812e-05	0.475707	6	0.169	3	0.000115548	0.336596	5	0.126	3	0.000246025	0.552387	12	0.191	3	0.000270367	0.455459	14	0.163	4	0.00011802	0.496236	9	0.175	3	6.15985e-05	0.318257	4	0.12	0	0	0	0	0
Rm-67096	Eukaryotic translation initiation factor 3 subunit J	ps	0	0	0	0	0	2	0.00010872	0.402814	5	0.147	4	0.000185699	0.402814	10	0.147	3	0.000276464	0.402814	6	0.147	0	0	0	0	0	0	0	0	0	0	0	0	0	0	0	0	0	0	0	0	0	0	0	0	0
Rm-12878	Eukaryotic translation initiation factor 3 subunit K	ps	3	6.4927e-05	0.61808	4	0.209	5	0.000154098	0.862087	10	0.27	8	0.000236888	1.51189	18	0.4	2	0.000130619	0.406048	4	0.148	5	0.000231763	0.807174	8	0.257	7	0.000955103	1.2751	35	0.357	3	7.4119e-05	0.492794	4	0.174	3	8.70414e-05	0.682674	4	0.226	0	0	0	0	0
Rm-3358	Eukaryotic translation initiation factor 3 subunit K	ps	0	0	0	0	0	3	0.000115395	0.438799	7	0.158	4	0.000197101	0.710015	14	0.233	0	0	0	0	0	4	0.000216941	0.51705	7	0.181	3	0.000671428	0.468926	23	0.167	0	0	0	0	0	2	4.6557e-05	0.438799	2	0.158	0	0	0	0	0
Rm-17696	Eukaryotic translation initiation factor 3 subunit L	ps	3	0.00011165	0.172195	16	0.069	8	0.000145745	0.465548	22	0.166	5	2.82888e-05	0.282331	5	0.108	2	2.8077e-05	0.114295	2	0.047	4	9.96365e-05	0.364583	8	0.135	3	0.000129047	0.224616	11	0.088	6	7.16946e-05	0.399587	9	0.146	2	2.80648e-05	0.119438	3	0.049	0	0	0	0	0
Rm-78472	Eukaryotic translation initiation factor 3 subunit M	ps	5	0.00020673	0.663413	17	0.221	12	0.000738869	1.83792	64	0.453	15	0.000680313	1.96483	69	0.472	11	0.00048929	1.47742	20	0.394	3	0.000151929	0.402814	7	0.147	6	0.000531551	0.823896	26	0.261	4	6.94111e-05	0.261828	5	0.101	4	0.000244538	0.603245	15	0.205	3	0.000158886	0.499685	5	0.176
Rm-71901	eukaryotic translation initiation factor 4 gamma partial	ps	4	0.000109308	0.422329	13	0.153	10	0.000183599	0.807174	23	0.257	9	0.000122712	0.892344	18	0.277	5	0.000169158	0.506607	10	0.178	3	0.000135065	0.114295	9	0.047	2	0.000395808	0.114295	28	0.047	6	0.000172777	0.778279	18	0.25	5	0.00010145	0.610646	9	0.207	0	0	0	0	0
Rm-27203	Eukaryotic translation initiation factor 4E binding protein 2	ps	2	0.000207406	0.577611	7	0.198	0	0	0	0	0	4	9.60921e-05	1.73527	4	0.437	0	0	0	0	0	0	0	0	0	0	0	0	0	0	0	0	0	0	0	0	0	0	0	0	0	0	0	0	0	0
Rm-2198	eukaryotic translation initiation factor 4h	ps	2	6.78782e-05	0.552387	2	0.191	0	0	0	0	0	0	0	0	0	0	0	0	0	0	0	0	0	0	0	0	0	0	0	0	0	3	0.000116232	0.836538	3	0.264	0	0	0	0	0	0	0	0	0	0
Rm-34033	eukaryotic translation initiation factor 4h	ps	0	0	0	0	0	0	0	0	0	0	0	0	0	0	0	0	0	0	0	0	0	0	0	0	0	0	0	0	0	0	0	0	0	0	0	0	0	0	0	0	0	0	0	0	0
Rm-65146	eukaryotic translation initiation factor 5B	ps	9	0.000103943	0.2218	36	0.087	6	2.467e-05	0.142878	9	0.058	2	4.68198e-06	0.0447202	2	0.019	2	1.7426e-05	0.081434	3	0.034	3	1.54598e-05	0.0889301	3	0.037	3	4.85413e-05	0.0839269	10	0.035	11	7.91061e-05	0.367729	24	0.136	0	0	0	0	0	0	0	0	0	0
Rm-42235	Eukaryotic-type DNA primase catalytic (small) subunit	nr	0	0	0	0	0	0	0	0	0	0	0	0	0	0	0	2	3.6548e-05	0.244515	2	0.095	0	0	0	0	0	0	0	0	0	0	0	0	0	0	0	0	0	0	0	0	0	0	0	0	0
Rm-62712	Exocyst complex subunit Sec8	pe	0	0	0	0	0	4	3.60189e-05	0.156112	10	0.063	0	0	0	0	0	0	0	0	0	0	0	0	0	0	0	3	6.37844e-05	0.135011	10	0.055	3	2.16557e-05	0.0914403	5	0.038	0	0	0	0	0	0	0	0	0	0
Rm-62880	Exocyst complex subunit Sec8	pe	0	0	0	0	0	2	4.32982e-05	0.169499	7	0.068	0	0	0	0	0	0	0	0	0	0	0	0	0	0	0	2	9.8582e-05	0.156112	9	0.063	0	0	0	0	0	0	0	0	0	0	0	0	0	0	0
Rm-43932	Exocyst component protein	pe	0	0	0	0	0	0	0	0	0	0	0	0	0	0	0	2	6.47466e-05	0.415794	2	0.151	0	0	0	0	0	0	0	0	0	0	3	5.511e-05	0.442115	3	0.159	0	0	0	0	0	0	0	0	0	0
Rm-9647	Exocyst subunit - Sec10p	pe	0	0	0	0	0	3	2.49596e-05	0.127197	5	0.052	0	0	0	0	0	0	0	0	0	0	0	0	0	0	0	0	0	0	0	0	0	0	0	0	0	0	0	0	0	0	0	0	0	0	0
Rm-64211	exodeoxyribonuclease-like	met/nuc	2	8.46074e-05	0.177606	8	0.071	4	7.02828e-05	0.422329	7	0.153	2	1.71496e-05	0.177606	2	0.071	2	6.38295e-05	0.282331	3	0.108	0	0	0	0	0	3	0.000142241	0.191242	8	0.076	0	0	0	0	0	0	0	0	0	0	0	0	0	0	0
Rm-70355	Exon-exon junction complex Magoh component	tm	0	0	0	0	0	0	0	0	0	0	2	6.17735e-05	0.479108	3	0.17	0	0	0	0	0	0	0	0	0	0	0	0	0	0	0	0	0	0	0	0	0	0	0	0	0	0	0	0	0	0
Rm-161297	exonuclease	met/nuc	0	0	0	0	0	2	2.79076e-05	0.276439	2	0.106	2	2.38339e-05	0.3122	2	0.118	0	0	0	0	0	0	0	0	0	0	0	0	0	0	0	0	0	0	0	0	0	0	0	0	0	0	0	0	0	0
Rm-7989	exonuclease mut-7 homolog	met/nuc	2	1.257e-05	0.145513	2	0.059	0	0	0	0	0	0	0	0	0	0	0	0	0	0	0	0	0	0	0	0	0	0	0	0	0	0	0	0	0	0	0	0	0	0	0	0	0	0	0	0
Rm-161296	exoribonuclease 3	met/nuc	0	0	0	0	0	0	0	0	0	0	2	5.45388e-05	0.862087	2	0.27	0	0	0	0	0	0	0	0	0	0	0	0	0	0	0	0	0	0	0	0	0	0	0	0	0	0	0	0	0	0
Rm-70265	Exosomal 3'-5' exoribonuclease complex subunit Rrp4	met/nuc	2	0.000104064	0.303167	8	0.115	0	0	0	0	0	2	3.16401e-05	0.202264	3	0.08	0	0	0	0	0	0	0	0	0	0	0	0	0	0	0	0	0	0	0	0	2	0.000104632	0.303167	6	0.115	0	0	0	0	0
Rm-45549	Exosome 3'-5' exoribonuclease complex subunit PM/SCL-100 (Rrp6)	met/nuc	0	0	0	0	0	0	0	0	0	0	0	0	0	0	0	0	0	0	0	0	0	0	0	0	0	2	1.48203e-05	0.0641431	2	0.027	2	1.00634e-05	0.0616956	2	0.026	0	0	0	0	0	0	0	0	0	0
Rm-23666	exosome complex component MTR3-like	pe	0	0	0	0	0	0	0	0	0	0	3	4.26324e-05	0.415794	4	0.151	0	0	0	0	0	0	0	0	0	0	0	0	0	0	0	0	0	0	0	0	0	0	0	0	0	0	0	0	0	0
Rm-72916	exosome complex component MTR3-like	pe	0	0	0	0	0	0	0	0	0	0	3	4.26324e-05	0.415794	4	0.151	0	0	0	0	0	0	0	0	0	0	0	0	0	0	0	0	0	0	0	0	0	0	0	0	0	0	0	0	0	0
Rm-14944	Exosome complex protein LRP1	pe	0	0	0	0	0	0	0	0	0	0	2	8.23646e-05	0.169499	4	0.068	0	0	0	0	0	0	0	0	0	0	0	0	0	0	0	0	0	0	0	0	0	0	0	0	0	0	0	0	0	0
Rm-59119	extracellular matrix protein slit	extmat	0	0	0	0	0	0	0	0	0	0	2	1.76667e-05	0.164126	3	0.066	0	0	0	0	0	0	0	0	0	0	0	0	0	0	0	0	0	0	0	0	0	0	0	0	0	0	0	0	0	0
Rm-82517	Extracellular matrix protein slit contains leucine-rich and EGF-like repeats	extmat	3	5.50634e-05	0.3122	5	0.118	0	0	0	0	0	6	0.000142863	0.442115	16	0.159	3	8.86207e-05	0.241652	4	0.094	0	0	0	0	0	0	0	0	0	0	3	5.02872e-05	0.442115	4	0.159	2	4.4291e-05	0.241652	3	0.094	6	0.000661886	0.606941	23	0.206
Rm-82518	Extracellular matrix protein slit contains leucine-rich and EGF-like repeats	st	4	8.86244e-05	0.465548	8	0.166	0	0	0	0	0	8	0.00018862	0.682674	21	0.226	4	8.91467e-05	0.386756	4	0.142	0	0	0	0	0	0	0	0	0	0	3	3.79393e-05	0.506607	3	0.178	2	4.45538e-05	0.270574	3	0.104	9	0.000868453	0.849269	30	0.267
Rm-48528	extracellular matrix-associated peroxidase	extmat	0	0	0	0	0	0	0	0	0	0	2	3.40101e-05	0.261828	3	0.101	0	0	0	0	0	0	0	0	0	0	0	0	0	0	0	0	0	0	0	0	0	0	0	0	0	0	0	0	0	0
Rm-69080	Extracellular protein SEL-1	extmat	3	3.74078e-05	0.224616	5	0.088	4	3.55137e-05	0.458814	5	0.164	3	3.03297e-05	0.318257	5	0.12	2	3.01026e-05	0.081434	2	0.034	0	0	0	0	0	4	0.000150935	0.44544	12	0.16	3	6.83261e-05	0.324342	8	0.122	0	0	0	0	0	0	0	0	0	0
Rm-10851	F0F1-type ATP synthase alpha subunit	met/energy	24	0.00109645	2.40408	163	0.532	26	0.00150072	1.90402	235	0.463	25	0.000430856	1.58821	79	0.413	15	0.000636033	1.2182	47	0.346	11	0.00260525	0.358313	217	0.133	16	0.00257841	0.892344	228	0.277	28	0.00106738	2.06196	139	0.486	18	0.0015691	1.44906	174	0.389	8	0.000263666	0.61808	15	0.209
Rm-26900	F0F1-type ATP synthase alpha subunit	met/energy	21	0.000641345	1.83139	95	0.452	21	0.00139079	1.36592	217	0.374	19	0.000295574	1.11349	54	0.325	16	0.000665497	1.33884	49	0.369	9	0.00265082	0.342765	220	0.128	10	0.00217914	0.51705	192	0.181	26	0.00097876	1.5704	127	0.41	12	0.0010046	0.836538	111	0.264	4	8.82064e-05	0.25603	5	0.099
Rm-6164	F0F1-type ATP synthase beta subunit	met/energy	29	0.0111932	2.40408	1667	0.532	31	0.00675705	3.05509	1060	0.608	44	0.00720794	4.236	1324	0.719	32	0.00719992	3.33511	533	0.637	11	0.00231294	1.16272	193	0.335	22	0.0036236	2.19889	321	0.505	44	0.00358731	4.33335	468	0.727	30	0.00809243	3.20727	899	0.624	29	0.00373732	2.7325	213	0.572
Rm-6165	F0F1-type ATP synthase beta subunit	met/energy	15	0.00709068	2.80189	547	0.58	17	0.00524256	2.26588	426	0.514	25	0.00405689	4.35797	386	0.729	17	0.00432903	2.86367	166	0.587	5	0.00168893	0.65577	73	0.219	14	0.00353047	2.39625	162	0.531	23	0.00322598	3.52898	218	0.656	15	0.00771586	2.80189	444	0.58	15	0.00392935	2.42768	116	0.535
Rm-69883	F0F1-type ATP synthase gamma subunit	met/energy	11	0.00098955	1.11349	88	0.325	16	0.00109958	1.89068	103	0.461	13	0.000309984	1.69774	34	0.431	10	0.000475069	1.23357	21	0.349	5	0.000682375	0.766038	34	0.247	7	0.001588	1.14289	84	0.331	13	0.000397943	1.95121	31	0.47	8	0.00254767	1.5704	169	0.41	3	0.000646457	0.172195	22	0.069
Rm-52269	F-actin capping protein beta subunit	cs	4	0.000161731	0.361445	12	0.134	6	0.000204723	0.927525	16	0.285	9	0.000163912	1.25944	15	0.354	6	0.000352483	1.1677	13	0.336	3	0.000865974	0.581248	36	0.199	3	0.000317218	0.541701	14	0.188	5	0.0003231	1.09411	21	0.321	5	0.000216818	0.757924	12	0.245	3	0.000176094	0.294196	5	0.112
Rm-143641	F-actin-capping protein subunit alpha-like	cs	3	0.000134939	0.581248	6	0.199	7	0.000298914	3.23643	14	0.627	6	0.000364687	2.48337	20	0.542	4	0.000271468	1.4322	6	0.386	0	0	0	0	0	0	0	0	0	0	2	7.70213e-05	0.840772	3	0.265	3	0.000331649	1.20293	11	0.343	4	0.000293844	0.918669	5	0.283
Rm-67921	factor VIII intron 22 protein-like	uc	0	0	0	0	0	0	0	0	0	0	0	0	0	0	0	0	0	0	0	0	0	0	0	0	0	0	0	0	0	0	2	0.000131134	0.342765	6	0.128	0	0	0	0	0	0	0	0	0	0
Rm-44714	FAD-dependent sulfhydryl oxidase/quiescin	nr	0	0	0	0	0	0	0	0	0	0	0	0	0	0	0	0	0	0	0	0	2	3.43463e-05	0.191242	3	0.076	0	0	0	0	0	2	1.46455e-05	0.238797	2	0.093	0	0	0	0	0	0	0	0	0	0
Rm-44715	FAD-dependent sulfhydryl oxidase/quiescin	nr	0	0	0	0	0	0	0	0	0	0	0	0	0	0	0	0	0	0	0	0	2	5.61505e-05	0.330454	3	0.124	0	0	0	0	0	2	2.39429e-05	0.419058	2	0.152	0	0	0	0	0	0	0	0	0	0
Rm-23643	Failed axon connections (fax) protein/glutathione S-transferase-like protein	st	4	0.000120429	0.264736	12	0.102	3	5.71655e-05	0.250259	6	0.097	6	6.50946e-05	0.396368	8	0.145	3	6.05694e-05	0.124605	3	0.051	2	5.37354e-05	0.188502	3	0.075	3	0.000185592	0.111732	11	0.046	4	8.0196e-05	0.21899	7	0.086	0	0	0	0	0	0	0	0	0	0
Rm-23855	Failed axon connections (fax) protein/glutathione S-transferase-like protein - probable fragment	st	2	9.5116e-05	0.264736	4	0.102	2	4.51499e-05	0.485936	2	0.172	3	5.78389e-05	0.671091	3	0.223	0	0	0	0	0	0	0	0	0	0	2	0.000359793	0.124605	9	0.051	0	0	0	0	0	0	0	0	0	0	0	0	0	0	0
Rm-158669	far upstream element-binding protein 1	tm	4	0.000774314	0.584893	28	0.2	6	0.000472568	0.610646	18	0.207	6	0.000426008	0.610646	19	0.207	0	0	0	0	0	2	9.87139e-05	0.610646	2	0.207	2	0.000418426	0.145513	9	0.059	4	0.000220984	0.610646	7	0.207	2	0.000333659	0.145513	9	0.059	0	0	0	0	0
Rm-36743	Farnesoic acid o-methyltransferase	met/lipd	0	0	0	0	0	0	0	0	0	0	0	0	0	0	0	0	0	0	0	0	0	0	0	0	0	0	0	0	0	0	0	0	0	0	0	0	0	0	0	0	2	0.000497736	0.294196	5	0.112
Rm-36744	Farnesoic acid o-methyltransferase	met/lipd	0	0	0	0	0	0	0	0	0	0	0	0	0	0	0	0	0	0	0	0	0	0	0	0	0	0	0	0	0	0	2	5.4639e-05	0.887991	2	0.276	2	0.000160413	0.44544	5	0.16	3	0.000375216	0.44544	6	0.16
Rm-83921	farnesoic acid o-methyltransferase	met/lipd	0	0	0	0	0	0	0	0	0	0	0	0	0	0	0	0	0	0	0	0	0	0	0	0	0	0	0	0	0	0	4	0.000158826	0.559552	6	0.193	0	0	0	0	0	0	0	0	0	0
Rm-6469	Fasciclin-like protein	extmat	0	0	0	0	0	3	2.97837e-05	0.399587	3	0.146	8	0.00019501	1.23872	23	0.35	5	0.000210381	0.644372	10	0.216	0	0	0	0	0	0	0	0	0	0	10	0.000250697	1.2856	21	0.359	2	2.80385e-05	0.2218	2	0.087	3	0.000273267	0.452112	10	0.162
Rm-17969	fascin actin-bundling protein 2 retinal	cs	2	3.60705e-05	0.342765	4	0.128	6	0.000179781	0.475707	21	0.169	7	0.000138916	0.745822	19	0.242	5	0.000126991	0.595879	7	0.203	4	0.000289704	0.336596	18	0.126	2	0.000121283	0.342765	8	0.128	5	0.000205886	0.348963	20	0.13	4	7.25345e-05	0.648162	6	0.217	3	7.0693e-05	0.348963	3	0.13
Rm-82749	FAST kinase-like protein	st	0	0	0	0	0	0	0	0	0	0	0	0	0	0	0	0	0	0	0	0	0	0	0	0	0	0	0	0	0	0	0	0	0	0	0	0	0	0	0	0	0	0	0	0	0
Rm-4764	Fatty acid desaturase	met/lipd	0	0	0	0	0	0	0	0	0	0	0	0	0	0	0	0	0	0	0	0	0	0	0	0	0	2	0.000110435	0.250259	6	0.097	0	0	0	0	0	0	0	0	0	0	0	0	0	0	0
Rm-15865	F-box protein 20	uc	0	0	0	0	0	0	0	0	0	0	0	0	0	0	0	0	0	0	0	0	0	0	0	0	0	0	0	0	0	0	0	0	0	0	0	0	0	0	0	0	2	6.68194e-05	0.402814	2	0.147
Rm-66799	fed tick salivary protein 8	s/	9	0.001577	1.61818	98	0.418	13	0.00264292	3.00867	173	0.603	17	0.00277901	2.78443	213	0.578	10	0.0014568	1.80543	45	0.448	9	0.00284334	1.46604	99	0.392	9	0.00183963	1.49459	68	0.397	12	0.00112057	3.1783	61	0.621	6	0.000927629	0.923092	43	0.284	0	0	0	0	0
Rm-66800	fed tick salivary protein 8	s/	6	0.00167728	0.905461	93	0.28	12	0.0028765	3.14954	168	0.618	13	0.00293916	3.1115	201	0.614	8	0.00156017	1.57632	43	0.411	8	0.00315455	1.40991	98	0.382	8	0.00191021	1.4322	63	0.386	9	0.00115296	2.63078	56	0.56	5	0.000676989	0.823896	28	0.261	0	0	0	0	0
Rm-19508	Ferredoxin/adrenodoxin reductase	met/nuc	0	0	0	0	0	0	0	0	0	0	0	0	0	0	0	0	0	0	0	0	0	0	0	0	0	0	0	0	0	0	2	1.84896e-05	0.116863	2	0.048	0	0	0	0	0	0	0	0	0	0
Rm-19509	Ferredoxin/adrenodoxin reductase	met/nuc	0	0	0	0	0	0	0	0	0	0	0	0	0	0	0	0	0	0	0	0	0	0	0	0	0	0	0	0	0	0	2	1.80587e-05	0.114295	2	0.047	0	0	0	0	0	0	0	0	0	0
Rm-26572	ferritin	storage/	2	8.6821e-05	0.342765	4	0.128	3	8.24247e-05	0.710015	4	0.233	4	0.000387162	0.710015	22	0.233	3	0.00048033	0.475707	11	0.169	0	0	0	0	0	2	0.000182453	0.324342	5	0.122	8	0.000470785	2.42768	19	0.535	3	0.000232785	0.475707	8	0.169	3	0.000283594	0.475707	5	0.169
Rm-31822	ferritin	storage/	2	0.000128735	0.548817	4	0.19	3	0.000122216	1.21309	4	0.345	4	0.000574067	1.21309	22	0.345	3	0.000712213	0.778279	11	0.25	0	0	0	0	0	2	0.000270534	0.51705	5	0.181	4	0.00051436	1.21309	14	0.345	3	0.000345164	0.778279	8	0.25	3	0.000420501	0.778279	5	0.25
Rm-68449	ferritin	storage/	3	0.000177776	0.97697	9	0.296	6	0.000468818	2.3037	25	0.519	7	0.000704675	2.3037	44	0.519	6	0.0012319	2.06902	31	0.487	3	0.00176275	1.12814	50	0.328	0	0	0	0	0	9	0.000676483	3.1115	30	0.614	5	0.000423694	0.570363	16	0.196	7	0.00134204	2.3037	26	0.519
Rm-7140	Fibrillarin	tm	3	0.000149877	0.264736	11	0.102	9	0.000155223	1.37684	12	0.376	9	0.000165706	1.39883	15	0.38	7	0.000356343	1.11349	13	0.325	5	0.00068091	0.757924	28	0.245	4	9.16261e-05	0.377209	4	0.139	7	0.000435517	1.43781	28	0.387	0	0	0	0	0	2	0.000106813	0.213389	3	0.084
Rm-71449	Fibrillins	extmat	0	0	0	0	0	5	0.000116524	0.327394	12	0.123	4	9.12217e-05	0.199499	11	0.079	8	0.000267501	0.845015	13	0.266	3	0.000146043	0.199499	8	0.079	3	6.87823e-05	0.224616	4	0.088	7	0.000128439	0.458814	11	0.164	0	0	0	0	0	0	0	0	0	0
Rm-26715	fission 1 mitochondrial outer membrane log	met/energy	0	0	0	0	0	0	0	0	0	0	0	0	0	0	0	0	0	0	0	0	0	0	0	0	0	2	0.0002414	0.702159	4	0.231	0	0	0	0	0	0	0	0	0	0	0	0	0	0	0
Rm-26716	fission 1 mitochondrial outer membrane log	met/energy	0	0	0	0	0	0	0	0	0	0	0	0	0	0	0	0	0	0	0	0	0	0	0	0	0	2	0.000218309	0.61808	4	0.209	0	0	0	0	0	0	0	0	0	0	0	0	0	0	0
Rm-16053	FKBP-type peptidyl-prolyl cis-trans isomerase	pm	2	2.67301e-05	0.21899	3	0.086	0	0	0	0	0	0	0	0	0	0	0	0	0	0	0	0	0	0	0	0	0	0	0	0	0	0	0	0	0	0	0	0	0	0	0	0	0	0	0	0
Rm-172016	FKBP-type peptidyl-prolyl cis-trans isomerase	pm	2	3.19997e-05	0.258925	3	0.1	2	2.02529e-05	0.258925	2	0.1	6	7.78346e-05	0.86638	9	0.271	2	6.43766e-05	0.21899	3	0.086	0	0	0	0	0	0	0	0	0	0	4	4.87068e-05	0.503142	4	0.177	0	0	0	0	0	0	0	0	0	0
Rm-23052	FKBP-type peptidyl-prolyl cis-trans isomerase	pm	2	0.00011387	0.216186	14	0.085	0	0	0	0	0	3	9.89183e-05	0.279381	15	0.107	2	0.00016363	0.196741	10	0.078	2	0.000203235	0.279381	14	0.107	0	0	0	0	0	3	7.42805e-05	0.3122	8	0.118	0	0	0	0	0	0	0	0	0	0
Rm-38495	FKBP-type peptidyl-prolyl cis-trans isomerase	pm	0	0	0	0	0	0	0	0	0	0	3	0.000378363	1.74157	12	0.438	3	0.000312942	2.0903	4	0.49	0	0	0	0	0	0	0	0	0	0	3	0.000266365	1.80543	6	0.448	2	0.000208537	1.31739	4	0.365	0	0	0	0	0
Rm-60856	FKBP-type peptidyl-prolyl cis-trans isomerase	pm	4	0.00331849	1.34423	96	0.37	4	0.00397089	1.34423	121	0.37	3	0.00176569	0.97697	63	0.296	4	0.00125177	1.34423	18	0.37	3	0.0015424	1.90402	25	0.463	2	0.00313819	0.468926	54	0.167	3	0.000434077	0.97697	11	0.296	4	0.00287317	1.34423	62	0.37	3	0.0018066	0.97697	20	0.296
Rm-2030	Flavin-containing amine oxidase	met/int	0	0	0	0	0	3	1.75632e-05	0.119438	5	0.049	0	0	0	0	0	0	0	0	0	0	3	3.96225e-05	0.106624	6	0.044	2	1.86612e-05	0.0839269	3	0.035	0	0	0	0	0	0	0	0	0	0	0	0	0	0	0
Rm-26190	Flavonol reductase/cinnamoyl-CoA reductase	imm	6	0.000229089	0.472312	27	0.168	9	0.00028193	0.721869	35	0.236	10	0.0001995	0.914256	29	0.282	8	0.000187765	0.636817	11	0.214	6	0.000393734	0.686553	26	0.227	6	0.000213968	0.472312	15	0.168	7	0.000116232	0.577611	12	0.198	7	0.000352617	0.757924	31	0.245	4	8.86875e-05	0.396368	4	0.145
Rm-70712	Flotillins	pe	0	0	0	0	0	0	0	0	0	0	0	0	0	0	0	0	0	0	0	0	0	0	0	0	0	0	0	0	0	0	0	0	0	0	0	5	0.000100098	0.836538	5	0.264	0	0	0	0	0
Rm-1860	Focal adhesion protein PINCH-1 contains LIM	st	0	0	0	0	0	0	0	0	0	0	2	4.62122e-05	0.577611	2	0.198	2	0.000171999	0.577611	3	0.198	0	0	0	0	0	0	0	0	0	0	0	0	0	0	0	0	0	0	0	0	2	0.000148941	0.577611	2	0.198
Rm-144429	Folate receptor	st	0	0	0	0	0	0	0	0	0	0	2	2.24215e-05	0.227439	2	0.089	0	0	0	0	0	0	0	0	0	0	0	0	0	0	0	0	0	0	0	0	0	0	0	0	0	0	0	0	0	0
Rm-64558	Forkhead/HNF-3-related transcription factor - probable fragment	tf	0	0	0	0	0	0	0	0	0	0	3	0.000106675	0.710015	8	0.233	0	0	0	0	0	0	0	0	0	0	0	0	0	0	0	0	0	0	0	0	0	0	0	0	0	0	0	0	0	0
Rm-14504	Formyltetrahydrofolate dehydrogenase	met/nuc	23	0.00159782	2.01301	211	0.479	30	0.00161038	1.79254	224	0.446	26	0.00076133	1.2856	124	0.359	19	0.000807428	1.48886	53	0.396	7	0.000418984	0.566751	31	0.195	8	0.00050924	0.419058	40	0.152	26	0.00128806	2.21366	149	0.507	25	0.00255828	1.94442	252	0.469	15	0.000969626	1.10378	49	0.323
Rm-9130	frataxin	met/energy	0	0	0	0	0	0	0	0	0	0	2	3.30809e-05	0.303167	2	0.115	0	0	0	0	0	0	0	0	0	0	0	0	0	0	0	0	0	0	0	0	0	0	0	0	0	0	0	0	0	0
Rm-33137	Fructose-16-bisphosphatase	met/carb	11	0.00074666	1.46604	74	0.392	14	0.00107286	1.62422	112	0.419	15	0.000441764	2.22107	54	0.508	12	0.000466876	1.48313	23	0.395	6	0.000468224	0.686553	26	0.227	10	0.00167936	1.33346	99	0.368	12	0.000806295	1.60615	70	0.416	13	0.00132562	1.42103	98	0.384	9	0.000553698	0.995262	21	0.3
Rm-49873	Fructose-16-bisphosphatase	met/carb	7	0.00120649	2.89942	53	0.591	9	0.00203147	3.01791	94	0.604	8	0.000609071	2.96278	33	0.598	8	0.000824335	2.96278	18	0.598	6	0.00105636	2.25087	26	0.512	6	0.00348263	2.89942	91	0.591	8	0.00161118	3.01791	62	0.604	10	0.00207519	2.96278	68	0.598	7	0.00113023	2.34195	19	0.524
Rm-51508	Fructose-6-phosphate 2-kinase/fructose-26-biphosphatase	met/carb	2	1.63026e-05	0.0990058	2	0.041	0	0	0	0	0	0	0	0	0	0	0	0	0	0	0	0	0	0	0	0	0	0	0	0	0	2	3.72213e-05	0.0889301	4	0.037	0	0	0	0	0	0	0	0	0	0
Rm-1568	Fructose-biphosphate aldolase	met/carb	4	0.000123076	0.3122	12	0.118	8	0.000223951	0.940886	23	0.288	5	0.000149682	0.555966	18	0.192	5	0.000185702	0.452112	9	0.162	3	0.000146444	0.595879	8	0.203	3	5.17285e-05	0.193988	3	0.077	8	0.000292709	1.43781	25	0.387	8	0.000522488	1.00447	38	0.302	6	0.000294813	0.648162	11	0.217
Rm-5854	FtsJ-like RNA methyltransferase	tm	0	0	0	0	0	0	0	0	0	0	0	0	0	0	0	0	0	0	0	0	0	0	0	0	0	0	0	0	0	0	2	1.13046e-05	0.0789467	2	0.033	0	0	0	0	0	0	0	0	0	0
Rm-56146	F-type H+-transporting ATPase subunit d	tr	4	0.000407659	0.610646	19	0.207	4	0.000407387	0.936422	20	0.287	10	0.000887195	2.2434	51	0.511	8	0.00116544	1.39332	27	0.379	0	0	0	0	0	0	0	0	0	0	10	0.000759294	3.28549	31	0.632	3	0.000632801	0.96336	22	0.293	2	0.000280334	0.698244	5	0.23
Rm-13381	F-type H+-transporting ATPase subunit f	tr	3	0.000164101	0.577611	4	0.198	4	0.000467375	0.981527	12	0.297	6	0.000532202	1.75423	16	0.44	0	0	0	0	0	0	0	0	0	0	0	0	0	0	0	5	0.000281001	2.0479	6	0.484	0	0	0	0	0	0	0	0	0	0
Rm-3373	F-type H+-transporting ATPase subunit f	tr	3	0.000139563	0.472312	4	0.168	4	0.000397487	0.786488	12	0.252	7	0.000650642	3.04576	23	0.607	0	0	0	0	0	0	0	0	0	0	0	0	0	0	0	6	0.000278812	3.4157	7	0.645	0	0	0	0	0	0	0	0	0	0
Rm-3052	F-type H+-transporting ATPase subunit g	tr	0	0	0	0	0	0	0	0	0	0	0	0	0	0	0	0	0	0	0	0	0	0	0	0	0	0	0	0	0	0	0	0	0	0	0	0	0	0	0	0	2	0.000203242	0.468926	2	0.167
Rm-36770	fucosyltransferase partial	met/carb	0	0	0	0	0	0	0	0	0	0	2	1.54041e-05	0.116863	2	0.048	0	0	0	0	0	0	0	0	0	0	0	0	0	0	0	0	0	0	0	0	0	0	0	0	0	0	0	0	0	0
Rm-3571	Fumarase	met/energy	7	0.000156174	0.610646	21	0.207	9	0.000190628	1.09411	27	0.321	13	0.000150742	1.30675	25	0.363	10	0.000209459	1.07491	14	0.317	4	0.000199099	0.364583	15	0.135	0	0	0	0	0	11	0.000161305	1.1727	19	0.337	3	4.98494e-05	0.330454	5	0.124	0	0	0	0	0
Rm-47164	Fumarylacetoacetase	met/carb	5	0.000249998	0.396368	30	0.145	7	0.000166137	0.419058	21	0.152	8	0.00011486	0.419058	17	0.152	2	5.02943e-05	0.16681	3	0.067	0	0	0	0	0	2	2.80196e-05	0.185769	2	0.074	7	0.000142696	0.448772	15	0.161	4	7.82013e-05	0.172195	7	0.069	2	4.35519e-05	0.137627	2	0.056
Rm-47165	Fumarylacetoacetase	met/carb	5	0.000242422	0.383566	30	0.141	7	0.000161103	0.402814	21	0.147	8	0.000111379	0.402814	17	0.147	2	4.87702e-05	0.161449	3	0.065	0	0	0	0	0	2	2.71705e-05	0.177606	2	0.071	7	0.000138372	0.432188	15	0.156	4	7.58315e-05	0.16681	7	0.067	2	4.22322e-05	0.1324	2	0.054
Rm-18382	G kinase anchoring protein 1	st	0	0	0	0	0	0	0	0	0	0	2	1.2991e-05	0.199499	2	0.079	0	0	0	0	0	0	0	0	0	0	0	0	0	0	0	0	0	0	0	0	0	0	0	0	0	0	0	0	0	0
Rm-19559	G protein beta subunit-like protein	st	18	0.00322042	1.90402	270	0.463	25	0.00246853	3.4157	218	0.645	21	0.000609248	2.10456	63	0.492	14	0.000503907	1.77971	21	0.444	7	0.00206495	1.47172	97	0.393	9	0.00447168	1.66073	223	0.425	23	0.00138884	3.19759	102	0.623	20	0.00188682	2.2434	118	0.511	10	0.000405186	0.51008	13	0.179
Rm-179457	G protein-coupled receptors	st	0	0	0	0	0	0	0	0	0	0	0	0	0	0	0	2	2.71631e-05	0.216186	2	0.085	0	0	0	0	0	0	0	0	0	0	0	0	0	0	0	0	0	0	0	0	0	0	0	0	0
Rm-178347	G1/S-specific cyclin E	nr	0	0	0	0	0	0	0	0	0	0	0	0	0	0	0	0	0	0	0	0	2	3.33994e-05	0.380384	2	0.14	0	0	0	0	0	0	0	0	0	0	0	0	0	0	0	0	0	0	0	0
Rm-178348	G1/S-specific cyclin E	nr	0	0	0	0	0	0	0	0	0	0	0	0	0	0	0	0	0	0	0	0	2	3.34834e-05	0.383566	2	0.141	0	0	0	0	0	0	0	0	0	0	0	0	0	0	0	0	0	0	0	0
Rm-168376	Galectin	s/	0	0	0	0	0	0	0	0	0	0	2	9.17243e-05	0.321296	4	0.121	0	0	0	0	0	0	0	0	0	0	0	0	0	0	0	0	0	0	0	0	2	0.000151663	0.321296	4	0.121	0	0	0	0	0
Rm-41748	Galectin	s/	2	4.59483e-05	0.185769	4	0.074	5	0.000174487	0.690441	16	0.228	3	6.51948e-05	0.34586	7	0.129	0	0	0	0	0	5	0.000594562	0.531088	29	0.185	3	0.000289679	0.406048	15	0.148	8	0.000183587	1.10378	14	0.323	0	0	0	0	0	3	0.000120069	0.282331	4	0.108
Rm-41758	Galectin	s/	2	4.59483e-05	0.185769	4	0.074	5	0.000174487	0.690441	16	0.228	3	6.51948e-05	0.34586	7	0.129	0	0	0	0	0	5	0.000594562	0.531088	29	0.185	3	0.000289679	0.406048	15	0.148	8	0.000183587	1.10378	14	0.323	0	0	0	0	0	3	0.000120069	0.282331	4	0.108
Rm-3186	Gamma tubulin	cs	2	4.65499e-05	0.122018	5	0.05	0	0	0	0	0	3	9.81289e-05	0.216186	13	0.085	2	5.61891e-05	0.122018	3	0.05	2	3.32329e-05	0.294196	2	0.112	0	0	0	0	0	2	2.12561e-05	0.230269	2	0.09	0	0	0	0	0	0	0	0	0	0
Rm-3187	Gamma tubulin	cs	2	4.56394e-05	0.119438	5	0.049	0	0	0	0	0	3	9.62095e-05	0.210598	13	0.083	2	5.509e-05	0.119438	3	0.049	2	3.25828e-05	0.288249	2	0.11	0	0	0	0	0	2	2.08403e-05	0.224616	2	0.088	0	0	0	0	0	0	0	0	0	0
Rm-3188	Gamma tubulin	cs	2	4.38181e-05	0.114295	5	0.047	0	0	0	0	0	3	9.23702e-05	0.202264	13	0.08	2	5.28916e-05	0.114295	3	0.047	2	3.12826e-05	0.276439	2	0.106	0	0	0	0	0	2	2.00087e-05	0.216186	2	0.085	0	0	0	0	0	0	0	0	0	0
Rm-3189	Gamma tubulin	cs	2	4.04913e-05	0.104079	5	0.043	0	0	0	0	0	3	8.53573e-05	0.185769	13	0.074	2	4.8876e-05	0.104079	3	0.043	2	2.89075e-05	0.253141	2	0.098	0	0	0	0	0	2	1.84896e-05	0.196741	2	0.078	0	0	0	0	0	0	0	0	0	0
Rm-67467	Gamma-glutamyl hydrolase	met/int	0	0	0	0	0	0	0	0	0	0	0	0	0	0	0	0	0	0	0	0	0	0	0	0	0	0	0	0	0	0	0	0	0	0	0	2	4.45538e-05	0.185769	3	0.074	0	0	0	0	0
Rm-67468	Gamma-glutamyl hydrolase	met/int	0	0	0	0	0	0	0	0	0	0	2	1.94032e-05	0.247383	2	0.096	0	0	0	0	0	0	0	0	0	0	0	0	0	0	0	2	4.09793e-05	0.247383	3	0.096	3	6.41651e-05	0.383566	4	0.141	0	0	0	0	0
Rm-171452	gamma-glutamylcyclotransferase	ST/APOPTOSIS	0	0	0	0	0	0	0	0	0	0	3	0.00014817	1.03236	7	0.308	0	0	0	0	0	0	0	0	0	0	0	0	0	0	0	2	8.94093e-05	0.702159	3	0.231	0	0	0	0	0	0	0	0	0	0
Rm-20313	Gamma-glutamylcyclotransferase	met/energy	6	0.00056504	1.06063	28	0.314	5	0.000440638	1.13796	23	0.33	6	0.000327233	1.77332	20	0.443	5	0.000649566	1.44906	16	0.389	3	0.000252121	0.472312	7	0.168	3	0.000712455	0.315225	21	0.119	7	0.000368592	1.8119	16	0.449	3	0.00132562	0.667247	49	0.222	0	0	0	0	0
Rm-20630	Gamma-glutamylcyclotransferase	met/energy	6	0.00056504	1.06063	28	0.314	6	0.000459796	1.44906	24	0.389	7	0.000376317	2.1842	23	0.503	6	0.000690164	1.8119	17	0.449	4	0.000324155	0.686553	9	0.227	3	0.000712455	0.315225	21	0.119	8	0.000391629	2.22107	17	0.508	3	0.00132562	0.667247	49	0.222	0	0	0	0	0
Rm-61629	Gamma-glutamylcysteine synthetase	met/int	0	0	0	0	0	3	2.17106e-05	0.164126	4	0.066	0	0	0	0	0	0	0	0	0	0	2	4.08159e-05	0.1324	4	0.054	0	0	0	0	0	3	3.91594e-05	0.188502	6	0.075	0	0	0	0	0	0	0	0	0	0
Rm-65060	Gamma-glutamyltransferase	met/aa	0	0	0	0	0	0	0	0	0	0	0	0	0	0	0	0	0	0	0	0	0	0	0	0	0	0	0	0	0	0	2	4.33996e-05	0.145513	5	0.059	0	0	0	0	0	0	0	0	0	0
Rm-65061	Gamma-glutamyltransferase	met/aa	0	0	0	0	0	0	0	0	0	0	0	0	0	0	0	0	0	0	0	0	0	0	0	0	0	0	0	0	0	0	2	4.33996e-05	0.145513	5	0.059	0	0	0	0	0	0	0	0	0	0
Rm-63651	gamma-interferon inducible lysosomal thiol reductase	imm	0	0	0	0	0	0	0	0	0	0	0	0	0	0	0	0	0	0	0	0	0	0	0	0	0	0	0	0	0	0	0	0	0	0	0	0	0	0	0	0	3	0.000348415	0.725838	8	0.237
Rm-79342	gamma-interferon inducible lysosomal thiol reductase	imm	0	0	0	0	0	2	7.66327e-05	0.348963	4	0.13	4	8.18081e-05	0.364583	5	0.135	0	0	0	0	0	0	0	0	0	0	0	0	0	0	0	3	9.2148e-05	0.348963	4	0.13	0	0	0	0	0	0	0	0	0	0
Rm-53241	Gamma-tubulin complex DGRIP84/SPC97 component	cs	0	0	0	0	0	0	0	0	0	0	2	1.69101e-05	0.0715193	3	0.03	0	0	0	0	0	0	0	0	0	0	0	0	0	0	0	0	0	0	0	0	0	0	0	0	0	0	0	0	0	0
Rm-65375	GDP dissociation inhibitor	st	19	0.00139893	1.71019	166	0.433	31	0.00204015	3.21697	255	0.625	21	0.000737935	2.31894	108	0.521	17	0.000695113	2.05492	41	0.485	8	0.000721971	0.798871	48	0.255	10	0.000566717	0.798871	40	0.255	26	0.000827356	3.13048	86	0.616	18	0.00199969	2.16957	177	0.501	10	0.000814804	0.995262	37	0.3
Rm-65718	GDP dissociation inhibitor	st	0	0	0	0	0	0	0	0	0	0	0	0	0	0	0	0	0	0	0	0	2	2.00397e-05	0.116863	2	0.048	0	0	0	0	0	0	0	0	0	0	0	0	0	0	0	0	0	0	0	0
Rm-46215	GDP-fucose protein O-fucosyltransferase 1	met/carb	0	0	0	0	0	0	0	0	0	0	4	3.95157e-05	0.531088	5	0.185	2	3.92199e-05	0.174898	2	0.07	0	0	0	0	0	0	0	0	0	0	0	0	0	0	0	0	0	0	0	0	0	0	0	0	0
Rm-15235	GDP-fucose protein O-fucosyltransferase 2	met/carb	0	0	0	0	0	2	1.59652e-05	0.185769	2	0.074	3	2.72694e-05	0.282331	4	0.108	0	0	0	0	0	0	0	0	0	0	0	0	0	0	0	0	0	0	0	0	0	0	0	0	0	0	0	0	0	0
Rm-26789	GDP-L-fucose synthetase	met/carb	8	0.000421313	0.757924	36	0.245	10	0.000466643	1.01372	42	0.304	11	0.000256195	0.940886	27	0.288	10	0.000423796	0.940886	18	0.288	3	0.000125326	0.279381	6	0.107	6	0.000747658	0.717908	38	0.235	12	0.00030728	1.04174	23	0.31	4	0.000627571	0.393157	40	0.144	3	0.00015291	0.241652	5	0.094
Rm-16267	GDP-mannose 46 dehydratase	met/carb	8	0.000239181	0.887991	23	0.276	14	0.00049363	2.03389	50	0.482	9	0.000160198	1.11836	19	0.326	5	0.000167367	0.595879	8	0.203	4	0.00044545	0.496236	24	0.175	7	0.0008217	1.01372	47	0.304	11	0.000391757	0.901078	33	0.279	6	0.000320647	1.0893	23	0.32	5	0.000190221	0.566751	7	0.195
Rm-18123	GDP-mannose pyrophosphorylase	met/carb	0	0	0	0	0	0	0	0	0	0	0	0	0	0	0	0	0	0	0	0	0	0	0	0	0	3	0.000226647	0.282331	13	0.108	3	3.55154e-05	0.30017	3	0.114	0	0	0	0	0	0	0	0	0	0
Rm-1275	Geranylgeranyl pyrophosphate synthase/Polyprenyl synthetase	met/int	0	0	0	0	0	2	0.000309093	0.75388	15	0.244	0	0	0	0	0	0	0	0	0	0	0	0	0	0	0	0	0	0	0	0	2	0.000371672	0.663413	15	0.221	0	0	0	0	0	0	0	0	0	0
Rm-7207	Geranylgeranyl pyrophosphate synthase/Polyprenyl synthetase	met/int	0	0	0	0	0	2	2.63514e-05	0.196741	2	0.078	2	3.37573e-05	0.177606	3	0.071	0	0	0	0	0	0	0	0	0	0	0	0	0	0	0	5	0.000110903	0.506607	7	0.178	0	0	0	0	0	0	0	0	0	0
Rm-5789	Global transcriptional regulator cell division control protein	met/aa	3	1.03703e-05	0.101539	3	0.042	2	6.56345e-06	0.0399202	2	0.017	0	0	0	0	0	0	0	0	0	0	0	0	0	0	0	0	0	0	0	0	0	0	0	0	0	0	0	0	0	0	0	0	0	0	0
Rm-55730	Glucosamine 6-phosphate synthetases contain amidotransferase and phosphosugar isomerase	extmat	0	0	0	0	0	0	0	0	0	0	0	0	0	0	0	0	0	0	0	0	0	0	0	0	0	3	5.53799e-05	0.191242	6	0.076	0	0	0	0	0	0	0	0	0	0	0	0	0	0	0
Rm-10449	Glucosamine-6-phosphate isomerase	met/carb	2	0.000105535	0.503142	8	0.177	7	0.000413289	1.67917	33	0.428	9	0.000203219	1.61216	19	0.417	7	0.000238853	1.95121	9	0.47	2	0.000400262	0.288249	17	0.11	2	0.000421383	0.25603	19	0.099	9	0.000195774	1.37137	13	0.375	3	0.000159166	0.682674	9	0.226	2	0.000103417	0.465548	3	0.166
Rm-8511	Glucosamine-phosphate N-acetyltransferase	extmat	2	3.88886e-05	0.503142	2	0.177	3	5.53791e-05	0.713957	3	0.234	2	4.72953e-05	0.348963	3	0.13	0	0	0	0	0	2	0.000173521	1.00447	5	0.302	0	0	0	0	0	2	4.43942e-05	0.348963	2	0.13	0	0	0	0	0	0	0	0	0	0
Rm-79660	Glucose dehydrogenase/choline dehydrogenase/mandelonitrile lyase (GMC oxidoreductase family)	met/energy	2	2.11718e-05	0.101539	3	0.042	0	0	0	0	0	3	3.43316e-05	0.205036	6	0.081	0	0	0	0	0	2	3.77875e-05	0.101539	3	0.042	2	9.4917e-05	0.101539	8	0.042	3	4.02821e-05	0.0715193	5	0.03	0	0	0	0	0	0	0	0	0	0
Rm-79662	Glucose dehydrogenase/choline dehydrogenase/mandelonitrile lyase (GMC oxidoreductase family)	met/energy	2	2.93191e-05	0.142878	3	0.058	0	0	0	0	0	0	0	0	0	0	0	0	0	0	0	0	0	0	0	0	0	0	0	0	0	0	0	0	0	0	0	0	0	0	0	0	0	0	0	0
Rm-33204	glucose derepression and pre-vacuolar endosome protein sorting protein	pe	0	0	0	0	0	0	0	0	0	0	3	0.000196872	0.425608	8	0.154	3	0.000244247	0.853532	4	0.268	0	0	0	0	0	0	0	0	0	0	3	0.000103947	0.887991	3	0.276	0	0	0	0	0	0	0	0	0	0
Rm-33205	glucose derepression and pre-vacuolar endosome protein sorting protein	pe	0	0	0	0	0	0	0	0	0	0	3	0.000107623	0.213389	8	0.084	4	0.000200283	0.415794	6	0.151	0	0	0	0	0	2	8.36852e-05	0.106624	3	0.044	5	0.000132591	1.17771	7	0.338	0	0	0	0	0	2	8.67167e-05	0.202264	2	0.08
Rm-15620	Glucose repressible alcohol dehydrogenase transcriptional effector ccr4	tm	0	0	0	0	0	0	0	0	0	0	0	0	0	0	0	0	0	0	0	0	0	0	0	0	0	0	0	0	0	0	2	1.42061e-05	0.0839269	2	0.035	0	0	0	0	0	0	0	0	0	0
Rm-43732	Glucose-6-phosphate 1-dehydrogenase	met/carb	9	0.00024647	0.65577	34	0.219	20	0.000509273	2.09742	74	0.491	17	0.000299751	1.59418	51	0.414	11	0.000291674	1.2856	20	0.359	9	0.00120326	0.324342	93	0.122	6	0.000304679	0.406048	25	0.148	18	0.000769614	1.48886	93	0.396	9	0.000184646	0.990673	19	0.299	5	0.000151544	0.468926	8	0.167
Rm-31701	Glucose-6-phosphate isomerase	met/carb	8	0.000379997	0.577611	57	0.198	13	0.000550627	0.862087	87	0.27	7	0.000259449	0.599558	48	0.204	6	0.000228001	0.383566	17	0.141	6	0.000725812	0.412538	61	0.15	4	0.00067247	0.145513	60	0.059	9	0.00035008	0.794734	46	0.254	4	0.000786481	0.21899	88	0.086	4	0.000540044	0.1508	31	0.061
Rm-23241	glucosidase 2 subunit beta-like	met/carb	0	0	0	0	0	0	0	0	0	0	4	2.71715e-05	0.156112	5	0.063	0	0	0	0	0	2	2.39253e-05	0.244515	2	0.095	0	0	0	0	0	0	0	0	0	0	0	0	0	0	0	0	0	0	0	0
Rm-13504	Glucosidase I	met/carb	4	8.21509e-05	0.161449	18	0.065	8	9.09897e-05	0.306171	21	0.116	2	1.85018e-05	0.0889301	5	0.037	0	0	0	0	0	7	0.00017106	0.309182	21	0.117	6	0.00021484	0.180321	28	0.072	9	6.25209e-05	0.309182	12	0.117	0	0	0	0	0	2	2.38524e-05	0.106624	2	0.044
Rm-56695	Glucosidase II catalytic (alpha) subunit	met/carb	2	5.05354e-05	0.137627	8	0.056	5	6.59677e-05	0.309182	11	0.117	2	1.02433e-05	0.164126	2	0.066	0	0	0	0	0	2	7.8921e-05	0.172195	7	0.069	0	0	0	0	0	4	3.60562e-05	0.183042	5	0.073	0	0	0	0	0	0	0	0	0	0
Rm-3848	Glutamate dehydrogenase/leucine dehydrogenase	met/aa	2	1.9495e-05	0.148154	2	0.06	0	0	0	0	0	0	0	0	0	0	0	0	0	0	0	2	3.47947e-05	0.227439	2	0.089	0	0	0	0	0	0	0	0	0	0	0	0	0	0	0	0	0	0	0	0
Rm-83787	Glutamate formiminotransferase	met/aa	2	2.7603e-05	0.1324	4	0.054	3	1.9654e-05	0.2218	3	0.087	0	0	0	0	0	2	2.77656e-05	0.247383	2	0.096	3	8.6215e-05	0.185769	7	0.074	4	0.000139217	0.324342	12	0.122	8	0.000165432	0.370882	21	0.137	0	0	0	0	0	0	0	0	0	0
Rm-15243	Glutamate/leucine/phenylalanine/valine dehydrogenases	met/aa	9	0.000154713	0.472312	23	0.168	9	0.000140493	0.570363	22	0.196	8	8.18081e-05	0.496236	15	0.175	4	8.11958e-05	0.383566	6	0.141	9	0.00102049	0.625549	85	0.211	5	0.000135706	0.230269	12	0.09	15	0.00046074	0.981527	60	0.297	2	4.5089e-05	0.0739894	5	0.031	0	0	0	0	0
Rm-77273	Glutamate-cysteine ligase regulatory subunit	st	2	4.21049e-05	0.210598	3	0.083	2	0.000146567	0.210598	11	0.083	4	0.000227587	0.285287	20	0.109	4	0.000197648	0.581248	7	0.199	0	0	0	0	0	0	0	0	0	0	5	0.000272373	0.636817	17	0.214	0	0	0	0	0	2	0.000146701	0.210598	4	0.083
Rm-2355	Glutamine synthetase	met/aa	0	0	0	0	0	2	3.41616e-05	0.276439	4	0.106	2	4.37624e-05	0.291219	6	0.111	3	0.000108587	0.448772	6	0.161	0	0	0	0	0	3	0.000211734	0.180321	14	0.072	4	9.24255e-05	0.566751	9	0.195	2	2.41199e-05	0.156112	2	0.063	0	0	0	0	0
Rm-3490	Glutamine synthetase	met/aa	0	0	0	0	0	2	3.58006e-05	0.291219	4	0.111	2	4.58621e-05	0.306171	6	0.116	3	0.000113797	0.475707	6	0.169	0	0	0	0	0	3	0.000221893	0.191242	14	0.076	4	9.68601e-05	0.603245	9	0.205	2	2.52772e-05	0.164126	2	0.066	0	0	0	0	0
Rm-3491	Glutamine synthetase	met/aa	0	0	0	0	0	2	3.49189e-05	0.282331	4	0.108	2	4.47325e-05	0.297179	6	0.113	3	0.000110994	0.462177	6	0.165	0	0	0	0	0	3	0.000216427	0.185769	14	0.074	4	9.44744e-05	0.584893	9	0.2	2	2.46546e-05	0.158777	2	0.064	0	0	0	0	0
Rm-65130	Glutamyl-tRNA(Gln) amidotransferase subunit B mitochondrial-like Protein	met/energy	2	2.13332e-05	0.116863	3	0.048	0	0	0	0	0	0	0	0	0	0	0	0	0	0	0	0	0	0	0	0	0	0	0	0	0	0	0	0	0	0	0	0	0	0	0	0	0	0	0	0
Rm-65131	Glutamyl-tRNA(Gln) amidotransferase subunit B mitochondrial-like Protein	met/energy	2	2.16633e-05	0.116863	3	0.048	0	0	0	0	0	0	0	0	0	0	0	0	0	0	0	0	0	0	0	0	0	0	0	0	0	0	0	0	0	0	0	0	0	0	0	0	0	0	0	0
Rm-78303	glutaredoxin	detox/ox	0	0	0	0	0	0	0	0	0	0	2	4.72953e-05	0.595879	2	0.203	0	0	0	0	0	0	0	0	0	0	0	0	0	0	0	4	0.000133183	1.32809	4	0.367	0	0	0	0	0	0	0	0	0	0
Rm-68331	Glutaredoxin-related protein	pm	8	0.000629054	1.26464	46	0.355	14	0.000545271	1.79898	42	0.447	13	0.000354802	1.84446	32	0.454	6	0.000275114	1.04644	10	0.311	6	0.000390517	0.819701	16	0.26	4	0.000206914	0.563148	9	0.194	11	0.000312223	2.39625	20	0.531	6	0.000659984	1.26464	36	0.355	3	0.00014294	0.588547	4	0.201
Rm-68347	Glutaredoxin-related protein	pm	4	0.000234378	0.625549	14	0.211	4	0.000270191	0.419058	17	0.152	3	0.000108588	0.389953	8	0.143	0	0	0	0	0	2	0.000328677	0.377209	11	0.139	2	0.000197017	0.180321	7	0.072	3	0.000172003	0.694338	9	0.229	2	0.000201991	0.406048	9	0.148	0	0	0	0	0
Rm-68348	Glutaredoxin-related protein	pm	4	0.000484844	0.588547	20	0.201	6	0.000207132	0.496236	9	0.175	9	0.000314483	2.25837	16	0.513	4	0.000243851	0.566751	5	0.195	2	8.65349e-05	0.250259	2	0.097	0	0	0	0	0	5	0.000221394	0.566751	8	0.195	4	0.000324992	0.452112	10	0.162	0	0	0	0	0
Rm-7275	glutaryl-CoA dehydrogenase mitochondrial-like	met/energy	4	4.85896e-05	0.599558	6	0.204	3	6.91939e-05	0.419058	9	0.152	2	2.62638e-05	0.2218	4	0.087	0	0	0	0	0	2	2.89075e-05	0.270574	2	0.104	3	0.000163377	0.432188	12	0.156	3	3.69791e-05	0.419058	4	0.152	2	2.17132e-05	0.1508	2	0.061	0	0	0	0	0
Rm-33801	Glutathione peroxidase	detox/ox	2	4.88013e-05	0.694338	2	0.229	2	0.000115826	0.694338	5	0.229	0	0	0	0	0	0	0	0	0	0	0	0	0	0	0	0	0	0	0	0	0	0	0	0	0	0	0	0	0	0	11	0.00216792	2.48337	34	0.542
Rm-62783	glutathione peroxidase	detox/ox	8	0.00131764	1.50035	78	0.398	10	0.000705645	1.34963	44	0.371	15	0.000849176	1.89734	62	0.462	10	0.000815632	1.34963	24	0.371	3	0.000150751	0.455459	5	0.163	2	5.67999e-05	0.324342	2	0.122	13	0.00075209	2.31131	39	0.52	5	0.000475577	0.967886	21	0.294	4	0.000485574	0.633052	11	0.213
Rm-13213	Glutathione S-transferase	detox	5	0.000483946	1.13305	28	0.329	4	9.84518e-05	0.857804	6	0.269	0	0	0	0	0	0	0	0	0	0	0	0	0	0	0	0	0	0	0	0	0	0	0	0	0	0	0	0	0	0	0	0	0	0	0
Rm-135548	Glutathione S-transferase	detox	2	0.0011165	0.412538	32	0.15	0	0	0	0	0	0	0	0	0	0	0	0	0	0	0	0	0	0	0	0	0	0	0	0	0	0	0	0	0	0	0	0	0	0	0	0	0	0	0	0
Rm-158262	Glutathione S-transferase	detox	4	0.000703133	0.336596	42	0.126	4	0.000619849	0.336596	39	0.126	4	0.000624383	0.336596	46	0.126	3	0.000673597	0.25603	20	0.099	0	0	0	0	0	2	0.000168871	0.16681	6	0.067	3	0.000592454	0.25603	31	0.099	3	0.000785519	0.25603	35	0.099	0	0	0	0	0
Rm-16001	glutathione S-transferase	detox	3	0.000402048	1.10378	7	0.323	0	0	0	0	0	4	0.000651948	0.761976	14	0.246	2	0.000231096	0.761976	2	0.246	0	0	0	0	0	0	0	0	0	0	4	0.000590101	0.761976	9	0.246	2	0.000307993	0.327394	4	0.123	0	0	0	0	0
Rm-16246	Glutathione S-transferase	detox	5	0.000365763	0.595879	29	0.203	11	0.00158055	1.72898	132	0.436	19	0.00118622	2.16228	116	0.5	10	0.000888079	1.90402	35	0.463	4	0.000787877	0.465548	35	0.166	2	0.00150548	0.158777	71	0.064	14	0.00122384	1.48313	85	0.395	7	0.000473435	1.33346	28	0.368	6	0.000395498	1.22843	12	0.348
Rm-163189	glutathione S-transferase	detox	0	0	0	0	0	4	0.000458669	1.58226	11	0.412	3	0.000890265	2.20627	25	0.506	2	0.00035344	0.815516	4	0.259	2	0.000940686	1.13305	12	0.329	3	0.00228904	1.58226	31	0.412	4	0.000451254	2.87258	9	0.588	3	0.000235524	2.57273	4	0.553	2	0.000229544	0.815516	2	0.259
Rm-16417	glutathione S-transferase	detox	4	0.00101817	0.520548	42	0.182	4	0.000897573	0.520548	39	0.182	4	0.000904139	0.520548	46	0.182	3	0.000975404	0.389953	20	0.143	0	0	0	0	0	2	0.000244535	0.250259	6	0.097	3	0.000857903	0.389953	31	0.143	3	0.00113747	0.389953	35	0.143	0	0	0	0	0
Rm-17888	Glutathione S-transferase	detox	5	0.000587649	1.13305	34	0.329	4	0.000131269	0.857804	8	0.269	0	0	0	0	0	0	0	0	0	0	0	0	0	0	0	0	0	0	0	0	0	0	0	0	0	0	0	0	0	0	0	0	0	0	0
Rm-18591	Glutathione S-transferase	detox	0	0	0	0	0	0	0	0	0	0	0	0	0	0	0	0	0	0	0	0	0	0	0	0	0	0	0	0	0	0	2	7.8923e-05	0.101539	4	0.042	0	0	0	0	0	0	0	0	0	0
Rm-2328	Glutathione S-transferase	detox	3	0.000607747	0.552387	35	0.191	15	0.00413772	5.03949	251	0.781	16	0.00422358	2.6141	300	0.558	12	0.00366797	2.11172	105	0.493	9	0.0100413	2.28095	324	0.516	9	0.00931241	1.40436	319	0.381	13	0.00212101	4.37032	107	0.73	9	0.00491177	3.33511	211	0.637	9	0.0030855	2.0761	68	0.488
Rm-42294	glutathione s-transferase	detox	2	2.87177e-05	0.0641431	2	0.027	0	0	0	0	0	0	0	0	0	0	0	0	0	0	0	0	0	0	0	0	0	0	0	0	0	0	0	0	0	0	0	0	0	0	0	0	0	0	0	0
Rm-42295	glutathione s-transferase	detox	2	3.27483e-05	0.0739894	2	0.031	0	0	0	0	0	0	0	0	0	0	0	0	0	0	0	0	0	0	0	0	0	0	0	0	0	0	0	0	0	0	0	0	0	0	0	0	0	0	0	0
Rm-42296	glutathione s-transferase	detox	2	4.34105e-05	0.0990058	2	0.041	0	0	0	0	0	0	0	0	0	0	0	0	0	0	0	0	0	0	0	0	0	0	0	0	0	0	0	0	0	0	0	0	0	0	0	0	0	0	0	0
Rm-50810	Glutathione S-transferase	detox	0	0	0	0	0	0	0	0	0	0	3	7.00671e-05	0.468926	5	0.167	2	6.95427e-05	0.468926	2	0.167	0	0	0	0	0	0	0	0	0	0	0	0	0	0	0	3	6.95122e-05	0.778279	3	0.25	3	0.000225825	0.581248	5	0.199
Rm-61019	glutathione s-transferase	detox	3	0.000198228	0.717908	12	0.235	2	6.27303e-05	0.489361	4	0.173	3	8.03602e-05	1.04174	6	0.31	0	0	0	0	0	0	0	0	0	0	0	0	0	0	0	0	0	0	0	0	2	0.000132873	0.489361	6	0.173	0	0	0	0	0
Rm-63151	glutathione s-transferase	detox	13	0.000543026	1.85102	32	0.455	13	0.00104717	2.33426	65	0.523	20	0.00170607	2.85478	124	0.586	15	0.00167282	2.66438	49	0.564	2	0.000454308	0.636817	15	0.214	5	0.000969987	0.798871	34	0.255	18	0.00116232	3.32514	60	0.636	9	0.00102373	1.4322	45	0.386	11	0.00110859	1.54097	25	0.405
Rm-64283	glutathione s-transferase	detox	2	5.37166e-05	0.415794	2	0.151	3	0.000229485	0.757924	9	0.245	5	0.000326644	1.14289	15	0.331	3	0.000378232	0.725838	7	0.237	0	0	0	0	0	2	9.03077e-05	0.698244	2	0.23	5	0.000367929	2.08319	12	0.489	0	0	0	0	0	2	0.000280737	0.415794	4	0.151
Rm-64284	glutathione s-transferase	detox	2	3.44083e-05	0.250259	2	0.097	3	0.000146997	0.435489	9	0.157	5	0.000209233	0.629296	15	0.212	3	0.000242278	0.419058	7	0.152	0	0	0	0	0	2	5.78469e-05	0.402814	2	0.147	6	0.000255318	1.31206	13	0.364	0	0	0	0	0	2	0.000179827	0.250259	4	0.097
Rm-67287	Glutathione S-transferase	detox	0	0	0	0	0	0	0	0	0	0	0	0	0	0	0	0	0	0	0	0	0	0	0	0	0	0	0	0	0	0	0	0	0	0	0	2	0.000172582	0.710015	4	0.233	0	0	0	0	0
Rm-67288	Glutathione S-transferase	detox	0	0	0	0	0	0	0	0	0	0	2	6.27988e-05	0.188502	5	0.075	2	6.23287e-05	0.538155	2	0.187	2	5.52962e-05	0.318257	2	0.12	2	0.000260431	0.294196	10	0.112	2	5.3052e-05	0.383566	3	0.141	2	6.23014e-05	0.210598	3	0.083	4	0.000242879	0.566751	6	0.195
Rm-67290	Glutathione S-transferase	detox	0	0	0	0	0	0	0	0	0	0	5	0.000108534	0.538155	9	0.187	2	5.98455e-05	0.51008	2	0.179	0	0	0	0	0	2	0.000250055	0.282331	10	0.108	2	5.09384e-05	0.364583	3	0.135	2	5.98193e-05	0.51008	3	0.179	2	0.000116601	0.180321	3	0.072
Rm-69037	Glutathione S-transferase	detox	0	0	0	0	0	0	0	0	0	0	0	0	0	0	0	0	0	0	0	0	2	0.000993957	0.122018	27	0.05	2	0.000624171	0.482518	18	0.171	2	7.06383e-05	0.482518	3	0.171	0	0	0	0	0	0	0	0	0	0
Rm-70045	Glutathione S-transferase	detox	2	2.26261e-05	0.158777	2	0.064	2	2.14804e-05	0.233105	2	0.091	4	4.58621e-05	0.489361	5	0.173	0	0	0	0	0	0	0	0	0	0	0	0	0	0	0	0	0	0	0	0	2	4.54989e-05	0.241652	3	0.094	0	0	0	0	0
Rm-71038	Glutathione S-transferase	detox	3	0.00013157	0.261828	8	0.101	3	0.000234202	0.261828	15	0.101	7	0.000346693	1.11836	26	0.326	5	0.000397037	1.07491	12	0.317	3	0.000205473	0.370882	7	0.137	3	0.000276493	0.261828	10	0.101	6	0.000300394	0.710015	16	0.233	3	0.000154336	0.659587	7	0.22	2	0.000515716	0.0839269	12	0.035
Rm-71039	Glutathione S-transferase	detox	0	0	0	0	0	0	0	0	0	0	0	0	0	0	0	0	0	0	0	0	2	0.00028354	0.757924	4	0.245	0	0	0	0	0	2	0.000317371	0.757924	7	0.245	0	0	0	0	0	0	0	0	0	0
Rm-71040	Glutathione S-transferase	detox	3	0.000125489	0.250259	8	0.097	3	0.000223378	0.250259	15	0.097	8	0.000343388	1.18776	27	0.34	6	0.000410243	1.38781	13	0.378	3	0.000195976	0.348963	7	0.13	3	0.000263714	0.250259	10	0.097	6	0.00028651	0.671091	16	0.223	3	0.000147202	0.62181	7	0.21	2	0.00049188	0.081434	12	0.034
Rm-71042	Glutathione S-transferase	detox	3	0.000139563	0.279381	8	0.107	3	0.00024843	0.279381	15	0.107	8	0.000381899	1.39332	27	0.379	6	0.000456252	1.63633	13	0.421	3	0.000217955	0.396368	7	0.145	3	0.000293289	0.279381	10	0.107	6	0.000318642	0.770109	16	0.248	3	0.000163711	0.713957	7	0.234	2	0.000547044	0.0889301	12	0.037
Rm-71440	Glutathione S-transferase	detox	0	0	0	0	0	0	0	0	0	0	2	2.21751e-05	0.174898	2	0.07	0	0	0	0	0	0	0	0	0	0	0	0	0	0	0	2	4.68334e-05	0.462177	3	0.165	0	0	0	0	0	0	0	0	0	0
Rm-75097	Glutathione S-transferase	detox	5	0.000432095	1.37137	25	0.375	7	0.00047585	1.61216	29	0.417	3	0.000112107	0.857804	8	0.269	0	0	0	0	0	0	0	0	0	0	0	0	0	0	0	0	0	0	0	0	0	0	0	0	0	0	0	0	0	0
Rm-76331	Glutathione S-transferase	detox	5	0.000506991	0.798871	33	0.255	8	0.000845956	1.2182	58	0.346	11	0.00183109	1.70396	147	0.432	12	0.0015763	2.11889	51	0.494	3	0.000246785	0.393157	9	0.144	2	0.000154973	0.164126	6	0.066	12	0.000701538	2.0903	40	0.49	3	0.00059729	0.315225	29	0.119	4	0.000481759	0.531088	12	0.185
Rm-937	Glutathione S-transferase	detox	3	5.33329e-05	0.435489	3	0.157	0	0	0	0	0	0	0	0	0	0	2	0.000107294	0.51705	3	0.181	0	0	0	0	0	0	0	0	0	0	0	0	0	0	0	0	0	0	0	0	0	0	0	0	0
Rm-38194	Glutathione S-transferase 1	detox	22	0.00858827	4.32108	513	0.726	24	0.0054197	4.4325	341	0.735	26	0.00377345	4.4325	278	0.735	16	0.00343535	2.31131	102	0.52	9	0.00131471	1.58821	44	0.413	11	0.00163242	2.38065	58	0.529	20	0.00353561	2.67282	185	0.565	16	0.0128601	2.74973	573	0.574	13	0.00174989	1.89734	40	0.462
Rm-158261	Glutathione S-transferase 2	detox	2	0.000676504	0.148154	27	0.06	2	0.000166509	0.148154	7	0.06	2	0.000101574	0.148154	5	0.06	2	0.00015122	0.148154	3	0.06	0	0	0	0	0	0	0	0	0	0	2	0.000257427	0.148154	9	0.06	2	0.000369488	0.148154	11	0.06	0	0	0	0	0
Rm-38193	Glutathione S-transferase C-terminal domain family, Class Mu subfamily	detox	3	0.000451278	1.08449	11	0.319	3	0.000272636	0.836538	7	0.264	5	0.000266101	0.836538	8	0.264	0	0	0	0	0	0	0	0	0	0	2	0.000137943	0.836538	2	0.264	2	0.000421501	0.288249	9	0.11	0	0	0	0	0	0	0	0	0	0
Rm-10107	Glyceraldehyde 3-phosphate dehydrogenase	met/carb	14	0.00148661	1.95121	133	0.47	17	0.00333203	2.34195	314	0.524	10	0.00174908	1.83139	193	0.452	11	0.00182143	1.5704	81	0.41	8	0.00137653	1.06063	69	0.314	9	0.00219861	1.33346	117	0.368	16	0.001914	2.16228	150	0.5	15	0.00495993	2.16228	331	0.5	6	0.00189855	0.923092	65	0.284
Rm-70877	Glyceraldehyde 3-phosphate dehydrogenase	met/carb	8	0.000527302	1.98538	25	0.475	7	0.000500602	1.48313	25	0.395	4	0.000495933	1.26986	29	0.356	5	0.000551627	1.04644	13	0.311	2	0.000112935	0.383566	3	0.141	3	0.000141839	0.682674	4	0.226	7	0.000842737	1.23872	35	0.35	6	0.00186623	1.7227	66	0.435	2	0.000496049	0.458814	9	0.164
Rm-63421	Glycerol-3-phosphate dehydrogenase/dihydroxyacetone 3-phosphate reductase	met/energy	9	0.000235337	1.17771	22	0.338	13	0.00031482	1.74157	31	0.438	9	0.00011275	1.35505	13	0.372	4	0.000107602	0.663413	5	0.221	2	0.000229107	0.227439	12	0.089	5	0.000179839	0.729816	10	0.238	13	0.000256443	2.13329	21	0.496	8	0.000415878	1.45471	29	0.39	5	0.000195672	0.682674	7	0.226
Rm-54942	Glycerophosphocholine phosphodiesterase GPCPD1-like Protein	met/int	0	0	0	0	0	0	0	0	0	0	0	0	0	0	0	0	0	0	0	0	0	0	0	0	0	2	3.46762e-05	0.135011	3	0.055	0	0	0	0	0	0	0	0	0	0	0	0	0	0	0
Rm-66633	Glycerophosphoryl diester phosphodiesterase	met/energy	0	0	0	0	0	0	0	0	0	0	0	0	0	0	0	0	0	0	0	0	0	0	0	0	0	0	0	0	0	0	2	2.77645e-05	0.270574	2	0.104	0	0	0	0	0	0	0	0	0	0
Rm-61285	glycine receptor subunit alpha-2-like	st	0	0	0	0	0	0	0	0	0	0	0	0	0	0	0	0	0	0	0	0	0	0	0	0	0	0	0	0	0	0	2	2.52928e-05	0.288249	2	0.11	0	0	0	0	0	0	0	0	0	0
Rm-77643	Glycine/D-amino acid oxidases (deaminating)	met/aa	0	0	0	0	0	0	0	0	0	0	2	1.22795e-05	0.114295	2	0.047	0	0	0	0	0	0	0	0	0	0	0	0	0	0	0	2	1.72894e-05	0.227439	2	0.089	0	0	0	0	0	0	0	0	0	0
Rm-7124	Glycine/serine hydroxymethyltransferase	met/aa	7	0.0001704	0.531088	22	0.185	8	0.000132358	0.674943	18	0.224	7	7.53585e-05	0.506607	12	0.178	4	6.23287e-05	0.370882	4	0.137	0	0	0	0	0	2	3.90647e-05	0.0990058	3	0.041	7	8.842e-05	0.438799	10	0.158	2	0.000114219	0.227439	11	0.089	0	0	0	0	0
Rm-78655	Glycine/serine hydroxymethyltransferase	met/aa	5	0.000149631	0.241652	20	0.094	8	0.000248596	0.555966	35	0.192	8	0.000115253	0.729816	19	0.238	3	7.52566e-05	0.288249	5	0.11	3	6.67654e-05	0.3122	5	0.118	4	0.000264137	0.336596	21	0.126	8	0.000145193	0.534617	17	0.186	3	0.000220656	0.253141	22	0.098	3	0.000117302	0.202264	6	0.08
Rm-27261	glycine-rich cell wall structural protein-like	extmat	0	0	0	0	0	2	6.85987e-05	0.34586	3	0.129	2	7.81136e-05	0.34586	4	0.129	0	0	0	0	0	0	0	0	0	0	0	0	0	0	0	0	0	0	0	0	2	0.000290606	0.34586	9	0.129	0	0	0	0	0
Rm-46469	glycine-rich cell wall structural protein-like	extmat	0	0	0	0	0	2	6.4053e-05	0.581248	3	0.199	2	3.64687e-05	0.581248	2	0.199	0	0	0	0	0	0	0	0	0	0	0	0	0	0	0	0	0	0	0	0	3	0.0001206	0.581248	4	0.199	0	0	0	0	0
Rm-64216	glycine-rich cell wall structural protein-like isoform x1	extmat	0	0	0	0	0	0	0	0	0	0	0	0	0	0	0	2	0.000195589	0.845015	5	0.266	0	0	0	0	0	0	0	0	0	0	0	0	0	0	0	0	0	0	0	0	0	0	0	0	0
Rm-19035	Glycine-rich protein 5	uc	0	0	0	0	0	0	0	0	0	0	0	0	0	0	0	0	0	0	0	0	0	0	0	0	0	0	0	0	0	0	0	0	0	0	0	3	0.000158049	1.22331	3	0.347	0	0	0	0	0
Rm-73044	glycine--tRNA ligase isoform X1	tm	6	0.000108586	0.227439	21	0.089	10	0.000157086	0.389953	32	0.143	8	5.03086e-05	0.448772	12	0.161	4	6.2415e-05	0.191242	6	0.076	0	0	0	0	0	3	0.000104317	0.196741	12	0.078	7	0.000106251	0.294196	18	0.112	4	9.01156e-05	0.210598	13	0.083	0	0	0	0	0
Rm-73045	glycine--tRNA ligase isoform X2	tm	0	0	0	0	0	4	0.000120553	0.503142	10	0.177	5	7.20691e-05	0.770109	7	0.248	2	5.10926e-05	0.389953	2	0.143	0	0	0	0	0	0	0	0	0	0	3	0.000101472	0.412538	7	0.15	2	0.000136187	0.294196	8	0.112	0	0	0	0	0
Rm-26011	Glycogen phosphorylase	met/carb	4	3.15617e-05	0.180321	7	0.072	17	0.000209745	0.803018	49	0.256	8	3.65568e-05	0.415794	10	0.151	0	0	0	0	0	4	0.000128757	0.111732	16	0.046	10	0.000583674	0.361445	77	0.134	13	0.000159562	0.548817	31	0.19	10	9.67127e-05	0.506607	16	0.178	2	4.71286e-05	0.0739894	4	0.031
Rm-26280	Glycogen phosphorylase	met/carb	0	0	0	0	0	9	0.000253679	0.64059	35	0.215	3	1.85699e-05	0.241652	3	0.094	0	0	0	0	0	4	0.000218018	0.196741	16	0.078	5	0.000705933	0.288249	55	0.11	5	0.000165593	0.327394	19	0.123	7	0.000122819	0.599558	12	0.204	2	7.98006e-05	0.129796	4	0.053
Rm-18733	Glycogen synthase	met/carb	0	0	0	0	0	0	0	0	0	0	0	0	0	0	0	0	0	0	0	0	0	0	0	0	0	0	0	0	0	0	3	2.76295e-05	0.25603	4	0.099	0	0	0	0	0	0	0	0	0	0
Rm-27240	Glycogenin glucosyltransferase	met/carb	0	0	0	0	0	0	0	0	0	0	0	0	0	0	0	0	0	0	0	0	0	0	0	0	0	0	0	0	0	0	2	4.37861e-05	0.247383	3	0.096	0	0	0	0	0	0	0	0	0	0
Rm-27469	Glycogenin glucosyltransferase	met/carb	6	8.82577e-05	0.438799	10	0.158	3	7.54099e-05	0.393157	9	0.144	6	0.000128804	0.545254	18	0.189	4	0.000142045	0.393157	8	0.144	2	0.00056708	0.264736	36	0.102	2	0.000356107	0.202264	24	0.08	8	0.00036271	0.667247	36	0.222	0	0	0	0	0	0	0	0	0	0
Rm-23832	Glycolate oxidase	met/energy	0	0	0	0	0	3	2.55596e-05	0.448772	3	0.161	3	2.91048e-05	0.415794	4	0.151	0	0	0	0	0	3	0.000240259	0.448772	15	0.161	0	0	0	0	0	4	4.09793e-05	0.555966	4	0.192	0	0	0	0	0	0	0	0	0	0
Rm-25590	Glycolate oxidase	met/energy	0	0	0	0	0	0	0	0	0	0	0	0	0	0	0	0	0	0	0	0	0	0	0	0	0	0	0	0	0	0	2	2.28517e-05	0.210598	2	0.083	0	0	0	0	0	0	0	0	0	0
Rm-46405	Glycolate oxidase	met/energy	0	0	0	0	0	0	0	0	0	0	0	0	0	0	0	2	5.35198e-05	0.158777	3	0.064	2	0.000126616	0.273503	8	0.105	4	0.000104358	0.452112	7	0.162	2	2.02463e-05	0.16681	2	0.067	0	0	0	0	0	2	6.95175e-05	0.294196	3	0.112
Rm-46406	Glycolate oxidase	met/energy	0	0	0	0	0	0	0	0	0	0	0	0	0	0	0	2	5.80717e-05	0.174898	3	0.07	3	0.000154559	0.524053	9	0.183	4	0.000113234	0.496236	7	0.175	2	2.19683e-05	0.180321	2	0.072	0	0	0	0	0	0	0	0	0	0
Rm-68172	Glycolate oxidase	met/energy	0	0	0	0	0	0	0	0	0	0	0	0	0	0	0	0	0	0	0	0	0	0	0	0	0	0	0	0	0	0	2	2.02463e-05	0.250259	2	0.097	0	0	0	0	0	0	0	0	0	0
Rm-68173	Glycolate oxidase	met/energy	0	0	0	0	0	0	0	0	0	0	0	0	0	0	0	0	0	0	0	0	0	0	0	0	0	0	0	0	0	0	2	2.31622e-05	0.291219	2	0.111	0	0	0	0	0	0	0	0	0	0
Rm-40978	glycoprotein glucosyltransferase	met/carb	7	7.19145e-05	0.210598	23	0.083	11	6.82731e-05	0.306171	23	0.116	5	1.77456e-05	0.124605	7	0.051	3	1.88709e-05	0.116863	3	0.048	2	1.67417e-05	0.081434	3	0.034	5	0.000136672	0.127197	26	0.052	11	8.56652e-05	0.419058	24	0.152	7	0.000142518	0.207814	34	0.082	0	0	0	0	0
Rm-40979	glycoprotein glucosyltransferase	met/carb	7	8.78873e-05	0.261828	23	0.101	9	6.52986e-05	0.306171	18	0.116	4	1.8589e-05	0.129796	6	0.053	3	2.30623e-05	0.142878	3	0.058	2	2.04602e-05	0.101539	3	0.042	5	0.000167028	0.156112	26	0.063	8	7.41569e-05	0.396368	17	0.145	7	0.000174172	0.258925	34	0.1	0	0	0	0	0
Rm-56696	glycosyl hydrolase	met/carb	0	0	0	0	0	0	0	0	0	0	0	0	0	0	0	0	0	0	0	0	0	0	0	0	0	0	0	0	0	0	3	0.00013181	1.40436	3	0.381	0	0	0	0	0	0	0	0	0	0
Rm-158273	Glycosyl hydrolase family 38 - alpha-mannosidase	met/carb	0	0	0	0	0	3	2.67744e-05	0.0495424	8	0.021	4	4.28739e-05	0.0739894	15	0.031	3	2.83687e-05	0.0964782	4	0.04	0	0	0	0	0	3	2.96336e-05	0.116863	5	0.048	10	0.000108659	0.288249	27	0.11	7	5.67125e-05	0.238797	12	0.093	12	0.000359272	0.383566	39	0.141
Rm-48574	Glycosyl hydrolase family 38 - alpha-mannosidase	met/carb	0	0	0	0	0	0	0	0	0	0	0	0	0	0	0	0	0	0	0	0	0	0	0	0	0	2	2.45171e-05	0.114295	2	0.047	0	0	0	0	0	0	0	0	0	0	0	0	0	0	0
Rm-32836	glycosyl transferase	met/carb	3	5.29546e-05	0.330454	4	0.124	0	0	0	0	0	0	0	0	0	0	0	0	0	0	0	0	0	0	0	0	0	0	0	0	0	0	0	0	0	0	0	0	0	0	0	0	0	0	0	0
Rm-912	glycosylphosphatidylinositol anchor attachment 1 protein	tr	0	0	0	0	0	2	1.15637e-05	0.148154	2	0.06	0	0	0	0	0	0	0	0	0	0	0	0	0	0	0	0	0	0	0	0	0	0	0	0	0	0	0	0	0	0	0	0	0	0	0
Rm-8257	Glycosylphosphatidylinositol transamidase (GPIT) subunit GPI8	pm	0	0	0	0	0	0	0	0	0	0	0	0	0	0	0	0	0	0	0	0	0	0	0	0	0	2	8.7659e-05	0.137627	5	0.056	2	3.57138e-05	0.158777	3	0.064	0	0	0	0	0	0	0	0	0	0
Rm-64189	glycosyltransferase	met/carb	0	0	0	0	0	0	0	0	0	0	0	0	0	0	0	0	0	0	0	0	0	0	0	0	0	2	0.000192527	1.02768	5	0.307	0	0	0	0	0	0	0	0	0	0	0	0	0	0	0
Rm-69851	Glycosyltransferase	extmat	3	3.14383e-05	0.185769	4	0.074	0	0	0	0	0	0	0	0	0	0	0	0	0	0	0	0	0	0	0	0	0	0	0	0	0	0	0	0	0	0	0	0	0	0	0	0	0	0	0	0
Rm-8584	Glycosyltransferase	extmat	4	3.92979e-05	0.306171	5	0.116	0	0	0	0	0	0	0	0	0	0	0	0	0	0	0	0	0	0	0	0	0	0	0	0	0	0	0	0	0	0	2	3.16098e-05	0.191242	3	0.076	0	0	0	0	0
Rm-50080	Glycosyltransferase family 92	met/carb	2	9.04544e-05	0.164126	11	0.066	3	8.58742e-05	0.158777	11	0.064	5	0.000100008	0.315225	15	0.119	2	3.30864e-05	0.111732	2	0.046	0	0	0	0	0	3	0.000276493	0.158777	20	0.064	9	0.000206521	0.694338	22	0.229	0	0	0	0	0	0	0	0	0	0
Rm-50379	Glycosyltransferase family 92	met/carb	0	0	0	0	0	3	0.000134438	0.258925	11	0.1	3	0.000114813	0.180321	11	0.072	2	5.17973e-05	0.180321	2	0.072	0	0	0	0	0	2	0.000411212	0.180321	19	0.072	3	0.000235136	0.30017	16	0.114	0	0	0	0	0	0	0	0	0	0
Rm-67505	Glyoxalase	met/carb	4	0.000312846	0.901078	15	0.279	3	0.000217804	0.671091	11	0.223	6	0.000287471	1.0797	17	0.318	6	0.000293711	2.34965	7	0.525	0	0	0	0	0	3	0.000210382	1.05589	6	0.313	6	0.000261901	1.39883	11	0.38	4	0.000363483	0.927525	13	0.285	0	0	0	0	0
Rm-71117	glyoxylase	detox	0	0	0	0	0	2	4.43033e-05	0.425608	3	0.154	3	3.78363e-05	0.541701	3	0.188	0	0	0	0	0	2	0.000138816	0.199499	5	0.079	0	0	0	0	0	0	0	0	0	0	0	0	0	0	0	0	0	0	0	0
Rm-9481	Glyoxylase	detox	2	2.68583e-05	0.294196	2	0.112	0	0	0	0	0	0	0	0	0	0	0	0	0	0	0	0	0	0	0	0	0	0	0	0	0	0	0	0	0	0	0	0	0	0	0	0	0	0	0	0
Rm-10625	Glyoxylate/hydroxypyruvate reductase (D-isomer-specific 2-hydroxy acid dehydrogenase superfamily)	met/energy	13	0.00115521	1.23357	164	0.349	16	0.0022603	1.54683	338	0.406	13	0.000662492	1.11349	116	0.325	8	0.000453471	0.706082	32	0.232	8	0.00128235	0.749847	102	0.243	9	0.00241582	0.698244	204	0.23	14	0.000651338	1.51189	81	0.4	15	0.00105764	1.70396	112	0.432	5	0.000184068	0.428894	10	0.155
Rm-31783	Glyoxylate/hydroxypyruvate reductase (D-isomer-specific 2-hydroxy acid dehydrogenase superfamily)	met/energy	0	0	0	0	0	0	0	0	0	0	0	0	0	0	0	0	0	0	0	0	2	4.07535e-05	0.288249	2	0.11	4	0.000191938	0.393157	10	0.144	0	0	0	0	0	3	6.12218e-05	0.352073	4	0.131	0	0	0	0	0
Rm-24257	GMP synthase	met/nuc	10	8.72012e-05	0.506607	16	0.178	14	0.000191442	0.667247	37	0.222	4	2.20942e-05	0.202264	5	0.08	0	0	0	0	0	5	0.000107	0.273503	11	0.105	6	0.000219903	0.399587	24	0.146	9	7.466e-05	0.717908	12	0.235	10	0.000160741	0.61808	22	0.209	0	0	0	0	0
Rm-67337	Golgi apparatus membrane protein TVP23 homolog	pe	0	0	0	0	0	0	0	0	0	0	2	2.91048e-05	0.247383	2	0.096	0	0	0	0	0	0	0	0	0	0	0	0	0	0	0	0	0	0	0	0	0	0	0	0	0	0	0	0	0	0
Rm-37915	Golgi apparatus protein (cysteine-rich fibroblast growth factor receptor)	pe	2	1.10671e-05	0.0568175	3	0.024	2	1.75112e-05	0.0568175	5	0.024	7	7.47752e-05	0.164126	25	0.066	5	9.64801e-05	0.119438	13	0.049	2	0.000125099	0.0327615	19	0.014	0	0	0	0	0	8	6.73809e-05	0.156112	16	0.063	3	2.47277e-05	0.1324	5	0.054	0	0	0	0	0
Rm-36913	golgi apparatus protein 1	pe	0	0	0	0	0	0	0	0	0	0	0	0	0	0	0	2	4.00566e-05	0.109175	2	0.045	0	0	0	0	0	0	0	0	0	0	0	0	0	0	0	0	0	0	0	0	0	0	0	0	0
Rm-45905	Golgi integral membrane protein 4	pe	5	7.0542e-05	0.2218	13	0.087	6	8.24247e-05	0.324342	16	0.122	8	0.000114389	0.202264	26	0.08	6	0.000109166	0.2218	10	0.087	3	6.77941e-05	0.0914403	7	0.038	4	4.56133e-05	0.183042	5	0.073	4	3.71672e-05	0.16681	6	0.067	3	0.000116393	0.2218	16	0.087	0	0	0	0	0
Rm-46304	Golgi integral membrane protein 4	pe	5	8.00873e-05	0.25603	13	0.099	6	9.35779e-05	0.377209	16	0.139	7	0.000119877	0.177606	24	0.071	6	0.000123937	0.25603	10	0.099	3	7.69675e-05	0.104079	7	0.043	4	5.17854e-05	0.210598	5	0.083	3	3.51637e-05	0.137627	5	0.056	3	0.000132142	0.25603	16	0.099	0	0	0	0	0
Rm-26881	Golgi reassembly-stacking protein 2-like isoform X3	pe	3	8.38944e-05	0.261828	8	0.101	4	0.000169249	0.524053	17	0.183	8	0.000212563	0.81134	25	0.258	4	0.000168778	0.409289	8	0.149	4	0.000673806	0.409289	36	0.149	4	0.000193933	0.465548	11	0.166	7	0.000347173	0.823896	29	0.261	0	0	0	0	0	0	0	0	0	0
Rm-51891	golgi SNAP receptor complex member	pe	0	0	0	0	0	0	0	0	0	0	3	7.89626e-05	0.364583	6	0.135	2	9.79645e-05	0.309182	3	0.117	0	0	0	0	0	0	0	0	0	0	0	0	0	0	0	0	0	0	0	0	0	0	0	0	0
Rm-51892	golgi SNAP receptor complex member	pe	0	0	0	0	0	0	0	0	0	0	3	7.72826e-05	0.355189	6	0.132	2	9.58801e-05	0.303167	3	0.115	0	0	0	0	0	0	0	0	0	0	0	0	0	0	0	0	0	0	0	0	0	0	0	0	0
Rm-51890	Golgi SNAP receptor complex member 1	pe	0	0	0	0	0	0	0	0	0	0	2	9.60921e-05	0.468926	4	0.167	0	0	0	0	0	0	0	0	0	0	0	0	0	0	0	0	0	0	0	0	0	0	0	0	0	0	0	0	0	0
Rm-33442	Golgi SNAP receptor complex member 2	pe	0	0	0	0	0	2	0.000172291	0.563148	7	0.194	2	0.000147141	0.563148	7	0.194	0	0	0	0	0	0	0	0	0	0	0	0	0	0	0	2	0.000147981	0.44544	5	0.16	0	0	0	0	0	2	0.00027099	0.563148	4	0.194
Rm-33443	Golgi SNAP receptor complex member 2	pe	0	0	0	0	0	2	0.000116478	0.352073	7	0.131	3	0.000113686	0.625549	8	0.211	0	0	0	0	0	0	0	0	0	0	0	0	0	0	0	2	0.000100043	0.282331	5	0.108	0	0	0	0	0	3	0.000229005	0.625549	5	0.211
Rm-19036	golgin subfamily protein a member 5	pe	0	0	0	0	0	0	0	0	0	0	2	1.21562e-05	0.241652	2	0.094	0	0	0	0	0	0	0	0	0	0	0	0	0	0	0	0	0	0	0	0	0	0	0	0	0	0	0	0	0	0
Rm-19759	golgin subfamily protein a member 5	pe	0	0	0	0	0	0	0	0	0	0	2	1.20115e-05	0.238797	2	0.093	0	0	0	0	0	0	0	0	0	0	0	0	0	0	0	0	0	0	0	0	0	0	0	0	0	0	0	0	0	0
Rm-19760	golgin subfamily protein a member 5	pe	0	0	0	0	0	0	0	0	0	0	2	1.42108e-05	0.288249	2	0.11	0	0	0	0	0	0	0	0	0	0	0	0	0	0	0	0	0	0	0	0	0	0	0	0	0	0	0	0	0	0
Rm-19761	golgin subfamily protein a member 5	pe	0	0	0	0	0	0	0	0	0	0	2	1.56026e-05	0.321296	2	0.121	0	0	0	0	0	0	0	0	0	0	0	0	0	0	0	0	0	0	0	0	0	0	0	0	0	0	0	0	0	0
Rm-43133	GPI transamidase complex	extmat	0	0	0	0	0	0	0	0	0	0	0	0	0	0	0	0	0	0	0	0	2	4.43473e-05	0.235947	4	0.092	0	0	0	0	0	4	3.54563e-05	0.224616	5	0.088	0	0	0	0	0	0	0	0	0	0
Rm-64139	GPI transamidase complex	extmat	0	0	0	0	0	0	0	0	0	0	0	0	0	0	0	0	0	0	0	0	0	0	0	0	0	0	0	0	0	0	3	2.9291e-05	0.224616	4	0.088	0	0	0	0	0	0	0	0	0	0
Rm-73555	GPI-anchor transamidase	pm	0	0	0	0	0	0	0	0	0	0	0	0	0	0	0	0	0	0	0	0	0	0	0	0	0	2	0.000129144	0.207814	5	0.082	0	0	0	0	0	0	0	0	0	0	0	0	0	0	0
Rm-16287	G-protein alpha subunit	st	4	7.4666e-05	0.958845	5	0.292	3	0.000170125	0.819701	12	0.26	2	2.42152e-05	0.472312	2	0.168	0	0	0	0	0	0	0	0	0	0	2	7.53167e-05	0.659587	3	0.22	0	0	0	0	0	2	0.000100098	0.393157	5	0.144	0	0	0	0	0
Rm-64273	G-protein alpha subunit	st	0	0	0	0	0	0	0	0	0	0	0	0	0	0	0	0	0	0	0	0	0	0	0	0	0	2	4.75484e-05	0.244515	2	0.095	2	3.22867e-05	0.244515	2	0.095	0	0	0	0	0	0	0	0	0	0
Rm-75502	G-protein alpha subunit	st	3	5.57209e-05	0.438799	5	0.158	2	3.17397e-05	0.279381	3	0.107	4	4.51776e-05	0.552387	5	0.191	0	0	0	0	0	0	0	0	0	0	0	0	0	0	0	4	8.90534e-05	0.531088	7	0.185	2	2.98799e-05	0.261828	2	0.101	2	5.82426e-05	0.297179	2	0.113
Rm-82547	g-protein beta subunit-like protein	st	0	0	0	0	0	0	0	0	0	0	0	0	0	0	0	0	0	0	0	0	0	0	0	0	0	0	0	0	0	0	2	2.44232e-05	0.210598	2	0.083	0	0	0	0	0	0	0	0	0	0
Rm-54622	Granulin	s/	0	0	0	0	0	0	0	0	0	0	0	0	0	0	0	0	0	0	0	0	0	0	0	0	0	0	0	0	0	0	0	0	0	0	0	0	0	0	0	0	0	0	0	0	0
Rm-144508	group ii salivary lipocalin	s/lipocalin	0	0	0	0	0	0	0	0	0	0	0	0	0	0	0	0	0	0	0	0	0	0	0	0	0	0	0	0	0	0	0	0	0	0	0	0	0	0	0	0	8	0.00174208	0.892344	20	0.277
Rm-2039	group ii salivary lipocalin	s/lipocalin	0	0	0	0	0	0	0	0	0	0	0	0	0	0	0	0	0	0	0	0	0	0	0	0	0	0	0	0	0	0	0	0	0	0	0	0	0	0	0	0	8	0.00110859	0.499685	20	0.176
Rm-75576	group ii salivary lipocalin	s/lipocalin	0	0	0	0	0	0	0	0	0	0	2	0.000117931	0.177606	6	0.071	0	0	0	0	0	0	0	0	0	0	0	0	0	0	0	0	0	0	0	0	0	0	0	0	0	2	0.000316741	0.177606	5	0.071
Rm-129436	group XV phospholipase A2-like	met/lipd	0	0	0	0	0	4	5.08746e-05	0.503142	6	0.177	8	0.000108621	1.12814	15	0.328	5	0.000143744	0.570363	8	0.196	3	7.97032e-05	0.258925	5	0.1	2	7.50764e-05	0.153453	5	0.062	5	0.000142741	0.81134	14	0.258	2	3.59202e-05	0.247383	3	0.096	2	4.66776e-05	0.238797	2	0.093
Rm-1133	Growth hormone-induced protein	st	0	0	0	0	0	0	0	0	0	0	0	0	0	0	0	0	0	0	0	0	0	0	0	0	0	2	9.25721e-05	0.321296	5	0.121	0	0	0	0	0	0	0	0	0	0	0	0	0	0	0
Rm-51191	grpE protein homolog 1 mitochondrial-like	met/energy	4	0.000190122	1.13305	11	0.329	7	0.000213312	1.20293	13	0.343	7	0.000392376	1.20293	28	0.343	4	0.000278171	1.13305	8	0.329	0	0	0	0	0	0	0	0	0	0	2	0.000118385	0.291219	6	0.111	2	9.2683e-05	0.422329	4	0.153	0	0	0	0	0
Rm-78947	GTP cyclohydrolase 1 feedback regulatory protein	st	0	0	0	0	0	0	0	0	0	0	4	0.000468449	1.54097	13	0.405	2	0.00044706	0.592209	5	0.202	4	0.00182444	1.15278	23	0.333	4	0.00254044	1.15278	34	0.333	3	0.000507362	1.09411	10	0.321	0	0	0	0	0	0	0	0	0	0
Rm-72864	GTPase Era mitochondrial-like	met/energy	0	0	0	0	0	0	0	0	0	0	0	0	0	0	0	0	0	0	0	0	0	0	0	0	0	0	0	0	0	0	2	3.11083e-05	0.230269	3	0.09	0	0	0	0	0	0	0	0	0	0
Rm-32626	GTPase Rab11/YPT3 small G protein superfamily	pe	0	0	0	0	0	2	0.000168774	0.244515	4	0.095	4	0.000180173	0.778279	5	0.25	0	0	0	0	0	0	0	0	0	0	2	0.000149438	0.682674	2	0.226	3	0.000152209	0.636817	3	0.214	0	0	0	0	0	0	0	0	0	0
Rm-23486	GTPase Ran/TC4/GSP1 (nuclear protein transport pathway) small G protein superfamily	pe	9	0.000596646	2.11172	35	0.493	13	0.00114905	2.45939	71	0.539	15	0.0014789	2.72392	107	0.571	5	0.00089167	1.19786	26	0.342	6	0.000973617	0.803018	32	0.256	3	0.000114637	0.342765	4	0.128	14	0.00140115	3.59198	72	0.662	5	0.00020568	0.940886	9	0.288	4	0.000757286	0.690441	17	0.228
Rm-23565	GTPase Ran/TC4/GSP1 (nuclear protein transport pathway) small G protein superfamily	pe	9	0.000596646	2.11172	35	0.493	13	0.00114905	2.45939	71	0.539	15	0.0014789	2.72392	107	0.571	5	0.00089167	1.19786	26	0.342	6	0.000973617	0.803018	32	0.256	3	0.000114637	0.342765	4	0.128	14	0.00140115	3.59198	72	0.662	5	0.00020568	0.940886	9	0.288	4	0.000757286	0.690441	17	0.228
Rm-65710	GTPase XAB1 interacts with DNA repair protein XPA	nr	0	0	0	0	0	3	6.74181e-05	0.324342	7	0.122	4	8.22527e-05	0.402814	10	0.147	0	0	0	0	0	0	0	0	0	0	3	0.000153499	0.402814	9	0.147	3	8.10677e-05	0.402814	7	0.147	0	0	0	0	0	0	0	0	0	0
Rm-65711	GTPase XAB1 interacts with DNA repair protein XPA	nr	0	0	0	0	0	3	9.46941e-05	0.485936	7	0.172	4	0.000115531	0.606941	10	0.206	0	0	0	0	0	0	0	0	0	0	3	0.000215601	0.606941	9	0.206	3	0.000113866	0.606941	7	0.206	0	0	0	0	0	0	0	0	0	0
Rm-20243	GTP-binding ADP-ribosylation factor Arf1	pe	2	6.02145e-05	0.432188	3	0.156	5	0.000285828	0.905461	15	0.28	4	0.000146463	0.766038	9	0.247	0	0	0	0	0	4	0.00103888	0.503142	29	0.177	5	0.00118104	0.879317	35	0.274	3	0.000114566	0.832314	5	0.263	2	0.000242172	0.432188	9	0.156	2	0.000104899	0.503142	2	0.177
Rm-55219	GTP-binding ADP-ribosylation factor Arf1	pe	4	0.000245612	0.30017	15	0.114	0	0	0	0	0	4	0.000119483	0.452112	9	0.162	3	9.88238e-05	0.396368	3	0.145	0	0	0	0	0	2	0.00013764	0.174898	5	0.07	6	0.000149538	1.07014	8	0.316	0	0	0	0	0	0	0	0	0	0
Rm-68090	GTP-binding ADP-ribosylation factor Arf6 (dArf3)	pe	0	0	0	0	0	3	5.90711e-05	1.35505	3	0.372	4	0.000151345	2.16228	9	0.5	0	0	0	0	0	2	0.000333159	0.849269	9	0.267	2	0.000174344	0.393157	5	0.144	2	9.47076e-05	0.241652	4	0.094	0	0	0	0	0	0	0	0	0	0
Rm-68092	GTP-binding ADP-ribosylation factor Arf6 (dArf3)	pe	0	0	0	0	0	3	5.90711e-05	1.35505	3	0.372	4	0.000151345	2.16228	9	0.5	0	0	0	0	0	2	0.000333159	0.849269	9	0.267	2	0.000174344	0.393157	5	0.144	2	9.47076e-05	0.241652	4	0.094	0	0	0	0	0	0	0	0	0	0
Rm-2368	GTP-binding ADP-ribosylation factor-like protein ARL1	pe	4	0.000144382	0.887991	7	0.276	11	0.00229104	2.26588	117	0.514	13	0.00173921	2.95367	104	0.597	11	0.00116186	2.22107	28	0.508	3	0.00331319	0.729816	90	0.238	8	0.00228863	1.37684	66	0.376	6	0.000376738	1.37684	16	0.376	10	0.00124431	1.98538	45	0.475	7	0.00215594	1.43781	40	0.387
Rm-82514	GTP-binding ADP-ribosylation factor-like protein ARL1	pe	7	0.000453771	1.8774	22	0.459	14	0.00295682	4.57186	151	0.746	16	0.0023747	5.01174	142	0.779	14	0.00207475	4.57186	50	0.746	6	0.00371813	2.22107	101	0.508	11	0.00298215	2.89942	86	0.591	9	0.000847659	3.42588	36	0.646	13	0.00193559	3.60257	70	0.663	11	0.00318001	4.4325	59	0.735
Rm-49301	GTP-binding ADP-ribosylation factor-like protein yARL3	pe	0	0	0	0	0	2	3.52663e-05	0.34586	2	0.129	0	0	0	0	0	0	0	0	0	0	0	0	0	0	0	0	0	0	0	0	0	0	0	0	0	0	0	0	0	0	0	0	0	0	0
Rm-49302	GTP-binding ADP-ribosylation factor-like protein yARL3	pe	0	0	0	0	0	2	3.52663e-05	0.34586	2	0.129	0	0	0	0	0	0	0	0	0	0	0	0	0	0	0	0	0	0	0	0	0	0	0	0	0	0	0	0	0	0	0	0	0	0	0
Rm-6151	GTP-binding protein	st	0	0	0	0	0	2	0.00011216	0.14025	10	0.057	2	6.70516e-05	0.14025	7	0.057	2	7.13032e-05	0.14025	3	0.057	0	0	0	0	0	4	0.000139034	0.448772	7	0.161	5	0.000202303	0.61808	15	0.209	0	0	0	0	0	0	0	0	0	0
Rm-32845	GTP-binding protein 10 homolog	st	2	1.97529e-05	0.199499	2	0.079	0	0	0	0	0	2	1.60153e-05	0.348963	2	0.13	0	0	0	0	0	0	0	0	0	0	0	0	0	0	0	0	0	0	0	0	0	0	0	0	0	0	0	0	0	0
Rm-71314	GTP-binding protein DRG1 (ODN superfamily)	st	5	0.00050256	0.577611	49	0.198	8	0.000116844	0.798871	12	0.255	3	6.65253e-05	0.297179	8	0.113	0	0	0	0	0	0	0	0	0	0	0	0	0	0	0	7	0.000128792	0.595879	11	0.203	0	0	0	0	0	0	0	0	0	0
Rm-51541	GTP-binding protein DRG2 (ODN superfamily)	st	4	0.000101725	0.513561	10	0.18	6	0.000106231	0.790606	11	0.253	2	2.47431e-05	0.169499	3	0.068	0	0	0	0	0	0	0	0	0	0	0	0	0	0	0	3	0.000104514	0.386756	9	0.142	0	0	0	0	0	0	0	0	0	0
Rm-2478	GTP-specific succinyl-CoA synthetase beta subunit	met/energy	4	6.20923e-05	0.282331	8	0.108	4	5.15797e-05	0.247383	7	0.096	5	6.92223e-05	0.276439	11	0.106	5	0.000109302	0.364583	7	0.135	0	0	0	0	0	3	3.91459e-05	0.199499	3	0.079	4	0.000159487	0.364583	18	0.135	0	0	0	0	0	2	4.05639e-05	0.210598	2	0.083
Rm-50378	guanine nucleotide-binding protein-like 1	st	5	7.85958e-05	0.258925	12	0.1	9	0.000198976	0.610646	32	0.207	12	0.00014869	1.12814	28	0.328	5	0.000105412	0.285287	8	0.109	0	0	0	0	0	0	0	0	0	0	7	0.000171969	0.44544	23	0.16	4	5.2683e-05	0.333522	6	0.125	2	3.42303e-05	0.119438	2	0.049
Rm-1562	guanosine 5'-monophosphate oxidoreductase/ ou inosine monophosphate dehydrogenase	met/int	3	9.65509e-05	0.261828	9	0.101	7	0.000224063	0.990673	22	0.299	8	0.000104376	1.08449	12	0.319	2	6.47466e-05	0.148154	3	0.06	2	5.74413e-05	0.294196	3	0.112	4	0.000198392	0.823896	11	0.261	3	7.34801e-05	0.235947	6	0.092	2	8.6291e-05	0.202264	6	0.08	2	5.60668e-05	0.202264	2	0.08
Rm-48059	guanosine 5'-monophosphate oxidoreductase/ ou inosine monophosphate dehydrogenase	met/int	2	7.51671e-05	0.16681	6	0.067	5	0.000166509	0.883649	14	0.275	5	8.12591e-05	0.81134	8	0.258	2	7.56101e-05	0.174898	3	0.07	2	6.70791e-05	0.352073	3	0.131	4	0.000231679	1.01837	11	0.305	2	5.72059e-05	0.14025	4	0.057	0	0	0	0	0	0	0	0	0	0
Rm-69975	Guanylate kinase	met/nuc	0	0	0	0	0	0	0	0	0	0	2	3.50606e-05	0.425608	3	0.154	0	0	0	0	0	0	0	0	0	0	0	0	0	0	0	2	6.582e-05	0.164126	4	0.066	0	0	0	0	0	0	0	0	0	0
Rm-18312	Guanylate-binding protein	tm	0	0	0	0	0	4	7.89368e-05	0.367729	10	0.136	2	1.34829e-05	0.177606	2	0.071	0	0	0	0	0	0	0	0	0	0	0	0	0	0	0	3	5.69511e-05	0.324342	6	0.122	2	2.22935e-05	0.153453	2	0.062	0	0	0	0	0
Rm-18313	Guanylate-binding protein	tm	0	0	0	0	0	7	0.000146567	0.566751	22	0.195	2	1.13793e-05	0.148154	2	0.06	0	0	0	0	0	2	0.000137773	0.174898	11	0.07	2	0.000342134	0.104079	29	0.043	5	6.40879e-05	0.364583	8	0.135	2	1.88153e-05	0.129796	2	0.053	0	0	0	0	0
Rm-18631	guanylate-binding protein	tm	0	0	0	0	0	3	0.000408953	1.58821	12	0.413	0	0	0	0	0	0	0	0	0	0	0	0	0	0	0	2	0.00175015	0.663413	29	0.221	2	8.19585e-05	0.455459	2	0.163	0	0	0	0	0	0	0	0	0	0
Rm-170353	guanylate-kinase-associated protein	st	0	0	0	0	0	0	0	0	0	0	3	8.61313e-05	0.999862	7	0.301	2	9.15928e-05	0.552387	3	0.191	0	0	0	0	0	0	0	0	0	0	0	0	0	0	0	0	0	0	0	0	2	0.000118971	0.552387	3	0.191
Rm-4744	haloacid dehalogenase-like	met/carb	0	0	0	0	0	2	5.47377e-05	0.270574	4	0.104	0	0	0	0	0	2	5.7997e-05	0.294196	2	0.112	2	7.71798e-05	0.377209	3	0.139	0	0	0	0	0	0	0	0	0	0	0	0	0	0	0	0	0	0	0	0
Rm-73833	haloacid dehalogenase-like	met/carb	0	0	0	0	0	2	6.65589e-05	0.339677	4	0.127	0	0	0	0	0	2	7.05221e-05	0.367729	2	0.136	0	0	0	0	0	0	0	0	0	0	0	0	0	0	0	0	0	0	0	0	0	0	0	0	0
Rm-60844	HCLS1-associated protein X-1	st/apoptosis	0	0	0	0	0	0	0	0	0	0	3	3.35081e-05	0.442115	3	0.159	0	0	0	0	0	0	0	0	0	0	0	0	0	0	0	0	0	0	0	0	0	0	0	0	0	0	0	0	0	0
Rm-15387	HD domain-containing protein 2	met/nuc	0	0	0	0	0	0	0	0	0	0	2	3.12052e-05	0.428894	2	0.155	0	0	0	0	0	0	0	0	0	0	0	0	0	0	0	0	0	0	0	0	0	0	0	0	0	0	0	0	0	0
Rm-15454	HD domain-containing protein 2	met/nuc	0	0	0	0	0	0	0	0	0	0	2	3.12052e-05	0.428894	2	0.155	0	0	0	0	0	0	0	0	0	0	0	0	0	0	0	0	0	0	0	0	0	0	0	0	0	0	0	0	0	0
Rm-72047	HEAT repeat-containing protein 3	uc	2	1.42492e-05	0.172195	2	0.069	0	0	0	0	0	0	0	0	0	0	0	0	0	0	0	0	0	0	0	0	2	5.98892e-05	0.135011	5	0.055	0	0	0	0	0	0	0	0	0	0	0	0	0	0	0
Rm-24551	Heat shock 70 kDa protein cognate	pm	21	0.00037496	1.44906	69	0.389	20	0.000474632	0.967886	92	0.294	24	0.000370101	1.43781	84	0.387	15	0.000306109	0.853532	28	0.268	5	0.000261872	0.294196	27	0.112	6	0.000319758	0.352073	35	0.131	22	0.000378417	1.13796	61	0.33	15	0.000400682	0.879317	55	0.274	4	7.10017e-05	0.1508	5	0.061
Rm-13082	heat shock 70 kDa protein cognate 2	pm	3	4.56873e-05	0.119438	7	0.049	3	2.47851e-05	0.164126	4	0.066	5	3.70425e-05	0.169499	7	0.068	3	5.25217e-05	0.0495424	4	0.021	0	0	0	0	0	4	5.48635e-05	0.119438	5	0.049	7	0.000134114	0.169499	18	0.068	2	3.49992e-05	0.106624	4	0.044	3	6.82212e-05	0.169499	4	0.068
Rm-65742	heat shock 70 kDa protein cognate 3	pm	43	0.00758539	2.79315	1341	0.579	43	0.00607358	2.36512	1131	0.527	52	0.00726456	2.67282	1584	0.565	49	0.00534846	2.38844	470	0.53	16	0.00496711	0.766038	492	0.247	23	0.0055061	1.36592	579	0.374	50	0.00425539	2.85478	659	0.586	34	0.00957752	1.79898	1263	0.447	18	0.000679938	1.12324	46	0.327
Rm-24571	heat shock 70 kDa protein cognate 4	pm	36	0.00610542	4.82103	767	0.765	31	0.0098393	3.27563	1302	0.631	35	0.00873864	4.236	1354	0.719	29	0.00959244	3.23643	599	0.627	17	0.00251468	1.84446	177	0.454	18	0.00511211	2.31131	382	0.52	38	0.00647001	3.56037	712	0.659	20	0.00748064	2.53183	701	0.548	18	0.00122725	1.7227	59	0.435
Rm-24610	heat shock 70 kDa protein cognate 4	pm	35	0.00455793	3.20727	608	0.624	36	0.0115011	3.39542	1616	0.643	41	0.00965204	3.47713	1588	0.651	32	0.0103309	2.90841	685	0.592	19	0.00790752	1.58226	591	0.412	28	0.00531855	2.45144	422	0.538	41	0.00920832	3.47713	1076	0.651	30	0.0102409	2.89045	1019	0.59	25	0.00195896	2.22107	100	0.508
Rm-19693	heat shock 70kd protein	pm	4	8.57135e-05	0.342765	9	0.128	5	0.000144664	0.342765	16	0.128	8	0.000223929	0.374042	29	0.138	4	0.000153278	0.389953	8	0.143	2	5.09938e-05	0.172195	3	0.069	2	4.80336e-05	0.116863	3	0.048	7	0.000152209	0.51008	14	0.179	2	0.000178746	0.177606	14	0.071	0	0	0	0	0
Rm-33193	Heat shock factor binding protein 1	pm	2	0.00033504	0.75388	7	0.244	2	0.000363514	0.75388	8	0.244	3	0.000310451	1.42661	8	0.385	2	0.000385159	0.75388	4	0.244	0	0	0	0	0	2	0.000482799	0.75388	6	0.244	2	0.000109278	1.42661	2	0.385	0	0	0	0	0	0	0	0	0	0
Rm-33566	Heat shock factor binding protein 1	pm	2	0.000395956	0.940886	7	0.288	2	0.000429608	0.940886	8	0.288	3	0.000366897	1.85102	8	0.455	2	0.000455188	0.940886	4	0.288	0	0	0	0	0	2	0.000570581	0.940886	6	0.288	2	0.000129147	1.85102	2	0.455	0	0	0	0	0	0	0	0	0	0
Rm-19781	Heat shock protein	pm	0	0	0	0	0	0	0	0	0	0	3	0.000129493	0.538155	8	0.187	4	0.000200818	0.896706	5	0.278	0	0	0	0	0	0	0	0	0	0	4	0.000159534	0.849269	7	0.267	0	0	0	0	0	0	0	0	0	0
Rm-19801	Heat shock protein	pm	0	0	0	0	0	0	0	0	0	0	3	0.000121076	0.496236	8	0.175	4	0.000187765	0.819701	5	0.26	0	0	0	0	0	0	0	0	0	0	4	0.000149165	0.778279	7	0.25	0	0	0	0	0	0	0	0	0	0
Rm-4079	Heat shock protein	pm	0	0	0	0	0	0	0	0	0	0	2	6.46774e-05	0.241652	5	0.094	2	9.62898e-05	0.241652	3	0.094	0	0	0	0	0	0	0	0	0	0	2	7.2852e-05	0.241652	4	0.094	0	0	0	0	0	0	0	0	0	0
Rm-54729	heat shock protein	pm	12	0.000344441	0.717908	31	0.235	14	0.000411388	1.02768	39	0.307	17	0.000387371	0.840772	43	0.265	11	0.000357648	0.694338	16	0.229	2	5.94928e-05	0.161449	3	0.065	4	7.47189e-05	0.270574	4	0.104	11	0.000317101	0.905461	25	0.28	8	0.000446864	0.614359	30	0.208	5	0.000203242	0.333522	7	0.125
Rm-68305	heat shock protein	pm	0	0	0	0	0	0	0	0	0	0	2	7.22411e-05	0.213389	10	0.084	0	0	0	0	0	0	0	0	0	0	0	0	0	0	0	0	0	0	0	0	0	0	0	0	0	0	0	0	0	0
Rm-68306	heat shock protein	pm	0	0	0	0	0	0	0	0	0	0	2	6.86372e-05	0.199499	10	0.079	0	0	0	0	0	0	0	0	0	0	0	0	0	0	0	0	0	0	0	0	0	0	0	0	0	0	0	0	0	0
Rm-44780	heat shock protein 67B2-like	pm	0	0	0	0	0	0	0	0	0	0	4	0.000120388	0.923092	7	0.284	2	0.000128022	0.644372	3	0.216	0	0	0	0	0	0	0	0	0	0	0	0	0	0	0	2	5.68737e-05	0.233105	2	0.091	0	0	0	0	0
Rm-8706	HEAT shock protein 75 kDa	pm	4	6.99322e-05	0.21899	13	0.086	11	0.000183852	0.374042	36	0.138	9	7.85075e-05	0.303167	18	0.115	0	0	0	0	0	0	0	0	0	0	6	0.000253226	0.21899	28	0.086	5	6.75508e-05	0.205036	11	0.081	4	5.04815e-05	0.199499	7	0.079	0	0	0	0	0
Rm-14315	Heat shock protein 90kDa beta	pm	45	0.00224284	2.36512	471	0.527	64	0.00528475	2.75837	1169	0.575	72	0.00446313	3.38531	1156	0.642	52	0.00387984	1.92415	405	0.466	15	0.00472543	0.548817	556	0.19	42	0.00455518	1.90402	569	0.463	73	0.0059905	4.01187	1102	0.7	47	0.00586669	1.70396	919	0.432	21	0.000709274	0.918669	57	0.283
Rm-18089	heat shock protein HSP 90-alpha-like	pm	33	0.0042644	2.81944	546	0.582	44	0.00836387	3.15911	1128	0.619	49	0.00619945	3.53942	979	0.657	32	0.0077463	1.7227	493	0.435	15	0.010873	0.879317	780	0.274	30	0.00890249	2.33426	678	0.523	49	0.00501079	3.40555	562	0.644	33	0.010638	1.98538	1016	0.475	13	0.000653096	0.766038	32	0.247
Rm-5344	Heat shock transcription factor 1	pm	0	0	0	0	0	0	0	0	0	0	2	9.41493e-06	0.180321	2	0.072	0	0	0	0	0	0	0	0	0	0	0	0	0	0	0	0	0	0	0	0	0	0	0	0	0	0	0	0	0	0
Rm-21872	heat shock-related protein	pm	12	0.0131504	2.64754	627	0.562	14	0.00368364	2.28852	185	0.517	19	0.00676801	3.42588	398	0.646	17	0.00599161	2.99025	142	0.601	4	0.000262036	0.836538	7	0.264	8	0.000705212	1.60615	20	0.416	13	0.00464493	2.89045	194	0.59	15	0.0109939	2.2434	391	0.511	10	0.00498743	1.71019	91	0.433
Rm-21885	heat shock-related protein	pm	16	0.0067234	1.61216	389	0.417	13	0.0022808	1.44906	139	0.389	24	0.0035454	2.40408	253	0.532	18	0.00406825	1.26986	117	0.356	5	0.000246785	0.599558	8	0.204	4	0.000348688	0.333522	12	0.125	16	0.00400534	1.15278	203	0.333	11	0.00252561	1.47742	109	0.394	13	0.00447133	1.50035	99	0.398
Rm-21886	heat shock-related protein	pm	18	0.00257295	3.96592	102	0.696	16	0.00179608	2.58096	75	0.554	24	0.00222927	3.38531	109	0.642	21	0.00314634	3.45656	62	0.649	3	0.000225108	0.545254	5	0.189	7	0.00063612	2.21366	15	0.507	15	0.00215972	2.36512	75	0.527	16	0.00371984	2.9355	110	0.595	14	0.00283441	3.05509	43	0.608
Rm-2904	heat shock-related protein	pm	16	0.0149954	3.40555	723	0.644	22	0.00576927	4.99791	293	0.778	26	0.00835761	5.72977	497	0.828	20	0.0070099	5.06736	168	0.783	10	0.00118457	2.04088	32	0.483	10	0.00174344	2.2434	50	0.511	24	0.00828692	5.72977	350	0.828	19	0.0140693	3.76431	506	0.678	12	0.00628696	2.45939	116	0.539
Rm-41896	heat shock-related protein	pm	3	0.000674693	1.36048	15	0.373	3	0.000555126	0.435489	13	0.157	3	0.00054703	0.435489	15	0.157	3	0.000723914	0.435489	8	0.157	0	0	0	0	0	0	0	0	0	0	3	0.000924255	0.435489	18	0.157	3	0.000542698	0.435489	9	0.157	2	0.000822764	0.435489	7	0.157
Rm-45886	heat shock-related protein	pm	14	0.0135622	3.69894	643	0.672	14	0.00418503	3.1783	209	0.621	21	0.00728508	3.29536	426	0.633	16	0.00577086	3.02717	136	0.605	4	0.000263516	0.819701	7	0.26	8	0.000709196	1.87078	20	0.458	16	0.00613994	3.23643	255	0.627	14	0.0110277	2.53183	390	0.548	10	0.0050156	1.5527	91	0.407
Rm-46288	heat shock-related protein	pm	0	0	0	0	0	0	0	0	0	0	3	4.51776e-05	0.61808	4	0.209	0	0	0	0	0	0	0	0	0	0	0	0	0	0	0	0	0	0	0	0	0	0	0	0	0	0	0	0	0	0
Rm-78624	heat shock-related protein	pm	15	0.00976208	2.36512	387	0.527	14	0.00340058	2.36512	142	0.527	23	0.00511301	3.2462	250	0.628	17	0.00588669	2.01995	116	0.48	5	0.000360172	0.981527	8	0.297	4	0.000508896	0.520548	12	0.182	16	0.00604721	1.74789	210	0.439	12	0.00378748	3.18794	112	0.622	12	0.00645981	2.01995	98	0.48
Rm-78919	heat shock-related protein	pm	11	0.0145523	3.18794	382	0.622	13	0.00459308	4.97035	127	0.776	18	0.0072275	5.25173	234	0.796	10	0.0068975	2.55631	90	0.551	4	0.000475942	1.2751	7	0.357	3	0.000704493	0.527566	11	0.184	13	0.00900206	2.23594	207	0.51	8	0.00485167	3.4978	95	0.653	8	0.00826242	2.55631	83	0.551
Rm-14330	hect-like ubiquitin-conjugating enzyme	prot	0	0	0	0	0	2	6.61596e-05	0.180321	7	0.072	0	0	0	0	0	0	0	0	0	0	0	0	0	0	0	2	8.36852e-05	0.193988	5	0.077	0	0	0	0	0	0	0	0	0	0	0	0	0	0	0
Rm-62446	hematopoietic signal peptide-containing membrane domain-containing 1	pe	0	0	0	0	0	0	0	0	0	0	0	0	0	0	0	2	0.000227594	0.81134	6	0.258	0	0	0	0	0	0	0	0	0	0	0	0	0	0	0	0	0	0	0	0	0	0	0	0	0
Rm-14044	Heme-binding aspartic peptidase	s/protease	0	0	0	0	0	0	0	0	0	0	0	0	0	0	0	0	0	0	0	0	0	0	0	0	0	0	0	0	0	0	0	0	0	0	0	0	0	0	0	0	2	0.0013456	0.285287	24	0.109
Rm-14045	Heme-binding aspartic peptidase	pm/protease	0	0	0	0	0	0	0	0	0	0	0	0	0	0	0	0	0	0	0	0	0	0	0	0	0	0	0	0	0	0	0	0	0	0	0	0	0	0	0	0	16	0.0181416	0.923092	649	0.284
Rm-14881	Heme-binding aspartic peptidase	pm/protease	0	0	0	0	0	0	0	0	0	0	0	0	0	0	0	0	0	0	0	0	0	0	0	0	0	2	0.000123412	0.261828	7	0.101	3	5.98573e-05	0.364583	5	0.135	4	0.00021088	0.482518	15	0.171	43	0.0294587	2.55631	1075	0.551
Rm-14882	Heme-binding aspartic peptidase	pm/protease	0	0	0	0	0	0	0	0	0	0	0	0	0	0	0	0	0	0	0	0	0	0	0	0	0	3	0.000134614	0.485936	8	0.172	5	0.000148536	0.798871	13	0.255	6	0.000241522	0.949845	18	0.29	63	0.0554998	5.82339	2122	0.834
Rm-67185	Heme-binding aspartic peptidase	pm/protease	0	0	0	0	0	0	0	0	0	0	0	0	0	0	0	0	0	0	0	0	0	0	0	0	0	0	0	0	0	0	0	0	0	0	0	0	0	0	0	0	15	0.00579077	2.08319	222	0.489
Rm-14235	Heme-binding aspartic proteinase	pm/protease	0	0	0	0	0	0	0	0	0	0	0	0	0	0	0	0	0	0	0	0	0	0	0	0	0	0	0	0	0	0	0	0	0	0	0	0	0	0	0	0	13	0.00291029	1.32274	71	0.366
Rm-159164	Heparan sulfate proteoglycan 2	extmat	4	0.00015238	0.455459	16	0.163	3	3.6166e-05	0.199499	4	0.079	2	2.31651e-05	0.273503	3	0.105	0	0	0	0	0	0	0	0	0	0	0	0	0	0	0	4	8.69764e-05	0.527566	8	0.184	0	0	0	0	0	0	0	0	0	0
Rm-34244	Hepatitis B virus X-interacting protein	uc	0	0	0	0	0	2	0.000155792	0.883649	4	0.275	0	0	0	0	0	0	0	0	0	0	0	0	0	0	0	0	0	0	0	0	0	0	0	0	0	0	0	0	0	0	0	0	0	0	0
Rm-34276	Hepatitis B virus X-interacting protein	uc	0	0	0	0	0	2	0.000155792	0.883649	4	0.275	0	0	0	0	0	0	0	0	0	0	0	0	0	0	0	0	0	0	0	0	0	0	0	0	0	0	0	0	0	0	0	0	0	0	0
Rm-64008	heterochromatin-associated protein hp1	nr	2	0.001124	0.415794	56	0.151	2	0.000666931	0.415794	35	0.151	2	0.000911325	0.396368	56	0.145	0	0	0	0	0	0	0	0	0	0	0	0	0	0	0	3	0.00036661	1.18273	16	0.339	2	0.000430527	0.415794	16	0.151	0	0	0	0	0
Rm-83079	heterochromatin-associated protein hp1	nr	0	0	0	0	0	0	0	0	0	0	3	0.000942805	0.318257	57	0.12	0	0	0	0	0	0	0	0	0	0	0	0	0	0	0	3	0.00037262	0.761976	16	0.246	0	0	0	0	0	0	0	0	0	0
Rm-11949	Heterogeneous nuclear ribonucleoprotein L	tm	12	0.000529888	1.50035	66	0.398	12	0.000426836	1.0893	56	0.32	15	0.000468681	1.2182	72	0.346	13	0.000565315	1.30675	35	0.363	3	0.000229271	0.352073	16	0.131	2	0.000107981	0.142878	8	0.058	11	0.000375775	0.690441	41	0.228	7	0.000215264	0.81134	20	0.258	0	0	0	0	0
Rm-82831	Heterogeneous nuclear ribonucleoprotein R (RRM superfamily)	tm	5	0.000271278	0.419058	21	0.152	7	0.000331125	0.790606	27	0.253	5	7.33159e-05	0.432188	7	0.156	0	0	0	0	0	2	0.00147559	0.191242	64	0.076	2	0.000781834	0.191242	36	0.076	5	0.00023595	0.563148	16	0.194	4	0.000190497	0.663413	11	0.221	0	0	0	0	0
Rm-54671	Hexokinase	met/carb	0	0	0	0	0	3	0.000115261	0.210598	16	0.083	3	6.15224e-05	0.172195	10	0.069	2	4.57964e-05	0.1508	3	0.061	0	0	0	0	0	3	0.000229624	0.247383	18	0.096	4	9.52851e-05	0.238797	11	0.093	0	0	0	0	0	0	0	0	0	0
Rm-63024	hexosaminidase D	met/carb	4	2.54833e-05	0.241652	4	0.094	5	4.23376e-05	0.336596	7	0.126	4	3.09922e-05	0.202264	6	0.08	0	0	0	0	0	0	0	0	0	0	0	0	0	0	0	5	3.63639e-05	0.364583	5	0.135	0	0	0	0	0	0	0	0	0	0
Rm-63025	hexosaminidase D	met/carb	2	1.65557e-05	0.106624	2	0.044	3	3.14347e-05	0.21899	4	0.086	3	3.35577e-05	0.213389	5	0.084	0	0	0	0	0	0	0	0	0	0	0	0	0	0	0	4	3.77991e-05	0.399587	4	0.146	0	0	0	0	0	0	0	0	0	0
Rm-51153	Hismacro and SEC14 domain-containing	nr	8	0.000261986	1.25944	20	0.354	6	0.00018654	0.940886	15	0.288	6	0.00014869	1.07014	14	0.316	5	0.000158118	0.599558	6	0.204	0	0	0	0	0	3	0.000154157	0.51008	7	0.179	5	0.000104677	0.790606	7	0.253	5	0.00035122	0.625549	20	0.211	0	0	0	0	0
Rm-51415	Hismacro and SEC14 domain-containing	nr	8	0.000261986	1.25944	20	0.354	6	0.00018654	0.940886	15	0.288	6	0.00014869	1.07014	14	0.316	5	0.000158118	0.599558	6	0.204	0	0	0	0	0	3	0.000154157	0.51008	7	0.179	5	0.000104677	0.790606	7	0.253	5	0.00035122	0.625549	20	0.211	0	0	0	0	0
Rm-5151	Hismacro and SEC14 domain-containing	nr	0	0	0	0	0	0	0	0	0	0	0	0	0	0	0	0	0	0	0	0	0	0	0	0	0	0	0	0	0	0	3	2.58816e-05	0.1508	3	0.061	0	0	0	0	0	0	0	0	0	0
Rm-51564	Hismacro and SEC14 domain-containing	nr	4	0.000134533	0.845015	8	0.266	3	0.000127721	0.823896	8	0.261	4	0.000149982	0.823896	11	0.261	3	0.000101495	0.644372	3	0.216	0	0	0	0	0	2	0.00014136	0.531088	5	0.185	4	0.000115185	0.823896	6	0.261	0	0	0	0	0	0	0	0	0	0
Rm-69355	histidine--tRNA ligase cytoplasmic isoform X3	tm	7	0.000205368	0.552387	28	0.191	10	0.000236748	0.682674	34	0.226	5	4.75741e-05	0.374042	8	0.138	0	0	0	0	0	0	0	0	0	0	3	0.000123308	0.199499	10	0.079	5	5.02378e-05	0.306171	6	0.116	5	8.84949e-05	0.348963	9	0.13	0	0	0	0	0
Rm-130240	histone 2A	nr	16	0.00307094	3.58142	102	0.661	18	0.0199794	3.02717	699	0.605	29	0.030806	3.02717	1262	0.605	25	0.0276802	3.58142	457	0.661	14	0.0447616	3.02717	833	0.605	13	0.0105788	3.02717	209	0.605	26	0.0301766	3.25598	878	0.629	6	0.00189701	1.18273	47	0.339	9	0.0124306	2.40408	158	0.532
Rm-32801	histone 2A	nr	12	0.00165023	3.3451	61	0.638	17	0.0153071	2.4914	596	0.543	23	0.020947	2.4914	955	0.543	20	0.0181778	2.4914	334	0.543	12	0.0351507	2.4914	728	0.543	11	0.00941458	1.8119	207	0.449	23	0.0222666	2.67282	721	0.565	6	0.00170456	1.15278	47	0.333	6	0.00862454	2.00608	122	0.478
Rm-33255	histone 2A	nr	12	0.00202366	2.06196	58	0.486	14	0.0193444	2.06196	584	0.486	18	0.0264783	2.06196	936	0.486	18	0.0231636	2.55631	330	0.551	9	0.0437778	2.06196	703	0.486	10	0.0120835	2.06196	206	0.486	20	0.0264872	2.26588	665	0.514	5	0.00215163	0.64059	46	0.215	5	0.0110321	1.52348	121	0.402
Rm-33256	histone 2A	nr	16	0.00307094	3.58142	102	0.661	18	0.0199794	3.02717	699	0.605	29	0.030806	3.02717	1262	0.605	25	0.0276802	3.58142	457	0.661	14	0.0447616	3.02717	833	0.605	13	0.0105788	3.02717	209	0.605	26	0.0301766	3.25598	878	0.629	6	0.00189701	1.18273	47	0.339	9	0.0124306	2.40408	158	0.532
Rm-68550	Histone acetyltransferase type b catalytic subunit	nr	6	0.000133015	0.717908	15	0.235	11	0.000244142	0.853532	29	0.268	3	5.03285e-05	0.244515	7	0.095	0	0	0	0	0	3	6.33082e-05	0.279381	4	0.107	3	8.94497e-05	0.364583	6	0.135	11	0.000182217	1.30675	18	0.363	9	0.000166433	1.16272	14	0.335	2	6.95175e-05	0.21899	3	0.086
Rm-74346	histone binding domain of the death-domain associated protein	nr	2	1.01037e-05	0.081434	2	0.034	0	0	0	0	0	2	8.19188e-06	0.0471286	2	0.02	0	0	0	0	0	0	0	0	0	0	0	0	0	0	0	0	0	0	0	0	0	0	0	0	0	0	0	0	0	0
Rm-83903	Histone deacetylase complex catalytic component RPD3	nr	4	0.000107137	0.264736	13	0.102	3	3.91199e-05	0.288249	5	0.11	4	4.00914e-05	0.479108	6	0.17	2	4.97391e-05	0.213389	3	0.084	3	0.000220635	0.193988	15	0.077	3	8.3131e-05	0.297179	6	0.113	5	0.000103488	0.297179	11	0.113	0	0	0	0	0	0	0	0	0	0
Rm-56180	Histone deacetylase domain	nr	0	0	0	0	0	0	0	0	0	0	0	0	0	0	0	0	0	0	0	0	0	0	0	0	0	3	0.000290367	0.435489	13	0.157	0	0	0	0	0	0	0	0	0	0	0	0	0	0	0
Rm-18267	Histone H1/5	nr	7	0.00058157	0.782379	31	0.251	9	0.000302776	0.823896	17	0.261	6	0.000380264	0.399587	25	0.146	8	0.000717093	0.552387	19	0.191	2	0.000133933	0.261828	4	0.101	4	0.000378476	0.261828	12	0.101	6	0.000385493	0.367729	18	0.136	4	0.000201201	0.367729	8	0.136	0	0	0	0	0
Rm-20673	Histone H1/5	nr	9	0.000975536	0.845015	52	0.266	7	0.000213724	0.741807	12	0.241	9	0.000441106	0.721869	29	0.236	9	0.00203805	0.606941	54	0.206	2	0.00010045	0.202264	3	0.08	4	0.000157698	0.448772	5	0.161	6	0.000513991	0.499685	24	0.176	3	0.000276652	0.383566	11	0.141	0	0	0	0	0
Rm-42446	histone h1-i-1	nr	0	0	0	0	0	3	0.000175749	0.986095	6	0.298	5	0.000650408	2.50752	26	0.545	2	0.000248285	0.986095	4	0.298	0	0	0	0	0	2	0.000674323	0.462177	13	0.165	3	0.000352218	0.986095	10	0.298	0	0	0	0	0	0	0	0	0	0
Rm-42534	histone h1-i-1	nr	0	0	0	0	0	3	0.000175749	0.986095	6	0.298	5	0.000650408	2.50752	26	0.545	2	0.000248285	0.986095	4	0.298	0	0	0	0	0	2	0.000674323	0.462177	13	0.165	3	0.000352218	0.986095	10	0.298	0	0	0	0	0	0	0	0	0	0
Rm-27679	histone H2	nr	6	0.00767077	1.24905	263	0.352	7	0.00836225	1.83792	302	0.453	9	0.0111144	1.69153	470	0.43	9	0.013613	1.83792	232	0.453	7	0.0142634	2.45939	274	0.539	6	0.0138277	1.69153	282	0.43	7	0.00622629	1.83792	187	0.453	4	0.00273704	1.24905	70	0.352	5	0.0107464	1.2856	141	0.359
Rm-9517	histone H2	nr	6	0.00818215	1.37137	263	0.375	7	0.00891973	2.04088	302	0.483	9	0.0118301	1.87078	469	0.458	9	0.0145831	2.04088	233	0.483	7	0.0152143	2.75837	274	0.575	6	0.0147495	1.87078	282	0.458	7	0.00664137	2.04088	187	0.483	4	0.00291951	1.37137	70	0.375	5	0.0114629	1.41546	141	0.383
Rm-14250	Histone H2A	nr	8	0.00221665	2.20627	95	0.506	8	0.00183859	1.66073	83	0.425	8	0.00278096	1.66073	147	0.425	9	0.0027226	2.20627	58	0.506	4	0.00216554	0.909853	52	0.281	4	0.00105914	0.909853	27	0.281	10	0.0027702	1.77971	104	0.444	5	0.00137634	0.75388	44	0.244	3	0.000853617	0.678804	14	0.225
Rm-14559	histone H2A	nr	5	0.00162104	2.90841	33	0.592	6	0.00349763	2.90841	75	0.592	6	0.00465983	2.90841	117	0.592	5	0.00385413	2.90841	39	0.592	4	0.00455902	2.90841	52	0.592	4	0.00222977	2.90841	27	0.592	8	0.00560769	3.28549	100	0.632	3	0.00237073	0.625549	36	0.211	3	0.00179709	1.97852	14	0.474
Rm-40052	histone H2A	nr	3	0.000613328	0.807174	23	0.257	3	0.00410122	0.807174	162	0.257	3	0.00536194	0.807174	248	0.257	2	0.00606213	0.122018	113	0.05	3	0.00966163	0.807174	203	0.257	2	0.00712818	0.122018	159	0.05	3	0.00237446	0.807174	78	0.257	2	0.00146572	0.122018	41	0.05	2	0.00710767	0.122018	102	0.05
Rm-48603	Histone H2B	nr	0	0	0	0	0	2	4.09741e-05	0.358313	2	0.133	0	0	0	0	0	2	8.68278e-05	0.253141	2	0.098	0	0	0	0	0	0	0	0	0	0	0	0	0	0	0	0	0	0	0	0	0	0	0	0	0
Rm-64682	Histone H2B	nr	11	0.00963433	1.57632	320	0.411	16	0.0136626	4.03501	478	0.702	17	0.0203583	4.03501	834	0.702	15	0.0168989	2.74111	279	0.573	10	0.0159594	1.14289	297	0.331	10	0.0162984	1.26464	322	0.355	15	0.0142291	2.67282	414	0.565	7	0.00415728	1.10378	103	0.323	7	0.00590058	1.18273	75	0.339
Rm-27462	Histone H3	nr	2	5.33329e-05	0.482518	2	0.171	2	0.000101265	0.238797	4	0.093	0	0	0	0	0	3	0.000160942	0.238797	3	0.093	2	9.51884e-05	0.199499	2	0.079	0	0	0	0	0	0	0	0	0	0	0	0	0	0	0	0	0	0	0	0
Rm-27463	Histone H3	nr	2	5.33329e-05	0.482518	2	0.171	2	0.000101265	0.238797	4	0.093	0	0	0	0	0	3	0.000160942	0.238797	3	0.093	2	9.51884e-05	0.199499	2	0.079	0	0	0	0	0	0	0	0	0	0	0	0	0	0	0	0	0	0	0	0
Rm-3086	histone H3	nr	4	0.00678033	0.552387	247	0.191	4	0.000495154	0.552387	19	0.191	3	0.00291562	0.402814	131	0.147	3	0.0019881	0.288249	36	0.11	2	0.000734911	0.164126	15	0.066	2	0.000323049	0.288249	7	0.11	4	0.000814764	0.355189	26	0.132	0	0	0	0	0	0	0	0	0	0
Rm-8654	histone H3	nr	3	0.0111999	0.75388	246	0.244	3	0.000734786	0.75388	17	0.244	3	0.00483566	0.75388	131	0.244	2	0.00320575	0.288249	35	0.11	2	0.00121888	0.288249	15	0.11	0	0	0	0	0	3	0.00129934	0.399587	25	0.146	0	0	0	0	0	0	0	0	0	0
Rm-8655	histone H3	nr	3	0.00675288	0.402814	246	0.147	4	0.000495154	0.552387	19	0.191	3	0.00291562	0.402814	131	0.147	3	0.0019881	0.288249	36	0.11	2	0.000734911	0.164126	15	0.066	2	0.000323049	0.288249	7	0.11	4	0.000814764	0.355189	26	0.132	0	0	0	0	0	0	0	0	0	0
Rm-62708	Histone H3 (Lys4) methyltransferase complex subunit CPS60/ASH2/BRE2	nr	2	1.15761e-05	0.0665962	2	0.028	0	0	0	0	0	0	0	0	0	0	0	0	0	0	0	0	0	0	0	0	0	0	0	0	0	0	0	0	0	0	0	0	0	0	0	0	0	0	0	0
Rm-46011	histone H3.3	nr	5	0.0155097	1.85759	565	0.456	9	0.00880854	2.00608	338	0.478	9	0.0137991	1.71644	620	0.434	9	0.013254	1.49459	240	0.397	5	0.00156781	1.40991	32	0.382	3	0.000692249	1.2182	15	0.346	5	0.00150418	1.33346	48	0.368	4	0.00239204	1.25424	65	0.353	5	0.00200851	0.999862	28	0.301
Rm-5443	histone H3.3	nr	4	0.00864698	1.40991	315	0.382	9	0.00195456	2.00608	75	0.478	9	0.00563093	1.71644	253	0.434	9	0.00474936	1.49459	86	0.397	5	0.00102887	1.40991	21	0.382	3	0.000461499	1.2182	10	0.346	5	0.000940112	1.33346	30	0.368	4	0.00117762	1.25424	32	0.353	5	0.00129119	0.999862	18	0.301
Rm-7594	Histone H3.3	nr	3	0.00771758	0.472312	246	0.168	4	0.000565891	0.686553	19	0.227	5	0.00338301	1.25424	133	0.353	4	0.00233523	0.361445	37	0.134	4	0.000951884	0.472312	17	0.168	0	0	0	0	0	3	0.000895345	0.261828	25	0.101	2	0.000630867	0.361445	15	0.134	0	0	0	0	0
Rm-74010	Histone H4	nr	13	0.00488885	2.10456	165	0.492	21	0.00655407	2.40408	233	0.532	23	0.00576552	2.46737	240	0.54	20	0.00584158	2.0479	98	0.484	9	0.00343736	1.44906	65	0.389	11	0.00308838	1.68534	62	0.429	20	0.00568246	2.59749	168	0.556	10	0.00452823	2.0479	114	0.484	11	0.0027099	1.73527	35	0.437
Rm-76210	Histone H4	nr	13	0.00565133	2.70681	165	0.569	21	0.00757627	3.12098	233	0.615	23	0.00666474	3.20727	240	0.624	20	0.00675266	2.63078	98	0.56	9	0.00397346	1.81838	65	0.45	11	0.00357006	2.12608	62	0.495	20	0.00660781	3.38531	169	0.642	10	0.00523446	2.63078	114	0.56	11	0.00313254	2.19889	35	0.505
Rm-75835	histone H4-like	nr	2	0.000777771	0.468926	15	0.167	3	0.000787614	0.51705	16	0.181	2	0.000798765	0.51705	19	0.181	3	0.00125177	0.51705	12	0.181	0	0	0	0	0	3	0.000784548	0.468926	9	0.167	2	0.000414346	0.614359	7	0.208	0	0	0	0	0	0	0	0	0	0
Rm-50349	histone-lysine n-methyltransferase h3 lysine-79 specific	nr	0	0	0	0	0	0	0	0	0	0	0	0	0	0	0	0	0	0	0	0	0	0	0	0	0	0	0	0	0	0	2	9.06775e-05	0.713957	2	0.234	0	0	0	0	0	0	0	0	0	0
Rm-22056	histone-lysine n-methyltransferase smyd3	nr	0	0	0	0	0	2	1.51789e-05	0.148154	2	0.06	0	0	0	0	0	0	0	0	0	0	0	0	0	0	0	0	0	0	0	0	0	0	0	0	0	0	0	0	0	0	0	0	0	0	0
Rm-43813	Histones H3 and H4	nr	0	0	0	0	0	2	0.000113115	0.552387	3	0.191	3	9.66032e-05	1.24388	3	0.351	2	0.0001598	0.185769	2	0.074	2	0.00014177	0.309182	2	0.117	0	0	0	0	0	0	0	0	0	0	0	0	0	0	0	0	0	0	0	0
Rm-26838	holocytochrome c synthase	met/energy	0	0	0	0	0	0	0	0	0	0	2	0.000107464	0.425608	6	0.154	0	0	0	0	0	0	0	0	0	0	0	0	0	0	0	0	0	0	0	0	0	0	0	0	0	0	0	0	0	0
Rm-26839	holocytochrome C synthase/heme-lyase	met/energy	0	0	0	0	0	0	0	0	0	0	2	0.000106207	0.419058	6	0.152	0	0	0	0	0	0	0	0	0	0	0	0	0	0	0	0	0	0	0	0	0	0	0	0	0	0	0	0	0	0
Rm-10770	hsp90 co-chaperone Cdc37-like isoform 1	pm	0	0	0	0	0	0	0	0	0	0	5	5.00314e-05	0.374042	6	0.138	2	4.13808e-05	0.224616	2	0.088	0	0	0	0	0	0	0	0	0	0	3	4.69625e-05	0.34586	4	0.129	0	0	0	0	0	0	0	0	0	0
Rm-44754	Hsp90 co-chaperone cns1	pm	0	0	0	0	0	2	1.84118e-05	0.174898	2	0.07	2	1.57242e-05	0.169499	2	0.068	0	0	0	0	0	0	0	0	0	0	0	0	0	0	0	0	0	0	0	0	0	0	0	0	0	0	0	0	0	0
Rm-22565	hsp90 co-chaperone cpr7/cyclophilin	pm	5	8.16022e-05	0.448772	8	0.161	3	8.7154e-05	0.14025	9	0.057	3	4.13511e-05	0.169499	5	0.068	2	4.10416e-05	0.0990058	2	0.041	0	0	0	0	0	0	0	0	0	0	0	0	0	0	0	2	6.83727e-05	0.0990058	5	0.041	0	0	0	0	0
Rm-22756	hsp90 co-chaperone cpr7/cyclophilin	pm	3	9.37231e-05	0.297179	6	0.113	3	0.000133466	0.224616	9	0.088	2	5.06594e-05	0.0914403	4	0.038	2	6.28503e-05	0.156112	2	0.063	0	0	0	0	0	0	0	0	0	0	0	0	0	0	0	2	0.000104705	0.156112	5	0.063	0	0	0	0	0
Rm-63036	HSP90 co-chaperone CPR7/Cyclophilin	pm	4	8.16022e-05	0.475707	4	0.169	2	3.87351e-05	0.336596	2	0.126	4	9.92426e-05	0.422329	6	0.153	0	0	0	0	0	0	0	0	0	0	0	0	0	0	0	4	9.3155e-05	0.633052	4	0.213	0	0	0	0	0	0	0	0	0	0
Rm-33390	hsp90 co-chaperone p23	pm	6	0.00232598	0.524053	119	0.183	7	0.000389683	1.2182	21	0.346	13	0.00177494	1.55859	112	0.408	9	0.00232003	1.24388	59	0.351	4	0.000174429	0.524053	5	0.183	4	0.000558631	0.383566	17	0.141	13	0.000981786	1.5293	44	0.403	5	0.00104814	0.402814	40	0.147	2	0.000102153	0.273503	2	0.105
Rm-178712	hspa heat shock 70kda binding protein cytoplasmic cochaperone 1	pm	5	0.000176295	0.65577	17	0.219	5	0.000196904	0.448772	20	0.161	7	0.000117713	0.967886	14	0.294	0	0	0	0	0	0	0	0	0	0	3	0.000331254	0.235947	19	0.092	4	0.000106546	0.352073	9	0.131	4	8.34147e-05	0.506607	6	0.178	0	0	0	0	0
Rm-4209	human 17beta-hydroxysteroid dehydrogenase type 2	met/lipd	0	0	0	0	0	4	5.6936e-05	0.396368	4	0.145	0	0	0	0	0	0	0	0	0	0	0	0	0	0	0	2	0.000151238	0.258925	6	0.1	2	0.000171158	0.247383	10	0.096	0	0	0	0	0	0	0	0	0	0
Rm-43241	huntingtin-interacting protein K-like	pm	0	0	0	0	0	0	0	0	0	0	2	5.21879e-05	0.778279	2	0.25	0	0	0	0	0	0	0	0	0	0	0	0	0	0	0	2	7.34801e-05	0.778279	2	0.25	0	0	0	0	0	0	0	0	0	0
Rm-2714	Hyaluronan mediated motility receptor	extmat	0	0	0	0	0	2	6.18905e-06	0.0351422	3	0.015	0	0	0	0	0	0	0	0	0	0	0	0	0	0	0	0	0	0	0	0	0	0	0	0	0	0	0	0	0	0	0	0	0	0	0
Rm-19167	hyaluronoglucosaminidase	extmat	0	0	0	0	0	2	1.48919e-05	0.119438	3	0.049	0	0	0	0	0	0	0	0	0	0	0	0	0	0	0	0	0	0	0	0	0	0	0	0	0	0	0	0	0	0	0	0	0	0	0
Rm-65393	hydroxyacylglutathione hydrolase mitochondrial	met/energy	0	0	0	0	0	0	0	0	0	0	4	6.21966e-05	0.65577	6	0.219	0	0	0	0	0	0	0	0	0	0	0	0	0	0	0	3	8.75721e-05	0.361445	6	0.134	2	5.142e-05	0.393157	3	0.144	0	0	0	0	0
Rm-160367	Hydroxymethylglutaryl-CoA lyase	met/energy	2	8.35814e-05	0.188502	6	0.075	2	3.96746e-05	0.422329	3	0.153	2	4.51776e-05	0.294196	4	0.112	0	0	0	0	0	0	0	0	0	0	0	0	0	0	0	2	4.77072e-05	0.458814	3	0.164	2	3.73499e-05	0.327394	2	0.123	0	0	0	0	0
Rm-36761	Hydroxypyruvate isomerase	met/carb	3	0.000138738	0.419058	11	0.152	4	0.000263425	0.606941	22	0.206	5	0.000245424	0.710015	24	0.233	2	7.6121e-05	0.253141	3	0.098	2	6.75323e-05	0.253141	3	0.098	3	0.000339264	0.253141	16	0.098	5	0.000115185	0.581248	8	0.199	2	0.00010145	0.377209	6	0.139	2	0.000230707	0.253141	7	0.098
Rm-27216	hydroxysteroid (17-beta) dehydrogenase	met/lipd	2	0.00011568	0.169499	11	0.068	5	0.000169725	0.485936	17	0.172	3	4.26324e-05	0.279381	5	0.107	0	0	0	0	0	2	0.000131387	0.247383	7	0.096	3	0.000353599	0.25603	20	0.099	4	9.60415e-05	0.297179	8	0.113	4	8.45895e-05	0.393157	6	0.144	0	0	0	0	0
Rm-27217	hydroxysteroid (17-beta) dehydrogenase	met/lipd	2	0.000130369	0.191242	11	0.076	5	0.000191278	0.563148	17	0.194	2	3.84368e-05	0.191242	4	0.076	0	0	0	0	0	2	0.000148071	0.282331	7	0.108	3	0.000398501	0.291219	20	0.111	3	6.76483e-05	0.210598	5	0.083	4	9.53311e-05	0.452112	6	0.162	0	0	0	0	0
Rm-26374	hydroxysteroid dehydrogenase 4	met/lipd	3	2.42422e-05	0.0914403	7	0.038	15	0.000161103	0.442115	49	0.159	9	3.93104e-05	0.273503	14	0.105	0	0	0	0	0	6	8.03539e-05	0.169499	13	0.068	9	0.000186312	0.288249	32	0.11	12	7.11625e-05	0.402814	18	0.147	7	0.000208924	0.2218	45	0.087	2	1.80995e-05	0.0543869	2	0.023
Rm-24527	Hydroxysteroid dehydrogenase protein 2	met/lipd	4	4.39212e-05	0.270574	5	0.104	5	6.67155e-05	0.462177	8	0.165	5	5.69769e-05	0.452112	8	0.162	2	5.30161e-05	0.227439	3	0.089	2	6.27124e-05	0.183042	4	0.073	2	8.86078e-05	0.0447202	6	0.019	8	0.000100279	0.577611	10	0.198	0	0	0	0	0	2	4.59088e-05	0.196741	2	0.078
Rm-18463	hyphally regulated cell wall protein 1-like partial	extmat	3	0.000127853	0.790606	5	0.253	2	0.000145655	0.482518	6	0.171	2	0.000103661	0.482518	5	0.171	2	0.000154328	0.482518	3	0.171	0	0	0	0	0	0	0	0	0	0	0	0	0	0	0	2	0.0005142	0.482518	15	0.171	2	0.000200458	0.482518	3	0.171
Rm-168093	hypotethical protein	uc	2	9.82448e-05	0.527566	3	0.184	0	0	0	0	0	6	0.000265518	2.49945	10	0.544	2	0.00026353	0.592209	4	0.202	0	0	0	0	0	0	0	0	0	0	0	0	0	0	0	0	0	0	0	0	0	0	0	0	0
Rm-71484	hypotethical protein	uc	0	0	0	0	0	0	0	0	0	0	0	0	0	0	0	0	0	0	0	0	0	0	0	0	0	0	0	0	0	0	4	3.68194e-05	0.309182	4	0.117	0	0	0	0	0	0	0	0	0	0
Rm-16468	hypothetical protein	uc	0	0	0	0	0	4	0.000103988	0.595879	12	0.203	3	2.22022e-05	0.294196	3	0.112	0	0	0	0	0	3	8.14571e-05	0.282331	5	0.108	2	0.000122766	0.355189	8	0.132	2	8.33612e-05	0.267652	8	0.103	2	3.67106e-05	0.169499	3	0.068	0	0	0	0	0
Rm-17182	hypothetical protein	uc	0	0	0	0	0	2	2.95355e-05	0.196741	3	0.078	3	2.52242e-05	0.432188	3	0.156	0	0	0	0	0	0	0	0	0	0	0	0	0	0	0	0	0	0	0	0	0	0	0	0	0	0	0	0	0	0
Rm-17547	hypothetical protein	uc	0	0	0	0	0	0	0	0	0	0	0	0	0	0	0	0	0	0	0	0	0	0	0	0	0	0	0	0	0	0	2	9.78609e-06	0.0964782	2	0.04	0	0	0	0	0	0	0	0	0	0
Rm-18211	hypothetical protein	uc	0	0	0	0	0	2	5.96231e-05	0.158777	9	0.064	4	5.09198e-05	0.318257	9	0.12	2	4.21156e-05	0.213389	3	0.084	2	0.000610273	0.0939563	49	0.039	3	0.000586578	0.158777	50	0.064	5	0.000119491	0.472312	15	0.168	2	2.80648e-05	0.119438	3	0.049	8	0.00094821	0.506607	52	0.178
Rm-18568	hypothetical protein	uc	3	0.00014698	0.918669	5	0.283	7	0.0124189	1.66073	445	0.425	8	0.0145148	2.0761	609	0.488	8	0.0193383	1.66073	327	0.425	5	0.00813224	1.18273	155	0.339	5	0.0075119	1.61216	152	0.417	8	0.00906061	1.66073	270	0.425	5	0.00685708	1.61216	174	0.417	3	0.000307264	1.14289	4	0.331
Rm-19833	hypothetical protein	uc	0	0	0	0	0	2	7.20054e-05	0.193988	9	0.077	4	6.14946e-05	0.393157	9	0.144	2	5.08619e-05	0.264736	3	0.102	2	0.000737012	0.114295	49	0.047	3	0.000708396	0.193988	50	0.077	5	0.000144306	0.595879	15	0.203	2	3.38931e-05	0.145513	3	0.059	8	0.00114513	0.636817	52	0.214
Rm-20179	hypothetical protein	uc	2	8.23522e-05	0.425608	3	0.154	0	0	0	0	0	6	0.000222566	1.85759	10	0.456	2	0.0002209	0.475707	4	0.169	0	0	0	0	0	0	0	0	0	0	0	0	0	0	0	0	0	0	0	0	0	0	0	0	0
Rm-24240	hypothetical protein	uc	0	0	0	0	0	0	0	0	0	0	0	0	0	0	0	0	0	0	0	0	0	0	0	0	0	0	0	0	0	0	0	0	0	0	0	0	0	0	0	0	2	0.000110859	0.109175	4	0.045
Rm-32426	hypothetical protein	uc	0	0	0	0	0	0	0	0	0	0	0	0	0	0	0	0	0	0	0	0	0	0	0	0	0	0	0	0	0	0	2	2.0539e-05	0.188502	2	0.075	0	0	0	0	0	0	0	0	0	0
Rm-40973	hypothetical protein	uc	4	0.00017475	0.336596	22	0.126	8	0.000135738	0.663413	18	0.221	6	5.15217e-05	0.599558	8	0.204	0	0	0	0	0	5	0.000155947	0.545254	11	0.189	5	0.000186956	0.492794	14	0.174	11	0.000272033	1.14783	30	0.332	4	7.45408e-05	0.264736	7	0.102	3	6.227e-05	0.227439	3	0.089
Rm-49043	hypothetical protein	uc	2	5.16125e-05	0.34586	3	0.129	0	0	0	0	0	0	0	0	0	0	0	0	0	0	0	0	0	0	0	0	0	0	0	0	0	0	0	0	0	0	0	0	0	0	0	0	0	0	0	0
Rm-49229	hypothetical protein	uc	0	0	0	0	0	0	0	0	0	0	0	0	0	0	0	0	0	0	0	0	0	0	0	0	0	0	0	0	0	0	0	0	0	0	0	0	0	0	0	0	0	0	0	0	0
Rm-51539	hypothetical protein	uc	0	0	0	0	0	2	1.10241e-05	0.0543869	2	0.023	0	0	0	0	0	0	0	0	0	0	0	0	0	0	0	0	0	0	0	0	0	0	0	0	0	0	0	0	0	0	0	0	0	0	0
Rm-53207	hypothetical protein	uc	0	0	0	0	0	0	0	0	0	0	2	5.9351e-05	0.678804	2	0.225	0	0	0	0	0	0	0	0	0	0	0	0	0	0	0	0	0	0	0	0	0	0	0	0	0	0	0	0	0	0
Rm-54131	hypothetical protein	uc	0	0	0	0	0	5	2.99274e-05	0.361445	7	0.134	0	0	0	0	0	0	0	0	0	0	2	1.60752e-05	0.119438	2	0.049	5	9.84235e-05	0.303167	13	0.115	5	4.11276e-05	0.241652	8	0.094	0	0	0	0	0	0	0	0	0	0
Rm-54135	hypothetical protein	uc	0	0	0	0	0	3	7.78959e-05	0.380384	8	0.14	2	3.32626e-05	0.216186	4	0.085	0	0	0	0	0	0	0	0	0	0	0	0	0	0	0	0	0	0	0	0	0	0	0	0	0	0	0	0	0	0
Rm-5767	hypothetical protein	uc	0	0	0	0	0	3	0.000283541	0.294196	10	0.112	3	7.26456e-05	0.294196	3	0.112	0	0	0	0	0	0	0	0	0	0	0	0	0	0	0	0	0	0	0	0	0	0	0	0	0	0	0	0	0	0
Rm-57776	hypothetical protein	uc	0	0	0	0	0	0	0	0	0	0	2	2.52242e-05	0.282331	2	0.108	0	0	0	0	0	0	0	0	0	0	0	0	0	0	0	2	5.3273e-05	0.282331	3	0.108	0	0	0	0	0	0	0	0	0	0
Rm-63588	hypothetical protein	uc	0	0	0	0	0	5	0.0001226	0.207814	11	0.082	5	0.000152297	0.297179	16	0.113	6	0.000307037	0.386756	13	0.142	2	4.19069e-05	0.114295	2	0.047	3	9.86854e-05	0.207814	5	0.082	5	0.00013402	0.279381	10	0.107	5	0.000299034	0.207814	19	0.082	0	0	0	0	0
Rm-64259	hypothetical protein	uc	0	0	0	0	0	2	1.7923e-05	0.142878	4	0.058	0	0	0	0	0	0	0	0	0	0	0	0	0	0	0	3	6.3478e-05	0.145513	8	0.059	4	3.23275e-05	0.169499	6	0.068	0	0	0	0	0	0	0	0	0	0
Rm-64511	hypothetical protein	uc	0	0	0	0	0	2	9.57909e-05	0.610646	3	0.207	0	0	0	0	0	0	0	0	0	0	0	0	0	0	0	0	0	0	0	0	2	0.000115185	0.610646	3	0.207	0	0	0	0	0	0	0	0	0	0
Rm-65523	hypothetical protein	uc	0	0	0	0	0	0	0	0	0	0	0	0	0	0	0	0	0	0	0	0	0	0	0	0	0	0	0	0	0	0	0	0	0	0	0	0	0	0	0	0	2	0.000250144	0.396368	3	0.145
Rm-66257	hypothetical protein	uc	0	0	0	0	0	0	0	0	0	0	0	0	0	0	0	0	0	0	0	0	0	0	0	0	0	0	0	0	0	0	0	0	0	0	0	2	9.21144e-05	0.253141	3	0.098	0	0	0	0	0
Rm-9097	hypothetical protein	uc	0	0	0	0	0	0	0	0	0	0	0	0	0	0	0	0	0	0	0	0	0	0	0	0	0	0	0	0	0	0	0	0	0	0	0	0	0	0	0	0	0	0	0	0	0
Rm-49322	hypoxanthine-guanine phosphoribosyltransferase	met/carb	5	0.000322421	0.636817	19	0.214	11	0.00057997	2.03389	36	0.482	10	0.000247656	2.03389	18	0.482	6	0.000409669	0.566751	12	0.195	3	0.000272585	0.931968	9	0.286	3	8.55871e-05	0.520548	3	0.182	7	0.000329324	1.91072	17	0.464	7	0.000318492	1.46037	14	0.391	3	0.000133031	0.458814	3	0.164
Rm-49335	hypoxanthine-guanine phosphoribosyltransferase	met/carb	5	0.000322421	0.636817	19	0.214	11	0.000596081	2.03389	37	0.482	9	0.000233897	1.48313	17	0.395	8	0.000477948	0.914256	14	0.282	3	0.000272585	0.931968	9	0.286	3	8.55871e-05	0.520548	3	0.182	8	0.000348696	2.54813	18	0.55	6	0.000295743	1.01837	13	0.305	3	0.000133031	0.458814	3	0.164
Rm-23598	IbpA Molecular chaperone (small heat shock protein)	pm	6	0.00142332	0.909853	61	0.281	7	0.00188289	1.74157	85	0.438	8	0.00228909	1.74157	121	0.438	7	0.00197153	1.30144	42	0.362	4	0.00104112	0.75388	25	0.244	2	0.00101991	0.412538	26	0.15	8	0.00103882	1.74157	39	0.438	3	0.000437927	0.857804	14	0.269	3	0.000670699	0.51705	11	0.181
Rm-65337	IkappaB kinase complex IKAP component	tm	0	0	0	0	0	2	1.52606e-05	0.0964782	4	0.04	0	0	0	0	0	0	0	0	0	0	0	0	0	0	0	0	0	0	0	0	0	0	0	0	0	2	1.07748e-05	0.0764652	2	0.032	0	0	0	0	0
Rm-5561	Immunoglobulin cd79a binding protein 1	imm	0	0	0	0	0	0	0	0	0	0	0	0	0	0	0	0	0	0	0	0	0	0	0	0	0	0	0	0	0	0	0	0	0	0	0	0	0	0	0	0	0	0	0	0	0
Rm-20676	immunoglobulin-binding protein	imm	0	0	0	0	0	0	0	0	0	0	5	0.000234224	1.50611	13	0.399	6	0.000402354	1.75423	9	0.44	3	0.000674251	0.986095	17	0.298	5	0.000784548	0.8281	21	0.262	4	0.000202945	1.24388	8	0.351	4	0.00062561	0.958845	21	0.292	0	0	0	0	0
Rm-32496	IMP dehydrogenase/GMP reductase	met/nuc	11	0.000369441	0.595879	57	0.203	18	0.000467646	1.04644	76	0.311	14	0.000210201	0.778279	40	0.25	13	0.00035206	0.905461	27	0.28	7	0.000474289	0.610646	41	0.207	9	0.000915307	0.686553	84	0.227	16	0.000392149	1.10378	53	0.323	16	0.000530031	1.0797	61	0.318	11	0.000406484	0.595879	24	0.203
Rm-32497	IMP dehydrogenase/GMP reductase	met/nuc	7	0.000711932	0.879317	41	0.274	11	0.000840732	1.67917	51	0.428	6	0.000239336	0.51705	17	0.181	6	0.000349331	1.40436	10	0.381	2	0.000402891	0.438799	13	0.158	4	0.00210186	0.485936	72	0.172	9	0.000396451	1.88403	20	0.46	7	0.00100098	0.923092	43	0.284	4	0.000317625	0.485936	7	0.172
Rm-20708	Innexin	extmat	0	0	0	0	0	0	0	0	0	0	0	0	0	0	0	0	0	0	0	0	0	0	0	0	0	0	0	0	0	0	2	3.40947e-05	0.16681	3	0.067	2	2.66927e-05	0.180321	2	0.072	0	0	0	0	0
Rm-23839	innexin	extmat	3	0.00013444	0.291219	13	0.111	4	0.000294537	0.324342	30	0.122	3	7.54629e-05	0.291219	9	0.111	2	4.161e-05	0.227439	2	0.089	0	0	0	0	0	2	8.69306e-05	0.180321	5	0.072	3	5.90283e-05	0.324342	5	0.122	5	0.000402054	0.324342	29	0.122	3	0.000216191	0.324342	8	0.122
Rm-81316	Innexin	extmat	0	0	0	0	0	2	2.30147e-05	0.224616	2	0.088	0	0	0	0	0	0	0	0	0	0	0	0	0	0	0	0	0	0	0	0	0	0	0	0	0	0	0	0	0	0	0	0	0	0	0
Rm-44892	Inorganic pyrophosphatase/Nucleosome remodeling factor subunit NURF38	met/energy	5	0.000295599	0.671091	27	0.223	4	0.0001663	0.468926	16	0.167	7	0.000195284	0.862087	22	0.27	5	0.000198227	0.428894	9	0.155	0	0	0	0	0	0	0	0	0	0	11	0.000287456	1.38781	23	0.378	4	0.000146771	0.531088	10	0.185	0	0	0	0	0
Rm-166893	Inosine triphosphate pyrophosphatase	met/nuc	2	3.7333e-05	0.0964782	2	0.04	2	5.3164e-05	0.364583	3	0.135	0	0	0	0	0	0	0	0	0	0	0	0	0	0	0	0	0	0	0	0	0	0	0	0	0	0	0	0	0	0	0	0	0	0	0
Rm-68648	Inositol-145-triphosphate 5-phosphatase (synaptojanin) INP51/INP52/INP53 family	pe	0	0	0	0	0	4	3.59824e-05	0.364583	6	0.135	0	0	0	0	0	0	0	0	0	0	0	0	0	0	0	2	3.18598e-05	0.233105	3	0.091	0	0	0	0	0	0	0	0	0	0	0	0	0	0	0
Rm-83118	integral membrane protein	uc	0	0	0	0	0	3	7.00447e-05	0.336596	5	0.126	0	0	0	0	0	0	0	0	0	0	0	0	0	0	0	2	7.44236e-05	0.188502	3	0.075	3	6.73809e-05	0.592209	4	0.202	0	0	0	0	0	2	0.000115679	0.25603	3	0.099
Rm-39718	Integrin beta subunit (N-terminal portion of extracellular region)	st	0	0	0	0	0	6	5.30976e-05	0.270574	12	0.104	14	0.000120925	0.534617	32	0.186	12	0.000206284	0.570363	22	0.196	5	0.000241239	0.233105	29	0.091	7	0.000180221	0.318257	23	0.12	12	0.000266033	0.570363	50	0.196	8	6.87312e-05	0.492794	11	0.174	0	0	0	0	0
Rm-48165	interleukin 1 signal transducer	st	0	0	0	0	0	2	3.1458e-05	0.0990058	3	0.041	2	3.58213e-05	0.202264	4	0.08	0	0	0	0	0	0	0	0	0	0	0	0	0	0	0	0	0	0	0	0	0	0	0	0	0	0	0	0	0	0
Rm-164778	interphotoreceptor matrix proteoglycan 2	st	4	0.000261331	0.573983	21	0.197	3	0.000118142	0.370882	10	0.137	6	0.000191704	0.671091	19	0.223	3	0.000150212	0.412538	6	0.15	3	0.000222106	0.230269	10	0.09	3	0.000146449	0.230269	7	0.09	10	0.000525627	0.936422	37	0.287	0	0	0	0	0	0	0	0	0	0
Rm-165361	interphotoreceptor matrix proteoglycan 2	st	3	9.92239e-05	0.455459	8	0.163	2	7.06498e-05	0.267652	6	0.103	4	0.00013073	0.358313	13	0.133	0	0	0	0	0	0	0	0	0	0	0	0	0	0	0	6	0.000198225	0.570363	14	0.196	0	0	0	0	0	0	0	0	0	0
Rm-75053	intracellular cystatin	s/protinh cystatin	0	0	0	0	0	0	0	0	0	0	2	9.26602e-05	0.887991	3	0.276	0	0	0	0	0	0	0	0	0	0	0	0	0	0	0	0	0	0	0	0	0	0	0	0	0	0	0	0	0	0
Rm-27529	intracellular protease/amidase	s/protease	0	0	0	0	0	0	0	0	0	0	0	0	0	0	0	0	0	0	0	0	0	0	0	0	0	0	0	0	0	0	0	0	0	0	0	0	0	0	0	0	0	0	0	0	0
Rm-27625	intracellular protease/amidase	s/protease	0	0	0	0	0	0	0	0	0	0	0	0	0	0	0	0	0	0	0	0	0	0	0	0	0	0	0	0	0	0	0	0	0	0	0	0	0	0	0	0	0	0	0	0	0
Rm-69347	intracellular signal transduction	st	0	0	0	0	0	0	0	0	0	0	0	0	0	0	0	0	0	0	0	0	0	0	0	0	0	0	0	0	0	0	0	0	0	0	0	0	0	0	0	0	0	0	0	0	0
Rm-69348	Intracellular signal transduction	st	0	0	0	0	0	0	0	0	0	0	2	3.28119e-05	0.258925	4	0.1	0	0	0	0	0	0	0	0	0	0	0	0	0	0	0	0	0	0	0	0	0	0	0	0	0	0	0	0	0	0
Rm-41803	Intramitochondrial sorting protein family-like protein	met/energy	0	0	0	0	0	0	0	0	0	0	2	2.96755e-05	0.499685	2	0.176	0	0	0	0	0	0	0	0	0	0	0	0	0	0	0	0	0	0	0	0	0	0	0	0	0	0	0	0	0	0
Rm-15808	Iron binding protein involved in Fe-S cluster formation	met/energy	0	0	0	0	0	0	0	0	0	0	2	6.93183e-05	0.725838	3	0.237	0	0	0	0	0	0	0	0	0	0	0	0	0	0	0	0	0	0	0	0	0	0	0	0	0	0	0	0	0	0
Rm-942	Iron binding protein involved in Fe-S cluster formation	met/energy	0	0	0	0	0	0	0	0	0	0	2	5.43755e-05	0.534617	3	0.186	0	0	0	0	0	0	0	0	0	0	0	0	0	0	0	0	0	0	0	0	0	0	0	0	0	0	0	0	0	0
Rm-75308	iron regulatory protein	st	2	5.24995e-05	0.0939563	9	0.039	8	0.000116296	0.503142	21	0.177	3	2.83772e-05	0.127197	6	0.052	0	0	0	0	0	0	0	0	0	0	2	2.94206e-05	0.127197	3	0.052	5	5.99322e-05	0.291219	9	0.111	4	7.82013e-05	0.233105	10	0.091	0	0	0	0	0
Rm-25417	isobutyryl-CoA dehydrogenase mitochondrial-like	met/energy	4	3.63338e-05	0.399587	4	0.146	4	7.76116e-05	0.432188	9	0.156	2	1.47294e-05	0.177606	2	0.071	0	0	0	0	0	0	0	0	0	0	0	0	0	0	0	0	0	0	0	0	0	0	0	0	0	0	0	0	0	0
Rm-16183	Isocitrate dehydrogenase alpha subunit	met/aa	2	5.89469e-05	0.1508	6	0.061	8	0.000223848	0.633052	24	0.213	9	0.000183207	0.845015	23	0.266	3	0.000138353	0.273503	7	0.105	3	0.000227951	0.164126	13	0.066	0	0	0	0	0	6	0.000201877	0.455459	18	0.163	2	0.000105366	0.1508	8	0.061	0	0	0	0	0
Rm-59032	Isocitrate dehydrogenase gamma subunit	met/aa	4	0.000124067	0.330454	11	0.124	5	0.000203447	0.321296	19	0.121	8	0.000201184	0.770109	22	0.248	2	0.000113453	0.250259	5	0.097	4	0.000543523	0.276439	27	0.106	3	7.58476e-05	0.191242	4	0.076	8	0.00038627	0.745822	30	0.242	2	9.07229e-05	0.216186	6	0.085	2	5.89464e-05	0.191242	2	0.076
Rm-71300	isocitrate dehydrogenase NAD subunit gamma mitochondrial-like	met/energy	0	0	0	0	0	4	7.19647e-05	0.264736	8	0.102	0	0	0	0	0	0	0	0	0	0	0	0	0	0	0	0	0	0	0	0	0	0	0	0	0	0	0	0	0	0	0	0	0	0	0
Rm-50254	isoleucine--tRNA ligase cytoplasmic	tm	7	9.13905e-05	0.207814	20	0.082	11	0.000125806	0.389953	29	0.143	4	1.48196e-05	0.161449	4	0.065	0	0	0	0	0	3	3.26227e-05	0.0889301	4	0.037	4	0.000122916	0.101539	16	0.042	7	6.78139e-05	0.224616	13	0.088	0	0	0	0	0	0	0	0	0	0
Rm-13248	isovaleryl-CoA dehydrogenase mitochondrial-like isoform 2	met/energy	3	0.000126019	0.548817	8	0.19	2	0.000134592	0.503142	9	0.177	4	8.94021e-05	1.03236	7	0.308	0	0	0	0	0	0	0	0	0	0	3	0.00050317	0.339677	19	0.127	5	0.00021579	1.37684	12	0.376	2	4.22353e-05	0.324342	2	0.122	0	0	0	0	0
Rm-26050	ixoderin precursor	imm	0	0	0	0	0	0	0	0	0	0	0	0	0	0	0	0	0	0	0	0	0	0	0	0	0	0	0	0	0	0	0	0	0	0	0	0	0	0	0	0	0	0	0	0	0
Rm-26051	ixoderin precursor	imm	0	0	0	0	0	0	0	0	0	0	0	0	0	0	0	0	0	0	0	0	0	0	0	0	0	0	0	0	0	0	0	0	0	0	0	0	0	0	0	0	0	0	0	0	0
Rm-75006	JM4	st	0	0	0	0	0	0	0	0	0	0	0	0	0	0	0	0	0	0	0	0	0	0	0	0	0	0	0	0	0	0	2	1.31538e-05	0.119438	2	0.049	0	0	0	0	0	0	0	0	0	0
Rm-42373	juvenile hormone acid methyltransferase	st	0	0	0	0	0	0	0	0	0	0	0	0	0	0	0	2	7.22174e-05	0.285287	3	0.109	0	0	0	0	0	0	0	0	0	0	0	0	0	0	0	0	0	0	0	0	0	0	0	0	0
Rm-76557	juvenile hormone acid O-methyltransferase-like partial	st	0	0	0	0	0	0	0	0	0	0	0	0	0	0	0	0	0	0	0	0	0	0	0	0	0	0	0	0	0	0	0	0	0	0	0	0	0	0	0	0	0	0	0	0	0
Rm-33117	kanadaptin-like isoform X2	pm	0	0	0	0	0	0	0	0	0	0	4	1.88886e-05	0.1508	4	0.061	0	0	0	0	0	0	0	0	0	0	0	0	0	0	0	0	0	0	0	0	0	0	0	0	0	0	0	0	0	0
Rm-25593	Karyopherin (importin) alpha	pe	2	2.89403e-05	0.0990058	4	0.041	3	4.80811e-05	0.0990058	7	0.041	3	2.93304e-05	0.0990058	5	0.041	2	2.91109e-05	0.0939563	2	0.039	0	0	0	0	0	0	0	0	0	0	3	2.47782e-05	0.142878	3	0.058	0	0	0	0	0	0	0	0	0	0
Rm-66599	Karyopherin (importin) alpha	pe	6	0.000174657	1.63633	8	0.421	5	0.000165813	1.12324	8	0.327	0	0	0	0	0	0	0	0	0	0	0	0	0	0	0	3	0.000440448	1.07014	12	0.316	3	7.47692e-05	0.644372	3	0.216	0	0	0	0	0	0	0	0	0	0
Rm-27355	Karyopherin (importin) beta 1	ne	13	0.000153074	0.674943	36	0.224	21	0.00035927	0.940886	89	0.288	12	9.65299e-05	0.690441	28	0.228	3	4.27711e-05	0.172195	5	0.069	9	0.000295973	0.442115	39	0.159	13	0.000350277	0.452112	49	0.162	14	0.000160183	0.663413	33	0.221	13	0.00017671	0.534617	31	0.186	0	0	0	0	0
Rm-45971	Karyopherin (importin) beta 1	ne	5	0.000172638	0.819701	16	0.26	13	0.000501933	1.67917	49	0.428	7	0.000139972	1.16272	16	0.335	3	0.000108535	0.499685	5	0.176	3	0.000231093	0.482518	12	0.171	10	0.000653035	0.794734	36	0.254	7	0.000258667	0.845015	21	0.266	5	0.00017358	0.690441	12	0.228	0	0	0	0	0
Rm-24559	Karyopherin (importin) beta 3	ne	7	4.4161e-05	0.258925	13	0.1	11	0.000241874	0.355189	75	0.132	0	0	0	0	0	2	2.05021e-05	0.0715193	3	0.03	6	0.000133385	0.238797	22	0.093	8	0.00034266	0.270574	60	0.104	7	8.14365e-05	0.207814	21	0.082	3	4.09863e-05	0.109175	9	0.045	0	0	0	0	0
Rm-9271	Karyopherin (importin) beta 3	ne	10	0.000170047	0.468926	44	0.167	24	0.000396253	1.06063	108	0.314	16	0.000112804	0.636817	36	0.214	3	2.33249e-05	0.1508	3	0.061	8	0.000144852	0.270574	21	0.104	8	0.000253395	0.193988	39	0.077	11	7.05895e-05	0.435489	16	0.157	11	0.000145069	0.489361	28	0.173	0	0	0	0	0
Rm-14876	Kazal type serine protease inhibitors	s/protinh Kazal	0	0	0	0	0	3	0.000251366	0.25603	20	0.099	8	0.000246875	0.786488	23	0.252	7	0.000346234	0.659587	13	0.22	0	0	0	0	0	0	0	0	0	0	5	0.000181355	0.409289	12	0.149	0	0	0	0	0	0	0	0	0	0
Rm-16794	Kazal type serine protease inhibitors	s/protinh Kazal	0	0	0	0	0	0	0	0	0	0	0	0	0	0	0	2	8.88829e-05	0.425608	2	0.154	0	0	0	0	0	0	0	0	0	0	0	0	0	0	0	2	5.92294e-05	0.425608	2	0.154	0	0	0	0	0
Rm-19383	kif1-binding protein	pm	0	0	0	0	0	6	6.41818e-05	0.377209	9	0.139	2	1.21807e-05	0.122018	2	0.05	6	9.06713e-05	0.496236	6	0.175	0	0	0	0	0	0	0	0	0	0	2	3.43005e-05	0.0764652	4	0.032	0	0	0	0	0	2	5.88871e-05	0.122018	3	0.05
Rm-2600	kinase anchor protein	st	2	1.39172e-05	0.0519619	4	0.022	3	1.65157e-05	0.0789467	5	0.033	0	0	0	0	0	0	0	0	0	0	0	0	0	0	0	0	0	0	0	0	0	0	0	0	0	0	0	0	0	0	0	0	0	0	0
Rm-82727	Kinesin (SMY1 subfamily)	cs	0	0	0	0	0	0	0	0	0	0	0	0	0	0	0	0	0	0	0	0	2	5.20562e-05	0.309182	3	0.117	0	0	0	0	0	0	0	0	0	0	0	0	0	0	0	0	0	0	0	0
Rm-55272	Kinetochore-associated protein MIS12	uc	0	0	0	0	0	0	0	0	0	0	0	0	0	0	0	0	0	0	0	0	0	0	0	0	0	0	0	0	0	0	2	4.07832e-05	0.570363	2	0.196	0	0	0	0	0	0	0	0	0	0
Rm-75682	Kynurenine aminotransferase glutamine transaminase K	met/aa	0	0	0	0	0	3	6.89881e-05	0.250259	8	0.097	7	7.36472e-05	0.448772	10	0.161	0	0	0	0	0	0	0	0	0	0	0	0	0	0	0	5	7.25861e-05	0.531088	7	0.185	0	0	0	0	0	0	0	0	0	0
Rm-27694	kyphoscoliosis peptidase-like	pm/protease	0	0	0	0	0	3	4.11327e-05	0.185769	6	0.074	0	0	0	0	0	0	0	0	0	0	0	0	0	0	0	0	0	0	0	0	0	0	0	0	0	2	4.84031e-05	0.148154	5	0.06	0	0	0	0	0
Rm-3777	lachesin precursor	extmat	0	0	0	0	0	2	1.97452e-05	0.267652	2	0.103	2	2.52944e-05	0.267652	3	0.103	3	6.27627e-05	0.422329	3	0.153	0	0	0	0	0	2	0.00017483	0.16681	10	0.067	3	5.93571e-05	0.16681	5	0.067	0	0	0	0	0	3	0.000298919	0.386756	11	0.142
Rm-12446	Laminin G domain	st	4	0.000176575	0.158777	35	0.064	5	3.35268e-05	0.247383	7	0.096	5	2.45424e-05	0.191242	6	0.076	0	0	0	0	0	0	0	0	0	0	2	1.69632e-05	0.0864257	2	0.036	9	0.00014974	0.425608	26	0.154	0	0	0	0	0	0	0	0	0	0
Rm-16821	Laminin G domain	st	6	0.000155988	0.527566	15	0.184	5	0.000128344	0.496236	13	0.175	5	7.58833e-05	0.406048	9	0.148	2	4.18418e-05	0.21899	2	0.086	0	0	0	0	0	4	0.00017483	0.422329	10	0.153	5	7.12286e-05	0.422329	6	0.153	3	0.000223059	0.327394	16	0.123	2	5.43489e-05	0.16681	2	0.067
Rm-82579	Laminin subunit beta	st	2	0.000189028	0.419058	8	0.152	2	0.00011216	0.419058	5	0.152	4	0.000249049	0.690441	13	0.228	2	9.5071e-05	0.419058	2	0.152	0	0	0	0	0	0	0	0	0	0	4	0.000296711	0.690441	11	0.228	2	9.50294e-05	0.419058	3	0.152	0	0	0	0	0
Rm-5781	Lanthionine synthetase C-like protein 1	imm	2	2.78605e-05	0.244515	3	0.095	3	2.64497e-05	0.270574	3	0.104	3	2.25888e-05	0.475707	3	0.169	0	0	0	0	0	0	0	0	0	0	0	0	0	0	0	4	4.24064e-05	0.625549	4	0.211	0	0	0	0	0	0	0	0	0	0
Rm-6837	Large GYY protein 1	uc	0	0	0	0	0	2	8.17907e-05	0.8281	3	0.262	3	9.31354e-05	0.8281	4	0.262	2	0.000115548	0.8281	2	0.262	0	0	0	0	0	0	0	0	0	0	4	0.0001967	1.84446	6	0.454	0	0	0	0	0	0	0	0	0	0
Rm-68560	large proline-rich protein bag6-a	st/apoptosis	2	1.48737e-05	0.174898	2	0.07	0	0	0	0	0	0	0	0	0	0	0	0	0	0	0	0	0	0	0	0	0	0	0	0	0	0	0	0	0	0	0	0	0	0	0	0	0	0	0	0
Rm-4994	Large subunit ribosomal protein L10	ps	0	0	0	0	0	3	3.85246e-05	0.396368	3	0.145	4	5.48352e-05	0.479108	5	0.17	2	5.44247e-05	0.161449	2	0.065	0	0	0	0	0	0	0	0	0	0	2	6.17658e-05	0.273503	4	0.105	0	0	0	0	0	0	0	0	0	0
Rm-68536	Large subunit ribosomal protein L13	ps	0	0	0	0	0	0	0	0	0	0	2	7.32315e-05	0.227439	3	0.089	0	0	0	0	0	0	0	0	0	0	0	0	0	0	0	0	0	0	0	0	0	0	0	0	0	0	0	0	0	0
Rm-46297	Large subunit ribosomal protein L17	ps	0	0	0	0	0	2	0.00013188	0.279381	8	0.107	0	0	0	0	0	0	0	0	0	0	0	0	0	0	0	0	0	0	0	0	2	3.96451e-05	0.321296	2	0.121	0	0	0	0	0	0	0	0	0	0
Rm-60940	Large subunit ribosomal protein L18	ps	0	0	0	0	0	0	0	0	0	0	2	3.60345e-05	0.352073	2	0.131	0	0	0	0	0	0	0	0	0	0	0	0	0	0	0	0	0	0	0	0	0	0	0	0	0	0	0	0	0	0
Rm-57184	Large subunit ribosomal protein L19	ps	0	0	0	0	0	2	2.39477e-05	0.177606	2	0.071	2	2.0452e-05	0.233105	2	0.091	0	0	0	0	0	0	0	0	0	0	0	0	0	0	0	0	0	0	0	0	0	0	0	0	0	0	0	0	0	0
Rm-49189	Large subunit ribosomal protein L2	ps	0	0	0	0	0	0	0	0	0	0	2	2.00457e-05	0.336596	2	0.126	0	0	0	0	0	0	0	0	0	0	0	0	0	0	0	0	0	0	0	0	0	0	0	0	0	0	0	0	0	0
Rm-32508	Large subunit ribosomal protein L22	ps	0	0	0	0	0	0	0	0	0	0	2	7.00671e-05	0.185769	5	0.074	0	0	0	0	0	0	0	0	0	0	0	0	0	0	0	0	0	0	0	0	0	0	0	0	0	0	0	0	0	0
Rm-3956	Large subunit ribosomal protein L22e	ps	9	0.000578399	1.43781	22	0.387	9	0.00064895	1.32274	26	0.366	8	0.000383692	2.42768	18	0.535	13	0.00121651	1.17771	23	0.338	5	0.000422315	0.573983	9	0.197	7	0.000707199	0.573983	16	0.197	10	0.000540234	1.91743	18	0.465	5	0.00116311	0.97697	33	0.296	0	0	0	0	0
Rm-27670	Large subunit ribosomal protein L23Ae	ps	6	0.000378491	0.663413	22	0.221	12	0.000669653	1.2856	41	0.359	23	0.00147858	1.85759	106	0.456	17	0.00204205	1.2182	59	0.346	5	0.00285565	0.303167	93	0.115	6	0.000809857	0.790606	28	0.253	16	0.00137479	1.0797	70	0.318	4	0.000253704	0.595879	11	0.203	2	0.000179827	0.235947	4	0.092
Rm-54678	Large subunit ribosomal protein L24	ps	0	0	0	0	0	0	0	0	0	0	3	3.6764e-05	0.399587	3	0.146	0	0	0	0	0	0	0	0	0	0	0	0	0	0	0	0	0	0	0	0	0	0	0	0	0	0	0	0	0	0
Rm-54679	Large subunit ribosomal protein L24	ps	0	0	0	0	0	0	0	0	0	0	2	3.88064e-05	0.364583	2	0.135	0	0	0	0	0	0	0	0	0	0	0	0	0	0	0	0	0	0	0	0	0	0	0	0	0	0	0	0	0	0
Rm-64520	Large subunit ribosomal protein L27	ps	0	0	0	0	0	0	0	0	0	0	0	0	0	0	0	0	0	0	0	0	2	0.000261302	0.216186	6	0.085	0	0	0	0	0	0	0	0	0	0	0	0	0	0	0	0	0	0	0	0
Rm-18264	Large subunit ribosomal protein L27Ae	ps	4	0.000170805	0.479108	7	0.17	2	9.26605e-05	0.412538	4	0.15	8	0.000712212	0.940886	36	0.288	5	0.000736334	0.940886	15	0.288	0	0	0	0	0	2	0.000123066	0.393157	3	0.144	7	0.00150418	1.15278	54	0.333	0	0	0	0	0	0	0	0	0	0
Rm-19410	Large subunit ribosomal protein L28	ps	0	0	0	0	0	3	4.78955e-05	0.244515	4	0.095	4	0.00010226	0.253141	10	0.098	2	5.07473e-05	0.0715193	2	0.03	2	4.50216e-05	0.224616	2	0.088	0	0	0	0	0	3	0.000129583	0.14025	9	0.057	0	0	0	0	0	0	0	0	0	0
Rm-15642	Large subunit ribosomal protein L28e	ps	8	0.00103262	1.57632	39	0.411	15	0.000980328	2.08319	39	0.489	10	0.000622554	1.05116	29	0.312	14	0.00154473	1.49459	29	0.397	3	0.000378053	0.713957	8	0.234	5	0.00040062	0.892344	9	0.277	10	0.00136016	1.49459	45	0.397	3	0.000709912	0.364583	20	0.135	7	0.000899455	1.08449	13	0.319
Rm-57246	Large subunit ribosomal protein L32	ps	0	0	0	0	0	0	0	0	0	0	2	3.58213e-05	0.193988	2	0.077	0	0	0	0	0	0	0	0	0	0	0	0	0	0	0	2	5.0436e-05	0.0990058	2	0.041	0	0	0	0	0	0	0	0	0	0
Rm-50432	Large subunit ribosomal protein L35	ps	0	0	0	0	0	0	0	0	0	0	0	0	0	0	0	0	0	0	0	0	0	0	0	0	0	0	0	0	0	0	2	4.37112e-05	0.267652	2	0.103	0	0	0	0	0	0	0	0	0	0
Rm-1450	Large subunit ribosomal protein L36e	ps	2	6.78782e-05	0.552387	2	0.191	4	0.000644412	0.339677	20	0.127	4	0.00170607	0.61808	62	0.209	2	0.000477948	0.3122	7	0.118	0	0	0	0	0	0	0	0	0	0	5	0.00216967	0.874995	56	0.273	0	0	0	0	0	2	0.000443438	0.3122	5	0.118
Rm-3155	Large subunit ribosomal protein L38	ps	0	0	0	0	0	0	0	0	0	0	3	3.45537e-05	0.202264	5	0.08	0	0	0	0	0	0	0	0	0	0	2	5.73186e-05	0.0543869	4	0.023	0	0	0	0	0	0	0	0	0	0	0	0	0	0	0
Rm-16006	Large subunit ribosomal protein L48	ps	0	0	0	0	0	0	0	0	0	0	2	6.50946e-05	0.766038	4	0.247	0	0	0	0	0	0	0	0	0	0	0	0	0	0	0	0	0	0	0	0	0	0	0	0	0	0	0	0	0	0
Rm-8515	Large subunit ribosomal protein L4e	ps	11	0.00657623	0.749847	421	0.243	15	0.00158676	0.981527	107	0.297	17	0.00155778	1.7227	123	0.435	15	0.00153983	1.31206	49	0.364	4	0.000167277	0.374042	6	0.138	4	0.000892875	0.386756	34	0.142	17	0.00169404	1.80543	95	0.448	4	0.00140304	0.386756	67	0.142	7	0.000734733	0.667247	18	0.222
Rm-59820	Large subunit ribosomal protein L51	ps	0	0	0	0	0	0	0	0	0	0	4	0.000209555	1.6485	9	0.423	0	0	0	0	0	0	0	0	0	0	0	0	0	0	0	0	0	0	0	0	0	0	0	0	0	0	0	0	0	0
Rm-59821	Large subunit ribosomal protein L51	ps	0	0	0	0	0	0	0	0	0	0	4	0.000179224	1.30144	9	0.362	0	0	0	0	0	0	0	0	0	0	0	0	0	0	0	0	0	0	0	0	0	0	0	0	0	0	0	0	0	0
Rm-42786	Large subunit ribosomal protein L52	ps	0	0	0	0	0	0	0	0	0	0	2	6.99861e-05	0.725838	4	0.237	0	0	0	0	0	0	0	0	0	0	0	0	0	0	0	0	0	0	0	0	0	0	0	0	0	0	0	0	0	0
Rm-50391	Large subunit ribosomal protein L7/L12	ps	3	9.52373e-05	0.309182	5	0.117	4	9.04149e-05	0.309182	5	0.117	5	0.000154434	1.44343	10	0.388	2	7.66389e-05	0.264736	2	0.102	0	0	0	0	0	0	0	0	0	0	0	0	0	0	0	4	0.000153211	0.527566	6	0.184	0	0	0	0	0
Rm-50392	Large subunit ribosomal protein L7/L12	ps	3	9.52373e-05	0.309182	5	0.117	5	0.000108498	0.489361	6	0.173	6	0.000169877	1.77971	11	0.444	2	7.66389e-05	0.264736	2	0.102	0	0	0	0	0	0	0	0	0	0	0	0	0	0	0	4	0.000153211	0.527566	6	0.184	0	0	0	0	0
Rm-25072	Large subunit ribosomal protein L9	ps	0	0	0	0	0	2	5.11807e-05	0.191242	4	0.076	3	4.37098e-05	0.172195	4	0.069	3	8.13423e-05	0.172195	3	0.069	0	0	0	0	0	2	0.000226584	0.114295	10	0.047	2	6.15429e-05	0.0690548	4	0.029	0	0	0	0	0	0	0	0	0	0
Rm-66032	Large subunit ribosomal protein LP1	ps	0	0	0	0	0	0	0	0	0	0	2	0.00159311	1.07014	40	0.316	2	0.00118589	3.54988	12	0.658	0	0	0	0	0	0	0	0	0	0	3	0.000953307	4.79429	17	0.763	0	0	0	0	0	0	0	0	0	0
Rm-66033	Large subunit ribosomal protein LP1	ps	3	0.00131764	4.30884	36	0.725	3	0.00271032	1.95801	78	0.471	4	0.00160248	2.53997	54	0.549	4	0.00206174	4.82103	28	0.765	0	0	0	0	0	2	0.000615332	1.58226	10	0.412	5	0.00104457	5.96627	25	0.843	6	0.00328752	4.30884	67	0.725	0	0	0	0	0
Rm-48168	late endosomal/lysosomal adaptor mapk and mtor activator 1	pe	0	0	0	0	0	0	0	0	0	0	0	0	0	0	0	0	0	0	0	0	0	0	0	0	0	2	7.70109e-05	0.757924	2	0.245	0	0	0	0	0	0	0	0	0	0	0	0	0	0	0
Rm-61713	LDLR chaperone boca-like	pm	2	7.61898e-05	0.0739894	4	0.031	2	7.23319e-05	0.164126	4	0.066	3	0.00013899	0.599558	9	0.204	2	7.66389e-05	0.406048	2	0.148	3	0.000305963	0.177606	9	0.071	0	0	0	0	0	4	0.000152209	1.1727	7	0.337	0	0	0	0	0	0	0	0	0	0
Rm-61714	LDLR chaperone boca-like	pm	2	8.072e-05	0.0764652	4	0.032	2	7.66327e-05	0.174898	4	0.07	3	0.000147255	0.644372	9	0.216	3	0.000121794	0.887991	3	0.276	3	0.000324155	0.191242	9	0.076	0	0	0	0	0	4	0.000161259	1.16272	7	0.335	0	0	0	0	0	0	0	0	0	0
Rm-7752	Lectin VIP36 involved in the transport of glyco carrying high mannose-type glycans	pe	0	0	0	0	0	3	4.23196e-05	0.419058	4	0.152	2	2.71066e-05	0.333522	3	0.125	0	0	0	0	0	2	0.000159121	0.297179	8	0.113	0	0	0	0	0	4	5.08877e-05	0.757924	4	0.245	0	0	0	0	0	2	8.73638e-05	0.315225	3	0.119
Rm-13667	legumain-like protease	pm/protease	0	0	0	0	0	2	3.17871e-05	0.196741	4	0.078	3	5.42942e-05	0.267652	8	0.103	4	0.00010104	0.435489	6	0.157	4	0.000418317	0.458814	28	0.164	0	0	0	0	0	5	5.73342e-05	0.489361	6	0.173	4	0.000112217	0.428894	10	0.155	0	0	0	0	0
Rm-5977	legumain-like protease	pm/protease	0	0	0	0	0	0	0	0	0	0	2	2.77062e-05	0.135011	4	0.055	2	3.43735e-05	0.135011	2	0.055	0	0	0	0	0	0	0	0	0	0	2	1.9505e-05	0.135011	2	0.055	2	9.16225e-05	0.135011	8	0.055	0	0	0	0	0
Rm-161505	Lens epithelium-derived growth factor	st	0	0	0	0	0	0	0	0	0	0	3	7.96553e-05	0.492794	5	0.174	2	7.9059e-05	0.336596	2	0.126	0	0	0	0	0	0	0	0	0	0	0	0	0	0	0	0	0	0	0	0	0	0	0	0	0
Rm-7416	Leucine rich domain-containing protein	uc	0	0	0	0	0	3	5.43599e-05	0.374042	5	0.138	2	2.78549e-05	0.253141	3	0.098	2	4.60773e-05	0.16681	2	0.067	0	0	0	0	0	0	0	0	0	0	3	7.84388e-05	0.193988	6	0.077	0	0	0	0	0	0	0	0	0	0
Rm-78677	Leucine rich domain-containing protein	uc	0	0	0	0	0	3	4.78955e-05	0.324342	5	0.122	2	2.45424e-05	0.21899	3	0.086	2	4.05979e-05	0.145513	2	0.059	0	0	0	0	0	0	0	0	0	0	3	6.9111e-05	0.169499	6	0.068	0	0	0	0	0	0	0	0	0	0
Rm-14003	leucine-rich acidic nuclear protein	nr	6	0.000908484	0.524053	64	0.183	3	0.000350384	0.548817	26	0.19	8	0.000437347	0.96336	38	0.293	4	0.000428362	0.563148	15	0.194	2	0.000278689	0.432188	11	0.156	4	0.000429563	0.663413	18	0.221	9	0.000680599	0.909853	42	0.281	0	0	0	0	0	0	0	0	0	0
Rm-1295	Leucyl aminopeptidase	met/aa	6	0.000128243	0.559552	18	0.193	7	0.000169097	0.492794	25	0.174	8	6.93183e-05	0.778279	12	0.25	0	0	0	0	0	0	0	0	0	0	2	3.59335e-05	0.129796	3	0.053	11	0.000121999	0.986095	15	0.298	6	0.000162372	0.458814	17	0.164	2	3.72352e-05	0.111732	2	0.046
Rm-1513	Leucyl aminopeptidase	met/aa	6	0.000127999	0.555966	18	0.192	7	0.000168774	0.489361	25	0.173	8	6.91863e-05	0.778279	12	0.25	0	0	0	0	0	0	0	0	0	0	2	3.58651e-05	0.129796	3	0.053	11	0.000121767	0.981527	15	0.297	6	0.000162063	0.458814	17	0.164	2	3.71643e-05	0.111732	2	0.046
Rm-1514	Leucyl aminopeptidase	met/aa	3	0.000147367	0.472312	12	0.168	2	0.000104929	0.3122	9	0.118	3	3.98276e-05	0.472312	4	0.168	0	0	0	0	0	0	0	0	0	0	0	0	0	0	0	5	8.41153e-05	0.778279	6	0.25	2	6.58537e-05	0.3122	4	0.118	0	0	0	0	0
Rm-67877	Leucyl-tRNA synthetase	ps	3	2.51683e-05	0.0889301	6	0.037	3	2.78762e-05	0.0715193	7	0.03	0	0	0	0	0	0	0	0	0	0	0	0	0	0	0	0	0	0	0	0	2	1.43658e-05	0.0690548	3	0.029	3	1.68704e-05	0.109175	3	0.045	0	0	0	0	0
Rm-19742	L-fucose kinase	met/carb	0	0	0	0	0	0	0	0	0	0	0	0	0	0	0	2	2.99825e-05	0.0327615	2	0.014	0	0	0	0	0	0	0	0	0	0	0	0	0	0	0	0	0	0	0	0	0	0	0	0	0
Rm-74504	Lipase	met/lipd	0	0	0	0	0	0	0	0	0	0	0	0	0	0	0	0	0	0	0	0	0	0	0	0	0	0	0	0	0	0	0	0	0	0	0	0	0	0	0	0	2	7.35349e-05	0.261828	3	0.101
Rm-16769	lipase maturation factor	met/lipd	0	0	0	0	0	2	7.16013e-05	0.336596	4	0.126	0	0	0	0	0	0	0	0	0	0	0	0	0	0	0	2	0.000348688	0.336596	11	0.126	0	0	0	0	0	0	0	0	0	0	0	0	0	0	0
Rm-46418	Lipocalin 35	s/lipocalin	0	0	0	0	0	0	0	0	0	0	0	0	0	0	0	0	0	0	0	0	2	6.0851e-05	0.196741	2	0.078	0	0	0	0	0	0	0	0	0	0	0	0	0	0	0	2	0.000267277	0.196741	6	0.078
Rm-6491	Lipocalin 42	s/lipocalin	0	0	0	0	0	0	0	0	0	0	0	0	0	0	0	0	0	0	0	0	2	7.48673e-05	0.698244	2	0.23	0	0	0	0	0	0	0	0	0	0	0	0	0	0	0	0	0	0	0	0
Rm-6590	Lipocalin 46	s/lipocalin	0	0	0	0	0	0	0	0	0	0	0	0	0	0	0	0	0	0	0	0	2	5.769e-05	0.503142	2	0.177	0	0	0	0	0	0	0	0	0	0	0	0	0	0	0	0	0	0	0	0
Rm-26537	Lipocalin 5	s/lipocalin	6	0.0011382	2.34195	25	0.524	3	0.000561895	0.524053	13	0.183	5	0.000516788	1.82488	14	0.451	4	0.0012823	0.905461	14	0.28	0	0	0	0	0	0	0	0	0	0	7	0.00119539	1.90402	23	0.463	4	0.0010376	0.905461	17	0.28	0	0	0	0	0
Rm-26539	Lipocalin 5	s/lipocalin	12	0.00530072	3.52898	186	0.656	9	0.00351721	1.77332	130	0.443	14	0.00524509	3.08319	227	0.611	14	0.00544662	2.3037	95	0.519	5	0.00183111	0.725838	36	0.237	7	0.00574936	0.914256	120	0.282	15	0.00322078	3.14954	99	0.618	12	0.00431719	2.19154	113	0.504	8	0.00364905	1.12814	49	0.328
Rm-26540	Lipocalin 5	s/lipocalin	9	0.000927528	1.53513	40	0.404	6	0.00070445	0.698244	32	0.23	10	0.00157925	1.32274	84	0.366	10	0.00307888	0.905461	66	0.28	3	0.000579408	0.370882	14	0.137	5	0.000272886	0.492794	7	0.174	10	0.00121767	1.36048	46	0.373	8	0.00124345	0.905461	40	0.28	5	0.00127247	0.370882	21	0.137
Rm-19054	Lipocalin 6	s/lipocalin	0	0	0	0	0	0	0	0	0	0	4	7.12212e-05	0.276439	4	0.106	2	8.83601e-05	0.364583	2	0.135	0	0	0	0	0	2	0.00014768	0.276439	4	0.106	14	0.000977717	1.10863	39	0.324	2	0.000382726	0.330454	13	0.124	8	0.00183635	1.79898	32	0.447
Rm-38592	Lipocalin 6	s/lipocalin	0	0	0	0	0	0	0	0	0	0	0	0	0	0	0	0	0	0	0	0	0	0	0	0	0	0	0	0	0	0	0	0	0	0	0	0	0	0	0	0	2	0.000358005	0.158777	4	0.064
Rm-38593	Lipocalin 6	s/lipocalin	0	0	0	0	0	0	0	0	0	0	0	0	0	0	0	0	0	0	0	0	0	0	0	0	0	0	0	0	0	0	2	0.00019372	0.520548	8	0.182	3	0.0010806	0.603245	38	0.205	6	0.00415723	0.849269	75	0.267
Rm-38594	Lipocalin 6	s/lipocalin	0	0	0	0	0	0	0	0	0	0	3	0.000120388	0.823896	7	0.261	4	0.000298717	0.999862	7	0.301	0	0	0	0	0	0	0	0	0	0	6	0.00043587	0.999862	18	0.301	3	0.00110904	0.603245	39	0.205	7	0.00421266	1.22331	76	0.347
Rm-6524	Lipoprotein amino terminal region	storage	35	0.00169495	1.2182	385	0.346	56	0.00209814	2.45939	502	0.539	49	0.00196677	2.36512	551	0.527	35	0.00108054	1.36592	122	0.374	22	0.0026087	0.883649	332	0.275	21	0.00137666	0.778279	186	0.25	52	0.00163337	2.3037	325	0.519	40	0.00258507	1.94442	438	0.469	84	0.0111476	3.35512	969	0.639
Rm-6525	Lipoprotein amino terminal region	storage	46	0.00119582	1.05116	410	0.312	70	0.00149247	1.89734	539	0.462	58	0.00135738	1.67301	574	0.427	41	0.000786267	0.958845	134	0.292	28	0.00190526	0.790606	366	0.253	25	0.000931651	0.566751	190	0.195	61	0.00116868	1.67301	351	0.427	53	0.00195112	1.48313	499	0.395	103	0.00804839	2.62243	1056	0.559
Rm-89257	Lipoprotein amino terminal region	storage/	4	0.000459698	0.496236	33	0.175	10	0.000542219	1.40436	41	0.381	14	0.000688959	1.90402	61	0.463	8	0.000672592	1.44343	24	0.388	5	0.000422665	0.563148	17	0.194	3	0.00074942	0.306171	32	0.116	9	0.000699706	1.18776	44	0.34	5	0.00147532	1.02302	79	0.306	18	0.00498702	2.50752	137	0.545
Rm-72824	LisH motif-containing protein	cs	0	0	0	0	0	0	0	0	0	0	0	0	0	0	0	2	0.000153906	0.61808	5	0.209	0	0	0	0	0	0	0	0	0	0	0	0	0	0	0	0	0	0	0	0	0	0	0	0	0
Rm-72825	LisH motif-containing protein	cs	0	0	0	0	0	0	0	0	0	0	0	0	0	0	0	2	0.000147267	0.584893	5	0.2	0	0	0	0	0	0	0	0	0	0	0	0	0	0	0	0	0	0	0	0	0	0	0	0	0
Rm-14296	Lon protease homolog	pm/protease	7	5.38827e-05	0.247383	14	0.096	8	4.01927e-05	0.30017	11	0.114	6	3.43257e-05	0.161449	11	0.065	0	0	0	0	0	0	0	0	0	0	4	9.0587e-05	0.104079	14	0.043	7	5.71175e-05	0.241652	13	0.094	0	0	0	0	0	0	0	0	0	0
Rm-31646	Long-chain acyl-CoA synthetases (AMP-forming)	met/lipd	3	6.28326e-05	0.199499	12	0.079	7	0.000129244	0.435489	26	0.157	3	4.2453e-05	0.279381	10	0.107	2	3.16014e-05	0.191242	3	0.076	5	8.41076e-05	0.367729	9	0.136	4	5.28167e-05	0.244515	6	0.095	8	0.000197252	0.633052	33	0.213	5	3.50973e-05	0.386756	5	0.142	2	9.57775e-05	0.161449	7	0.065
Rm-64249	long-chain fatty acid transport protein 4-like	met/lipd	2	1.16302e-05	0.0939563	2	0.039	2	1.6562e-05	0.0964782	3	0.04	0	0	0	0	0	0	0	0	0	0	0	0	0	0	0	2	3.91052e-05	0.101539	4	0.042	4	2.65535e-05	0.370882	4	0.137	0	0	0	0	0	0	0	0	0	0
Rm-7979	Loss of heterozygosity 12 chromosomal region 1 protein	uc	0	0	0	0	0	0	0	0	0	0	2	2.88276e-05	0.374042	2	0.138	0	0	0	0	0	0	0	0	0	0	0	0	0	0	0	0	0	0	0	0	0	0	0	0	0	0	0	0	0	0
Rm-14081	low molecular weight phosphotyrosine protein phosphatase-like	st	0	0	0	0	0	0	0	0	0	0	3	9.81697e-05	0.603245	6	0.205	3	0.000202989	0.862087	5	0.27	0	0	0	0	0	2	0.000101779	0.566751	3	0.195	4	0.000115185	0.527566	5	0.184	0	0	0	0	0	0	0	0	0	0
Rm-1540	low-density lipoprotein receptor domain class a	storage/	9	0.000199998	0.267652	48	0.103	5	5.14235e-05	0.224616	13	0.088	6	8.44559e-05	0.185769	25	0.074	5	6.7059e-05	0.202264	8	0.08	6	0.000118986	0.303167	16	0.115	4	4.90343e-05	0.202264	7	0.08	12	0.000166478	0.386756	35	0.142	0	0	0	0	0	0	0	0	0	0
Rm-32849	Low-density lipoprotein receptor-related protein 1	storage/	0	0	0	0	0	0	0	0	0	0	0	0	0	0	0	0	0	0	0	0	0	0	0	0	0	0	0	0	0	0	0	0	0	0	0	0	0	0	0	0	0	0	0	0	0
Rm-32839	low-density lipoprotein receptor-related protein 1B-like	storage/	0	0	0	0	0	0	0	0	0	0	3	7.57356e-06	0.0914403	3	0.038	0	0	0	0	0	0	0	0	0	0	0	0	0	0	0	0	0	0	0	0	0	0	0	0	0	0	0	0	0	0
Rm-32848	low-density lipoprotein receptor-related protein 1B-like	storage/	0	0	0	0	0	0	0	0	0	0	3	7.75466e-06	0.0914403	3	0.038	0	0	0	0	0	0	0	0	0	0	2	1.07197e-05	0.0889301	2	0.037	2	7.27898e-06	0.0495424	2	0.021	0	0	0	0	0	0	0	0	0	0
Rm-18807	low-density lipoprotein receptor-related protein 2-like	storage/	7	0.000124703	0.193988	32	0.077	4	5.54947e-05	0.135011	15	0.055	7	7.26709e-05	0.21899	23	0.086	5	8.62387e-05	0.161449	11	0.065	0	0	0	0	0	2	1.31031e-05	0.0690548	2	0.029	18	0.000186845	0.849269	42	0.267	0	0	0	0	0	0	0	0	0	0
Rm-18806	low-density lipoprotein receptor-related protein-like	storage/	7	5.75395e-05	0.127197	17	0.052	3	2.89196e-05	0.0889301	9	0.037	4	4.11637e-05	0.0889301	15	0.037	4	6.80925e-05	0.104079	10	0.043	0	0	0	0	0	2	1.13806e-05	0.0592537	2	0.025	16	0.000123644	0.563148	32	0.194	0	0	0	0	0	0	0	0	0	0
Rm-154367	Low-density lipoprotein receptors containing Ca2+-binding EGF-like	st	0	0	0	0	0	0	0	0	0	0	0	0	0	0	0	0	0	0	0	0	0	0	0	0	0	0	0	0	0	0	2	4.75298e-05	0.409289	3	0.149	0	0	0	0	0	0	0	0	0	0
Rm-166731	LSM4 homolog U6 small nuclear RNA and mRNA degradation associated	tm	2	0.000131454	0.383566	5	0.141	2	0.000149758	0.137627	6	0.056	3	0.000234478	0.599558	11	0.204	0	0	0	0	0	0	0	0	0	0	0	0	0	0	0	2	9.00389e-05	0.573983	3	0.197	0	0	0	0	0	0	0	0	0	0
Rm-81301	Lung seven transmembrane receptor	st	0	0	0	0	0	0	0	0	0	0	0	0	0	0	0	0	0	0	0	0	0	0	0	0	0	0	0	0	0	0	3	9.00389e-05	0.538155	6	0.187	0	0	0	0	0	0	0	0	0	0
Rm-72830	lys-63-specific deubiquitinase brcc36	prot	0	0	0	0	0	2	2.49596e-05	0.235947	2	0.092	0	0	0	0	0	0	0	0	0	0	0	0	0	0	0	0	0	0	0	0	0	0	0	0	0	0	0	0	0	0	0	0	0	0	0
Rm-4971	lysine--tRNA ligase isoform X3	tm	3	1.93102e-05	0.158777	3	0.064	5	6.72188e-05	0.205036	11	0.081	0	0	0	0	0	0	0	0	0	0	2	2.29765e-05	0.16681	2	0.067	0	0	0	0	0	2	4.4088e-05	0.109175	6	0.045	0	0	0	0	0	0	0	0	0	0
Rm-20237	lysophospholipase	met/lipd	0	0	0	0	0	2	4.94548e-05	0.273503	6	0.105	0	0	0	0	0	0	0	0	0	0	0	0	0	0	0	0	0	0	0	0	0	0	0	0	0	0	0	0	0	0	0	0	0	0	0
Rm-2061	lysophospholipase	met/lipd	0	0	0	0	0	2	4.61292e-05	0.253141	6	0.098	0	0	0	0	0	0	0	0	0	0	0	0	0	0	0	0	0	0	0	0	0	0	0	0	0	0	0	0	0	0	0	0	0	0	0
Rm-44790	lysophospholipase partial	met/lipd	2	4.02874e-05	0.191242	3	0.076	2	6.37458e-05	0.191242	5	0.076	3	5.44407e-05	0.380384	5	0.14	0	0	0	0	0	0	0	0	0	0	0	0	0	0	0	0	0	0	0	0	2	9.00159e-05	0.191242	5	0.076	0	0	0	0	0
Rm-65779	Lysosomal & prostatic acid phosphatases	pm/protease	0	0	0	0	0	2	4.53231e-05	0.0423174	5	0.018	0	0	0	0	0	2	7.68349e-05	0.0423174	4	0.018	2	0.000204497	0.0423174	12	0.018	2	9.63129e-05	0.0423174	6	0.018	3	6.53991e-05	0.119438	6	0.049	0	0	0	0	0	4	0.00187128	0.119438	75	0.049
Rm-27016	lysosomal acid phosphatase-like	pm/protease	0	0	0	0	0	0	0	0	0	0	2	1.43796e-05	0.116863	2	0.048	0	0	0	0	0	0	0	0	0	0	0	0	0	0	0	0	0	0	0	0	0	0	0	0	0	0	0	0	0	0
Rm-27017	lysosomal acid phosphatase-like	pm/protease	0	0	0	0	0	0	0	0	0	0	2	1.48015e-05	0.119438	2	0.049	0	0	0	0	0	0	0	0	0	0	0	0	0	0	0	0	0	0	0	0	0	0	0	0	0	0	0	0	0	0
Rm-32843	lysosomal acid phosphatase-like	pm/protease	0	0	0	0	0	0	0	0	0	0	0	0	0	0	0	0	0	0	0	0	0	0	0	0	0	0	0	0	0	0	0	0	0	0	0	0	0	0	0	0	3	0.000184068	0.389953	7	0.143
Rm-50267	lysosomal alpha-mannosidase-like	pm/protease	2	8.25952e-06	0.0690548	2	0.029	10	8.62542e-05	0.324342	22	0.122	13	0.00010045	0.541701	30	0.188	10	0.000149547	0.396368	18	0.145	9	0.000162157	0.258925	22	0.1	9	0.000347145	0.270574	50	0.104	22	0.000358297	0.832314	76	0.263	6	7.19728e-05	0.276439	13	0.106	10	0.000183458	0.432188	17	0.156
Rm-26536	lysosomal aspartic protease	pm/protease	0	0	0	0	0	0	0	0	0	0	4	9.31354e-05	0.111732	12	0.046	3	0.000154064	0.0864257	8	0.036	0	0	0	0	0	2	4.82799e-05	0.0864257	3	0.036	4	0.000131134	0.172195	12	0.069	0	0	0	0	0	0	0	0	0	0
Rm-41334	lysosomal aspartic protease	pm/protease	6	0.000343731	0.629296	36	0.212	10	0.000752363	0.981527	83	0.297	18	0.00229921	2.16957	297	0.501	18	0.00255476	1.87078	133	0.458	7	0.000647573	0.81134	38	0.258	10	0.00199047	1.11349	124	0.325	23	0.00264866	2.34195	243	0.524	13	0.00409607	1.23872	320	0.35	4	0.000623761	0.482518	25	0.171
Rm-60838	lysosomal pro-x carboxypeptidase-like protein	pm/protease	0	0	0	0	0	2	0.000138991	0.244515	14	0.095	2	0.000313712	0.244515	37	0.095	3	0.000357648	0.520548	17	0.182	4	0.000671918	0.729816	36	0.238	2	0.000210971	0.244515	12	0.095	6	0.00075209	0.857804	63	0.269	0	0	0	0	0	0	0	0	0	0
Rm-67279	M13 family peptidase	met/aa	0	0	0	0	0	0	0	0	0	0	0	0	0	0	0	0	0	0	0	0	3	0.000102511	0.174898	7	0.07	0	0	0	0	0	0	0	0	0	0	0	0	0	0	0	0	0	0	0	0
Rm-70033	M13 family peptidase	met/aa	0	0	0	0	0	2	9.45137e-06	0.137627	2	0.056	0	0	0	0	0	0	0	0	0	0	0	0	0	0	0	0	0	0	0	0	0	0	0	0	0	0	0	0	0	0	0	0	0	0	0
Rm-2248	m13 family peptidase	pm/protease	0	0	0	0	0	0	0	0	0	0	0	0	0	0	0	0	0	0	0	0	2	7.61507e-05	0.164126	4	0.066	0	0	0	0	0	0	0	0	0	0	0	0	0	0	0	0	0	0	0	0
Rm-80254	m28 zn-peptidase glutaminyl cyclase	s/protease	0	0	0	0	0	2	3.03577e-05	0.0399202	4	0.017	7	7.12974e-05	0.506607	11	0.178	5	0.000160827	0.606941	10	0.206	0	0	0	0	0	0	0	0	0	0	3	3.6504e-05	0.285287	4	0.109	0	0	0	0	0	2	4.178e-05	0.124605	2	0.051
Rm-25607	Macrophage migration inhibitory factor	imm	2	0.000289653	0.849269	9	0.267	3	0.000549972	1.30144	18	0.362	4	0.000495785	1.30144	19	0.362	4	0.000712213	1.30144	11	0.362	2	0.000172324	0.610646	3	0.207	3	0.000973922	0.610646	18	0.207	4	0.00014696	2.16228	4	0.5	0	0	0	0	0	2	0.0001682	0.610646	2	0.207
Rm-25608	Macrophage migration inhibitory factor	imm	0	0	0	0	0	0	0	0	0	0	2	0.000209785	0.285287	7	0.109	2	0.000446175	0.285287	6	0.109	0	0	0	0	0	2	0.00049714	0.285287	8	0.109	0	0	0	0	0	0	0	0	0	0	0	0	0	0	0
Rm-124003	maestro heat-like repeat-containing protein family member 1	uc	0	0	0	0	0	3	4.50065e-05	0.30017	4	0.114	0	0	0	0	0	0	0	0	0	0	3	0.000105765	0.527566	5	0.184	0	0	0	0	0	0	0	0	0	0	0	0	0	0	0	0	0	0	0	0
Rm-23268	Magnesium-dependent phosphatase	pm	0	0	0	0	0	0	0	0	0	0	3	0.000140786	0.737801	6	0.24	2	0.000116444	0.355189	2	0.132	0	0	0	0	0	0	0	0	0	0	0	0	0	0	0	0	0	0	0	0	0	0	0	0	0
Rm-32854	Malate dehydrogenase	met/energy	11	0.000827139	0.923092	74	0.284	13	0.00124155	1.79254	117	0.446	11	0.000643443	1.5704	71	0.41	10	0.000742066	1.5704	33	0.41	7	0.00175557	1.00447	88	0.302	10	0.00285632	1.01837	152	0.305	11	0.00112288	1.50035	88	0.398	11	0.000869111	1.5704	58	0.41	5	0.000496544	0.845015	17	0.266
Rm-6532	malate dehydrogenase	met/energy	11	0.000755994	1.67917	81	0.428	12	0.000363287	1.52348	41	0.402	14	0.000317825	2.3266	42	0.522	12	0.00043186	1.44343	23	0.388	5	0.0014659	0.548817	88	0.19	4	0.000674712	0.253141	43	0.098	13	0.000404875	2.05492	38	0.485	7	0.000500488	1.0797	40	0.318	5	0.000243891	0.778279	10	0.25
Rm-149447	malectin-like partial	pm	0	0	0	0	0	2	3.01639e-05	0.303167	2	0.115	0	0	0	0	0	2	6.39201e-05	0.303167	2	0.115	0	0	0	0	0	0	0	0	0	0	0	0	0	0	0	0	0	0	0	0	0	0	0	0	0
Rm-8127	malignant T-cell-amplified sequence 1-like	imm	3	0.000358971	1.06063	15	0.314	4	0.000545271	1.42661	24	0.385	5	0.000465677	1.42661	24	0.385	4	0.00028887	1.42661	6	0.385	0	0	0	0	0	0	0	0	0	0	4	0.000273195	1.42661	10	0.385	4	0.000320826	1.42661	10	0.385	2	0.000187608	0.725838	3	0.237
Rm-34558	Mannose lectin ERGIC-53 involved in glycoprotein traffic	pe	7	0.000416435	0.499685	57	0.176	6	0.000346797	0.584893	50	0.2	11	0.000201398	1.13305	34	0.329	6	0.000338051	0.370882	23	0.137	5	0.000417264	0.264736	32	0.102	9	0.00052815	0.648162	43	0.217	7	0.000175144	0.534617	21	0.186	4	0.000176297	0.294196	18	0.112	2	3.81825e-05	0.1508	2	0.061
Rm-71560	Mannose-6-phosphate isomerase	met/carb	0	0	0	0	0	0	0	0	0	0	0	0	0	0	0	0	0	0	0	0	0	0	0	0	0	0	0	0	0	0	3	7.61043e-05	0.548817	6	0.19	0	0	0	0	0	0	0	0	0	0
Rm-71561	Mannose-6-phosphate isomerase	met/carb	0	0	0	0	0	0	0	0	0	0	0	0	0	0	0	0	0	0	0	0	0	0	0	0	0	0	0	0	0	0	3	6.40879e-05	0.44544	6	0.16	0	0	0	0	0	0	0	0	0	0
Rm-65658	Mannosyltransferase	met/carb	0	0	0	0	0	0	0	0	0	0	0	0	0	0	0	0	0	0	0	0	0	0	0	0	0	2	2.8857e-05	0.148154	2	0.06	0	0	0	0	0	0	0	0	0	0	0	0	0	0	0
Rm-20992	Map3k12 binding inhibitory protein 1	st/apoptosis	0	0	0	0	0	2	6.2399e-05	0.370882	5	0.137	2	0.000138555	0.370882	13	0.137	0	0	0	0	0	0	0	0	0	0	0	0	0	0	0	2	0.000120052	0.370882	8	0.137	0	0	0	0	0	0	0	0	0	0
Rm-58225	Mediator of RNA polymerase II transcription subunit 11	tm	0	0	0	0	0	0	0	0	0	0	0	0	0	0	0	0	0	0	0	0	0	0	0	0	0	0	0	0	0	0	0	0	0	0	0	0	0	0	0	0	0	0	0	0	0
Rm-78213	Mediator of RNA polymerase II transcription subunit 8	tm	0	0	0	0	0	0	0	0	0	0	2	6.20266e-05	0.291219	5	0.111	0	0	0	0	0	0	0	0	0	0	0	0	0	0	0	0	0	0	0	0	0	0	0	0	0	0	0	0	0	0
Rm-62287	Medium subunit of clathrin adaptor complex	pe	9	0.000538457	0.745822	75	0.242	17	0.000415769	1.02302	61	0.306	5	6.98516e-05	0.406048	12	0.148	6	8.66609e-05	0.548817	6	0.19	6	0.00016658	0.555966	13	0.192	11	0.000917318	0.770109	76	0.248	12	0.000254071	0.710015	31	0.233	6	0.00040424	0.548817	42	0.19	2	3.75216e-05	0.210598	2	0.083
Rm-45260	Meiotic cell division protein Pelota/DOM34	ps	2	1.94443e-05	0.169499	2	0.068	3	3.69194e-05	0.342765	4	0.128	0	0	0	0	0	0	0	0	0	0	0	0	0	0	0	0	0	0	0	0	2	2.21971e-05	0.169499	2	0.068	0	0	0	0	0	0	0	0	0	0
Rm-68157	melanotransferrin	storage/	0	0	0	0	0	0	0	0	0	0	0	0	0	0	0	0	0	0	0	0	0	0	0	0	0	0	0	0	0	0	2	1.60019e-05	0.109175	3	0.045	0	0	0	0	0	2	3.66294e-05	0.0939563	3	0.039
Rm-6556	membrane ATPase/protein kinase	st	0	0	0	0	0	0	0	0	0	0	0	0	0	0	0	0	0	0	0	0	0	0	0	0	0	0	0	0	0	0	0	0	0	0	0	0	0	0	0	0	0	0	0	0	0
Rm-9173	Membrane coat complex Retromer subunit VPS26	pe	0	0	0	0	0	4	0.000121455	0.285287	11	0.109	2	1.88592e-05	0.267652	2	0.103	0	0	0	0	0	0	0	0	0	0	2	5.86578e-05	0.161449	3	0.065	0	0	0	0	0	2	3.11831e-05	0.267652	2	0.103	0	0	0	0	0
Rm-2596	Membrane coat complex Retromer subunit VPS29/PEP11	pe	3	0.000123076	0.336596	6	0.126	3	9.73699e-05	0.303167	5	0.115	2	6.65253e-05	0.177606	4	0.071	3	0.000123801	0.336596	3	0.126	3	0.000292887	0.595879	8	0.203	0	0	0	0	0	2	0.000117084	0.177606	5	0.071	2	5.49987e-05	0.177606	2	0.071	2	0.000107205	0.177606	2	0.071
Rm-42499	Membrane coat complex Retromer subunit VPS35	pe	7	6.38951e-05	0.306171	14	0.116	10	9.53225e-05	0.503142	22	0.177	2	1.11011e-05	0.0839269	3	0.035	0	0	0	0	0	5	9.77485e-05	0.227439	12	0.089	6	0.000130438	0.25603	17	0.099	5	6.25209e-05	0.253141	12	0.098	5	5.50659e-05	0.258925	9	0.1	0	0	0	0	0
Rm-92292	Membrane component of ER protein translocation complex	pe	2	2.17052e-05	0.158777	2	0.064	0	0	0	0	0	6	0.000114389	0.492794	13	0.174	4	8.73327e-05	0.264736	4	0.102	0	0	0	0	0	0	0	0	0	0	3	3.71672e-05	0.288249	3	0.11	0	0	0	0	0	0	0	0	0	0
Rm-41115	Membrane protein	uc	3	0.000311108	0.524053	20	0.183	7	0.000206749	1.46604	14	0.392	4	6.30604e-05	0.901078	5	0.279	0	0	0	0	0	3	0.000138816	0.599558	5	0.204	2	0.000261516	0.374042	10	0.138	7	0.000284123	1.32809	16	0.367	0	0	0	0	0	3	0.000121945	0.496236	3	0.175
Rm-78652	membrane trafficking and cell signaling protein hrs	pe	0	0	0	0	0	0	0	0	0	0	0	0	0	0	0	0	0	0	0	0	0	0	0	0	0	0	0	0	0	0	0	0	0	0	0	0	0	0	0	0	0	0	0	0	0
Rm-5983	Membrane trafficking protein emp24/gp25L/p24 family	pe	0	0	0	0	0	3	7.05326e-05	0.330454	4	0.124	0	0	0	0	0	2	7.47324e-05	0.545254	2	0.189	0	0	0	0	0	0	0	0	0	0	0	0	0	0	0	0	0	0	0	0	0	0	0	0	0
Rm-77941	Membrane-associated guanylate kinase MAGUK (contains PDZ SH3 HOOK and GUK)	met/nuc	0	0	0	0	0	0	0	0	0	0	0	0	0	0	0	0	0	0	0	0	0	0	0	0	0	0	0	0	0	0	0	0	0	0	0	0	0	0	0	0	0	0	0	0	0
Rm-32864	Membrane-associated progesterone receptor component	st	0	0	0	0	0	3	6.59398e-05	0.393157	4	0.144	0	0	0	0	0	0	0	0	0	0	0	0	0	0	0	0	0	0	0	0	0	0	0	0	0	0	0	0	0	0	0	0	0	0	0
Rm-162447	Metalloendopeptidase	pm/protease	0	0	0	0	0	3	5.28995e-05	0.188502	7	0.075	10	0.000135533	0.458814	21	0.164	3	8.00704e-05	0.270574	5	0.104	4	0.00051146	0.158777	36	0.064	0	0	0	0	0	6	7.26967e-05	0.235947	8	0.092	0	0	0	0	0	0	0	0	0	0
Rm-4374	metalloendopeptidase	pm/protease	0	0	0	0	0	2	2.80179e-05	0.303167	2	0.115	2	2.39281e-05	0.199499	2	0.079	0	0	0	0	0	0	0	0	0	0	0	0	0	0	0	0	0	0	0	0	0	0	0	0	0	0	0	0	0	0
Rm-63147	Metalloendopeptidase	pm/protease	0	0	0	0	0	3	0.000166337	0.383566	13	0.141	6	0.000262259	0.479108	24	0.17	3	0.000216913	0.383566	8	0.141	2	0.000168384	0.161449	7	0.065	0	0	0	0	0	3	0.000153857	0.261828	10	0.101	0	0	0	0	0	0	0	0	0	0
Rm-48544	Metalloendopeptidase family - mitochondrial intermediate peptidase	pm/protease	0	0	0	0	0	2	3.59824e-05	0.185769	4	0.074	0	0	0	0	0	0	0	0	0	0	0	0	0	0	0	0	0	0	0	0	0	0	0	0	0	0	0	0	0	0	0	0	0	0	0
Rm-26047	Metalloexopeptidases	met/aa	3	3.10462e-05	0.210598	4	0.083	5	5.89483e-05	0.412538	8	0.15	5	3.77576e-05	0.524053	6	0.183	3	4.68437e-05	0.333522	3	0.125	0	0	0	0	0	4	7.82917e-05	0.358313	6	0.133	3	2.65811e-05	0.315225	3	0.119	2	4.16206e-05	0.153453	4	0.062	4	0.00010141	0.288249	5	0.11
Rm-26048	Metalloexopeptidases	met/aa	2	2.89403e-05	0.161449	3	0.065	3	5.49498e-05	0.34586	6	0.129	4	3.12858e-05	0.563148	4	0.194	3	5.82218e-05	0.428894	3	0.155	0	0	0	0	0	3	6.48722e-05	0.355189	4	0.132	2	2.2025e-05	0.30017	2	0.114	0	0	0	0	0	2	5.04167e-05	0.161449	2	0.065
Rm-47448	Metallopeptidase	pm/protease	0	0	0	0	0	4	6.28097e-05	0.603245	7	0.205	3	6.13043e-05	0.377209	8	0.139	2	5.70426e-05	0.247383	3	0.096	3	6.74753e-05	0.425608	4	0.154	0	0	0	0	0	3	6.47369e-05	0.241652	6	0.094	0	0	0	0	0	0	0	0	0	0
Rm-7034	Metallopeptidase	pm/protease	9	0.00258228	0.936422	258	0.287	10	0.000389584	1.38781	41	0.378	8	0.00019476	0.936422	24	0.287	3	0.000161085	0.370882	8	0.137	3	0.000125046	0.599558	7	0.204	2	0.000185095	0.273503	11	0.105	11	0.000388479	1.20293	34	0.343	4	0.000509881	0.465548	38	0.166	3	0.000130772	0.361445	5	0.134
Rm-59113	Metalloprotease	pm/protease	0	0	0	0	0	4	1.79154e-05	0.137627	6	0.056	2	5.10009e-06	0.0789467	2	0.033	0	0	0	0	0	0	0	0	0	0	0	0	0	0	0	0	0	0	0	0	0	0	0	0	0	0	0	0	0	0
Rm-63662	metalloprotease protein	pm/protease	6	0.000102382	0.2218	28	0.087	7	0.00010067	0.258925	29	0.1	8	2.96464e-05	0.315225	10	0.119	0	0	0	0	0	2	3.26307e-05	0.0690548	5	0.029	5	0.000172124	0.161449	28	0.065	8	5.00902e-05	0.315225	12	0.119	4	2.94116e-05	0.158777	6	0.064	0	0	0	0	0
Rm-173712	methionine adenosyltransferase 2 subunit beta	met/carb	4	0.00022935	0.678804	18	0.225	6	0.00020564	1.01372	17	0.304	6	0.000103307	0.936422	10	0.287	4	0.000128167	0.874995	5	0.273	2	6.82238e-05	0.135011	3	0.055	2	8.56845e-05	0.25603	4	0.099	6	0.000174546	0.936422	12	0.287	4	0.000239141	0.981527	14	0.297	2	6.65913e-05	0.389953	2	0.143
Rm-33622	methionine aminopeptidase	met/aa	0	0	0	0	0	3	0.000136318	0.21899	13	0.086	3	5.3732e-05	0.396368	6	0.145	0	0	0	0	0	0	0	0	0	0	0	0	0	0	0	3	0.000113481	0.396368	9	0.145	0	0	0	0	0	0	0	0	0	0
Rm-76208	methionine--tRNA ligase cytoplasmic	tm	7	4.41573e-05	0.330454	11	0.124	11	9.52759e-05	0.419058	25	0.152	5	2.60379e-05	0.21899	8	0.086	0	0	0	0	0	4	4.29883e-05	0.297179	6	0.113	4	4.04928e-05	0.1324	6	0.054	6	5.04089e-05	0.273503	11	0.105	2	1.61448e-05	0.0889301	3	0.037	0	0	0	0	0
Rm-65651	methionine--tRNA ligase mitochondrial isoform X1	tm	0	0	0	0	0	2	2.02529e-05	0.161449	3	0.065	0	0	0	0	0	0	0	0	0	0	0	0	0	0	0	0	0	0	0	0	0	0	0	0	0	0	0	0	0	0	0	0	0	0	0
Rm-73582	methyl-cpg binding transcription regulator	tm	0	0	0	0	0	0	0	0	0	0	2	3.66157e-05	0.475707	3	0.169	0	0	0	0	0	0	0	0	0	0	0	0	0	0	0	0	0	0	0	0	0	0	0	0	0	0	0	0	0	0
Rm-42784	methylmalonate-semialdehyde dehydrogenase acylating mitochondrial-like protein	met/energy	3	4.64726e-05	0.183042	6	0.073	7	6.61792e-05	0.644372	9	0.216	6	8.16384e-05	0.425608	13	0.154	2	6.23287e-05	0.244515	4	0.095	0	0	0	0	0	0	0	0	0	0	7	9.7262e-05	0.581248	11	0.199	5	6.23014e-05	0.545254	6	0.189	0	0	0	0	0
Rm-64123	methylmalonyl-coa epimerase mitochondrial	met/energy	0	0	0	0	0	3	0.000130464	0.570363	6	0.196	6	0.000259979	0.61808	14	0.209	3	0.000276464	0.570363	6	0.196	0	0	0	0	0	0	0	0	0	0	0	0	0	0	0	2	6.14096e-05	0.548817	2	0.19	0	0	0	0	0
Rm-64155	methylmalonyl-coa epimerase mitochondrial	met/energy	0	0	0	0	0	2	8.24247e-05	0.663413	2	0.221	5	0.000281572	0.75388	8	0.244	2	0.000436663	0.663413	5	0.221	0	0	0	0	0	0	0	0	0	0	0	0	0	0	0	0	0	0	0	0	0	0	0	0	0
Rm-70838	Methylmalonyl-CoA mutase N-terminal domain/subunit	met/lipd	7	9.7095e-05	0.34586	20	0.129	8	0.000106005	0.30017	23	0.114	7	5.90423e-05	0.294196	15	0.112	2	1.95334e-05	0.0839269	2	0.035	3	2.59942e-05	0.135011	3	0.055	6	8.97793e-05	0.336596	11	0.126	6	8.86729e-05	0.253141	16	0.098	5	0.000123658	0.270574	19	0.104	0	0	0	0	0
Rm-71018	Methylmalonyl-CoA mutase N-terminal domain/subunit	met/lipd	6	0.000120225	0.315225	19	0.119	7	0.000126152	0.370882	21	0.137	7	5.13034e-05	0.355189	10	0.132	3	3.81895e-05	0.142878	3	0.058	2	2.25871e-05	0.0739894	2	0.031	5	9.57415e-05	0.330454	9	0.124	4	8.66816e-05	0.196741	12	0.078	4	0.000144208	0.210598	17	0.083	0	0	0	0	0
Rm-79601	Methylthioadenosine phosphorylase MTAP	met/nuc	3	3.32341e-05	0.342765	3	0.128	4	7.36197e-05	0.636817	7	0.214	2	1.79638e-05	0.261828	2	0.101	0	0	0	0	0	2	3.95442e-05	0.137627	2	0.056	0	0	0	0	0	2	3.79393e-05	0.202264	3	0.08	2	2.97026e-05	0.261828	2	0.101	0	0	0	0	0
Rm-70236	Methyltransferases	met/int	0	0	0	0	0	0	0	0	0	0	3	3.16401e-05	0.458814	3	0.164	0	0	0	0	0	0	0	0	0	0	0	0	0	0	0	0	0	0	0	0	0	0	0	0	0	0	0	0	0	0
Rm-69404	Mg2+ and Co2+ transporter CorD	tr	0	0	0	0	0	0	0	0	0	0	0	0	0	0	0	0	0	0	0	0	0	0	0	0	0	0	0	0	0	0	0	0	0	0	0	0	0	0	0	0	0	0	0	0	0
Rm-72614	Microfibrillar-associated protein MFAP1	cs	0	0	0	0	0	0	0	0	0	0	2	1.34529e-05	0.227439	2	0.089	0	0	0	0	0	0	0	0	0	0	0	0	0	0	0	0	0	0	0	0	0	0	0	0	0	0	0	0	0	0
Rm-17622	Micronuclear linker histone polyprotein	te	0	0	0	0	0	0	0	0	0	0	0	0	0	0	0	0	0	0	0	0	0	0	0	0	0	0	0	0	0	0	3	1.73011e-05	0.1508	3	0.061	0	0	0	0	0	0	0	0	0	0
Rm-928	Microplusin	imm	0	0	0	0	0	0	0	0	0	0	0	0	0	0	0	0	0	0	0	0	0	0	0	0	0	0	0	0	0	0	0	0	0	0	0	0	0	0	0	0	4	0.00103185	1.07491	11	0.317
Rm-152362	Microsomal epoxide hydrolase	met/lipd	2	1.61615e-05	0.233105	2	0.091	0	0	0	0	0	0	0	0	0	0	0	0	0	0	0	0	0	0	0	0	0	0	0	0	0	0	0	0	0	0	0	0	0	0	0	0	0	0	0	0
Rm-22875	Microsomal triglyceride transfer protein	met/lipd	8	0.00015969	0.358313	37	0.133	9	0.000241747	0.412538	59	0.15	3	2.09958e-05	0.14025	6	0.057	3	5.20967e-05	0.16681	6	0.067	5	0.000831936	0.180321	108	0.072	4	0.000391821	0.164126	54	0.066	10	0.000133029	0.458814	27	0.164	3	0.000295085	0.142878	51	0.058	8	0.000135338	0.364583	12	0.135
Rm-3226	microtubule associated complex	cs	3	1.07795e-05	0.0964782	3	0.04	27	0.000422992	0.923092	124	0.284	45	0.00094099	1.74789	323	0.439	35	0.00112768	1.43781	156	0.387	18	0.00110946	0.651962	173	0.218	27	0.00169142	0.927525	280	0.285	50	0.00113212	2.09742	276	0.491	29	0.000722553	1.47172	150	0.393	67	0.00571817	2.72392	609	0.571
Rm-168194	microtubule associated protein	cs	0	0	0	0	0	0	0	0	0	0	2	1.71011e-05	0.438799	2	0.158	0	0	0	0	0	0	0	0	0	0	0	0	0	0	0	0	0	0	0	0	0	0	0	0	0	0	0	0	0	0
Rm-62256	Microtubule binding protein YTM1 (contains WD40 repeats)	cs	0	0	0	0	0	3	4.17956e-05	0.297179	5	0.113	0	0	0	0	0	0	0	0	0	0	0	0	0	0	0	0	0	0	0	0	0	0	0	0	0	0	0	0	0	0	0	0	0	0	0
Rm-11379	Microtubule-associated protein	cs	0	0	0	0	0	0	0	0	0	0	0	0	0	0	0	0	0	0	0	0	0	0	0	0	0	0	0	0	0	0	0	0	0	0	0	0	0	0	0	0	0	0	0	0	0
Rm-51574	microtubule-associated protein	cs	0	0	0	0	0	2	1.36213e-05	0.0519619	5	0.022	0	0	0	0	0	2	1.15459e-05	0.0764652	2	0.032	0	0	0	0	0	2	2.89457e-05	0.0543869	6	0.023	0	0	0	0	0	0	0	0	0	0	2	1.49971e-05	0.0665962	2	0.028
Rm-22983	Microtubule-associated protein 1	cs	2	8.54955e-05	0.577611	3	0.198	0	0	0	0	0	4	9.24244e-05	0.949845	4	0.29	0	0	0	0	0	0	0	0	0	0	0	0	0	0	0	2	0.000162666	0.524053	5	0.183	0	0	0	0	0	0	0	0	0	0
Rm-17192	microtubule-binding protein	cs	3	0.000105535	0.16681	8	0.067	4	0.000150287	0.552387	12	0.191	6	0.000171132	0.949845	16	0.29	5	0.000132696	0.65577	5	0.219	0	0	0	0	0	0	0	0	0	0	6	0.000210833	0.489361	14	0.173	3	0.000318332	0.396368	18	0.145	3	0.000241305	0.396368	7	0.145
Rm-65405	MIF4G domain-containing protein	ps	0	0	0	0	0	0	0	0	0	0	0	0	0	0	0	0	0	0	0	0	0	0	0	0	0	0	0	0	0	0	0	0	0	0	0	0	0	0	0	0	2	9.78825e-05	0.14025	3	0.057
Rm-74503	mimitin mitochondrial	met/energy	0	0	0	0	0	0	0	0	0	0	2	6.11495e-05	0.367729	4	0.136	0	0	0	0	0	0	0	0	0	0	0	0	0	0	0	0	0	0	0	0	0	0	0	0	0	0	0	0	0	0
Rm-16081	Mismatch repair ATPase MSH6 (MutS family)	nr	2	1.3008e-05	0.124605	2	0.051	0	0	0	0	0	0	0	0	0	0	0	0	0	0	0	0	0	0	0	0	0	0	0	0	0	0	0	0	0	0	0	0	0	0	0	0	0	0	0	0
Rm-57268	Mismatch repair MSH3	nr	0	0	0	0	0	2	9.48509e-06	0.0715193	3	0.03	0	0	0	0	0	0	0	0	0	0	0	0	0	0	0	0	0	0	0	0	0	0	0	0	0	0	0	0	0	0	0	0	0	0	0
Rm-91088	mitochondrial 28s ribosomal protein s27	met/energy	2	1.71252e-05	0.191242	2	0.076	3	2.43871e-05	0.247383	3	0.096	3	4.16546e-05	0.330454	6	0.124	0	0	0	0	0	0	0	0	0	0	0	0	0	0	0	0	0	0	0	0	0	0	0	0	0	0	0	0	0	0
Rm-91089	mitochondrial 28s ribosomal protein s27	met/energy	2	1.87603e-05	0.210598	2	0.083	3	2.67156e-05	0.276439	3	0.106	3	4.56317e-05	0.367729	6	0.136	0	0	0	0	0	0	0	0	0	0	0	0	0	0	0	0	0	0	0	0	0	0	0	0	0	0	0	0	0	0
Rm-19031	mitochondrial 2-oxoglutarate/malate carrier protein-like	met/energy	2	2.39314e-05	0.230269	2	0.09	0	0	0	0	0	0	0	0	0	0	0	0	0	0	0	0	0	0	0	0	3	0.000201166	0.51008	10	0.179	0	0	0	0	0	0	0	0	0	0	0	0	0	0	0
Rm-19032	mitochondrial 2-oxoglutarate/malate carrier protein-like	met/energy	2	2.97474e-05	0.294196	2	0.112	0	0	0	0	0	0	0	0	0	0	0	0	0	0	0	0	0	0	0	0	3	0.000250055	0.671091	10	0.223	0	0	0	0	0	0	0	0	0	0	0	0	0	0	0
Rm-9429	mitochondrial 2-oxoglutarate/malate carrier protein-like	met/energy	2	2.39314e-05	0.230269	2	0.09	0	0	0	0	0	0	0	0	0	0	0	0	0	0	0	0	0	0	0	0	3	0.000201166	0.51008	10	0.179	0	0	0	0	0	0	0	0	0	0	0	0	0	0	0
Rm-26935	mitochondrial aspartate/glutamate carrier protein	met/energy	0	0	0	0	0	2	5.08746e-05	0.406048	3	0.148	0	0	0	0	0	0	0	0	0	0	0	0	0	0	0	0	0	0	0	0	0	0	0	0	0	0	0	0	0	0	0	0	0	0	0
Rm-34071	Mitochondrial aspartate/glutamate carrier protein	met/energy	0	0	0	0	0	3	2.83541e-05	0.174898	4	0.07	0	0	0	0	0	0	0	0	0	0	0	0	0	0	0	0	0	0	0	0	0	0	0	0	0	0	0	0	0	0	0	0	0	0	0
Rm-43840	Mitochondrial carrier	met/energy	2	5.60556e-05	0.205036	5	0.081	2	3.19303e-05	0.172195	3	0.069	0	0	0	0	0	0	0	0	0	0	0	0	0	0	0	0	0	0	0	0	0	0	0	0	0	0	0	0	0	0	0	0	0	0	0
Rm-71657	Mitochondrial carrier protein	met/energy	3	0.000841307	1.73527	16	0.437	3	0.000698869	1.82488	14	0.451	2	0.00017053	1.10863	4	0.324	0	0	0	0	0	0	0	0	0	0	3	0.0010608	1.82488	12	0.451	0	0	0	0	0	2	0.000916387	1.17771	13	0.338	2	0.00109923	1.39883	8	0.38
Rm-20348	mitochondrial coiled-coil-helix-coiled-coil-helix domain-containing protein	met/energy	0	0	0	0	0	0	0	0	0	0	2	8.29288e-05	0.65577	4	0.219	0	0	0	0	0	0	0	0	0	0	0	0	0	0	0	0	0	0	0	0	0	0	0	0	0	0	0	0	0	0
Rm-142990	mitochondrial electron transport NADH to ubiquinone	met/energy	0	0	0	0	0	2	0.000214804	0.419058	8	0.152	8	0.000573277	1.56448	25	0.409	3	0.000341391	0.686553	6	0.227	0	0	0	0	0	0	0	0	0	0	2	0.000161433	0.492794	5	0.174	0	0	0	0	0	0	0	0	0	0
Rm-18332	mitochondrial electron transport NADH to ubiquinone	met/energy	0	0	0	0	0	2	8.64454e-05	0.482518	3	0.171	4	0.000344525	0.819701	14	0.26	3	0.000183186	1.03704	3	0.309	0	0	0	0	0	0	0	0	0	0	0	0	0	0	0	0	0	0	0	0	0	0	0	0	0
Rm-69323	mitochondrial electron transport nadh to ubiquinone	met/energy	0	0	0	0	0	0	0	0	0	0	2	3.49931e-05	0.270574	2	0.104	0	0	0	0	0	0	0	0	0	0	0	0	0	0	0	0	0	0	0	0	0	0	0	0	0	0	0	0	0	0
Rm-69324	mitochondrial electron transport nadh to ubiquinone	met/energy	0	0	0	0	0	0	0	0	0	0	2	4.11823e-05	0.324342	2	0.122	0	0	0	0	0	0	0	0	0	0	0	0	0	0	0	0	0	0	0	0	0	0	0	0	0	0	0	0	0	0
Rm-75011	Mitochondrial F1F0-ATP synthase, subunit OSCP/ATP5	met/energy	0	0	0	0	0	0	0	0	0	0	0	0	0	0	0	0	0	0	0	0	0	0	0	0	0	0	0	0	0	0	0	0	0	0	0	0	0	0	0	0	0	0	0	0	0
Rm-53224	Mitochondrial glycerol-3-phosphate acyltransferase GPAT	met/lipd	0	0	0	0	0	0	0	0	0	0	2	6.90285e-06	0.0739894	2	0.031	0	0	0	0	0	0	0	0	0	0	0	0	0	0	0	3	1.45787e-05	0.185769	3	0.074	0	0	0	0	0	0	0	0	0	0
Rm-34108	Mitochondrial GTPase 1	met/energy	0	0	0	0	0	2	2.50478e-05	0.352073	2	0.131	0	0	0	0	0	0	0	0	0	0	0	0	0	0	0	0	0	0	0	0	0	0	0	0	0	0	0	0	0	0	0	0	0	0	0
Rm-34561	Mitochondrial GTPase 1	met/energy	0	0	0	0	0	2	2.68505e-05	0.380384	2	0.14	0	0	0	0	0	0	0	0	0	0	0	0	0	0	0	0	0	0	0	0	0	0	0	0	0	0	0	0	0	0	0	0	0	0	0
Rm-27534	mitochondrial import inner membrane	met/energy	0	0	0	0	0	2	7.08853e-05	0.778279	2	0.25	0	0	0	0	0	0	0	0	0	0	0	0	0	0	0	0	0	0	0	0	0	0	0	0	0	0	0	0	0	0	0	0	0	0	0
Rm-25470	Mitochondrial import inner membrane translocase subunit TIM13	met/energy	0	0	0	0	0	0	0	0	0	0	0	0	0	0	0	0	0	0	0	0	0	0	0	0	0	0	0	0	0	0	2	0.000142061	0.849269	3	0.267	0	0	0	0	0	0	0	0	0	0
Rm-37453	mitochondrial import inner membrane translocase subunit tim16	met/energy	0	0	0	0	0	2	5.41109e-05	0.786488	2	0.252	4	9.24244e-05	1.67301	4	0.427	0	0	0	0	0	0	0	0	0	0	0	0	0	0	0	0	0	0	0	0	0	0	0	0	0	0	0	0	0	0
Rm-19843	mitochondrial import inner membrane translocase subunit TIM44-like protein	met/energy	2	4.97774e-05	0.227439	3	0.089	5	9.45137e-05	0.584893	6	0.2	6	9.41702e-05	1.04644	7	0.311	0	0	0	0	0	0	0	0	0	0	0	0	0	0	0	3	5.68246e-05	0.291219	3	0.111	3	6.67317e-05	0.584893	3	0.2	0	0	0	0	0
Rm-139165	mitochondrial import inner membrane translocase subunit TIM50	met/energy	0	0	0	0	0	3	3.59216e-05	0.355189	3	0.132	3	3.0678e-05	0.355189	3	0.132	0	0	0	0	0	0	0	0	0	0	0	0	0	0	0	0	0	0	0	0	0	0	0	0	0	0	0	0	0	0
Rm-139166	mitochondrial import inner membrane translocase subunit TIM50	met/energy	0	0	0	0	0	4	5.35387e-05	0.527566	5	0.184	4	3.65789e-05	0.527566	4	0.184	0	0	0	0	0	0	0	0	0	0	0	0	0	0	0	0	0	0	0	0	0	0	0	0	0	0	0	0	0	0
Rm-17029	mitochondrial import inner membrane translocase subunit TIM50	met/energy	0	0	0	0	0	4	5.35387e-05	0.527566	5	0.184	4	3.65789e-05	0.527566	4	0.184	0	0	0	0	0	0	0	0	0	0	0	0	0	0	0	0	0	0	0	0	0	0	0	0	0	0	0	0	0	0
Rm-13887	Mitochondrial import inner membrane translocase subunit TIM8	met/energy	3	0.00037333	0.506607	9	0.178	3	0.000354426	0.995262	9	0.3	4	0.000336322	0.995262	10	0.3	5	0.00066761	0.995262	8	0.3	0	0	0	0	0	2	0.000348688	0.667247	5	0.222	4	0.000284123	0.995262	6	0.3	0	0	0	0	0	0	0	0	0	0
Rm-168899	Mitochondrial import inner membrane translocase subunit TIM8	met/energy	3	0.000316978	0.415794	9	0.151	3	0.000300928	0.798871	9	0.255	4	0.000285557	0.798871	10	0.255	5	0.000566838	0.798871	8	0.255	0	0	0	0	0	2	0.000296056	0.545254	5	0.189	4	0.000241236	0.798871	6	0.255	0	0	0	0	0	0	0	0	0	0
Rm-32782	Mitochondrial import inner membrane translocase subunit TIM9	met/energy	0	0	0	0	0	0	0	0	0	0	2	0.000100897	0.506607	3	0.178	0	0	0	0	0	0	0	0	0	0	0	0	0	0	0	0	0	0	0	0	0	0	0	0	0	0	0	0	0	0
Rm-19277	mitochondrial import receptor subunit TOM40 homolog 1-like	met/energy	2	2.2764e-05	0.207814	2	0.082	4	7.56398e-05	0.588547	7	0.201	5	7.38268e-05	0.706082	8	0.232	3	6.86946e-05	0.342765	3	0.128	2	0.000426607	0.389953	21	0.143	0	0	0	0	0	0	0	0	0	0	0	0	0	0	0	0	0	0	0	0
Rm-55240	mitochondrial import receptor subunit TOM70-like	met/energy	2	9.22839e-05	0.174898	11	0.07	7	0.000127434	0.599558	16	0.204	8	0.000122436	0.879317	18	0.274	8	0.000185655	0.774189	11	0.249	0	0	0	0	0	0	0	0	0	0	8	0.000153235	0.599558	16	0.204	6	0.000236185	0.592209	21	0.202	2	8.7691e-05	0.0964782	4	0.04
Rm-34154	mitochondrial inner membrane protein-like	met/energy	12	0.000336431	0.548817	62	0.19	10	0.000236971	0.499685	46	0.176	17	0.000321168	0.896706	73	0.278	14	0.000240165	0.819701	22	0.26	5	0.000445504	0.342765	46	0.128	4	0.000784548	0.177606	86	0.071	15	0.000260171	0.686553	42	0.227	6	0.000181863	0.374042	25	0.138	3	7.08985e-05	0.142878	5	0.058
Rm-16217	Mitochondrial outer membrane protein Metaxin 2 Metaxin 1-binding protein	extmat	2	2.88286e-05	0.0839269	2	0.035	0	0	0	0	0	0	0	0	0	0	0	0	0	0	0	0	0	0	0	0	0	0	0	0	0	0	0	0	0	0	0	0	0	0	0	0	0	0	0	0
Rm-16218	Mitochondrial outer membrane protein Metaxin 2 Metaxin 1-binding protein	extmat	2	2.80699e-05	0.081434	2	0.034	0	0	0	0	0	0	0	0	0	0	0	0	0	0	0	0	0	0	0	0	0	0	0	0	0	0	0	0	0	0	0	0	0	0	0	0	0	0	0	0
Rm-72090	Mitochondrial phosphate carrier protein	met/energy	5	0.000346064	0.465548	33	0.166	15	0.000457967	1.5704	46	0.41	7	0.000170051	0.803018	20	0.256	0	0	0	0	0	5	0.000505354	0.581248	27	0.199	9	0.0011636	0.778279	66	0.25	13	0.000478859	1.2751	40	0.357	5	0.000534229	0.465548	38	0.166	5	0.000137017	0.389953	5	0.143
Rm-16980	Mitochondrial ribonuclease P protein 1	met/energy	0	0	0	0	0	2	2.49012e-05	0.1324	3	0.054	0	0	0	0	0	0	0	0	0	0	0	0	0	0	0	0	0	0	0	0	0	0	0	0	0	0	0	0	0	0	0	0	0	0	0
Rm-31817	mitochondrial ribosomal protein	met/energy	0	0	0	0	0	0	0	0	0	0	3	5.13034e-05	0.264736	5	0.102	0	0	0	0	0	0	0	0	0	0	0	0	0	0	0	0	0	0	0	0	0	0	0	0	0	0	0	0	0	0
Rm-43879	mitochondrial ribosomal protein	met/energy	0	0	0	0	0	0	0	0	0	0	3	6.44021e-05	0.342765	5	0.128	0	0	0	0	0	0	0	0	0	0	0	0	0	0	0	0	0	0	0	0	0	0	0	0	0	0	0	0	0	0
Rm-73256	mitochondrial ribosomal protein l14	met/energy	2	5.045e-05	0.303167	2	0.115	0	0	0	0	0	2	6.13561e-05	0.303167	3	0.115	0	0	0	0	0	0	0	0	0	0	2	8.48161e-05	0.409289	2	0.149	0	0	0	0	0	0	0	0	0	0	0	0	0	0	0
Rm-44416	mitochondrial ribosomal protein l30	met/energy	2	3.47284e-05	0.279381	2	0.107	0	0	0	0	0	0	0	0	0	0	0	0	0	0	0	0	0	0	0	0	0	0	0	0	0	0	0	0	0	0	0	0	0	0	0	0	0	0	0	0
Rm-2034	mitochondrial ribosomal protein l37	met/energy	0	0	0	0	0	0	0	0	0	0	2	1.44482e-05	0.116863	2	0.048	0	0	0	0	0	0	0	0	0	0	0	0	0	0	0	0	0	0	0	0	0	0	0	0	0	0	0	0	0	0
Rm-66222	mitochondrial ribosomal protein l43	met/energy	0	0	0	0	0	2	9.9558e-05	0.261828	5	0.101	2	0.00010203	0.279381	6	0.107	0	0	0	0	0	0	0	0	0	0	0	0	0	0	0	2	4.78859e-05	0.261828	2	0.101	0	0	0	0	0	0	0	0	0	0
Rm-71761	mitochondrial ribosomal protein s10	met/energy	0	0	0	0	0	0	0	0	0	0	2	2.25048e-05	0.227439	2	0.089	0	0	0	0	0	0	0	0	0	0	0	0	0	0	0	0	0	0	0	0	0	0	0	0	0	0	0	0	0	0
Rm-12039	mitochondrial ribosomal protein s16	met/energy	0	0	0	0	0	0	0	0	0	0	3	5.53701e-05	0.706082	3	0.232	0	0	0	0	0	0	0	0	0	0	0	0	0	0	0	0	0	0	0	0	0	0	0	0	0	0	0	0	0	0
Rm-65814	mitochondrial ribosomal protein s34	met/energy	0	0	0	0	0	2	5.71655e-05	0.34586	3	0.129	3	0.000146463	0.64059	9	0.215	2	0.000161518	0.34586	4	0.129	0	0	0	0	0	0	0	0	0	0	3	0.000114566	0.64059	5	0.215	0	0	0	0	0	0	0	0	0	0
Rm-62949	Mitochondrial translation elongation factor Tu	met/energy	7	0.000610327	0.442115	77	0.159	8	0.000308524	0.435489	41	0.157	6	6.42654e-05	0.321296	10	0.121	5	0.000127569	0.309182	8	0.117	2	5.65876e-05	0.14025	4	0.057	6	0.00030649	0.492794	23	0.174	7	0.000153824	0.599558	17	0.204	8	0.000711947	0.448772	67	0.161	2	4.14252e-05	0.124605	2	0.051
Rm-63161	Mitochondrial translation elongation factor Tu	met/energy	3	7.35223e-05	0.185769	9	0.074	6	6.2044e-05	0.458814	8	0.164	0	0	0	0	0	0	0	0	0	0	3	8.74817e-05	0.273503	6	0.105	6	0.000233476	0.352073	17	0.131	2	2.79771e-05	0.106624	3	0.044	0	0	0	0	0	0	0	0	0	0
Rm-38167	Mitochondrial tricarboxylate/dicarboxylate carrier	met/energy	3	3.48907e-05	0.258925	3	0.1	5	6.62479e-05	0.581248	6	0.199	8	0.000141444	1.13796	15	0.33	2	4.67951e-05	0.0519619	2	0.022	2	0.000145303	0.303167	7	0.115	4	0.000606131	0.492794	31	0.174	2	5.31071e-05	0.258925	4	0.1	2	3.11831e-05	0.145513	2	0.059	0	0	0	0	0
Rm-74726	mitochondrial truncated thioredoxin-dependent peroxide reductase precursor partial	met/energy	5	0.000416592	0.883649	26	0.275	10	0.000714937	1.38781	47	0.378	10	0.000714504	1.96483	55	0.472	8	0.000805859	1.96483	25	0.472	2	0.000629142	0.62181	22	0.21	2	0.000242436	0.455459	9	0.163	12	0.00254247	3.1115	139	0.614	6	0.000945128	1.05589	44	0.313	2	0.000167479	0.513561	4	0.18
Rm-26027	Mitochondrial tryptophanyl-tRNA synthetase	met/energy	0	0	0	0	0	4	4.40829e-05	0.330454	5	0.124	3	4.51776e-05	0.258925	6	0.1	0	0	0	0	0	0	0	0	0	0	0	0	0	0	0	2	3.18048e-05	0.180321	3	0.072	0	0	0	0	0	0	0	0	0	0
Rm-2636	Mitochondrial/plastidial beta-ketoacyl-ACP reductase	met/lipd	0	0	0	0	0	0	0	0	0	0	0	0	0	0	0	0	0	0	0	0	0	0	0	0	0	0	0	0	0	0	2	4.55001e-05	0.258925	3	0.1	0	0	0	0	0	3	0.000104153	0.44544	3	0.16
Rm-37820	Mitochondrial/plastidial beta-ketoacyl-ACP reductase	met/lipd	0	0	0	0	0	3	4.21936e-05	0.51008	3	0.179	0	0	0	0	0	2	5.9608e-05	0.291219	2	0.111	0	0	0	0	0	0	0	0	0	0	0	0	0	0	0	3	0.000178746	0.455459	9	0.163	0	0	0	0	0
Rm-50099	mitochondrial/plastidial beta-ketoacyl-acp reductase	met/energy	0	0	0	0	0	0	0	0	0	0	0	0	0	0	0	0	0	0	0	0	0	0	0	0	0	0	0	0	0	0	0	0	0	0	0	0	0	0	0	0	2	4.78217e-05	0.191242	2	0.076
Rm-68799	mitochondrial-associated endoribonuclease MAR1	met/energy	0	0	0	0	0	3	8.4791e-05	1.09411	5	0.321	3	8.68967e-05	1.09411	6	0.321	0	0	0	0	0	2	0.000191288	0.520548	6	0.182	0	0	0	0	0	2	0.000101958	0.659587	5	0.22	0	0	0	0	0	3	0.000233388	0.832314	5	0.263
Rm-69247	Mitochondrial-associated endoribonuclease MAR1	met/energy	0	0	0	0	0	3	9.37636e-05	1.25944	5	0.354	3	9.60921e-05	1.25944	6	0.354	0	0	0	0	0	2	0.00021153	0.588547	6	0.201	0	0	0	0	0	2	0.000112747	0.749847	5	0.243	0	0	0	0	0	3	0.000258085	0.95434	5	0.291
Rm-22966	mitochondrial-processing peptidase alpha subunit mitochondrial precursor	met/energy	2	1.40086e-05	0.114295	2	0.047	6	4.65476e-05	0.468926	7	0.167	0	0	0	0	0	0	0	0	0	0	0	0	0	0	0	2	3.53268e-05	0.137627	3	0.056	0	0	0	0	0	0	0	0	0	0	0	0	0	0	0
Rm-27916	mitochondrial-processing peptidase subunit beta isoform X2	met/energy	9	0.000248369	0.606941	32	0.206	12	0.000331584	0.803018	45	0.256	6	0.00010698	0.419058	17	0.152	6	0.000140531	0.592209	9	0.202	0	0	0	0	0	8	0.000195729	0.592209	15	0.202	6	0.000150626	0.419058	17	0.152	9	0.000541068	0.566751	52	0.195	2	6.08459e-05	0.101539	3	0.042
Rm-10019	mitogen-activated protein kinase 14-like	st	0	0	0	0	0	3	3.99354e-05	0.199499	4	0.079	0	0	0	0	0	0	0	0	0	0	0	0	0	0	0	0	0	0	0	0	0	0	0	0	0	0	0	0	0	0	0	0	0	0	0
Rm-10020	mitogen-activated protein kinase 14-like	st	0	0	0	0	0	3	3.83164e-05	0.191242	4	0.076	2	1.63616e-05	0.196741	2	0.078	0	0	0	0	0	0	0	0	0	0	0	0	0	0	0	0	0	0	0	0	0	0	0	0	0	0	0	0	0	0
Rm-20120	mitogen-activated protein kinase 1-like	st	2	5.05867e-05	0.244515	5	0.095	7	0.000153681	0.86638	16	0.271	9	0.000155857	0.774189	19	0.249	7	0.000264601	1.05116	13	0.312	2	0.000180574	0.309182	10	0.117	2	3.40184e-05	0.0990058	2	0.041	11	0.000427339	1.14289	37	0.331	0	0	0	0	0	0	0	0	0	0
Rm-25729	mitogen-activated protein kinase 1-like	st	0	0	0	0	0	6	0.000160616	0.674943	15	0.224	9	0.00017375	0.896706	19	0.278	6	0.000272288	0.857804	12	0.269	2	0.000201305	0.348963	10	0.13	2	3.79238e-05	0.109175	2	0.045	11	0.000476399	1.33884	37	0.369	0	0	0	0	0	0	0	0	0	0
Rm-179496	mitogen-activated protein kinase kinase 1	st	0	0	0	0	0	0	0	0	0	0	2	8.71051e-05	0.757924	4	0.245	0	0	0	0	0	0	0	0	0	0	0	0	0	0	0	0	0	0	0	0	0	0	0	0	0	0	0	0	0	0
Rm-55062	ml domain protein	imm	0	0	0	0	0	0	0	0	0	0	0	0	0	0	0	0	0	0	0	0	0	0	0	0	0	0	0	0	0	0	2	0.000113649	1.05589	4	0.313	0	0	0	0	0	0	0	0	0	0
[truncated: 1,679 more rows]
