# Supplementary material for: A proteomic insight into vitellogenesis during tick ovary maturation
Source: Sci Rep. 2018 Mar 16;8:4698. doi: 10.1038/s41598-018-23090-2 (PMC5856802; doi:10.1038/s41598-018-23090-2)
Supplement: Supplementary file 4 — Table S3 [file 41598_2018_23090_MOESM4_ESM.xls]

## Sheet: Ovaries dimethyl quant
Contig	quant PEF-24 vs std			quant PEF-35 vs std			quant PEF-53 vs std			quant PEF-84 vs std			quant PEF-189 vs std			quant PEF-270 vs std
	average ratio	occurance 1	ttest pvalue	average ratio	occurance 1	ttest pvalue	average ratio	occurance 1	ttest pvalue	average ratio	occurance 1	ttest pvalue	average ratio	occurance 1	ttest pvalue	average ratio	occurance 1	ttest pvalue
Rm-10019	1	3	0.90397	0.43	3	0.03172	0.55	3	0.07911	1.5	2	0.59856	0.8	2	0.22421	0.4	1	X
Rm-10020	1	3	0.90397	0.43	3	0.03172	0.64	2	0.13093	0.89	1	X	0.8	2	0.22421	0.4	1	X
Rm-10064	0.74	3	0.14259	0.82	2	0.6403	0.65	4	0.19211	0.55	4	0.1243	0.8	4	0.3598	0.35	2	0.26807
Rm-10073	1.12	5	0.43955	0.51	4	0.12492	0.62	4	0.07698	1	4	0.87121	0.97	5	0.66578	0.62	2	0.33105
Rm-100877	0.82	8	0.05003	1.02	7	0.87882	1.03	11	0.82745	0.86	11	0.03123	0.58	10	0.00102	0.62	6	0.02685
Rm-10100	1.19	9	0.25575	0.8	8	0.08536	0.79	12	0.00618	0.94	12	0.1185	0.96	11	0.22492	0.76	10	0.00226
Rm-10107	1.29	11	0.0002	0.42	10	0	0.62	18	0	1.18	18	0.00278	1.06	14	0.01674	0.88	15	0.02024
Rm-10175	1.07	4	0.46728	0.96	4	0.6432	1.03	3	0.09281	0.76	4	0.07005	0.73	4	0.00045	0.67	3	0.26734
Rm-10203	1.04	6	0.70326	0.39	3	0.01252	0.51	9	0.00219	1.18	8	0.26997	1.08	6	0.62503	0.57	3	0.00635
Rm-102153	#N/A	#N/A	#N/A	#N/A	#N/A	#N/A	0.88	2	0.21601	0.76	2	0.01553	0.84	2	0.53032	1.6	2	0.11842
Rm-10224	0.96	8	0.4336	1.22	7	0.0028	1.04	16	0.12807	0.97	14	0.31203	0.76	16	0	0.68	13	0
Rm-102339	#N/A	#N/A	#N/A	#N/A	#N/A	#N/A	#N/A	#N/A	#N/A	#N/A	#N/A	#N/A	1.2	1	X	#N/A	#N/A	#N/A
Rm-102538	0.97	2	0.75228	0.56	1	X	0.98	2	0.7509	0.78	2	0.08001	0.72	2	0.41926	0.92	2	0.74848
Rm-102819	0.56	1	X	1.56	2	0.15852	1.2	4	0.09778	0.9	4	0.30364	0.53	3	0.04461	0.55	3	0.13469
Rm-10323	0.72	4	0.11029	0.42	3	0.01353	0.62	7	0.00171	0.65	8	0.00099	1.05	7	0.44917	1.06	8	0.8517
Rm-10349	1.09	2	0.80313	0.26	2	0.08087	0.48	6	0.00231	1.12	6	0.22926	1.14	6	0.19967	0.8	6	0.06738
Rm-10358	0.83	1	X	0.42	1	X	0.86	2	0.11719	0.76	2	0.29412	#N/A	#N/A	#N/A	#N/A	#N/A	#N/A
Rm-103884	0.98	25	0.25582	0.87	23	0.02251	0.91	22	0.02091	0.91	23	0.03521	0.63	20	0	0.53	21	0
Rm-103926	0.92	2	0.64665	0.83	2	0.35572	#N/A	#N/A	#N/A	#N/A	#N/A	#N/A	#N/A	#N/A	#N/A	#N/A	#N/A	#N/A
Rm-10414	0.75	3	0.26963	0.39	2	0	0.73	3	0.00991	0.68	4	0.28275	0.8	5	0.06011	0.71	4	0.01122
Rm-10416	0.92	5	0.48112	0.58	3	0.16189	0.77	5	0.00165	0.83	5	0.18992	0.83	11	0.01925	0.75	5	0.01628
Rm-10441	#N/A	#N/A	#N/A	#N/A	#N/A	#N/A	#N/A	#N/A	#N/A	#N/A	#N/A	#N/A	0.6	2	0.33109	0.33	2	0.10309
Rm-10449	0.94	5	0.43331	0.52	4	0.05783	0.9	9	0.23086	0.83	8	0.0087	0.78	7	0.00177	0.59	6	0.00839
Rm-10560	1.08	4	0.10551	0.36	2	0.09414	0.42	5	0.00018	1.09	6	0.23744	1.06	8	0.73525	0.56	8	0.00337
Rm-105678	#N/A	#N/A	#N/A	#N/A	#N/A	#N/A	0.74	2	0.5	0.69	1	X	#N/A	#N/A	#N/A	#N/A	#N/A	#N/A
Rm-10611	0.94	10	0.04582	0.72	10	0.00065	0.89	15	0.01182	0.91	14	0.03708	0.83	14	0.00018	0.7	14	0
Rm-10617	0.62	2	0.28784	0.58	3	0.21211	0.9	3	0.49406	1.22	2	0.18044	1.26	2	0.46893	0.99	2	0.78753
Rm-10625	1.15	10	0.94748	0.58	7	0.00331	0.63	14	0.00153	0.97	15	0.38349	0.95	12	0.32549	0.53	9	2e-05
Rm-10632	0.88	7	0.15169	0.9	7	0.31729	0.99	9	0.71533	0.79	10	0.00782	0.66	8	0.0008	0.56	7	0.00192
Rm-10642	0.58	35	0	0.89	36	0.00062	1.28	59	0	0.79	59	0	0.87	51	1e-05	0.78	50	0
Rm-10643	0.34	4	0.0002	0.81	4	0.05422	1.26	8	0.01925	0.78	9	0.02079	0.78	5	0.05214	0.7	8	0.03559
Rm-10644	#N/A	#N/A	#N/A	#N/A	#N/A	#N/A	1.2	1	X	1.41	1	X	0.72	2	0.4839	0.73	1	X
Rm-10646	#N/A	#N/A	#N/A	#N/A	#N/A	#N/A	1.57	2	0.37244	1.06	2	0.8264	0.9	1	X	0.72	1	X
Rm-10664	0.86	8	0.09686	1.1	5	0.73797	1.15	10	0.05108	0.9	8	0.10289	0.72	10	0.00101	0.7	10	0.00051
Rm-10701	0.75	29	7e-05	1.01	28	0.27045	1.03	29	0.89795	0.78	30	0	0.58	23	0	0.59	22	0
Rm-10704	0.66	2	0.13617	0.85	2	0.63058	1.25	5	0.04468	1.16	5	0.5693	0.99	5	0.81103	0.54	4	0.00195
Rm-10706	0.72	1	X	0.58	1	X	1.07	4	0.77482	1.19	4	0.61847	0.93	4	0.27113	0.54	4	0.00195
Rm-10724	1.58	3	0.41406	1.93	3	0.33562	1.12	4	0.01279	1.08	5	0.14252	0.54	5	0.0038	0.61	4	0.00075
Rm-10741	0.77	3	0.0818	0.94	4	0.51528	0.97	12	0.34374	0.84	12	0.00131	0.72	6	0.00111	0.66	6	0.00251
Rm-10770	1.09	7	0.41029	0.9	6	0.22196	0.93	4	0.25187	0.92	5	0.29672	0.79	4	0.00156	0.63	5	0.00138
Rm-10801	0.81	5	0.05019	1.16	3	0.29949	1.15	6	0.16997	0.89	5	0.24194	0.54	2	0.44797	0.54	3	0.22923
Rm-10802	0.73	3	0.05507	0.97	1	X	1.11	3	0.2386	0.98	2	0.83488	0.21	1	X	0.47	2	0.39897
Rm-10813	0.48	1	X	0.87	1	X	0.88	1	X	0.55	1	X	#N/A	#N/A	#N/A	#N/A	#N/A	#N/A
Rm-1083	#N/A	#N/A	#N/A	#N/A	#N/A	#N/A	0.7	2	0.05084	0.55	1	X	0.6	2	0.11333	#N/A	#N/A	#N/A
Rm-10832	0.75	12	0.01029	0.51	11	0.00041	0.78	15	0.00279	0.94	14	0.23008	1.17	12	0.22433	1.08	13	0.81256
Rm-10835	0.91	7	0.06426	0.65	7	0.00075	0.85	12	0.02678	0.99	13	0.6433	1.26	10	0.06183	1.16	11	0.68803
Rm-10845	#N/A	#N/A	#N/A	#N/A	#N/A	#N/A	0.86	2	0.66917	0.79	2	0.47399	1.16	2	0.68582	0.58	3	0.02933
Rm-10851	1.04	19	0.79227	0.54	18	1e-05	0.62	28	0	1.14	29	0.10847	0.91	26	0.00735	0.59	24	0
Rm-10890	1.69	4	0.64031	1.36	4	0.37039	1.08	2	0.15067	0.73	2	0.08249	0.6	3	0.02375	0.85	6	0.2502
Rm-108942	#N/A	#N/A	#N/A	#N/A	#N/A	#N/A	#N/A	#N/A	#N/A	0.44	1	X	0.7	1	X	0.2	1	X
Rm-10901	0.72	2	0.14255	1.13	2	0.13659	1.02	7	0.95892	1.73	8	0	0.55	3	0.01338	0.37	4	0.00052
Rm-10908	#N/A	#N/A	#N/A	#N/A	#N/A	#N/A	0.24	2	0.00924	0.66	2	0.34173	#N/A	#N/A	#N/A	#N/A	#N/A	#N/A
Rm-10909	#N/A	#N/A	#N/A	#N/A	#N/A	#N/A	0.24	1	X	0.48	1	X	#N/A	#N/A	#N/A	#N/A	#N/A	#N/A
Rm-10910	#N/A	#N/A	#N/A	#N/A	#N/A	#N/A	0.69	5	0.03093	0.86	4	0.09425	0.9	4	0.03642	0.73	7	0.01152
Rm-10914	0.52	2	0.31411	0.64	2	0.45485	0.6	2	0.43857	0.89	1	X	#N/A	#N/A	#N/A	#N/A	#N/A	#N/A
Rm-10947	1.19	4	0.8455	1.07	3	0.97246	0.85	7	0.08497	0.86	5	0.02744	0.78	6	0.16238	0.56	5	0.00603
Rm-10953	0.78	2	0.01675	0.37	1	X	0.56	2	0.38014	0.87	1	X	0.96	4	0.66637	1.26	4	0.50107
Rm-10955	#N/A	#N/A	#N/A	#N/A	#N/A	#N/A	0.75	1	X	#N/A	#N/A	#N/A	#N/A	#N/A	#N/A	#N/A	#N/A	#N/A
Rm-10973	#N/A	#N/A	#N/A	#N/A	#N/A	#N/A	1	5	0.84954	0.56	4	0.00622	#N/A	#N/A	#N/A	#N/A	#N/A	#N/A
Rm-1113	0.86	5	0.04423	1.3	5	0.00252	1.28	3	0.03551	0.74	3	0.11556	0.76	5	0.00727	0.67	4	0.00898
Rm-11167	0.48	1	X	#N/A	#N/A	#N/A	#N/A	#N/A	#N/A	#N/A	#N/A	#N/A	#N/A	#N/A	#N/A	#N/A	#N/A	#N/A
Rm-11200	#N/A	#N/A	#N/A	#N/A	#N/A	#N/A	#N/A	#N/A	#N/A	#N/A	#N/A	#N/A	1.6	2	0.16902	#N/A	#N/A	#N/A
Rm-11266	0.69	11	3e-05	0.83	10	0.05425	0.89	13	0.1157	0.77	12	0.00561	0.85	5	0.11581	0.76	5	0.00509
Rm-11299	1.11	3	0.50325	0.96	3	0.66376	0.88	5	0.00162	0.83	5	0.10614	1.06	2	0.55631	0.26	1	X
Rm-11303	#N/A	#N/A	#N/A	#N/A	#N/A	#N/A	0.8	4	0.25219	1.18	4	0.13096	1.53	5	0.3269	0.55	2	0.11423
Rm-113127	#N/A	#N/A	#N/A	#N/A	#N/A	#N/A	0.76	2	0.38377	0.94	2	0.7613	0.66	2	0.13617	0.4	2	0.15979
Rm-11329	#N/A	#N/A	#N/A	#N/A	#N/A	#N/A	0.52	2	0.47822	0.89	2	0.70751	0.68	2	0.48671	0.7	1	X
Rm-11330	#N/A	#N/A	#N/A	#N/A	#N/A	#N/A	0.8	2	0.38992	0.85	3	0.52317	0.68	2	0.48671	0.7	1	X
Rm-11351	0.2	2	0.16697	0.6	2	0.23209	0.95	3	0.67838	1.12	2	0.63042	#N/A	#N/A	#N/A	#N/A	#N/A	#N/A
Rm-113855	#N/A	#N/A	#N/A	#N/A	#N/A	#N/A	#N/A	#N/A	#N/A	#N/A	#N/A	#N/A	0.78	2	0.38634	0.54	2	0.22466
Rm-11468	#N/A	#N/A	#N/A	0.77	1	X	0.28	1	X	0.95	2	0.43946	#N/A	#N/A	#N/A	#N/A	#N/A	#N/A
Rm-115010	#N/A	#N/A	#N/A	#N/A	#N/A	#N/A	1.31	2	0.6444	1.1	2	0.68766	#N/A	#N/A	#N/A	#N/A	#N/A	#N/A
Rm-11681	0.59	1	X	#N/A	#N/A	#N/A	0.71	2	0.1859	0.81	2	0.3538	0.8	2	0.26375	0.72	1	X
Rm-117356	#N/A	#N/A	#N/A	1.08	2	0.66734	#N/A	#N/A	#N/A	#N/A	#N/A	#N/A	#N/A	#N/A	#N/A	#N/A	#N/A	#N/A
Rm-11912	#N/A	#N/A	#N/A	#N/A	#N/A	#N/A	0.66	3	0.23046	0.6	2	0.25842	0.86	1	X	0.59	1	X
Rm-119216	0.29	3	0.04518	1.05	3	0.94837	0.97	3	0.72232	0.76	2	0.12014	0.96	3	0.55027	1.08	3	0.95164
Rm-11945	#N/A	#N/A	#N/A	#N/A	#N/A	#N/A	0.69	1	X	0.84	1	X	#N/A	#N/A	#N/A	#N/A	#N/A	#N/A
Rm-119479	0.92	2	0.75489	0.32	2	0.11207	0.56	2	0.15221	0.79	3	0.04204	0.83	3	0.35731	0.62	2	0.26219
Rm-11949	1.16	15	0.50054	0.67	14	0.00188	0.75	21	0	1.03	22	0.9786	0.87	25	0.00352	0.65	20	0
Rm-1195	0.64	1	X	#N/A	#N/A	#N/A	0.67	2	0.04733	0.98	3	0.78748	0.81	2	0.11046	1.17	2	0.87684
Rm-1196	0.64	1	X	#N/A	#N/A	#N/A	0.67	2	0.04733	0.98	3	0.78748	0.78	1	X	1.17	2	0.87684
Rm-11969	0.9	3	0.50226	1.29	3	0.20684	0.8	3	0.49456	1.16	4	0.48019	0.76	2	0.03049	0.6	2	0.02076
Rm-11974	#N/A	#N/A	#N/A	#N/A	#N/A	#N/A	0.64	1	X	1.51	1	X	#N/A	#N/A	#N/A	#N/A	#N/A	#N/A
Rm-119912	0.98	2	0.7509	0.72	1	X	0.88	4	0.04753	0.98	4	0.74952	0.7	2	0.23781	0.52	2	0.24177
Rm-11996	1.07	3	0.166	0.64	3	0.00688	0.9	5	0.09926	0.96	7	0.48524	1.08	6	0.87495	0.73	6	0.05025
Rm-120182	#N/A	#N/A	#N/A	#N/A	#N/A	#N/A	0.46	2	0.00888	0.92	1	X	1.36	2	0.27011	0.62	2	0.23911
Rm-12056	#N/A	#N/A	#N/A	#N/A	#N/A	#N/A	0.77	4	0.15967	0.86	4	0.12417	1.18	2	0.81031	1.17	2	0.92243
Rm-12074	1	5	0.78753	0.44	3	0.06064	0.39	5	0.00039	0.87	7	0.2257	0.94	8	0.38265	0.7	6	0.002
Rm-12079	0.12	68	0	0.2	78	0	0.52	129	0	0.69	124	0	1.47	132	0	1.95	131	0
Rm-12081	0.79	2	0.39375	#N/A	#N/A	#N/A	0.77	2	0.1828	1.09	3	0.65038	1.02	2	0.34183	0.58	2	0.05058
Rm-121147	1.15	6	0.40227	0.42	4	0.0033	0.51	5	0.00819	0.97	5	0.57081	0.7	4	0.00882	0.71	5	0.04123
Rm-121190	0.55	1	X	0.61	1	X	1.52	1	X	2.62	2	0.02641	#N/A	#N/A	#N/A	#N/A	#N/A	#N/A
Rm-121429	#N/A	#N/A	#N/A	#N/A	#N/A	#N/A	0.41	2	0.10307	1.52	2	0.18605	0.9	2	0.03519	0.64	2	0.18013
Rm-1217	1.17	2	0.70738	1.04	2	0.94114	0.72	3	0.07184	0.94	2	0.7613	0.85	3	0.40195	0.73	2	0.37373
Rm-12225	1.21	5	0.00157	0.73	5	0.00311	0.81	8	0.01047	0.98	7	0.59694	0.87	6	0.00311	0.63	6	0.00025
Rm-1226	1.38	4	0.08375	0.55	3	0.07121	0.78	11	0.02364	1.05	8	0.78939	0.84	7	0.09288	0.66	4	0.01612
Rm-122831	#N/A	#N/A	#N/A	#N/A	#N/A	#N/A	1.44	2	0.40732	0.65	1	X	#N/A	#N/A	#N/A	#N/A	#N/A	#N/A
Rm-1229	#N/A	#N/A	#N/A	#N/A	#N/A	#N/A	0.41	2	0.24124	0.9	2	0.55336	0.61	1	X	0.58	1	X
Rm-1230	1.72	5	0.21509	0.31	1	X	0.62	3	0.05374	0.82	4	0.04878	1.03	2	0.92862	0.59	2	0.02044
Rm-12337	0.96	12	0.38211	0.62	10	0.00852	0.86	16	0.01367	0.8	15	0.00507	0.75	12	0.00206	0.55	11	0.00112
Rm-12375	0.82	2	0.01908	0.41	1	X	0.6	3	0.16762	0.72	3	0.01448	0.88	3	0.44646	0.52	2	0.00931
Rm-12428	1.03	1	X	0.31	1	X	0.77	3	0.16562	0.96	5	0.26136	#N/A	#N/A	#N/A	0.49	2	0.12491
Rm-12431	0.96	4	0.62344	0.96	4	0.36909	1.18	5	0.08735	0.7	5	0.02084	0.57	3	0.04819	0.41	3	0.04266
Rm-12438	0.8	12	0.00988	0.9	11	0.19236	1.03	16	0.34251	0.9	18	0.02624	0.73	16	2e-05	0.53	15	1e-05
Rm-12446	0.89	12	0.07828	0.46	11	2e-05	0.78	12	0.01278	0.88	13	0.03762	1.06	15	0.77237	1.33	16	0.0375
Rm-12486	1.09	2	0.93619	#N/A	#N/A	#N/A	#N/A	#N/A	#N/A	#N/A	#N/A	#N/A	#N/A	#N/A	#N/A	#N/A	#N/A	#N/A
Rm-12490	1.25	7	0.06799	0.62	6	0.05402	0.34	5	0.00163	1.06	7	0.70914	0.83	4	0.0292	0.33	2	0.02604
Rm-12491	0.54	4	0.01315	0.42	4	0.00866	0.78	8	0.01029	0.99	8	0.66145	0.97	7	0.54651	1	9	0.72946
Rm-12492	0.63	2	0.02186	0.32	2	0.00875	0.82	6	0.04601	1.03	6	0.97755	1.12	6	0.28458	1.01	8	0.855
Rm-12493	0.54	4	0.01315	0.42	4	0.00866	0.78	8	0.01029	0.99	8	0.66145	0.97	7	0.54651	1	9	0.72946
Rm-12496	#N/A	#N/A	#N/A	#N/A	#N/A	#N/A	0.7	3	0.42906	0.78	2	0.26302	0.58	3	0.11935	0.53	1	X
Rm-12505	#N/A	#N/A	#N/A	#N/A	#N/A	#N/A	0.88	3	0.32039	0.99	3	0.79327	1.02	2	0.97931	0.93	1	X
Rm-12515	0.86	3	0.00782	1.3	4	0.02109	1.09	4	0.13744	0.7	5	0.05665	0.48	5	0.0036	0.41	6	0.00202
Rm-125477	0.98	13	0.43208	0.39	12	0	0.65	18	0	1.03	21	0.99253	0.91	19	0.02444	0.68	17	1e-05
Rm-12565	0.42	2	0.05224	1.08	2	0.34893	0.78	2	0.43195	0.57	2	0.05934	0.61	1	X	1.04	3	0.85595
Rm-12593	#N/A	#N/A	#N/A	#N/A	#N/A	#N/A	0.4	1	X	0.49	1	X	#N/A	#N/A	#N/A	#N/A	#N/A	#N/A
Rm-12688	1.18	1	X	1.07	1	X	1.1	1	X	0.6	2	0.05217	#N/A	#N/A	#N/A	#N/A	#N/A	#N/A
Rm-12735	#N/A	#N/A	#N/A	#N/A	#N/A	#N/A	#N/A	#N/A	#N/A	#N/A	#N/A	#N/A	0.6	2	0.28543	0.26	2	0.04558
Rm-12749	0.53	7	0.00013	0.88	8	0.16205	1.09	9	0.14599	0.95	9	0.28296	0.84	10	0.00044	1.15	12	0.13028
Rm-12752	0.83	3	0.03486	1.37	3	0.00642	1.05	4	0.67675	0.76	4	0.01193	0.65	4	0.00225	0.83	5	0.06179
Rm-12757	#N/A	#N/A	#N/A	#N/A	#N/A	#N/A	0.96	3	0.69019	0.76	3	0.01296	0.68	2	0.24722	0.74	2	0.36162
Rm-12787	0.91	4	0.43994	1.27	4	0.21195	1.3	6	0.023	0.85	6	0.0541	0.78	6	0.00416	0.58	6	0.00045
Rm-12807	1.06	2	0.95627	0.52	3	0.1767	0.68	4	0.01556	0.8	4	0.09433	1.1	4	0.30825	0.62	2	0.13758
Rm-12828	#N/A	#N/A	#N/A	#N/A	#N/A	#N/A	0.69	1	X	#N/A	#N/A	#N/A	#N/A	#N/A	#N/A	#N/A	#N/A	#N/A
Rm-128621	1.52	4	0.00854	0.79	3	0.16332	0.78	4	9e-05	0.76	4	0.01719	0.8	4	0.00503	0.42	3	0.00415
Rm-12863	1.54	6	0.01006	0.47	4	0.00906	0.46	10	0.00079	0.88	10	0.06848	1.47	15	0.00013	0.87	12	0.00724
Rm-12878	0.87	2	0.3278	0.42	2	0.1034	0.68	2	0.06114	0.76	2	0.48992	0.67	2	0.02371	0.24	2	0.06523
Rm-128860	#N/A	#N/A	#N/A	#N/A	#N/A	#N/A	0.91	1	X	0.49	1	X	#N/A	#N/A	#N/A	#N/A	#N/A	#N/A
Rm-129436	0.58	2	0.06018	1.26	1	X	1.02	1	X	0.81	2	0.58589	0.69	2	0.16822	0.83	2	0.5147
Rm-1295	1.25	10	0.10969	0.5	8	0.00156	0.55	13	0	1.06	12	0.79779	1.1	14	0.04972	0.59	11	0
Rm-13010	0.79	10	0.0172	0.53	10	0.00406	0.73	10	0.01107	0.85	13	0.06077	0.8	9	0.00069	0.57	10	0.00129
Rm-13011	0.76	11	0.00731	0.5	11	0.00147	0.75	12	0.00507	0.81	15	0.01841	0.81	11	0.00021	0.57	12	0.00042
Rm-13021	#N/A	#N/A	#N/A	#N/A	#N/A	#N/A	0.49	7	0.0005	1.05	5	0.76988	1.34	6	0.00463	1.12	5	0.20098
Rm-13024	1.48	2	0.5	0.66	1	X	0.26	3	0.00835	0.91	3	0.44496	1.35	5	0.00395	0.85	5	0.04635
Rm-130240	0.39	10	0.00067	0.69	8	0.06575	0.86	7	0.23487	0.64	6	0.02982	0.42	10	0.002	0.43	7	0.00531
Rm-13049	0.51	1	X	1.08	3	0.51976	1.14	2	0.94866	1.18	2	0.5208	#N/A	#N/A	#N/A	#N/A	#N/A	#N/A
Rm-13071	1.02	2	0.96348	1.27	2	0.84802	0.92	5	0.40407	1.01	4	0.95377	0.69	3	0.03176	0.56	3	0.04332
Rm-13082	1.47	3	0.18472	0.76	2	0.01553	1.19	5	0.05512	0.98	5	0.71488	0.99	6	0.71606	0.84	4	0.00148
Rm-1309	0.92	2	0.13035	0.94	1	X	1.09	3	0.51162	0.59	1	X	#N/A	#N/A	#N/A	#N/A	#N/A	#N/A
Rm-13092	1.02	2	0.98155	1.72	1	X	1.35	2	0.54683	1.24	2	0.69061	0.7	2	0.19485	0.81	1	X
Rm-1310	0.86	9	0.05529	1.31	11	0.10759	1.33	19	8e-05	0.84	17	0.01057	0.61	10	0	0.76	10	0.00272
Rm-1312	0.88	1	X	0.65	1	X	0.66	2	0.124	0.91	2	0.7085	0.79	2	0.51163	0.89	1	X
Rm-13128	0.9	5	0.08227	1.42	5	0.00055	1.19	7	0.0669	0.93	6	0.07935	0.91	5	0.44013	0.61	5	0.00353
Rm-13129	#N/A	#N/A	#N/A	#N/A	#N/A	#N/A	0.7	2	0.05084	1.12	1	X	0.91	4	0.37294	0.71	3	0.16395
Rm-13135	0.88	6	0.09473	1.11	6	0.97632	1.15	6	0.02582	0.85	6	0.06305	0.63	7	7e-05	0.66	6	0.00075
Rm-1315	1.29	3	0.01299	0.6	4	0.08415	0.71	5	0.0352	1.02	5	0.7274	0.88	4	0.16672	0.72	4	0.02881
Rm-13175	0.3	1	X	1.12	3	0.4757	1.85	1	X	#N/A	#N/A	#N/A	#N/A	#N/A	#N/A	#N/A	#N/A	#N/A
Rm-13189	#N/A	#N/A	#N/A	#N/A	#N/A	#N/A	1.05	5	0.51321	0.82	3	0.36552	#N/A	#N/A	#N/A	#N/A	#N/A	#N/A
Rm-13190	#N/A	#N/A	#N/A	#N/A	#N/A	#N/A	1.28	2	0.67447	1.25	1	X	#N/A	#N/A	#N/A	0.56	2	0.16992
Rm-13191	#N/A	#N/A	#N/A	#N/A	#N/A	#N/A	0.28	2	0.28749	0.37	1	X	1.09	1	X	0.5	1	X
Rm-13213	1.04	2	0.98268	0.42	1	X	#N/A	#N/A	#N/A	#N/A	#N/A	#N/A	#N/A	#N/A	#N/A	#N/A	#N/A	#N/A
Rm-13221	#N/A	#N/A	#N/A	#N/A	#N/A	#N/A	0.94	1	X	1.08	1	X	1.01	1	X	#N/A	#N/A	#N/A
Rm-13227	0.97	5	0.6459	1.28	4	0.46364	1.18	8	0.0939	1.01	7	0.85054	0.72	4	0.00905	0.67	4	0.03548
Rm-13235	#N/A	#N/A	#N/A	#N/A	#N/A	#N/A	1.23	1	X	0.8	1	X	0.8	2	0.15963	0.98	1	X
Rm-13236	#N/A	#N/A	#N/A	#N/A	#N/A	#N/A	1.23	1	X	0.8	1	X	0.8	2	0.15963	0.98	1	X
Rm-13248	#N/A	#N/A	#N/A	#N/A	#N/A	#N/A	0.67	5	0.04972	0.94	5	0.22729	1.01	4	0.85767	0.81	3	0.29034
Rm-13276	#N/A	#N/A	#N/A	#N/A	#N/A	#N/A	1.35	3	0.14211	0.68	2	0.33412	#N/A	#N/A	#N/A	#N/A	#N/A	#N/A
Rm-13321	0.56	2	0	0.32	2	0.00875	0.34	2	0.11128	0.62	2	0.05399	0.55	3	0.09725	0.37	3	0.04326
Rm-13381	1.18	2	0.31315	1.84	2	0.18135	1.19	4	0.04938	1.09	3	0.08419	0.66	4	0.04568	0.42	4	0.00628
Rm-13418	0.73	1	X	0.68	1	X	0.59	2	0.17676	1.11	2	0.97842	0.6	2	0.32242	0.3	1	X
Rm-134407	#N/A	#N/A	#N/A	#N/A	#N/A	#N/A	#N/A	#N/A	#N/A	#N/A	#N/A	#N/A	0.97	1	X	#N/A	#N/A	#N/A
Rm-1348	0.82	2	0.13124	0.34	2	0.08601	0.06	2	0.11692	0.53	2	0.48521	1.09	3	0.4454	0.83	3	0.12869
Rm-13504	0.5	1	X	0.09	1	X	1.12	5	0.51562	0.43	2	0.36859	0.42	2	0.00872	0.38	3	0.09869
Rm-13516	1.27	2	0.62139	1.16	1	X	0.86	1	X	0.74	1	X	#N/A	#N/A	#N/A	#N/A	#N/A	#N/A
Rm-13521	1.4	11	0.16363	0.56	9	0.00054	0.63	12	0.00198	0.82	12	0.02004	0.7	10	0.00017	0.41	7	5e-05
Rm-13522	1.16	5	0.41361	0.48	5	0.008	0.67	13	1e-05	0.91	12	0.14711	0.85	14	0.02937	0.54	14	4e-05
Rm-13524	1.16	5	0.41361	0.48	5	0.008	0.67	13	1e-05	0.91	12	0.14711	0.85	14	0.02937	0.54	14	4e-05
Rm-13531	#N/A	#N/A	#N/A	#N/A	#N/A	#N/A	0.91	2	0.46569	2.1	2	0.3182	1.03	1	X	1.88	1	X
Rm-1355	0.9	2	0.73017	0.61	2	0.5	0.59	1	X	0.47	1	X	0.44	2	0.15374	0.59	2	0.49615
Rm-13560	0.95	2	0.78957	0.71	2	0.16272	#N/A	#N/A	#N/A	#N/A	#N/A	#N/A	0.63	1	X	0.74	1	X
Rm-135859	0.82	6	0.23199	0.64	6	0.03583	0.91	7	0.31454	0.6	5	0.00892	0.53	7	0.01465	0.43	6	0.00496
Rm-135880	0.43	1	X	0.69	1	X	0.66	2	0.21086	0.67	2	0.2029	#N/A	#N/A	#N/A	#N/A	#N/A	#N/A
Rm-135881	0.63	3	0.113	0.73	3	0.00823	0.94	4	0.56873	0.44	2	0.00883	0.55	3	0.05554	0.6	2	0.26451
Rm-13590	#N/A	#N/A	#N/A	#N/A	#N/A	#N/A	0.21	3	0.03037	0.55	3	0.29137	#N/A	#N/A	#N/A	#N/A	#N/A	#N/A
Rm-13612	0.64	10	9e-05	0.8	10	0.01183	1.03	9	0.70225	0.88	10	0.11652	0.78	7	0.00021	0.89	8	0.18492
Rm-136220	#N/A	#N/A	#N/A	#N/A	#N/A	#N/A	0.68	2	0.03679	0.7	2	0.18147	#N/A	#N/A	#N/A	#N/A	#N/A	#N/A
Rm-13633	#N/A	#N/A	#N/A	#N/A	#N/A	#N/A	0.66	2	0.41265	0.33	3	0.10301	0.86	2	0.60508	0.74	2	0.5993
Rm-13665	1.04	8	0.81081	0.93	9	0.23361	0.81	10	0.00223	0.79	10	0.01177	0.66	12	0	0.66	11	6e-05
Rm-13667	1.06	4	0.5536	0.66	7	0.06817	1.25	9	0.50911	1.64	7	0.0026	0.85	4	0.41224	0.26	2	0.08168
Rm-13669	#N/A	#N/A	#N/A	#N/A	#N/A	#N/A	0.66	2	0.41265	0.33	3	0.10301	0.86	2	0.60508	0.74	2	0.5993
Rm-136737	1.44	11	0.02499	0.31	9	0	0.25	11	0	1.07	12	0.58511	1.14	14	0.00617	0.67	15	2e-05
Rm-13694	0.59	3	0.02724	1.1	2	0.61519	0.91	5	0.23833	0.88	5	0.31547	0.97	3	0.61985	1.36	3	0.44833
Rm-13707	1.18	10	0.69542	0.44	6	1e-05	0.42	11	1e-05	0.81	12	0.00353	1.07	11	0.16794	0.58	14	0.0001
Rm-13715	#N/A	#N/A	#N/A	#N/A	#N/A	#N/A	#N/A	#N/A	#N/A	#N/A	#N/A	#N/A	0.3	2	0.14581	0.26	2	0.01817
Rm-13749	0.84	1	X	1.38	1	X	1.09	3	0.65684	0.74	3	0.16768	0.62	1	X	0.51	1	X
Rm-13751	#N/A	#N/A	#N/A	#N/A	#N/A	#N/A	#N/A	#N/A	#N/A	#N/A	#N/A	#N/A	1.11	2	0.6959	0.56	2	0.1341
Rm-13763	#N/A	#N/A	#N/A	#N/A	#N/A	#N/A	1.24	2	0.43305	0.41	1	X	#N/A	#N/A	#N/A	#N/A	#N/A	#N/A
Rm-13774	0.72	1	X	0.32	1	X	0.66	2	0.20679	0.66	2	0.05843	0.78	5	0.17834	#N/A	#N/A	#N/A
Rm-137826	#N/A	#N/A	#N/A	#N/A	#N/A	#N/A	0.93	2	0.53893	0.7	2	0.15879	0.73	2	0.02769	1.07	1	X
Rm-13811	0.71	2	0.53987	0.73	1	X	0.83	1	X	#N/A	#N/A	#N/A	1.28	2	0.45513	1.61	2	0.64969
Rm-13813	0.36	4	0.00118	0.35	3	0.00391	0.82	3	0.11351	1.1	2	0.06057	1.33	3	0.15701	1.51	3	0.3475
Rm-138202	1.38	2	0.22883	0.92	2	0.56741	0.34	2	0.06903	1.12	1	X	1.14	2	0.10197	1.29	3	0.53543
Rm-13827	0.7	3	0.05287	0.54	3	0.01619	0.66	2	0.07978	0.62	4	0.02299	0.53	3	0.01108	0.31	2	0.03502
Rm-138324	1.01	5	0.99744	0.95	4	0.53532	0.87	8	0.01081	0.94	9	0.28433	0.84	5	0.00183	0.66	7	0.00558
Rm-13837	#N/A	#N/A	#N/A	#N/A	#N/A	#N/A	1.15	1	X	1.42	1	X	#N/A	#N/A	#N/A	#N/A	#N/A	#N/A
Rm-13849	1.48	12	0.00232	0.46	8	0.00015	0.2	11	0	1.22	13	7e-05	1.21	21	0.00078	0.74	17	0
Rm-13869	1.65	1	X	1.16	2	0.9325	#N/A	#N/A	#N/A	#N/A	#N/A	#N/A	#N/A	#N/A	#N/A	#N/A	#N/A	#N/A
Rm-13887	#N/A	#N/A	#N/A	#N/A	#N/A	#N/A	0.79	4	0.2469	0.72	2	0.54787	0.89	3	0.47541	#N/A	#N/A	#N/A
Rm-13888	0.77	4	0.01913	1.08	4	0.92324	1.21	6	0.06495	0.78	5	0.11453	0.71	4	0.04039	0.51	4	0.00466
Rm-139162	1.02	14	0.6847	0.6	15	5e-05	0.8	16	2e-05	0.86	18	0.00171	0.74	17	0.00035	0.45	15	0
Rm-139165	0.88	4	0.38006	0.56	3	0.09043	0.72	4	0.08525	0.9	2	0.71535	0.79	3	0.03948	0.59	2	0.22889
Rm-139166	0.94	5	0.51804	0.72	3	0.13671	0.77	6	0.03805	0.98	4	0.75813	0.82	4	0.01699	0.62	2	0.28784
Rm-139203	#N/A	#N/A	#N/A	#N/A	#N/A	#N/A	#N/A	#N/A	#N/A	#N/A	#N/A	#N/A	0.68	2	0.03679	#N/A	#N/A	#N/A
Rm-13958	#N/A	#N/A	#N/A	#N/A	#N/A	#N/A	1.25	3	0.04557	1.49	3	0.24741	#N/A	#N/A	#N/A	#N/A	#N/A	#N/A
Rm-13968	1.08	1	X	1.05	1	X	0.72	2	0.31542	0.61	1	X	0.77	1	X	0.84	1	X
Rm-1397	0.93	2	0.40021	1.28	3	0.40843	1.04	3	0.82699	0.61	3	0.05149	0.47	1	X	0.54	1	X
Rm-139734	#N/A	#N/A	#N/A	#N/A	#N/A	#N/A	3.45	1	X	3.4	1	X	#N/A	#N/A	#N/A	#N/A	#N/A	#N/A
Rm-139771	#N/A	#N/A	#N/A	#N/A	#N/A	#N/A	0.56	2	0.22713	0.74	2	0.53039	#N/A	#N/A	#N/A	#N/A	#N/A	#N/A
Rm-139827	0.81	5	0.16009	1.04	5	0.86604	1.3	4	0.02729	0.74	4	0.02323	0.73	5	0.00723	0.71	3	0.0124
Rm-139970	#N/A	#N/A	#N/A	#N/A	#N/A	#N/A	#N/A	#N/A	#N/A	#N/A	#N/A	#N/A	2.15	1	X	#N/A	#N/A	#N/A
Rm-14003	0.48	3	0.19771	0.14	1	X	0.82	6	0.00078	0.66	8	0.04029	0.79	8	0.03064	1.17	7	0.08706
Rm-14014	0.9	2	0.72437	0.38	2	0.3629	0.45	3	0.0223	0.73	5	0.2359	0.89	6	0.15998	0.49	6	0.00344
Rm-14015	0.9	2	0.72437	0.38	2	0.3629	0.45	3	0.0223	0.88	4	0.40684	0.94	7	0.39665	0.47	7	0.00082
Rm-14050	0.75	6	0.02708	0.69	6	0.02811	0.93	10	0.30278	1.1	8	0.97243	0.82	7	0.01391	0.62	8	0.01053
Rm-14081	0.92	4	0.33324	1.11	3	0.50496	0.95	7	0.25089	0.77	9	0.00411	0.79	5	0.00852	0.6	4	0.00105
Rm-14097	1.54	5	0.01011	0.73	4	0.0013	0.78	4	0.16544	1.14	4	0.06223	0.94	4	0.60067	0.68	5	0.00447
Rm-14131	1.95	2	0.51803	2.84	2	0.69386	0.42	2	0.38169	0.76	2	0.45525	#N/A	#N/A	#N/A	#N/A	#N/A	#N/A
Rm-14149	#N/A	#N/A	#N/A	#N/A	#N/A	#N/A	0.92	2	0.7452	0.82	1	X	0.84	2	0.51581	0.67	1	X
Rm-141494	1.2	2	0.05808	1.32	2	0.4872	0.74	2	0.10045	0.79	2	0.19653	0.62	1	X	0.39	1	X
Rm-141510	1.03	3	0.0342	1.04	3	0.19857	1.15	9	0.00129	0.99	8	0.63525	0.69	5	0.00014	0.8	5	0.00715
Rm-141598	0.53	7	0.00013	0.88	8	0.16205	1.11	10	0.07341	1	9	0.76806	0.85	9	0.00147	1.24	11	0.00254
Rm-14188	0.5	1	X	#N/A	#N/A	#N/A	1.11	5	0.42373	1.83	3	0.18119	1.08	3	0.42807	#N/A	#N/A	#N/A
Rm-14218	#N/A	#N/A	#N/A	#N/A	#N/A	#N/A	#N/A	#N/A	#N/A	#N/A	#N/A	#N/A	0.67	2	0.34312	0.62	2	0.01083
Rm-14250	#N/A	#N/A	#N/A	#N/A	#N/A	#N/A	1.52	1	X	1.09	1	X	0.69	1	X	0.73	1	X
Rm-142717	0.74	1	X	0.21	1	X	0.86	2	0.57718	1.06	3	0.93709	0.86	2	0.11719	1.09	2	0.41556
Rm-142726	#N/A	#N/A	#N/A	#N/A	#N/A	#N/A	0.84	2	0.27954	0.9	1	X	1.06	3	0.4553	0.66	4	0.00255
Rm-14282	1.12	8	0.50017	0.56	4	0.00364	0.72	9	0.02214	0.88	8	0.107	0.79	10	0.00032	0.52	7	2e-05
Rm-14290	1.05	5	0.81489	0.42	4	0.0124	0.73	5	0.09184	1.05	6	0.84523	0.88	5	0.18396	0.52	4	0.02562
Rm-142949	0.81	2	0.24441	0.31	2	0.06126	0.86	2	0.53394	0.8	2	0.09036	0.8	3	0.09607	0.44	3	0.0217
Rm-14296	0.93	3	0.0479	0.37	5	0.00192	0.39	9	0	1.09	9	0.33816	0.82	8	0.054	0.83	6	0.19102
Rm-14297	0.9	2	0.71123	0.46	2	0.34843	0.18	1	X	0.61	2	0.10415	1.44	5	0.59685	1.23	4	0.97818
Rm-142974	1.03	6	0.98464	0.57	6	0.01652	0.84	8	0.00201	1	9	0.83935	0.95	7	0.14823	0.58	7	0.00048
Rm-142975	1.03	12	0.88983	0.55	12	5e-05	0.7	17	0.00087	0.92	18	0.06968	0.82	17	0.00986	0.55	13	0
Rm-142990	0.92	4	0.21849	0.81	3	0.08805	2.02	2	0.41154	1.78	2	0.68762	#N/A	#N/A	#N/A	#N/A	#N/A	#N/A
Rm-14302	1.39	3	0.01699	0.49	2	0.03636	0.44	11	0	0.9	10	0.05382	1.16	14	0.00388	0.72	15	0.00024
Rm-14311	0.12	1	X	0.04	1	X	0.38	2	0.41512	#N/A	#N/A	#N/A	0.06	1	X	0.57	1	X
Rm-14315	0.92	92	0.00021	0.85	83	0	0.87	98	0	0.88	93	0	0.73	77	0	0.65	75	0
Rm-14341	1.18	2	0.16048	1.63	2	0.5	1	2	0.99682	0.71	2	0.07799	#N/A	#N/A	#N/A	#N/A	#N/A	#N/A
Rm-143515	1.18	2	0.47836	1.32	2	0.00884	1.2	2	0.18076	0.81	2	0.14585	0.9	3	0.35966	0.77	2	0.21055
Rm-143641	0.89	5	0.26889	0.79	5	0.01965	0.82	7	0.01212	0.87	8	0.08877	0.77	8	0.00078	0.74	7	6e-05
Rm-14380	#N/A	#N/A	#N/A	#N/A	#N/A	#N/A	1.37	2	0.18947	1.08	2	0.85306	0.57	2	0.18953	0.54	2	0.06697
Rm-14389	#N/A	#N/A	#N/A	#N/A	#N/A	#N/A	0.59	2	0.02044	0.81	1	X	#N/A	#N/A	#N/A	#N/A	#N/A	#N/A
Rm-144111	#N/A	#N/A	#N/A	#N/A	#N/A	#N/A	0.64	3	0.16871	0.82	1	X	0.84	1	X	0.82	1	X
Rm-14422	#N/A	#N/A	#N/A	#N/A	#N/A	#N/A	0.59	2	0.02044	0.81	1	X	#N/A	#N/A	#N/A	#N/A	#N/A	#N/A
Rm-14437	#N/A	#N/A	#N/A	#N/A	#N/A	#N/A	0.81	1	X	0.9	1	X	0.62	2	0.4277	0.77	1	X
Rm-14443	#N/A	#N/A	#N/A	#N/A	#N/A	#N/A	1.52	3	0.21964	0.57	3	0.17153	0.98	2	0.85415	0.59	2	0.15842
Rm-144431	#N/A	#N/A	#N/A	#N/A	#N/A	#N/A	0.5	2	0.07297	1.06	2	0.43948	#N/A	#N/A	#N/A	#N/A	#N/A	#N/A
Rm-144469	0.64	2	0.01125	0.44	2	0.01762	1	4	0.87966	0.95	4	0.61239	0.72	4	0.02326	0.47	4	0.02372
Rm-144470	0.9	9	0.16367	0.82	8	0.12819	1.03	11	0.75512	0.94	11	0.26137	0.71	11	0	0.52	11	2e-05
Rm-144486	1.1	3	0.43908	0.96	3	0.43702	0.83	1	X	0.83	1	X	0.84	3	0.24371	0.75	4	0.02474
Rm-14460	1.13	3	0.06546	1.04	1	X	0.59	1	X	0.68	2	0.37726	#N/A	#N/A	#N/A	#N/A	#N/A	#N/A
Rm-1450	1.02	3	0.72244	1.35	3	0.02971	1.24	3	0.26598	1.06	2	0.84525	0.62	3	0.00302	0.57	2	0.13583
Rm-14504	1.28	24	0.00749	0.71	22	6e-05	0.72	36	0	0.95	33	0.09076	0.91	37	0.00018	0.73	34	0
Rm-14505	1.25	14	0.18476	0.73	12	0.01146	0.7	22	0	0.9	19	0.04412	0.89	20	0.00449	0.77	19	0.00128
Rm-14545	0.62	2	0.30796	0.08	1	X	0.58	6	0.05949	0.79	5	0.26633	0.82	2	0.62235	0.37	2	0.25404
Rm-14559	#N/A	#N/A	#N/A	#N/A	#N/A	#N/A	1.52	1	X	1.09	1	X	0.69	1	X	0.73	1	X
Rm-14636	#N/A	#N/A	#N/A	#N/A	#N/A	#N/A	1.37	2	0.18947	1.08	2	0.85306	0.57	2	0.18953	0.44	3	0.09035
Rm-146459	1.39	3	0.17035	0.65	3	0.03933	0.67	4	0.09838	1.04	5	0.64044	0.97	7	0.57092	0.75	5	0.00557
Rm-146524	1.39	3	0.17035	0.65	3	0.03933	0.73	7	0.02008	1	9	0.90631	0.97	7	0.57092	0.75	5	0.00557
Rm-1474	#N/A	#N/A	#N/A	#N/A	#N/A	#N/A	#N/A	#N/A	#N/A	#N/A	#N/A	#N/A	#N/A	#N/A	#N/A	0.94	1	X
Rm-14748	1.18	17	0.15426	0.63	16	2e-05	0.74	21	0	0.95	20	0.17681	0.91	26	0.00455	0.73	24	1e-05
Rm-14777	#N/A	#N/A	#N/A	#N/A	#N/A	#N/A	0.75	3	0.12693	0.64	2	0.28663	0.84	2	0.25605	0.43	1	X
Rm-14778	#N/A	#N/A	#N/A	#N/A	#N/A	#N/A	0.75	3	0.12693	0.64	2	0.28663	0.84	2	0.25605	0.43	1	X
Rm-14779	#N/A	#N/A	#N/A	#N/A	#N/A	#N/A	0.56	2	0.31602	0.86	2	0.61739	0.9	2	0.13205	0.4	2	0.07749
Rm-14786	#N/A	#N/A	#N/A	#N/A	#N/A	#N/A	0.6	1	X	1.04	2	0.94561	0.77	3	0.13776	1.11	3	0.68386
Rm-14840	1.47	5	0.03476	0.76	4	0.22928	0.66	5	0.02326	0.94	5	0.48941	1.09	4	0.19167	0.61	4	0.00138
Rm-14856	0.94	4	0.55349	1.42	3	0.46559	1.15	7	0.28576	0.76	8	0.01612	0.57	7	0.00182	0.6	6	0.00886
Rm-14871	#N/A	#N/A	#N/A	#N/A	#N/A	#N/A	0.97	1	X	0.77	1	X	#N/A	#N/A	#N/A	#N/A	#N/A	#N/A
Rm-14872	#N/A	#N/A	#N/A	#N/A	#N/A	#N/A	0.97	1	X	0.77	1	X	#N/A	#N/A	#N/A	#N/A	#N/A	#N/A
Rm-14876	0.73	10	0.00326	1.13	10	0.05105	1.26	13	0.03393	0.81	12	0.02766	0.51	5	0.00101	0.4	5	0.00205
Rm-14881	#N/A	#N/A	#N/A	1.2	2	0.7526	0.22	1	X	0.21	2	0.29599	1.45	3	0.89472	4.66	2	0.04052
Rm-14882	#N/A	#N/A	#N/A	0.94	3	0.64565	0.22	1	X	0.21	2	0.29599	1.4	6	0.94538	3.69	6	0.00114
Rm-14930	0.71	1	X	1.18	1	X	1.16	2	0.4534	0.56	1	X	#N/A	#N/A	#N/A	#N/A	#N/A	#N/A
Rm-149368	0.71	1	X	#N/A	#N/A	#N/A	0.4	2	0.18284	0.98	3	0.75967	0.9	5	0.38131	1.12	3	0.55134
Rm-149369	0.86	2	0.51849	0.26	1	X	0.49	3	0.08895	0.98	3	0.75967	0.9	5	0.38131	1.28	4	0.25325
Rm-149370	1.06	2	0.99898	0.41	1	X	0.51	1	X	0.81	1	X	0.81	4	0.22806	1.09	2	0.72043
Rm-149371	0.86	2	0.51849	0.33	2	0.12778	0.49	3	0.08895	0.94	2	0.67175	0.9	5	0.3948	1.3	4	0.17185
Rm-149372	0.86	2	0.51849	0.26	1	X	0.59	2	0.15842	0.94	2	0.67175	0.8	4	0.21629	1.05	2	0.91146
Rm-149373	0.86	2	0.51849	0.33	2	0.12778	0.51	1	X	0.81	1	X	0.81	4	0.22806	1.09	2	0.72043
Rm-149374	#N/A	#N/A	#N/A	#N/A	#N/A	#N/A	0.51	1	X	0.81	1	X	0.68	2	0.39976	#N/A	#N/A	#N/A
Rm-149375	#N/A	#N/A	#N/A	#N/A	#N/A	#N/A	0.51	1	X	#N/A	#N/A	#N/A	0.89	1	X	#N/A	#N/A	#N/A
Rm-14975	1.05	3	0.35891	0.98	2	0.87366	1.08	3	0.73122	0.74	2	0.21634	0.69	3	0.0235	0.58	3	0.0137
Rm-149899	#N/A	#N/A	#N/A	#N/A	#N/A	#N/A	1.62	1	X	1.98	2	0.22949	#N/A	#N/A	#N/A	#N/A	#N/A	#N/A
Rm-14993	1.13	3	0.66103	0.36	1	X	0.32	2	0.20772	1.01	3	0.98495	1.15	3	0.10535	0.78	3	0.26713
Rm-15014	0.9	2	0.71123	0.46	2	0.34843	0.18	1	X	0.56	1	X	1.17	2	0.88058	1.06	2	0.83098
Rm-1510	#N/A	#N/A	#N/A	#N/A	#N/A	#N/A	#N/A	#N/A	#N/A	#N/A	#N/A	#N/A	0.63	2	0.1078	0.34	2	0.00867
Rm-15102	0.99	7	0.726	0.92	7	0.12948	0.99	8	0.66807	0.82	7	0.0096	0.81	7	0.00812	0.67	7	0.00165
Rm-1511	#N/A	#N/A	#N/A	#N/A	#N/A	#N/A	#N/A	#N/A	#N/A	#N/A	#N/A	#N/A	0.63	2	0.1078	0.34	2	0.00867
Rm-151145	#N/A	#N/A	#N/A	#N/A	#N/A	#N/A	#N/A	#N/A	#N/A	#N/A	#N/A	#N/A	1.57	1	X	#N/A	#N/A	#N/A
Rm-1513	1.25	10	0.10969	0.5	8	0.00156	0.55	13	0	1.06	12	0.79779	1.1	14	0.04972	0.59	11	0
Rm-1514	1.23	5	0.08858	0.64	3	0.22266	0.59	8	0.00073	1.18	6	0.03541	1.07	8	0.24326	0.58	6	3e-05
Rm-15140	0.74	2	0.23163	0.14	1	X	1.15	7	0.91018	1.79	7	2e-05	1.27	6	0.7675	0.57	3	0.16371
Rm-151588	#N/A	#N/A	#N/A	#N/A	#N/A	#N/A	0.54	2	0.22237	1.05	1	X	#N/A	#N/A	#N/A	#N/A	#N/A	#N/A
Rm-15170	0.64	5	0.03733	0.74	5	0.0542	0.9	6	0.05023	0.74	6	0.01329	0.71	7	0.09421	0.98	6	0.63001
Rm-15194	0.96	6	0.54337	1.12	6	0.96072	0.95	8	0.40589	0.87	7	0.17619	0.66	8	0.00058	0.68	7	0.00031
Rm-152015	#N/A	#N/A	#N/A	#N/A	#N/A	#N/A	0.89	1	X	1.82	1	X	#N/A	#N/A	#N/A	#N/A	#N/A	#N/A
Rm-152188	#N/A	#N/A	#N/A	#N/A	#N/A	#N/A	1.11	1	X	0.6	1	X	#N/A	#N/A	#N/A	#N/A	#N/A	#N/A
Rm-15234	0.98	3	0.75618	0.77	2	0.17153	1.02	4	0.73328	1.05	3	0.67236	0.71	4	0.05911	0.71	3	0.00251
Rm-15243	1.2	12	0.01645	0.4	12	0	0.54	17	1e-05	1.04	16	0.78014	1.01	16	0.937	0.76	15	0
Rm-15267	0.8	8	0.01676	1.1	6	0.36147	1.44	9	0.00019	0.83	10	0.00936	0.65	9	2e-05	0.56	9	0.00064
Rm-152732	1.09	8	0.70632	0.35	5	0.00012	0.66	11	0.00033	1.09	11	0.41236	0.78	10	0.01078	0.53	8	0.00106
Rm-152733	1.09	8	0.70632	0.35	5	0.00012	0.64	10	0.00048	1.05	10	0.68919	0.74	9	0.00673	0.45	6	0.00089
Rm-15279	0.8	9	0.00671	1.1	6	0.36147	1.31	11	0.03334	0.79	11	0.00639	0.65	9	2e-05	0.56	9	0.00064
Rm-15286	0.58	1	X	0.38	1	X	0.94	2	0.76835	0.78	2	0.5	1.11	1	X	0.91	1	X
Rm-15293	0.85	3	0.05951	0.85	3	0.04056	0.88	4	0.0422	1.04	4	0.46299	0.7	3	0.03899	0.65	3	0.02276
Rm-152930	#N/A	#N/A	#N/A	#N/A	#N/A	#N/A	3.24	1	X	0.39	1	X	#N/A	#N/A	#N/A	#N/A	#N/A	#N/A
Rm-15309	1.33	7	0.0157	0.65	7	0.00187	0.67	8	0.00023	1.11	9	0.42439	0.87	11	0.12037	0.82	9	0.05326
Rm-1532	1.12	4	0.55663	0.76	3	0.00781	0.72	2	0.01365	1.16	3	0.06756	0.94	4	0.41375	0.74	4	0.0203
Rm-1533	1.05	26	0.39057	0.55	26	0	0.74	28	0	1.03	26	0.61987	0.88	27	0	0.59	24	0
Rm-153393	#N/A	#N/A	#N/A	#N/A	#N/A	#N/A	1.02	2	0.80664	0.68	1	X	#N/A	#N/A	#N/A	#N/A	#N/A	#N/A
Rm-153411	#N/A	#N/A	#N/A	#N/A	#N/A	#N/A	1.25	3	0.04557	1.49	3	0.24741	#N/A	#N/A	#N/A	#N/A	#N/A	#N/A
Rm-153490	#N/A	#N/A	#N/A	#N/A	#N/A	#N/A	0.46	2	0.00888	0.82	2	0.07775	0.72	2	0.36589	0.43	2	0.28195
Rm-153573	#N/A	#N/A	#N/A	#N/A	#N/A	#N/A	1.59	2	0.15514	1.18	1	X	0.97	2	0.81039	1.4	1	X
Rm-15380	0.88	2	0.33898	0.9	2	0.72119	1.09	6	0.1192	0.91	6	0.28148	0.61	2	0.04213	0.55	2	0.2863
Rm-15387	#N/A	#N/A	#N/A	#N/A	#N/A	#N/A	0.53	2	0.06621	0.45	1	X	#N/A	#N/A	#N/A	#N/A	#N/A	#N/A
Rm-1540	0.7	7	0.0033	0.72	8	0.00327	0.74	14	5e-05	0.93	13	0.11633	0.78	16	0.00518	1.52	15	0
Rm-15411	0.98	3	0.77479	1.45	2	0.02363	1.03	3	0.4489	1.28	1	X	0.45	1	X	0.73	2	0.40331
Rm-15421	#N/A	#N/A	#N/A	#N/A	#N/A	#N/A	0.77	2	0.20023	0.77	3	0.33376	0.7	2	0.39396	0.85	3	0.33662
Rm-15422	1.03	3	0.58256	0.52	3	0.01237	0.81	8	0.03504	0.73	7	0.02336	0.87	8	0.0908	0.76	7	0.01115
Rm-1543	0.52	5	0.00302	0.57	4	0.00811	0.87	6	0.13591	0.67	5	0.00644	0.89	5	0.09266	0.62	6	0.00444
Rm-15437	0.62	2	0.14637	1	2	0.93397	1.08	2	0.87933	0.6	2	0.05135	0.81	3	0.01884	0.97	3	0.73995
Rm-154413	1.29	16	0.14531	0.48	15	4e-05	0.76	31	0.00014	1.1	29	0.21169	1.15	19	0.61879	0.63	13	0.00234
Rm-154439	0.38	16	0	0.29	21	0	0.72	42	0	0.94	41	0.01063	1.53	46	0	1.47	45	0
Rm-154477	1.02	7	0.81343	0.86	8	0.04591	0.98	16	0.46792	0.76	14	0.0006	0.8	16	9e-05	0.6	16	2e-05
Rm-154478	1.02	7	0.81343	0.86	8	0.04591	0.98	16	0.46792	0.76	14	0.0006	0.8	16	9e-05	0.6	16	2e-05
Rm-154530	1.01	3	0.89293	0.9	2	0.26841	0.82	6	0.12484	0.72	6	0.02539	0.76	4	0.03338	0.56	4	0.00504
Rm-15454	#N/A	#N/A	#N/A	#N/A	#N/A	#N/A	0.53	2	0.06621	0.45	1	X	#N/A	#N/A	#N/A	#N/A	#N/A	#N/A
Rm-15466	0.54	2	0.1487	0.52	2	0.10111	#N/A	#N/A	#N/A	#N/A	#N/A	#N/A	1.76	3	0.7106	0.9	3	0.56413
Rm-154697	1	2	0.98408	0.28	1	X	0.55	3	0.03472	1.34	3	0.10829	1.11	2	0.26184	0.56	2	0.10697
Rm-155055	0.85	3	0.00525	1.28	3	0.04785	1.39	2	0.0417	0.95	1	X	0.66	2	0.09192	0.67	2	0.18222
Rm-155491	#N/A	#N/A	#N/A	#N/A	#N/A	#N/A	0.66	2	0.04631	1.03	1	X	#N/A	#N/A	#N/A	#N/A	#N/A	#N/A
Rm-155746	#N/A	#N/A	#N/A	#N/A	#N/A	#N/A	0.5	1	X	#N/A	#N/A	#N/A	#N/A	#N/A	#N/A	#N/A	#N/A	#N/A
Rm-15590	1.37	3	0.2306	0.45	1	X	#N/A	#N/A	#N/A	0.71	1	X	#N/A	#N/A	#N/A	#N/A	#N/A	#N/A
Rm-15599	0.92	5	0.13351	0.46	4	0.01294	0.71	5	0.02375	1.06	7	0.80462	1	6	0.73376	0.66	4	0.09462
Rm-1562	0.73	6	0.08698	0.27	3	0.00355	0.66	7	0.01257	1.12	5	0.39355	0.86	11	0.01302	0.63	7	0.00663
Rm-15642	1.22	4	0.30166	0.97	3	0.75587	0.92	6	0.18843	1.08	4	0.5851	0.7	4	0.01599	0.56	3	0.04192
Rm-1568	1.07	15	0.33406	0.5	11	0	0.71	22	1e-05	1.05	20	0.36337	1.1	19	0.05047	0.75	18	0.00189
Rm-15699	0.92	6	0.37372	0.9	6	0.07415	1.01	7	0.86193	0.73	8	0.00279	0.73	4	0.08183	0.55	4	0.00014
Rm-15700	0.9	7	0.22719	0.9	7	0.0372	1.04	8	0.43092	0.75	9	0.00216	0.73	4	0.08183	0.55	4	0.00014
Rm-15705	1.5	7	0.04107	0.24	2	0.08261	0.39	6	0.00011	1.15	9	0.44846	1.17	10	0.14582	0.91	8	0.26698
Rm-157452	0.98	6	0.62943	0.91	6	0.34953	1.02	8	0.98465	0.68	7	0.00169	0.64	7	0.00558	0.62	6	0.00532
Rm-15765	#N/A	#N/A	#N/A	#N/A	#N/A	#N/A	1.1	2	0.56193	0.98	2	0.7799	1.07	2	0.99398	0.93	2	0.76323
Rm-15794	0.84	3	0.32293	0.8	3	0.35458	0.92	4	0.51417	1.18	2	0.69749	0.79	3	0.34216	0.75	3	0.34171
Rm-15795	0.74	2	0.30544	0.65	2	0.30172	0.69	2	0.30766	#N/A	#N/A	#N/A	0.79	3	0.34216	0.75	3	0.34171
Rm-15796	0.84	3	0.32293	0.8	3	0.35458	0.88	5	0.31288	1.02	3	0.88366	0.79	3	0.34216	0.75	3	0.34171
Rm-15797	1.27	5	0.56532	0.77	5	0.07754	0.92	7	0.34093	0.91	5	0.43238	1.12	4	0.9184	0.75	3	0.34171
Rm-15798	0.74	6	0.01592	0.81	6	0.14049	0.65	7	0.01552	0.7	7	0.01077	0.74	7	0.02685	0.62	5	0.04864
Rm-15808	#N/A	#N/A	#N/A	#N/A	#N/A	#N/A	1.25	2	0.34355	0.73	2	0.13565	#N/A	#N/A	#N/A	0.61	1	X
Rm-158262	1.23	1	X	1.16	1	X	0.97	2	0.63176	1.15	2	0.11778	0.95	1	X	0.71	1	X
Rm-158273	0.6	2	0.26451	0.44	2	0.11242	0.66	2	0.26252	0.78	2	0.0654	1.13	6	0.49212	1.27	5	0.37617
Rm-158448	0.52	1	X	0.71	1	X	1.38	4	0.13363	1.15	3	0.34312	0.84	2	0.36513	0.34	1	X
Rm-15854	0.44	2	0.45241	0.09	2	0	0.29	2	0	0.48	2	0.24239	0.86	3	0.09745	3.47	2	0.07149
Rm-15861	0.69	7	0.00085	1.07	7	0.51992	1.02	5	0.85665	0.96	5	0.3174	0.74	5	0.00638	0.7	5	0.00155
Rm-15862	#N/A	#N/A	#N/A	#N/A	#N/A	#N/A	1.04	4	0.86603	1.15	3	0.79388	#N/A	#N/A	#N/A	#N/A	#N/A	#N/A
Rm-15864	0.72	6	0.04061	1.03	6	0.3948	1.1	6	0.19432	0.7	6	0.00618	0.83	6	0.02271	0.6	4	0.00448
Rm-158647	0.6	1	X	0.15	1	X	0.32	2	0.3217	1.13	4	0.81457	0.56	3	0.07974	0.25	2	0.16128
Rm-158669	1.08	4	0.02011	0.74	4	0.01512	0.8	4	0.19919	0.86	3	0.05409	0.84	5	0.00404	0.57	5	0.00371
Rm-158792	1.23	2	0.28695	0.87	2	0.5	1.46	2	0.61295	1.24	2	0.70443	1.2	2	0.39484	0.94	2	0.57719
Rm-15911	#N/A	#N/A	#N/A	#N/A	#N/A	#N/A	1.89	1	X	0.21	1	X	#N/A	#N/A	#N/A	#N/A	#N/A	#N/A
Rm-159164	0.88	2	0.41363	0.48	2	0.06269	0.54	6	0.01305	0.91	4	0.3838	0.74	9	0.04955	1.21	8	0.5033
Rm-159278	1.49	3	0.01713	0.8	3	0.17585	0.81	8	0.0147	0.93	8	0.01714	0.89	8	0.05917	0.6	7	0.00094
Rm-159853	1.44	12	0.05631	0.34	10	3e-05	0.35	14	0	1.15	19	0.05102	1.15	20	0.04282	0.59	20	0
Rm-16001	1.52	2	0.30381	1.04	2	0.99632	1.05	2	0.33967	0.88	2	0.18434	0.59	3	0.00145	0.54	2	0.02851
Rm-16004	#N/A	#N/A	#N/A	#N/A	#N/A	#N/A	0.91	1	X	0.84	1	X	#N/A	#N/A	#N/A	#N/A	#N/A	#N/A
Rm-160367	1.03	2	0.5	0.79	2	0.4439	0.69	7	0.00354	0.8	6	0.00208	0.98	5	0.68058	0.56	5	0.00389
Rm-16040	1.04	14	0.66747	0.82	13	0.00829	0.88	16	0.0046	0.87	15	0.00591	0.7	16	0	0.63	15	0
Rm-160448	#N/A	#N/A	#N/A	#N/A	#N/A	#N/A	0.9	2	0.35358	0.83	3	0.52125	0.71	1	X	0.68	1	X
Rm-16053	#N/A	#N/A	#N/A	#N/A	#N/A	#N/A	0.57	1	X	0.92	2	0.41523	0.67	3	0.06766	0.5	1	X
Rm-160704	0.89	4	0.26928	0.94	4	0.50927	0.89	4	0.35741	0.74	3	0.00827	0.71	4	0.07841	0.58	4	0.01557
Rm-16073	#N/A	#N/A	#N/A	#N/A	#N/A	#N/A	1.25	1	X	1.24	2	0.45038	#N/A	#N/A	#N/A	#N/A	#N/A	#N/A
Rm-16091	0.72	3	0.20394	0.88	2	0.39083	1.06	2	0.1403	0.71	2	0.16272	0.79	1	X	1.03	1	X
Rm-16092	1.03	1	X	1.19	1	X	1.03	2	0.20234	0.75	3	0.19206	0.96	3	0.43599	0.64	2	0.07671
Rm-160923	#N/A	#N/A	#N/A	#N/A	#N/A	#N/A	0.56	2	0.12571	1.12	2	0.33354	#N/A	#N/A	#N/A	#N/A	#N/A	#N/A
Rm-161134	#N/A	#N/A	#N/A	#N/A	#N/A	#N/A	0.28	1	X	0.88	2	0.02722	1	2	0.97578	0.57	2	0.23908
Rm-161141	#N/A	#N/A	#N/A	#N/A	#N/A	#N/A	0.96	1	X	1.59	1	X	1.14	2	0.41902	0.85	3	0.48279
Rm-16130	0.76	2	0.41568	1.05	3	0.65221	0.96	5	0.40221	0.64	5	0.04393	0.8	3	0.06506	0.93	4	0.535
Rm-161302	#N/A	#N/A	#N/A	#N/A	#N/A	#N/A	1.12	1	X	1.33	2	0.57232	1	2	0.93934	0.54	2	0.05716
Rm-161303	#N/A	#N/A	#N/A	#N/A	#N/A	#N/A	0.92	2	0.72005	1.33	2	0.57232	0.84	3	0.43581	0.53	3	0.00295
Rm-161335	1.2	1	X	0.43	1	X	0.58	4	0.07831	0.81	4	0.28042	0.57	3	0.03325	0.31	3	0.04583
Rm-161505	#N/A	#N/A	#N/A	#N/A	#N/A	#N/A	1.28	1	X	0.94	1	X	#N/A	#N/A	#N/A	#N/A	#N/A	#N/A
Rm-16153	0.99	3	0.82875	0.77	3	0.21407	0.76	4	0.06508	0.83	4	0.15286	0.85	3	0.44923	0.62	1	X
Rm-161791	#N/A	#N/A	#N/A	#N/A	#N/A	#N/A	0.7	2	0.45916	0.5	2	0.26595	0.28	1	X	0.17	1	X
Rm-16183	0.84	5	0.10541	0.47	3	0.03449	0.68	8	0.0006	0.83	7	0.08031	0.83	7	0.03206	0.45	6	0.00292
Rm-161943	#N/A	#N/A	#N/A	#N/A	#N/A	#N/A	#N/A	#N/A	#N/A	#N/A	#N/A	#N/A	1.08	2	0.90703	1.16	2	0.80763
Rm-16202	0.67	8	0.0002	0.46	8	5e-05	0.85	21	0.01077	0.85	22	0.01811	1.14	19	0.02754	1.05	21	0.91867
Rm-162101	0.88	2	0.14424	1.25	2	0.06831	1.08	2	0.89965	1.32	3	0.69214	#N/A	#N/A	#N/A	#N/A	#N/A	#N/A
Rm-16217	1.62	2	0.44487	1.07	2	0.87983	#N/A	#N/A	#N/A	#N/A	#N/A	#N/A	#N/A	#N/A	#N/A	#N/A	#N/A	#N/A
Rm-16218	1.62	2	0.44487	1.07	2	0.87983	#N/A	#N/A	#N/A	#N/A	#N/A	#N/A	#N/A	#N/A	#N/A	#N/A	#N/A	#N/A
Rm-162243	1.25	2	0.26425	1.18	2	0.01582	0.91	3	0.46695	0.86	3	0.37643	0.63	2	0.18819	0.72	2	0.05365
Rm-16229	0.68	2	0.33412	1.02	3	0.9099	2.08	1	X	0.4	1	X	1.5	4	0.52568	1.36	3	0.8441
Rm-16240	1.25	4	0.79129	1.17	3	0.62547	1.04	8	0.96284	0.69	8	0.00575	0.73	8	0.01069	0.58	7	0.00206
Rm-162447	0.74	8	0.02282	1.14	6	0.75625	0.99	13	0.63878	0.54	12	0.00015	0.77	7	0.04623	0.79	7	0.01847
Rm-16246	1.23	7	0.00973	1.14	9	0.70669	1.02	12	0.86001	0.86	12	0.02399	0.62	13	0.00067	0.54	12	0.00048
Rm-16253	0.88	18	0.03636	0.85	16	0.0659	0.86	24	8e-05	0.91	19	0.02353	0.79	18	1e-05	0.71	18	0.00066
Rm-16254	0.76	6	0.12009	0.68	5	0.17538	0.94	7	0.25024	0.88	6	0.33074	0.75	5	0.03069	0.6	5	0.08613
Rm-162584	1.02	7	0.79434	1.37	7	0.15153	1.15	9	0.09033	0.91	8	0.17714	0.6	8	0	0.57	7	0.0003
Rm-16267	0.97	8	0.55926	0.43	7	0.00316	0.45	12	1e-05	0.96	13	0.2716	1.06	11	0.83821	0.73	13	0.00258
Rm-16273	0.77	2	0.22782	1.48	2	0.00555	1.02	1	X	0.81	2	0.3538	0.53	1	X	0.42	1	X
Rm-162742	3.02	1	X	1.86	2	0.93933	1.06	3	0.69692	1.08	3	0.75235	1.19	3	0.82442	0.26	2	0.00904
Rm-162745	1.18	2	0.93412	1.29	2	0.792	1.13	3	0.05145	0.77	3	0.07515	0.58	3	0.00441	0.42	2	0
Rm-16275	0.96	2	0.56692	0.66	2	0.42512	0.81	1	X	0.66	2	0.29065	0.94	2	0.23994	0.54	2	0.02851
Rm-162791	#N/A	#N/A	#N/A	#N/A	#N/A	#N/A	0.68	2	0.38063	0.88	2	0.29589	#N/A	#N/A	#N/A	#N/A	#N/A	#N/A
Rm-16282	#N/A	#N/A	#N/A	#N/A	#N/A	#N/A	0.76	2	0.41568	0.73	2	0.14649	0.45	2	0.2161	0.46	2	0.11425
Rm-16286	1.17	6	0.58459	0.48	5	0.00939	0.6	11	0.0002	0.91	13	0.11982	1.03	12	0.95054	0.81	11	0.04591
Rm-16287	1.47	4	0.07537	0.61	3	0.20916	0.62	4	0.11798	0.96	6	0.34046	0.94	3	0.31447	0.66	3	0.10721
Rm-16292	0.8	2	0.61275	0.96	1	X	#N/A	#N/A	#N/A	#N/A	#N/A	#N/A	#N/A	#N/A	#N/A	#N/A	#N/A	#N/A
Rm-16298	#N/A	#N/A	#N/A	#N/A	#N/A	#N/A	0.64	3	0.06371	1.05	3	0.80394	1.28	2	0.01028	0.83	3	0.43805
Rm-16315	0.84	1	X	0.96	1	X	0.81	5	0.21194	0.77	5	0.01842	0.86	4	0.09132	0.75	2	0.02948
Rm-163173	#N/A	#N/A	#N/A	#N/A	#N/A	#N/A	1.19	4	0.17293	1.02	3	0.92962	0.74	2	0.04211	#N/A	#N/A	#N/A
Rm-163174	#N/A	#N/A	#N/A	#N/A	#N/A	#N/A	0.93	1	X	1.2	1	X	0.76	1	X	0.63	1	X
Rm-163189	1.09	4	0.90409	1.03	3	0.5889	0.87	3	0.4783	0.84	2	0.37097	0.95	3	0.31591	0.73	2	0.13565
Rm-163215	0.54	2	0.04742	0.65	3	0.14815	0.96	5	0.4676	0.64	4	0.06322	0.63	6	0.02276	0.47	5	0.00519
Rm-163264	0.78	2	0.44923	0.78	2	0.57235	1.24	1	X	1.03	1	X	0.51	1	X	0.6	1	X
Rm-163363	#N/A	#N/A	#N/A	#N/A	#N/A	#N/A	1.06	3	0.60576	0.89	2	0.5	0.71	4	0.06463	0.63	3	0.02226
Rm-163513	0.43	4	0.02725	0.16	2	0.21572	1.35	11	0.03681	1.16	12	0.99379	0.98	9	0.56769	0.53	4	0.11586
Rm-16397	#N/A	#N/A	#N/A	#N/A	#N/A	#N/A	1.06	4	0.29474	0.69	2	0.07411	0.95	1	X	0.5	1	X
Rm-16403	1.05	4	0.8513	0.93	4	0.35692	0.86	8	0.05636	0.87	5	0.194	0.8	8	0.02921	0.63	5	0.00451
Rm-164159	1.27	5	0.26876	0.48	4	0.078	0.65	5	0.08191	1.23	3	0.07276	0.9	4	0.33552	0.51	4	0.00224
Rm-164169	#N/A	#N/A	#N/A	#N/A	#N/A	#N/A	0.98	2	0.88648	0.69	2	0.16822	0.41	2	0.01741	0.3	3	0.01718
Rm-16417	1.23	1	X	1.16	1	X	0.97	2	0.63176	1.15	2	0.11778	0.95	1	X	0.71	1	X
Rm-16422	1.4	29	1e-05	0.4	22	0	0.47	37	0	1.03	35	0.66889	1	33	0.54993	0.67	28	0
Rm-16440	0.91	6	0.22103	0.75	8	0.00977	1.15	13	0.04405	1	17	0.55037	0.83	13	0.00046	0.49	15	0
Rm-16468	0.84	2	0.24467	0.33	1	X	0.6	2	0.3137	0.8	2	0.36932	0.96	2	0.76081	0.62	2	0.24955
Rm-164697	1.21	6	0.59014	0.42	2	0.38125	0.36	7	0.00239	0.77	10	0.00122	0.87	8	0.1145	0.46	8	0.00018
Rm-164699	#N/A	#N/A	#N/A	#N/A	#N/A	#N/A	0.93	3	0.62773	0.95	3	0.68129	1.06	1	X	#N/A	#N/A	#N/A
Rm-164701	#N/A	#N/A	#N/A	#N/A	#N/A	#N/A	1.42	2	0.11935	1.1	2	0.5	#N/A	#N/A	#N/A	#N/A	#N/A	#N/A
Rm-164735	0.81	1	X	0.46	1	X	0.86	2	0.30987	0.52	2	0.0282	0.67	3	0.07625	0.4	3	0.10895
Rm-164778	1.06	4	0.74481	0.98	4	0.73401	0.68	5	0.00145	0.78	4	0.07903	0.58	5	0.0013	0.96	3	0.72099
Rm-164881	#N/A	#N/A	#N/A	#N/A	#N/A	#N/A	0.91	2	0.14542	1.01	1	X	#N/A	#N/A	#N/A	#N/A	#N/A	#N/A
Rm-165361	1.06	4	0.74481	0.98	4	0.73401	0.68	5	0.00145	0.78	4	0.07903	0.58	5	0.0013	0.96	3	0.72099
Rm-16550	0.97	4	0.72028	0.87	3	0.52265	0.7	14	0.00082	0.88	14	0.08178	0.94	8	0.28604	1.46	8	0.58172
Rm-16566	#N/A	#N/A	#N/A	#N/A	#N/A	#N/A	0.65	4	0.05892	0.96	3	0.5707	0.86	1	X	#N/A	#N/A	#N/A
Rm-16599	#N/A	#N/A	#N/A	#N/A	#N/A	#N/A	0.48	2	0.11586	1.26	2	0.15131	#N/A	#N/A	#N/A	#N/A	#N/A	#N/A
Rm-16609	0.9	2	0.66333	1	2	0.76546	0.65	9	0.00764	0.82	10	0.05584	0.9	6	0.20543	1.64	6	0.5557
Rm-16615	0.51	7	0.00164	0.43	7	0.0001	0.8	13	0.02122	0.85	13	0.02669	1.14	12	0.46015	0.89	12	0.15505
Rm-16620	1.06	3	0.84207	0.61	3	0.20923	0.57	3	0.09832	0.64	2	0.20297	0.73	3	0.0521	0.38	3	0.01043
Rm-166731	#N/A	#N/A	#N/A	#N/A	#N/A	#N/A	1.02	2	0.99371	0.88	2	0.5	0.64	3	0.01037	0.74	3	0.21845
Rm-166934	1.07	2	0.08744	0.34	2	0.00867	0.52	4	0.0101	0.92	4	0.31285	1.13	2	0.04603	0.32	2	0.01745
Rm-167362	1.82	2	0.04931	0.98	2	0.73455	0.81	3	0.0713	0.75	3	0.15822	0.77	3	0.04096	0.38	3	0.00636
Rm-16786	0.98	10	0.55983	0.8	10	0.04574	0.76	9	6e-05	0.94	9	0.10842	0.88	10	0.02846	0.83	11	0.04219
Rm-167932	#N/A	#N/A	#N/A	#N/A	#N/A	#N/A	0.84	2	0.46398	1.14	2	0	0.84	3	0.09317	0.45	3	0.15448
Rm-16794	1.11	3	0.83027	1.2	2	0.23343	1.6	4	0.04575	0.97	4	0.55966	0.67	4	0.06196	0.55	4	0.00566
Rm-16808	#N/A	#N/A	#N/A	#N/A	#N/A	#N/A	1.06	4	0.29474	0.69	2	0.07411	0.95	1	X	0.5	1	X
Rm-168088	0.68	2	0.31306	1.22	2	0.74845	0.98	5	0.63535	0.95	3	0.1123	0.4	5	0.02678	0.48	4	0.07791
Rm-168093	0.87	4	0.05832	1.85	3	0.00775	1.17	5	0.14252	0.92	5	0.41114	0.98	5	0.5735	0.97	4	0.7073
Rm-168099	#N/A	#N/A	#N/A	#N/A	#N/A	#N/A	#N/A	#N/A	#N/A	#N/A	#N/A	#N/A	0.9	2	0.23382	0.43	1	X
Rm-168142	1.2	5	0.0045	0.89	7	0.28838	0.93	13	0.18598	0.86	13	0.02157	0.82	6	0.12756	0.69	6	0.05659
Rm-168178	1.28	4	0.58011	0.65	3	0.36144	0.86	1	X	1.07	1	X	1.08	2	0.1988	0.68	2	0.06114
Rm-168185	1.36	14	0.0416	0.3	9	2e-05	0.45	11	0.00106	1.05	14	0.27133	1.04	14	0.45538	0.56	12	3e-05
Rm-16821	1.21	5	0.58024	0.82	4	0.32904	0.77	11	0.02097	0.95	10	0.32881	0.84	10	0.03887	0.62	10	0.00749
Rm-168340	#N/A	#N/A	#N/A	#N/A	#N/A	#N/A	#N/A	#N/A	#N/A	#N/A	#N/A	#N/A	0.77	2	0.1828	0.52	1	X
Rm-168626	#N/A	#N/A	#N/A	#N/A	#N/A	#N/A	0.6	3	0.09013	0.71	2	0.06427	0.62	2	0.19602	0.22	2	0.01911
Rm-168899	#N/A	#N/A	#N/A	#N/A	#N/A	#N/A	0.89	3	0.54032	0.36	1	X	0.78	2	0.37828	#N/A	#N/A	#N/A
Rm-16897	1.01	7	0.96853	0.48	5	0.00339	0.74	8	0.01586	1.05	11	0.87415	0.96	11	0.36003	0.69	8	0.00618
Rm-169115	1.01	5	0.66369	0.48	3	0.00107	0.68	9	0.00052	0.99	9	0.70056	0.96	6	0.55664	0.7	5	0.0262
Rm-16936	1.03	1	X	1.19	1	X	1.13	3	0.30851	0.76	5	0.14226	0.91	4	0.20925	0.7	3	0.0674
Rm-16958	0.45	5	0.00583	0.6	6	0.0018	0.91	11	0.1474	0.66	7	0.00257	1.3	10	0.0943	0.83	7	0.08026
Rm-16960	#N/A	#N/A	#N/A	#N/A	#N/A	#N/A	0.73	3	0.20055	0.77	5	0.11872	0.83	6	0.15886	0.45	5	0.06863
Rm-169635	#N/A	#N/A	#N/A	#N/A	#N/A	#N/A	0.71	2	0.55812	0.54	2	0.48774	#N/A	#N/A	#N/A	#N/A	#N/A	#N/A
Rm-169678	#N/A	#N/A	#N/A	#N/A	#N/A	#N/A	#N/A	#N/A	#N/A	#N/A	#N/A	#N/A	0.53	1	X	0.26	1	X
Rm-17010	1.01	9	0.64017	0.87	8	0.237	1.08	12	0.13077	0.8	14	0.00613	0.64	12	2e-05	0.65	10	0
Rm-170140	#N/A	#N/A	#N/A	#N/A	#N/A	#N/A	#N/A	#N/A	#N/A	#N/A	#N/A	#N/A	0.55	1	X	#N/A	#N/A	#N/A
Rm-170218	0.4	1	X	0.26	2	0.2947	0.77	4	0.24668	0.97	3	0.76117	1.09	3	0.81713	0.56	4	0.00255
Rm-170219	0.4	1	X	0.26	2	0.2947	0.77	4	0.24668	0.97	3	0.76117	1.09	3	0.81713	0.56	4	0.00255
Rm-17029	0.94	5	0.51804	0.72	3	0.13671	0.77	6	0.03805	0.98	4	0.75813	0.82	4	0.01699	0.62	2	0.28784
Rm-170353	#N/A	#N/A	#N/A	#N/A	#N/A	#N/A	0.9	3	0.25534	0.59	4	0.04281	0.67	1	X	0.66	2	0.18693
Rm-17086	#N/A	#N/A	#N/A	#N/A	#N/A	#N/A	0.88	3	0.38467	0.83	3	0.28217	0.53	2	0.37729	0.4	2	0.17504
Rm-170977	#N/A	#N/A	#N/A	#N/A	#N/A	#N/A	0.57	1	X	0.83	2	0.65918	1.01	2	0.85704	0.44	2	0.31337
Rm-17103	0.87	12	0.01744	0.94	8	0.31845	0.85	18	0.02604	0.86	16	0.02846	0.75	13	0.00131	0.63	13	3e-05
Rm-17111	0.99	3	0.82875	0.77	3	0.21407	0.76	4	0.06508	0.83	4	0.15286	0.85	3	0.44923	0.62	1	X
Rm-17126	#N/A	#N/A	#N/A	#N/A	#N/A	#N/A	0.49	1	X	0.71	1	X	#N/A	#N/A	#N/A	#N/A	#N/A	#N/A
Rm-171606	#N/A	#N/A	#N/A	#N/A	#N/A	#N/A	0.15	1	X	0.9	1	X	#N/A	#N/A	#N/A	#N/A	#N/A	#N/A
Rm-171653	0.93	3	0.54797	0.77	2	0.06299	1	2	0.96176	0.96	2	0.77042	0.67	1	X	0.94	2	0.67175
Rm-171772	0.82	2	0.2765	0.84	2	0.63795	0.98	2	0.89065	0.65	2	0.34597	#N/A	#N/A	#N/A	#N/A	#N/A	#N/A
Rm-17182	0.72	1	X	0.38	2	0.05177	0.62	2	0.14637	0.66	1	X	0.8	1	X	0.34	2	0.16766
Rm-17192	0.76	8	0.05275	0.76	7	0.08977	0.86	14	0.02556	0.93	11	0.15423	0.88	11	0.05782	0.58	8	0.00084
Rm-172016	0.98	3	0.72067	1.1	1	X	0.75	7	0.02891	0.79	5	0.03677	0.8	4	0.35532	0.92	2	0.04406
Rm-17221	1.08	3	0.39928	0.53	3	0.0037	0.56	5	0.00992	0.97	8	0.51258	0.78	8	0.11232	0.56	7	0.03351
Rm-172329	1.06	4	0.96907	0.62	5	0.07696	0.68	5	0.04806	0.89	3	0.48476	1.02	6	0.91861	0.91	3	0.42625
Rm-172330	1.2	3	0.62669	0.72	4	0.07661	0.6	4	0.01497	0.87	3	0.42204	0.92	7	0.30461	0.87	5	0.12734
Rm-17234	0.89	3	0.38166	0.98	3	0.76893	0.87	3	0.34348	0.74	3	0.12316	0.83	1	X	0.68	1	X
Rm-17242	0.93	4	0.49845	1.06	4	0.76661	0.89	6	0.1743	0.69	5	0.01568	0.55	4	0.0506	0.5	4	0.0405
Rm-172428	0.99	3	0.83321	0.75	3	0.27241	0.79	3	0.12483	0.92	3	0.40302	0.75	3	0.07388	0.68	3	0.07281
Rm-172429	0.99	3	0.83321	0.75	3	0.27241	0.86	6	0.04235	0.97	6	0.61119	0.75	5	0.00448	0.72	4	0.00271
Rm-17246	#N/A	#N/A	#N/A	#N/A	#N/A	#N/A	0.75	3	0.33977	0.93	3	0.65156	0.7	2	0.54549	0.49	2	0.33712
Rm-172617	1.14	13	0.06936	0.66	14	0	0.76	16	1e-05	1.13	16	3e-05	0.92	14	0.00489	0.7	12	2e-05
Rm-17271	0.9	10	0.20473	0.69	6	0.02511	0.69	12	0.00053	0.92	11	0.03228	0.92	15	0.10323	0.89	13	0.05969
Rm-172748	#N/A	#N/A	#N/A	#N/A	#N/A	#N/A	0.37	1	X	0.77	1	X	#N/A	#N/A	#N/A	#N/A	#N/A	#N/A
Rm-17324	#N/A	#N/A	#N/A	#N/A	#N/A	#N/A	1.06	5	0.98643	0.58	4	0.12301	#N/A	#N/A	#N/A	#N/A	#N/A	#N/A
Rm-173257	0.65	4	0.00019	0.86	4	0.15861	1.01	6	0.86413	1.03	7	0.89227	0.76	5	0.00397	0.72	3	0.12994
Rm-173258	0.84	4	0.09764	1.09	4	0.61232	1.27	6	0.00531	0.72	7	0.03047	0.54	7	0.00395	0.56	7	0.00608
Rm-17326	#N/A	#N/A	#N/A	#N/A	#N/A	#N/A	0.78	2	0.27939	0.9	2	0.3627	#N/A	#N/A	#N/A	#N/A	#N/A	#N/A
Rm-173304	#N/A	#N/A	#N/A	0.73	1	X	1.52	3	0.2105	0.6	3	0.01921	0.79	2	0.59669	0.45	1	X
Rm-173305	#N/A	#N/A	#N/A	0.73	1	X	1.52	3	0.2105	0.6	3	0.01921	0.79	2	0.59669	0.45	1	X
Rm-17333	0.93	10	0.20184	1.16	8	0.26311	1.15	9	0.00027	1	9	0.80682	0.68	10	0	0.7	10	7e-05
Rm-17335	0.4	5	0.00119	1.5	8	0.00255	2.15	11	0	0.45	8	0.00092	0.02	1	X	0.86	2	0.60508
Rm-173609	0.87	4	0.45603	0.56	3	0.18981	0.64	10	0.00028	0.76	8	0.0609	0.87	7	0.22896	1.06	5	0.74238
Rm-173712	0.86	4	0.3408	0.53	4	0.04751	0.71	6	0.03437	0.87	7	0.10801	0.8	6	0.02519	0.71	7	0.00989
Rm-173740	#N/A	#N/A	#N/A	#N/A	#N/A	#N/A	0.42	1	X	#N/A	#N/A	#N/A	#N/A	#N/A	#N/A	#N/A	#N/A	#N/A
Rm-173742	#N/A	#N/A	#N/A	#N/A	#N/A	#N/A	0.71	3	0.26057	0.87	3	0.24713	0.93	3	0.59078	0.78	2	0.53704
Rm-173792	#N/A	#N/A	#N/A	#N/A	#N/A	#N/A	0.3	1	X	0.91	3	0.09009	#N/A	#N/A	#N/A	#N/A	#N/A	#N/A
Rm-17387	0.75	3	0.36788	0.87	2	0.47777	0.95	4	0.39261	0.84	4	0.13482	0.7	4	0.00669	0.59	4	0.00269
Rm-17396	1.5	15	0.00069	0.4	11	0	0.57	20	2e-05	1.08	23	0.16874	1.04	22	0.48425	0.71	18	0
Rm-174155	#N/A	#N/A	#N/A	#N/A	#N/A	#N/A	0.74	1	X	1.04	2	0.20113	#N/A	#N/A	#N/A	#N/A	#N/A	#N/A
Rm-17445	1.01	2	0.99112	1.32	2	0.99886	0.62	1	X	0.86	1	X	1.28	3	0.97709	0.45	2	0.13822
Rm-17455	0.83	2	0.16029	0.3	2	0.0441	0.58	3	0.2076	0.83	3	0.1255	0.87	3	0.26045	0.48	3	0.02158
Rm-17457	#N/A	#N/A	#N/A	#N/A	#N/A	#N/A	0.75	1	X	0.67	1	X	#N/A	#N/A	#N/A	#N/A	#N/A	#N/A
Rm-17478	1.26	23	0.06393	0.43	15	0	0.41	20	0	1	22	0.52158	0.91	26	0.04585	0.51	24	0
Rm-17482	0.83	7	0.01688	0.91	7	0.30105	1.04	10	0.89416	0.86	10	0.05279	1.03	7	0.86295	0.73	9	0.01028
Rm-174838	0.94	2	0.78054	1.03	1	X	0.95	3	0.61473	0.83	3	0.23766	0.91	5	0.38616	0.9	4	0.10642
Rm-17486	#N/A	#N/A	#N/A	#N/A	#N/A	#N/A	1.05	2	0.33967	0.43	1	X	1.72	1	X	3.04	1	X
Rm-174926	#N/A	#N/A	#N/A	#N/A	#N/A	#N/A	0.71	2	0.22197	1.73	1	X	#N/A	#N/A	#N/A	#N/A	#N/A	#N/A
Rm-17503	1.03	15	0.91557	0.52	10	0	0.73	15	6e-05	0.81	16	0.00061	0.83	13	0.00087	0.52	10	0
Rm-17507	#N/A	#N/A	#N/A	#N/A	#N/A	#N/A	0.8	4	0.2148	0.81	3	0.19844	0.59	1	X	#N/A	#N/A	#N/A
Rm-175232	0.84	2	0.2208	0.52	1	X	0.9	4	0.1402	0.52	4	0.01031	0.9	3	0.42265	0.77	2	0.0316
Rm-175270	#N/A	#N/A	#N/A	#N/A	#N/A	#N/A	0.64	2	0.40136	1.45	3	0.30039	0.96	2	0.81348	#N/A	#N/A	#N/A
Rm-17559	0.6	2	0.18709	0.79	1	X	1.08	1	X	0.77	1	X	0.79	1	X	1.03	1	X
Rm-17592	#N/A	#N/A	#N/A	#N/A	#N/A	#N/A	0.76	1	X	0.58	2	0.24205	#N/A	#N/A	#N/A	#N/A	#N/A	#N/A
Rm-176334	1.08	9	0.90265	0.54	6	0.00413	0.6	10	0	1.24	12	0.02813	1	11	0.79093	0.69	10	0.00011
Rm-176732	0.84	3	0.07667	1	3	0.80801	0.98	2	0.69719	0.5	2	0.15212	0.75	3	0.3605	0.83	3	0.17219
Rm-17690	0.8	2	0.29121	0.56	1	X	0.79	3	0.24626	1.57	2	0	0.69	3	0.06152	0.42	2	0.07788
Rm-17696	1.15	2	0.73637	0.25	1	X	0.42	7	4e-05	1.16	8	0.11424	1.05	11	0.68425	0.57	7	6e-05
Rm-17703	#N/A	#N/A	#N/A	#N/A	#N/A	#N/A	0.6	2	0.47577	0.82	2	0.5	1.12	3	0.80407	0.71	3	0.24172
Rm-17719	1.99	2	0.06988	#N/A	#N/A	#N/A	0.73	1	X	1.14	1	X	0.58	1	X	0.52	1	X
Rm-17730	#N/A	#N/A	#N/A	#N/A	#N/A	#N/A	1.01	1	X	0.79	1	X	#N/A	#N/A	#N/A	#N/A	#N/A	#N/A
Rm-177479	0.59	3	0.02724	1.1	2	0.61519	0.91	3	0.29807	0.93	3	0.61739	0.96	2	0.76463	1.45	2	0.64174
Rm-177667	#N/A	#N/A	#N/A	#N/A	#N/A	#N/A	0.86	2	0.33658	0.8	2	0.38588	0.41	1	X	#N/A	#N/A	#N/A
Rm-17772	1.4	4	0.06224	0.86	2	0.69146	0.43	3	0.06421	0.91	4	0.39103	0.9	5	0.27217	0.62	4	0.02454
Rm-17781	#N/A	#N/A	#N/A	#N/A	#N/A	#N/A	#N/A	#N/A	#N/A	0.56	1	X	#N/A	#N/A	#N/A	#N/A	#N/A	#N/A
Rm-17791	1.22	30	0.01335	0.65	28	0	0.67	33	0	0.95	36	0.04623	0.81	34	0	0.51	32	0
Rm-177941	1	4	0.8887	1	3	0.91671	0.99	7	0.60997	0.83	6	0.00987	0.75	4	0.04022	0.64	3	0.02758
Rm-178048	1.31	1	X	0.68	1	X	#N/A	#N/A	#N/A	#N/A	#N/A	#N/A	#N/A	#N/A	#N/A	#N/A	#N/A	#N/A
Rm-17805	#N/A	#N/A	#N/A	#N/A	#N/A	#N/A	1.07	2	0.58613	0.69	2	0.50637	0.72	2	0.06791	0.54	2	0.33117
Rm-17806	#N/A	#N/A	#N/A	#N/A	#N/A	#N/A	1.07	2	0.58613	0.69	2	0.50637	0.72	2	0.06791	0.54	2	0.33117
Rm-178259	#N/A	#N/A	#N/A	#N/A	#N/A	#N/A	0.8	2	0.13969	0.85	3	0.07616	#N/A	#N/A	#N/A	#N/A	#N/A	#N/A
Rm-178393	0.33	5	0.00158	0.41	5	0.00099	0.71	8	0.00336	0.95	6	0.32875	1.35	7	0.003	1.74	8	0.00619
Rm-17847	0.84	4	0.08831	0.97	4	0.70526	1.08	4	0.67126	0.84	4	0.26593	1.33	2	0.26122	1.12	2	0.52767
Rm-178712	0.96	6	0.54077	0.41	7	0.00079	1.05	7	0.58015	0.88	6	0.23717	0.8	6	0.00087	0.55	7	0.00053
Rm-17888	1.04	2	0.98268	0.42	1	X	#N/A	#N/A	#N/A	#N/A	#N/A	#N/A	#N/A	#N/A	#N/A	#N/A	#N/A	#N/A
Rm-178993	0.95	7	0.26176	0.82	5	0.1047	0.68	5	0.00133	0.96	8	0.4718	1.03	6	0.68372	0.52	6	0.00041
Rm-179074	1.84	2	0.01429	0.14	1	X	0.1	2	0	0.09	4	2e-05	1.4	15	0.0039	4.38	14	0
Rm-17925	0.8	5	0.08329	1.07	5	0.82185	1.13	7	0.31417	0.82	6	0.0094	0.77	6	0.01286	0.68	7	0.00013
Rm-17963	#N/A	#N/A	#N/A	#N/A	#N/A	#N/A	1.34	4	0.12965	0.8	3	0.01233	0.61	2	0.06303	0.46	2	0.0798
Rm-17964	1	1	X	1.09	1	X	0.85	2	0.29387	1.87	1	X	1.08	2	0.82699	#N/A	#N/A	#N/A
Rm-17969	1.14	9	0.31235	0.54	7	0.00038	0.66	8	0.00061	0.99	9	0.65527	1.04	9	0.96078	0.72	10	0.00375
Rm-17978	1	3	0.98599	1	5	0.74855	1.07	7	0.28634	0.79	5	0.01154	0.75	6	0.02614	0.58	4	0.02279
Rm-179793	1.3	2	0.06643	#N/A	#N/A	#N/A	#N/A	#N/A	#N/A	#N/A	#N/A	#N/A	1.43	2	0.36033	#N/A	#N/A	#N/A
Rm-179795	0.83	11	0.06516	0.86	12	0.12074	0.74	12	0.00832	0.76	12	0.03394	0.62	11	0.00058	0.43	12	0.00013
Rm-17980	1.01	7	0.76949	0.81	7	0.10683	0.96	9	0.21026	0.77	10	0.00874	0.7	8	0.00042	0.44	8	0.00023
Rm-179825	#N/A	#N/A	#N/A	#N/A	#N/A	#N/A	0.76	3	0.06798	0.92	2	0.72932	0.89	2	0.687	#N/A	#N/A	#N/A
Rm-179826	#N/A	#N/A	#N/A	#N/A	#N/A	#N/A	0.76	3	0.06798	0.92	2	0.72932	0.89	2	0.687	#N/A	#N/A	#N/A
Rm-18010	1.28	12	0.17357	0.39	8	0.00021	0.59	15	0.00061	0.83	15	0.01307	1.02	20	0.61209	0.52	16	0
Rm-18063	#N/A	#N/A	#N/A	#N/A	#N/A	#N/A	0.9	2	0.7298	0.79	2	0.47484	0.87	2	0.10397	0.7	3	0.00722
Rm-18073	0.95	2	0.65075	0.75	2	0.05878	0.91	2	0.33172	1.12	2	0.02401	#N/A	#N/A	#N/A	#N/A	#N/A	#N/A
Rm-18079	1.02	2	0.71247	0.84	2	0.24467	0.52	1	X	0.54	2	0.25252	0.88	1	X	0.83	1	X
Rm-18089	1.1	44	0.17278	0.68	38	0	0.76	54	0	0.97	52	0.0993	0.82	41	0	0.67	39	0
Rm-18097	1.02	7	0.6275	0.69	3	0.03827	0.63	5	0.03043	1.03	3	0.61676	0.98	2	0.12716	0.71	2	0.1766
Rm-18098	1.05	8	0.71932	0.71	4	0.01065	0.68	7	3e-05	0.98	5	0.65645	0.94	5	0.51317	0.78	3	0.14131
Rm-18107	#N/A	#N/A	#N/A	#N/A	#N/A	#N/A	#N/A	#N/A	#N/A	0.03	1	X	#N/A	#N/A	#N/A	#N/A	#N/A	#N/A
Rm-18119	0.42	2	0.32268	0.36	2	0.05176	0.83	5	0.01145	0.84	5	0.22389	0.62	2	0.19602	0.36	2	0.02595
Rm-18123	#N/A	#N/A	#N/A	#N/A	#N/A	#N/A	0.66	1	X	0.45	2	0.41171	1.08	1	X	0.51	1	X
Rm-18146	1.25	4	0.10455	0.3	2	0.1301	0.78	4	0.34432	1.18	6	0.02016	1.13	2	0.26385	0.51	3	0.0322
Rm-18154	0.74	2	0.07215	0.72	1	X	1.1	6	0.36612	0.77	5	0.01466	0.61	6	0.00022	0.68	5	0.03954
Rm-18186	1.38	2	0.17971	0.62	1	X	0.49	3	0.0581	0.78	4	0.01801	0.9	1	X	0.75	2	0.27034
Rm-18211	0.45	4	0.01691	0.71	4	0.04561	0.68	10	0.0031	0.75	9	0.00662	1.35	9	1e-05	1.18	8	0.00566
Rm-18219	0.51	5	0.00777	0.29	3	0.00227	0.97	8	0.43454	0.78	8	0.06978	0.57	6	0.03688	0.38	5	0.01957
Rm-18226	#N/A	#N/A	#N/A	#N/A	#N/A	#N/A	#N/A	#N/A	#N/A	#N/A	#N/A	#N/A	1.16	1	X	#N/A	#N/A	#N/A
Rm-18234	#N/A	#N/A	#N/A	#N/A	#N/A	#N/A	0.84	2	0.41788	0.93	2	0.45414	0.9	2	0.03203	0.58	2	0.04022
Rm-18235	#N/A	#N/A	#N/A	#N/A	#N/A	#N/A	0.84	2	0.41788	0.93	2	0.45414	0.9	2	0.03203	0.58	2	0.04022
Rm-18236	#N/A	#N/A	#N/A	#N/A	#N/A	#N/A	0.84	2	0.41788	0.93	2	0.45414	0.9	2	0.03203	0.58	2	0.04022
Rm-18249	#N/A	#N/A	#N/A	#N/A	#N/A	#N/A	0.46	2	0.01782	0.66	2	0.25599	#N/A	#N/A	#N/A	#N/A	#N/A	#N/A
Rm-18250	#N/A	#N/A	#N/A	#N/A	#N/A	#N/A	0.46	2	0.01782	0.73	3	0.15308	#N/A	#N/A	#N/A	#N/A	#N/A	#N/A
Rm-18261	0.92	7	0.27719	0.38	7	0.0004	0.6	12	0	0.89	12	0.09025	0.96	13	0.291	0.65	12	0.00114
Rm-18263	#N/A	#N/A	#N/A	#N/A	#N/A	#N/A	0.83	2	0.16029	#N/A	#N/A	#N/A	#N/A	#N/A	#N/A	#N/A	#N/A	#N/A
Rm-18264	#N/A	#N/A	#N/A	#N/A	#N/A	#N/A	1.78	2	0.36026	2.04	2	0.50569	0.8	3	0.29628	1.12	2	0.93163
Rm-18267	0.74	3	0.0156	1.03	1	X	1.33	6	0.00197	1.09	5	0.35258	0.62	5	0.00129	0.51	2	0.03701
Rm-18270	1.03	12	0.98672	0.84	9	0.01329	0.81	15	0.00023	0.86	12	0.01045	0.69	11	0.00011	0.58	9	0.00153
Rm-18312	1.2	5	0.64989	0.38	2	0.06036	0.33	6	0.0001	0.9	6	0.07425	1.05	7	0.5137	0.64	5	0.00763
Rm-18313	1.19	6	0.54459	0.38	3	0.00299	0.36	8	1e-05	0.87	8	0.07662	1.05	7	0.5137	0.64	5	0.00763
Rm-18325	1.11	12	0.66924	0.97	10	0.43444	0.96	14	0.18889	0.9	13	0.10657	0.82	14	0.00421	0.44	12	0
Rm-18332	#N/A	#N/A	#N/A	#N/A	#N/A	#N/A	1.06	3	0.31568	0.81	5	0.22676	0.56	3	0.02191	0.21	1	X
Rm-18382	0.61	3	0.13847	0.86	3	0.46223	0.88	6	0.30183	0.74	7	0.00105	0.5	1	X	0.9	1	X
Rm-18417	0.76	2	0.0449	1.08	1	X	0.6	2	0.33109	0.84	2	0.5747	1.04	2	0.73125	1.84	2	0.02572
Rm-18435	1.19	18	0.0477	0.4	16	0	0.62	24	0	1.12	23	0.00043	0.96	23	0.11983	0.54	23	0
Rm-18444	#N/A	#N/A	#N/A	#N/A	#N/A	#N/A	0.73	2	0.14649	1.12	2	0.31751	0.61	2	0.0211	0.52	2	0.11888
Rm-18461	1.63	3	0.3694	1.63	3	0.51877	0.73	6	0.00145	0.73	5	0.07728	0.89	6	0.17104	0.58	5	0.04367
Rm-18463	0.58	3	0.04877	0.8	2	0.28298	0.97	4	0.70117	1.81	3	0.13546	0.58	3	0.00133	0.34	3	0.00025
Rm-18478	#N/A	#N/A	#N/A	#N/A	#N/A	#N/A	#N/A	#N/A	#N/A	#N/A	#N/A	#N/A	0.67	1	X	#N/A	#N/A	#N/A
Rm-18499	1.12	2	0.02621	0.4	1	X	0.16	1	X	0.68	2	0.03594	0.94	4	0.56069	0.42	3	0.01448
Rm-18519	#N/A	#N/A	#N/A	#N/A	#N/A	#N/A	0.95	3	0.7069	0.92	3	0.11452	0.78	3	0.21725	0.47	1	X
Rm-18550	0.8	3	0.30825	1.38	1	X	0.97	5	0.58965	0.82	4	0.02152	0.58	4	0.01899	0.41	3	0.06471
Rm-18568	1.01	8	0.41137	0.94	5	0.34287	1.11	6	0.01487	0.9	7	0.02087	0.98	6	0.62743	0.6	6	0.00014
Rm-18591	1.43	2	0.02489	1.97	2	0.06684	0.96	2	0.60716	1.54	2	0.60291	1.04	2	0.25455	0.67	2	0.24227
Rm-18623	#N/A	#N/A	#N/A	#N/A	#N/A	#N/A	1.36	2	0.67987	0.76	2	0.2297	#N/A	#N/A	#N/A	#N/A	#N/A	#N/A
Rm-18625	#N/A	#N/A	#N/A	#N/A	#N/A	#N/A	1.36	2	0.67987	0.76	2	0.2297	#N/A	#N/A	#N/A	#N/A	#N/A	#N/A
Rm-18627	0.9	6	0.2765	0.38	6	0.00183	0.6	11	1e-05	0.89	11	0.13119	0.97	11	0.41829	0.7	10	0.00774
Rm-18631	1.16	1	X	0.38	1	X	0.44	2	0.07887	0.78	2	0.52108	#N/A	#N/A	#N/A	#N/A	#N/A	#N/A
Rm-18733	#N/A	#N/A	#N/A	#N/A	#N/A	#N/A	0.96	2	0.82067	0.94	1	X	#N/A	#N/A	#N/A	#N/A	#N/A	#N/A
Rm-18740	#N/A	#N/A	#N/A	#N/A	#N/A	#N/A	1.76	1	X	1.67	1	X	#N/A	#N/A	#N/A	#N/A	#N/A	#N/A
Rm-18783	0.87	1	X	0.51	1	X	1.54	2	0.47362	1.72	2	0.4929	1.22	1	X	#N/A	#N/A	#N/A
Rm-18784	#N/A	#N/A	#N/A	#N/A	#N/A	#N/A	1.54	2	0.47362	2.44	1	X	#N/A	#N/A	#N/A	#N/A	#N/A	#N/A
Rm-1879	1.33	7	0.05353	0.7	5	0.0943	0.6	6	0.01638	0.89	7	0.14755	1.03	5	0.7672	0.61	4	0.00138
Rm-18806	0.87	25	0.00057	0.75	23	0	0.89	34	1e-05	0.71	33	0	1.02	24	0.57235	1.38	23	0
Rm-18807	0.85	23	7e-05	0.71	23	0	0.84	25	0.00012	0.74	26	0	0.93	25	0.08817	1.36	23	0
Rm-18850	0.6	2	0.07167	0.78	1	X	0.8	3	0.2161	0.37	1	X	0.53	2	0.08482	0.33	1	X
Rm-18861	0.85	3	0.28911	1.15	3	0.3479	0.94	5	0.20597	0.73	6	0.01271	0.59	1	X	0.5	3	0.03365
Rm-18864	1.12	4	0.1618	0.53	3	0.06528	1.01	6	0.79206	0.92	4	0.30864	1.04	5	0.77047	0.44	2	0.06154
Rm-18871	0.96	2	0.07206	0.51	2	0.07364	0.73	1	X	#N/A	#N/A	#N/A	#N/A	#N/A	#N/A	#N/A	#N/A	#N/A
Rm-18872	0.96	2	0.07206	0.51	2	0.07364	0.79	2	0.21549	0.09	1	X	#N/A	#N/A	#N/A	#N/A	#N/A	#N/A
Rm-18873	0.96	2	0.07206	0.51	2	0.07364	0.73	1	X	#N/A	#N/A	#N/A	#N/A	#N/A	#N/A	#N/A	#N/A	#N/A
Rm-18915	0.93	2	0.18288	0.79	2	0.32387	0.57	2	0.20654	1.32	1	X	1.02	4	0.97665	0.66	3	0.01803
Rm-18932	0.82	12	0.00044	1.29	12	0.00593	1.1	17	0.11777	0.88	18	0.01654	0.64	16	0	0.71	15	0
Rm-18939	1.06	4	0.74613	0.86	4	0.29946	1.1	6	0.12817	1.24	6	0.13328	0.67	3	0.02287	0.48	2	0.009
Rm-18940	#N/A	#N/A	#N/A	#N/A	#N/A	#N/A	1.36	2	0.10015	1.18	2	0.19131	1.16	2	0.03695	0.66	2	0.01148
Rm-18966	0.68	26	0	0.77	27	0.00043	0.95	31	0.09835	0.77	27	1e-05	0.84	27	2e-05	0.75	28	0
Rm-19005	1.28	4	0.01676	0.47	4	0.06783	0.75	6	3e-05	0.85	6	0.154	0.87	6	0.08473	0.74	5	0.03108
Rm-19009	1.26	10	0.2103	0.75	9	0.02917	1.03	13	0.82234	1.08	13	0.23963	0.86	7	0	0.68	6	0.02669
Rm-19010	1.26	10	0.2103	0.75	9	0.02917	1.03	13	0.82234	1.08	13	0.23963	0.86	7	0	0.68	6	0.02669
Rm-19013	#N/A	#N/A	#N/A	#N/A	#N/A	#N/A	0.55	1	X	1.42	1	X	0.57	1	X	#N/A	#N/A	#N/A
Rm-19014	#N/A	#N/A	#N/A	#N/A	#N/A	#N/A	0.55	1	X	1.42	1	X	0.57	1	X	#N/A	#N/A	#N/A
Rm-19031	#N/A	#N/A	#N/A	#N/A	#N/A	#N/A	#N/A	#N/A	#N/A	1.64	1	X	#N/A	#N/A	#N/A	#N/A	#N/A	#N/A
Rm-19035	0.82	1	X	0.71	3	0.21942	1.3	3	0.35258	1.86	3	0.30226	3.02	1	X	#N/A	#N/A	#N/A
Rm-19037	0.75	4	0.09872	1.25	2	0.36246	1.18	4	0.07373	0.77	2	0.4072	0.59	4	0.00313	0.68	4	0.00803
Rm-19039	0.83	24	0.00076	0.59	22	0	0.77	33	0	0.95	33	0.06493	0.94	32	0.01253	0.68	31	0
Rm-19052	1.17	4	0.0011	0.34	4	0.0007	0.59	5	0.00571	0.87	4	0.25558	0.79	7	0.05901	0.41	5	0.0065
Rm-19054	0.6	3	0.2762	0.26	2	0.15027	0.75	4	0.07161	0.7	5	0.04718	1.47	3	0.03025	2.16	3	0.01983
Rm-19061	0.58	5	0.00878	0.67	5	0.0084	0.99	8	0.73967	0.94	8	0.30399	0.76	6	0.02173	0.65	5	0.0032
Rm-19062	0.84	3	0.261	0.87	3	0.06644	1.14	3	0.06314	0.8	3	0.21519	0.96	3	0.56343	0.79	3	0.01157
Rm-19063	0.64	15	0	0.76	15	0.00421	0.97	18	0.29628	0.83	17	0.00107	0.8	18	1e-05	0.75	16	0.00024
Rm-19079	1.36	6	0.30322	0.67	3	0.15915	0.52	8	0.00081	0.74	8	0.00507	0.75	5	0.05685	0.43	6	0.01188
Rm-19122	0.69	7	0.00085	1.07	7	0.51992	1.04	10	0.79545	0.99	11	0.55963	0.7	7	0.00055	0.74	7	0.00108
Rm-19128	0.64	2	0.03372	0.99	3	0.85067	0.87	4	0.25929	0.83	3	0.09444	0.78	4	0.05355	0.91	3	0.29498
Rm-19133	0.61	2	0.26824	0.53	3	0.19281	0.78	3	0.36568	0.89	3	0.38821	0.84	4	0.34451	0.28	2	0.07106
Rm-19147	0.7	5	0.17731	0.62	2	0.24573	0.48	5	0.00455	0.83	6	0.21569	0.7	5	0.14654	0.58	6	0.03549
Rm-19161	#N/A	#N/A	#N/A	1.01	1	X	1.15	2	0.56774	0.8	1	X	0.71	1	X	0.54	1	X
Rm-19168	1.36	6	0.30322	0.67	3	0.15915	0.52	8	0.00081	0.74	8	0.00507	0.75	5	0.05685	0.43	6	0.01188
Rm-19169	1.02	4	0.89331	0.7	2	0.44794	0.52	8	0.00081	0.72	7	0.00923	0.76	4	0.14155	0.41	5	0.02462
Rm-19192	1.46	2	0.08521	0.43	2	0.15308	0.7	2	0.49302	1.01	3	0.98888	1.07	3	0.18501	0.86	1	X
Rm-19193	1.46	2	0.08521	0.43	2	0.15308	0.7	2	0.49302	1.01	3	0.98888	1.07	3	0.18501	0.86	1	X
Rm-19208	1.1	3	0.60764	1.26	3	0.34693	0.98	4	0.61726	1.01	4	0.97904	0.95	4	0.53104	0.45	3	0.00026
Rm-19236	1.43	5	0.12328	0.22	2	0.04807	0.42	3	0.1732	0.95	5	0.38668	0.98	6	0.62706	0.54	5	0.01539
Rm-19241	0.2	1	X	0.48	2	0.44573	0.34	7	0.00212	0.67	9	0.00101	1.83	14	4e-05	2.21	14	0
Rm-19243	0.78	8	0.031	0.87	10	0.15939	1.24	7	0.00236	0.75	7	0.00133	0.68	8	0.00021	0.73	5	0.00017
Rm-19252	0.33	5	1e-05	0.55	7	0.00184	0.86	10	0.01851	0.9	8	0.02763	1.27	7	0.00052	1.1	7	0.22795
Rm-19253	#N/A	#N/A	#N/A	#N/A	#N/A	#N/A	0.9	2	0.61655	0.91	2	0.61749	1.08	2	0.5407	1.1	2	0.66126
Rm-19259	1.01	1	X	1.77	1	X	0.95	4	0.53757	0.95	4	0.45101	#N/A	#N/A	#N/A	#N/A	#N/A	#N/A
Rm-19268	#N/A	#N/A	#N/A	#N/A	#N/A	#N/A	0.46	1	X	#N/A	#N/A	#N/A	1.08	3	0.66685	0.68	2	0.10899
Rm-19277	1.05	4	0.80147	0.97	4	0.71395	0.72	5	0.00523	0.94	5	0.44068	0.75	5	0.00139	0.5	5	0.00073
Rm-19383	#N/A	#N/A	#N/A	#N/A	#N/A	#N/A	0.65	1	X	1.12	1	X	1.46	2	0.42077	0.2	1	X
Rm-19410	#N/A	#N/A	#N/A	#N/A	#N/A	#N/A	1.1	2	0.9777	0.84	1	X	#N/A	#N/A	#N/A	#N/A	#N/A	#N/A
Rm-19412	0.93	2	0.76877	3.22	1	X	0.35	4	0.00517	1.08	2	0.17582	1.1	6	0.56995	0.92	5	0.45582
Rm-19414	#N/A	#N/A	#N/A	#N/A	#N/A	#N/A	0.52	1	X	1.12	1	X	#N/A	#N/A	#N/A	#N/A	#N/A	#N/A
Rm-19451	0.92	3	0.54108	0.6	3	0.17399	0.73	5	0.06347	0.69	4	0.09716	0.99	3	0.85748	0.89	3	0.55383
Rm-19473	#N/A	#N/A	#N/A	#N/A	#N/A	#N/A	#N/A	#N/A	#N/A	#N/A	#N/A	#N/A	0.62	2	0.33544	0.46	1	X
Rm-19487	#N/A	#N/A	#N/A	0.71	1	X	1.21	1	X	0.77	1	X	0.7	1	X	0.54	1	X
Rm-19500	1.07	2	0.82164	0.62	2	0.22867	0.72	4	0.03813	0.88	3	0.2787	0.84	2	0.51524	1.21	3	0.92564
Rm-19504	1.1	2	0.64902	0.43	2	0.36433	1.18	2	0.9035	1.17	2	0.69348	#N/A	#N/A	#N/A	#N/A	#N/A	#N/A
Rm-19505	#N/A	#N/A	#N/A	#N/A	#N/A	#N/A	0.87	3	0.44988	1	3	0.83851	0.79	5	0.19926	1.06	4	0.87631
Rm-19516	#N/A	#N/A	#N/A	#N/A	#N/A	#N/A	1.89	1	X	0.21	1	X	#N/A	#N/A	#N/A	#N/A	#N/A	#N/A
Rm-19559	1.31	15	0.13971	0.73	11	0.0137	0.6	18	1e-05	0.99	19	0.56757	0.95	19	0.06718	0.69	17	0
Rm-19563	0.86	3	0.29475	1.38	2	0.02117	1.05	4	0.78993	1.41	3	0.83249	0.64	4	0.00513	1.43	3	0.9438
Rm-19567	1.08	2	0.07627	0.71	3	0.03822	0.73	4	0.06296	0.74	2	0.27028	0.88	2	0.27681	0.52	1	X
Rm-19600	1.12	1	X	#N/A	#N/A	#N/A	0.75	2	0.41826	0.74	2	0.24821	#N/A	#N/A	#N/A	#N/A	#N/A	#N/A
Rm-19629	#N/A	#N/A	#N/A	#N/A	#N/A	#N/A	#N/A	#N/A	#N/A	#N/A	#N/A	#N/A	0.33	1	X	0.56	1	X
Rm-19638	#N/A	#N/A	#N/A	#N/A	#N/A	#N/A	1.05	2	0.76589	0.62	3	0.02929	#N/A	#N/A	#N/A	#N/A	#N/A	#N/A
Rm-19660	1.08	8	0.38028	0.69	8	0.01111	0.7	13	3e-05	0.94	13	0.19863	0.85	17	0.02031	0.81	15	9e-05
Rm-19661	1.08	8	0.38028	0.69	8	0.01111	0.71	14	1e-05	0.95	14	0.21745	0.85	17	0.02031	0.81	15	9e-05
Rm-19665	1.44	2	0.04847	0.88	2	0.68412	0.42	1	X	0.74	2	0.40907	#N/A	#N/A	#N/A	#N/A	#N/A	#N/A
Rm-19693	0.85	8	0.14545	0.84	6	0.19255	0.96	10	0.39437	0.83	9	0.02379	0.81	9	0.10122	0.61	6	0.05526
Rm-19719	0.75	5	0.12722	0.77	5	0.13088	1.03	8	0.86314	0.78	8	0.00016	0.95	6	0.41516	0.68	8	0.00039
Rm-19737	#N/A	#N/A	#N/A	#N/A	#N/A	#N/A	#N/A	#N/A	#N/A	#N/A	#N/A	#N/A	0.94	2	0.1083	0.35	2	0.0346
Rm-19776	#N/A	#N/A	#N/A	#N/A	#N/A	#N/A	1.42	1	X	0.76	3	0.44342	0.84	1	X	0.69	1	X
Rm-19781	0.6	4	0.01074	0.69	5	0.00736	1.63	18	0	1.28	14	0	0.7	12	0	0.38	11	0
Rm-19785	0.88	1	X	1.23	1	X	0.71	2	0.5	0.61	2	0.26824	#N/A	#N/A	#N/A	#N/A	#N/A	#N/A
Rm-19801	0.6	4	0.01074	0.69	5	0.00736	1.63	18	0	1.28	14	0	0.7	12	0	0.38	11	0
Rm-19814	0.98	22	0.36014	0.99	24	0.40371	0.92	33	0.00315	0.87	33	0.00062	0.7	32	0	0.75	36	0
Rm-19833	0.45	4	0.01691	0.71	4	0.04561	0.72	9	0.00508	0.72	8	0.00486	1.35	9	1e-05	1.2	7	0.00933
Rm-19843	#N/A	#N/A	#N/A	#N/A	#N/A	#N/A	1.02	4	0.80684	0.87	4	0.3597	0.63	4	0.04069	0.57	3	0.06838
Rm-19844	1.34	3	0.13887	0.3	3	0.00607	0.45	4	0.01429	0.76	6	0.08147	1	6	0.88304	0.47	3	0.017
Rm-19878	#N/A	#N/A	#N/A	#N/A	#N/A	#N/A	#N/A	#N/A	#N/A	#N/A	#N/A	#N/A	0.9	3	0.48589	0.84	2	0.66857
Rm-19995	1.04	3	0.99291	0.51	3	0.08873	#N/A	#N/A	#N/A	#N/A	#N/A	#N/A	1	3	0.91337	0.93	3	0.65563
Rm-20020	#N/A	#N/A	#N/A	#N/A	#N/A	#N/A	#N/A	#N/A	#N/A	#N/A	#N/A	#N/A	0.38	2	0.09414	0.5	2	0.37905
Rm-20054	0.86	3	0.33029	1.49	1	X	1.39	4	0.05397	0.99	3	0.83659	0.59	2	0.04082	#N/A	#N/A	#N/A
Rm-20109	0.76	4	0.23913	0.95	4	0.58533	0.74	4	0.06308	0.43	3	0.04044	0.66	2	0.32726	0.67	3	0.05623
Rm-20112	1.04	11	0.49293	0.27	9	0.00035	0.36	11	0.00059	0.95	12	0.3288	1.18	8	0.81206	0.95	9	0.12985
Rm-20120	1.08	6	0.93116	0.64	6	0.02868	0.79	12	0.00799	0.83	13	0.0008	0.9	8	0.00645	0.66	9	0.002
Rm-20128	0.82	1	X	#N/A	#N/A	#N/A	0.9	3	0.58318	0.86	2	0.59198	0.76	2	0.04649	0.53	2	0.12132
Rm-20160	#N/A	#N/A	#N/A	#N/A	#N/A	#N/A	0.42	1	X	0.65	2	0.11196	0.92	1	X	0.4	1	X
Rm-20167	#N/A	#N/A	#N/A	#N/A	#N/A	#N/A	#N/A	#N/A	#N/A	#N/A	#N/A	#N/A	0.9	2	0.55063	0.46	1	X
Rm-20179	0.87	4	0.05832	1.85	3	0.00775	1.17	5	0.14252	0.92	5	0.41114	0.98	5	0.5735	0.97	4	0.7073
Rm-20182	1.05	3	0.62586	0.94	3	0.60264	1.14	7	0.49711	1.29	6	0.39326	0.85	8	0.01795	0.68	8	0.00369
Rm-20184	1.07	7	0.21944	0.77	6	0.10684	1.09	10	0.52187	1.03	10	0.59239	0.83	12	0.00042	0.66	12	0.00016
Rm-20197	#N/A	#N/A	#N/A	#N/A	#N/A	#N/A	0.64	3	0.27422	0.78	1	X	#N/A	#N/A	#N/A	#N/A	#N/A	#N/A
Rm-20198	0.46	1	X	#N/A	#N/A	#N/A	0.52	5	0.04763	0.59	3	0.0803	#N/A	#N/A	#N/A	#N/A	#N/A	#N/A
Rm-20209	#N/A	#N/A	#N/A	#N/A	#N/A	#N/A	0.62	2	0.09476	0.62	2	0.28784	1.49	3	0.03232	1.57	3	0.15488
Rm-20211	0.74	2	0.07215	0.72	1	X	1.1	6	0.36612	0.77	5	0.01466	0.61	6	0.00022	0.68	5	0.03954
Rm-20212	0.79	3	0.06387	1.06	2	0.98571	1.07	8	0.6604	0.8	6	0.00984	0.61	6	0.00022	0.68	5	0.03954
Rm-20234	0.6	2	0.03137	0.24	2	0.03713	1.78	5	0.89855	1.07	4	0.30031	0.88	5	0.24317	0.38	4	0.00032
Rm-20236	#N/A	#N/A	#N/A	#N/A	#N/A	#N/A	0.56	3	0.10611	0.71	3	0.06396	0.55	3	0.11934	0.52	3	0.13947
Rm-20237	#N/A	#N/A	#N/A	#N/A	#N/A	#N/A	0.6	4	0.04495	0.71	3	0.06396	0.59	4	0.05635	0.52	3	0.13947
Rm-20242	1.18	7	0.00061	0.78	7	0.03949	0.76	17	2e-05	0.97	17	0.31494	0.87	14	0.0015	0.72	14	2e-05
Rm-20243	0.98	3	0.65399	0.52	3	0.01197	0.77	6	0.04521	0.99	4	0.79818	0.74	2	0.44713	0.67	2	0.34312
Rm-20250	#N/A	#N/A	#N/A	#N/A	#N/A	#N/A	0.66	3	0.11528	0.8	2	0.62029	#N/A	#N/A	#N/A	#N/A	#N/A	#N/A
Rm-20284	0.99	12	0.52987	0.91	12	0.17204	0.77	21	6e-05	0.89	20	0.01155	0.7	13	1e-05	0.67	12	3e-05
Rm-20286	1.06	2	0.96388	1.2	2	0.28399	0.98	2	0.85428	0.93	1	X	0.7	2	0.05084	0.35	1	X
Rm-20313	0.25	1	X	0.3	1	X	0.66	2	0.51563	0.62	2	0.45475	0.62	2	0.04286	0.38	2	0.2404
Rm-20318	#N/A	#N/A	#N/A	#N/A	#N/A	#N/A	0.88	1	X	#N/A	#N/A	#N/A	#N/A	#N/A	#N/A	#N/A	#N/A	#N/A
Rm-20337	1.34	3	0.13887	0.3	2	0.079	0.45	4	0.01429	0.76	6	0.08147	1	6	0.88304	0.47	3	0.017
Rm-2034	#N/A	#N/A	#N/A	#N/A	#N/A	#N/A	0.66	1	X	#N/A	#N/A	#N/A	#N/A	#N/A	#N/A	#N/A	#N/A	#N/A
Rm-20348	#N/A	#N/A	#N/A	#N/A	#N/A	#N/A	1.12	2	0.24097	0.9	2	0.73388	#N/A	#N/A	#N/A	#N/A	#N/A	#N/A
Rm-20349	1.62	2	0.13559	0.48	2	0.14969	#N/A	#N/A	#N/A	#N/A	#N/A	#N/A	1.06	2	0.91226	0.76	2	0.428
Rm-20358	#N/A	#N/A	#N/A	#N/A	#N/A	#N/A	0.58	2	0.04986	0.72	2	0.09199	0.88	2	0.0812	0.85	3	0.22282
Rm-2047	0.92	3	0.61946	0.93	3	0.61058	0.91	5	0.33184	0.77	4	0.00498	0.66	2	0.34739	0.69	1	X
Rm-20516	0.57	7	0.00179	0.64	8	8e-05	1.03	16	0.8637	0.73	16	0.00017	0.95	12	0.23496	0.94	12	0.23416
Rm-2061	#N/A	#N/A	#N/A	#N/A	#N/A	#N/A	0.6	4	0.04495	0.71	3	0.06396	0.59	4	0.05635	0.52	3	0.13947
Rm-20615	#N/A	#N/A	#N/A	#N/A	#N/A	#N/A	0.62	2	0.32652	0.91	3	0.4424	1	2	0.87342	0.52	2	0.29672
Rm-20630	0.25	1	X	0.3	1	X	0.66	2	0.51563	0.62	2	0.45475	0.62	2	0.04286	0.38	2	0.2404
Rm-20651	0.92	8	0.19605	1.08	8	0.58289	1.03	11	0.82683	0.67	10	0.00023	0.66	13	0	0.72	10	0.00031
Rm-20652	1.08	8	0.65135	0.56	6	0.02667	0.54	9	0.00118	1.11	11	0.20163	1.46	9	0.21494	0.6	8	0.00308
Rm-20673	0.74	4	0.01469	1.08	4	0.01842	1.35	8	0.00113	1.12	5	0.16533	0.63	6	0.00275	0.6	5	0.01411
Rm-20676	0.54	2	0.50886	0.32	1	X	1.17	5	0.13008	1.15	5	0.3684	1.11	6	0.08679	0.73	4	0.00118
Rm-20677	#N/A	#N/A	#N/A	#N/A	#N/A	#N/A	1.35	2	0.00798	1.47	3	0.04414	1.18	2	0.38925	0.66	2	0.16986
Rm-20683	1.06	47	0.55475	0.86	46	4e-05	0.81	58	0	0.95	60	0.00856	0.79	48	0	0.62	48	0
Rm-20708	#N/A	#N/A	#N/A	#N/A	#N/A	#N/A	0.1	1	X	#N/A	#N/A	#N/A	1.48	3	0.09401	1.08	3	0.3389
Rm-2089	0.61	2	0.06303	0.18	1	X	0.77	2	0.21055	0.86	3	0.08617	0.91	3	0.49118	0.46	3	0.08569
Rm-20992	#N/A	#N/A	#N/A	#N/A	#N/A	#N/A	0.86	2	0.37663	0.73	2	0.29777	#N/A	#N/A	#N/A	#N/A	#N/A	#N/A
Rm-2126	0.52	1	X	0.71	1	X	1.38	4	0.13363	1.15	3	0.34312	0.84	2	0.36513	0.34	1	X
Rm-2130	1.26	4	0.3836	0.58	4	0.00774	0.98	5	0.71044	0.97	6	0.5839	1.29	5	0.42894	0.65	4	0.06046
Rm-2140	#N/A	#N/A	#N/A	#N/A	#N/A	#N/A	#N/A	#N/A	#N/A	#N/A	#N/A	#N/A	0.85	2	0.55991	0.36	1	X
Rm-21421	0.93	8	0.16829	0.5	7	1e-05	0.75	13	0.00025	0.93	13	0.08058	0.83	13	0.00475	0.72	12	0.00021
Rm-2152	0.66	2	0.30154	0.72	2	0.41926	0.78	5	0.08821	0.51	5	0.05512	0.73	4	0.0989	0.71	1	X
Rm-2154	#N/A	#N/A	#N/A	#N/A	#N/A	#N/A	1.03	2	0.98178	0.89	3	0.32189	1.19	1	X	0.89	3	0.54707
Rm-2156	1.8	2	0.10473	0.61	1	X	#N/A	#N/A	#N/A	0.94	2	0.7766	0.64	1	X	0.52	1	X
Rm-218	1.03	11	0.73764	0.92	10	0.08759	0.77	13	0.00206	0.9	12	0.1156	0.85	14	0.00064	0.56	12	0
Rm-21851	1.62	11	0.02039	0.37	6	0.00467	0.52	7	0.03035	1.01	12	0.85484	1.36	9	0.00378	0.77	6	0.0118
Rm-21853	0.94	1	X	0.58	2	0.0995	#N/A	#N/A	#N/A	#N/A	#N/A	#N/A	#N/A	#N/A	#N/A	#N/A	#N/A	#N/A
Rm-21865	0.79	10	0.00658	1.14	14	0.25594	1.1	20	0.02976	0.69	15	0	0.67	13	0	0.69	14	0
Rm-21872	0.95	22	0.01963	1.04	22	0.8198	1.01	27	0.99318	0.76	26	0	0.73	22	0	0.72	21	1e-05
Rm-21881	0.99	9	0.6312	1.28	7	0.01099	1.01	15	0.91174	0.8	12	0.00236	0.87	10	0.04543	0.84	10	0.06719
Rm-21884	0.97	12	0.4611	1.1	13	0.73998	1.02	16	0.45356	0.81	15	8e-05	0.81	15	3e-05	0.84	13	0.01465
Rm-21885	0.96	16	0.21421	1.16	16	0.00537	1.02	19	0.58225	0.79	19	2e-05	0.69	16	0	0.73	16	0
Rm-21886	0.98	18	0.37259	1.07	19	0.0971	0.96	20	0.18187	0.74	20	0	0.74	17	0	0.71	17	0
Rm-21888	0.9	2	0.62169	1	2	0.93586	0.86	2	0.60508	0.54	2	0.12268	0.7	3	0.08364	0.5	3	0.01886
Rm-21891	1.1	12	0.04642	0.87	12	0.00806	0.94	17	0.07683	0.97	13	0.45419	0.92	15	0.02707	0.83	11	0.00681
Rm-21939	#N/A	#N/A	#N/A	#N/A	#N/A	#N/A	0.68	2	0.56375	1.3	2	0.54014	#N/A	#N/A	#N/A	#N/A	#N/A	#N/A
Rm-21954	#N/A	#N/A	#N/A	#N/A	#N/A	#N/A	0.64	2	0.22915	1.08	2	0.61586	#N/A	#N/A	#N/A	#N/A	#N/A	#N/A
Rm-21956	1.04	2	0.84245	#N/A	#N/A	#N/A	0.48	2	0.08942	0.78	4	0.12526	0.87	2	0.39633	0.89	1	X
Rm-21977	#N/A	#N/A	#N/A	#N/A	#N/A	#N/A	#N/A	#N/A	#N/A	#N/A	#N/A	#N/A	0.43	2	0.1205	0.26	2	0.03631
Rm-2198	0.92	2	0.23603	1.1	2	0.84683	1.17	3	0.03612	0.73	3	0.12716	#N/A	#N/A	#N/A	#N/A	#N/A	#N/A
Rm-21982	0.83	7	0.15785	0.32	6	0.00287	0.64	8	0.00379	0.77	7	0.00979	1.02	5	0.94173	0.61	6	0.05776
Rm-21987	0.8	6	0.06325	1.15	6	0.55455	0.95	6	0.49849	0.69	7	0.05787	1.06	6	0.43891	0.71	6	0.09728
Rm-2199	#N/A	#N/A	#N/A	#N/A	#N/A	#N/A	1.09	3	0.65105	1.28	3	0.19035	1.17	2	0.37948	0.48	2	0.25475
Rm-2200	0.94	17	0.12712	0.87	16	0.06727	0.97	27	0.23711	0.94	25	0.06362	0.83	22	2e-05	0.82	23	0.00084
Rm-2201	0.97	2	0.78791	0.86	2	0.09724	0.95	5	0.43334	1.31	7	0.09133	0.82	5	0.00068	0.91	6	0.28181
Rm-22017	0.54	2	0.50776	0.91	1	X	0.34	2	0.31327	0.1	1	X	0.8	3	0.22239	0.57	1	X
Rm-2203	0.85	6	0.1015	0.79	7	0.11382	0.89	11	0.06188	0.87	9	0.03058	0.77	8	0.00879	0.72	8	0.00585
Rm-2204	#N/A	#N/A	#N/A	#N/A	#N/A	#N/A	0.97	2	0.37682	0.9	2	0.09535	0.81	2	0.07417	0.78	2	0.01611
Rm-22333	0.58	4	0.06586	0.97	5	0.65782	1.19	4	0.01571	0.8	5	0.09284	0.57	5	0.00033	0.57	6	0.00012
Rm-22359	0.86	2	0.07569	0.94	1	X	0.64	3	0.26768	0.76	2	0.07455	0.66	4	0.16039	0.33	2	0.30794
Rm-22374	#N/A	#N/A	#N/A	#N/A	#N/A	#N/A	0.21	2	0	0.25	2	0.03669	1.19	4	0.1765	4.22	4	0.00022
Rm-22391	#N/A	#N/A	#N/A	0.96	1	X	0.84	2	0.15286	1.04	2	0.6466	0.86	2	0.48053	0.58	2	0.3013
Rm-22392	0.78	3	0.16814	0.86	3	0.37336	1.04	5	0.56176	0.85	5	0.07397	0.7	5	0.00334	0.61	4	0.00217
Rm-22404	1.38	7	0.40891	0.44	3	0.07635	0.49	11	0.00039	1.2	11	0.7067	1.11	12	0.72391	0.65	10	0.01395
Rm-22413	1.44	14	1e-05	0.76	11	0.00046	0.76	19	0	0.98	18	0.3973	0.9	17	0.00953	0.61	17	3e-05
Rm-22416	2.26	1	X	2.95	1	X	1.15	5	0.15532	1.01	4	0.9499	0.73	4	0.03023	0.69	3	0.00485
Rm-22427	0.93	4	0.49845	1.06	4	0.76661	0.89	6	0.1743	0.69	5	0.01568	0.55	4	0.0506	0.5	4	0.0405
Rm-22436	0.92	5	0.08816	0.44	4	0.00348	0.64	16	1e-05	1.15	14	0.11564	1.23	15	0.01734	0.84	13	0.00038
Rm-22471	1.19	9	0.27437	0.56	5	0.00061	0.73	11	0.0169	1.01	12	0.72724	0.99	9	0.66902	0.54	9	0
Rm-22472	1.19	9	0.27437	0.56	5	0.00061	0.73	11	0.0169	1.01	12	0.72724	0.99	9	0.66902	0.54	9	0
Rm-2248	1.02	1	X	0.75	2	0.29253	0.22	1	X	1.28	1	X	#N/A	#N/A	#N/A	#N/A	#N/A	#N/A
Rm-22490	0.95	5	0.55173	0.78	6	0.18415	0.72	8	0.02335	0.8	6	0.0218	0.79	4	0.17807	0.68	4	0.07372
Rm-22565	#N/A	#N/A	#N/A	#N/A	#N/A	#N/A	0.91	1	X	#N/A	#N/A	#N/A	0.86	2	0.02375	0.77	2	0.47783
Rm-22664	#N/A	#N/A	#N/A	#N/A	#N/A	#N/A	0.92	3	0.58623	0.72	3	0.10122	0.66	3	0.11302	0.52	1	X
Rm-22666	0.73	1	X	0.84	1	X	1.37	5	0.01792	0.84	4	0.11926	0.58	2	0.19936	0.26	1	X
Rm-2271	1.27	4	0.00326	0.62	5	0.04108	0.84	7	0.13121	1.02	7	0.76197	0.89	5	0.10424	0.72	5	0.00754
Rm-22722	#N/A	#N/A	#N/A	#N/A	#N/A	#N/A	0.85	3	0.24338	0.88	3	0.45217	0.9	4	0.11367	0.52	4	0.00456
Rm-22725	0.79	1	X	1.27	1	X	1.44	2	0.07767	0.89	3	0.16041	#N/A	#N/A	#N/A	#N/A	#N/A	#N/A
Rm-2273	1.29	3	0.01299	0.6	4	0.08415	0.71	5	0.0352	1.02	5	0.7274	0.88	4	0.16672	0.72	4	0.02881
Rm-22741	1.4	3	0.15166	0.49	3	0.06196	0.39	2	0.01733	0.77	2	0.06299	0.71	3	0.11547	0.59	2	0.06107
Rm-22752	0.8	1	X	0.61	1	X	1.04	1	X	0.63	1	X	1.44	2	0.01212	1.02	2	0.94185
Rm-22756	#N/A	#N/A	#N/A	#N/A	#N/A	#N/A	0.91	1	X	#N/A	#N/A	#N/A	#N/A	#N/A	#N/A	#N/A	#N/A	#N/A
Rm-22767	1.57	5	0.42845	0.53	4	0.0154	0.86	2	0.66436	0.95	4	0.61686	0.8	2	0.60642	0.53	2	0.10321
Rm-22784	1.47	2	0.07858	1.19	3	0.08653	1.01	5	0.77755	0.65	5	0.0556	0.8	3	0.09928	0.52	3	0.01002
Rm-22789	1.23	4	0.23176	0.46	3	0.03415	0.63	10	0.00176	1.21	11	0.00039	0.94	8	0.19031	0.63	8	1e-05
Rm-22875	0.83	3	0.28507	0.17	3	0.00807	0.49	6	0.01454	1.16	5	0.05143	1.22	8	0.11588	0.74	10	0.01554
Rm-22899	1	2	0.93397	#N/A	#N/A	#N/A	0.71	3	0.19877	0.81	2	0.37705	0.78	2	0.28879	0.54	4	0.01488
Rm-22926	0.56	2	0.00974	0.52	3	0.24766	1.22	5	0.31324	1.03	3	0.87552	0.64	2	0.04447	0.55	2	0.29981
Rm-2295	#N/A	#N/A	#N/A	#N/A	#N/A	#N/A	0.66	3	0.10341	0.87	2	0.5	0.86	2	0.02536	0.43	2	0.06098
Rm-22960	0.91	4	0.13265	0.98	3	0.81696	0.98	3	0.73506	1.13	5	0.61301	1	5	0.79347	0.96	6	0.41787
Rm-22966	1.26	4	0.69649	0.46	2	0.29765	0.7	5	0.08761	1.03	5	0.86389	0.75	3	0.07281	0.37	3	0.02455
Rm-22973	0.86	7	0.09628	0.84	6	0.06945	0.84	12	0.00085	0.91	10	0.07406	0.73	11	0.00146	0.57	9	0
Rm-22974	#N/A	#N/A	#N/A	#N/A	#N/A	#N/A	0.35	2	0.42491	1.21	3	0.12619	#N/A	#N/A	#N/A	#N/A	#N/A	#N/A
Rm-22983	1.1	17	0.75271	1.35	18	0.07086	1.2	20	0.00065	0.85	15	0.00052	0.74	9	0.00596	0.34	6	3e-05
Rm-22990	1.05	15	0.18095	0.9	15	0.04835	0.95	20	0.10137	0.89	18	0.00025	0.79	20	1e-05	0.77	16	1e-05
Rm-23005	#N/A	#N/A	#N/A	#N/A	#N/A	#N/A	0.35	2	0.42491	1.21	3	0.12619	#N/A	#N/A	#N/A	#N/A	#N/A	#N/A
Rm-23018	#N/A	#N/A	#N/A	#N/A	#N/A	#N/A	1.28	1	X	0.52	2	0.42917	#N/A	#N/A	#N/A	#N/A	#N/A	#N/A
Rm-23031	#N/A	#N/A	#N/A	#N/A	#N/A	#N/A	0.66	3	0.11295	1.01	3	0.85434	1.15	3	0.26342	0.54	2	0.17366
Rm-23032	#N/A	#N/A	#N/A	#N/A	#N/A	#N/A	#N/A	#N/A	#N/A	#N/A	#N/A	#N/A	0.84	4	0.07615	0.6	1	X
Rm-23045	#N/A	#N/A	#N/A	#N/A	#N/A	#N/A	0.78	2	0.23592	0.8	2	0.22421	0.8	4	0.01448	0.68	3	0.02947
Rm-23052	1.37	5	0.01983	0.5	4	0.0506	0.58	4	0.02738	0.9	4	0.24807	1.03	6	0.71666	0.71	5	0.01566
Rm-23054	0.87	24	0.00083	1.16	24	0.07729	1.2	27	0.00017	0.85	26	0.00019	0.61	22	0	0.62	24	0
Rm-23076	0.67	13	0.00011	0.88	10	0.05395	1.07	13	0.51443	0.81	12	0.00193	0.85	9	0.00027	0.48	12	0
Rm-23097	#N/A	#N/A	#N/A	#N/A	#N/A	#N/A	1.19	1	X	1.1	1	X	#N/A	#N/A	#N/A	#N/A	#N/A	#N/A
Rm-23140	1.22	2	0.24703	0.99	3	0.83127	0.8	4	0.06279	0.68	4	0.01983	0.65	6	0.00036	0.61	5	0.00015
Rm-23188	0.83	17	0.00331	0.36	13	0	0.61	17	0.00042	0.95	19	0.21958	1.42	19	0.00358	0.82	17	0.0117
Rm-23203	0.52	9	0.00077	0.58	8	0.00507	0.98	12	0.49944	0.99	12	0.56191	0.83	12	0.01923	0.86	12	0.08602
Rm-23208	1.17	3	0.32186	0.22	1	X	0.4	3	0.0274	0.91	4	0.40303	1.11	3	0.34829	0.71	2	0.07799
Rm-23217	0.89	3	0.29063	0.34	2	0.26262	#N/A	#N/A	#N/A	#N/A	#N/A	#N/A	0.72	2	0.04088	0.32	2	0.10345
Rm-23231	0.76	7	0.07803	0.7	7	0.05886	0.82	10	0.04837	0.69	11	0.00045	0.75	10	0.02363	0.68	7	0.00794
Rm-23241	0.88	13	0.06731	1.28	12	0.06778	1.08	11	0.70812	0.8	13	0.00502	0.72	9	4e-05	0.69	10	0.00627
Rm-23262	#N/A	#N/A	#N/A	#N/A	#N/A	#N/A	0.49	1	X	0.62	1	X	1.13	1	X	#N/A	#N/A	#N/A
Rm-23263	#N/A	#N/A	#N/A	#N/A	#N/A	#N/A	0.66	3	0.11295	1.01	3	0.85434	1.15	3	0.26342	0.54	2	0.17366
Rm-23269	#N/A	#N/A	#N/A	#N/A	#N/A	#N/A	0.72	2	0.4543	0.52	1	X	#N/A	#N/A	#N/A	#N/A	#N/A	#N/A
Rm-23270	#N/A	#N/A	#N/A	#N/A	#N/A	#N/A	0.72	2	0.4543	0.52	1	X	#N/A	#N/A	#N/A	#N/A	#N/A	#N/A
Rm-2328	1.06	16	0.87866	0.99	14	0.35946	0.9	19	0.03372	1.13	22	0.99117	0.87	20	0.01477	0.52	17	0
Rm-23282	0.89	10	0.13046	1.1	10	0.53685	1.07	21	0.70677	0.9	17	0.02783	0.66	15	1e-05	0.54	14	0
Rm-23283	0.95	3	0.6484	1.22	3	0.25441	0.98	7	0.58414	0.92	7	0.04721	0.74	8	0.00425	0.57	8	0.00037
Rm-23314	1.88	2	0.14395	0.38	1	X	#N/A	#N/A	#N/A	#N/A	#N/A	#N/A	#N/A	#N/A	#N/A	#N/A	#N/A	#N/A
Rm-23315	1.41	40	1e-05	0.43	37	0	0.45	46	0	0.99	48	0.31509	1.13	41	0.00844	0.66	37	0
Rm-23336	0.77	4	0.08023	1.32	4	0.04693	1.13	5	0.11109	1.06	7	0.79079	0.6	6	0.00399	0.54	6	0.00114
Rm-23339	0.68	8	0.0098	0.85	6	0.07809	1.12	9	0.10859	0.81	8	0.012	0.84	7	0.00165	0.49	7	0.00067
Rm-23381	0.98	6	0.68839	0.91	6	0.19217	0.79	7	0.00844	0.83	7	0.04396	0.9	8	0.01317	0.69	7	0.00012
Rm-23386	0.55	15	2e-05	0.97	15	0.3482	1.29	22	3e-05	0.84	21	0.00093	1.04	19	0.73453	1.08	17	0.31505
Rm-23408	0.73	4	0.0365	0.68	4	0.07765	0.69	9	0.02412	0.99	8	0.63457	0.82	6	0.01493	0.62	6	0.01156
Rm-23415	0.55	5	0.09019	0.69	3	0.3195	1	6	0.40094	0.72	6	0.13548	1.23	6	0.16228	0.91	4	0.48054
Rm-23419	0.73	1	X	0.36	1	X	0.78	5	0.23899	0.97	7	0.57187	1.05	5	0.99501	0.57	5	0.03023
Rm-23422	1	21	0.52958	1.18	21	0.68996	0.97	22	0.22328	0.69	21	0	0.58	18	0	0.58	20	0
Rm-23443	1.26	8	0.00077	0.87	7	0.01137	0.82	11	0.0016	1.02	10	0.77502	0.96	10	0.26292	0.79	10	0.00442
Rm-23468	0.98	6	0.62608	0.96	5	0.62573	1.12	10	0.35469	0.98	8	0.54855	0.8	9	0.00012	0.43	4	0.00042
Rm-23476	#N/A	#N/A	#N/A	#N/A	#N/A	#N/A	0.86	2	0.66917	0.79	2	0.47399	1.42	1	X	0.52	2	0.00941
Rm-23486	1.2	9	0.25912	0.83	7	0.06658	0.73	9	1e-05	0.96	11	0.38591	0.9	10	0.06461	0.78	10	0.00331
Rm-23503	1.21	4	0.54007	0.67	3	0.23491	0.74	9	0.001	1.02	10	0.95627	0.85	11	0.01422	0.68	12	2e-05
Rm-23518	1.46	3	0.04948	0.8	3	0.06787	0.69	6	0.00861	0.96	6	0.49928	1.34	3	0.389	0.88	3	0.35127
Rm-23524	0.94	2	0.71254	0.6	1	X	0.7	3	0.18436	0.88	4	0.17823	0.81	2	0.03724	0.74	2	0.41178
Rm-23525	0.94	2	0.71254	0.6	1	X	0.7	3	0.18436	0.88	4	0.17823	0.81	2	0.03724	0.74	2	0.41178
Rm-23533	0.81	3	0.46273	0.74	3	0.331	0.69	2	0.56383	1.06	2	0.19995	0.76	2	0.10376	0.57	1	X
Rm-23538	#N/A	#N/A	#N/A	#N/A	#N/A	#N/A	1.64	3	0.77537	0.76	3	0.05879	0.74	2	0.34868	0.46	2	0.11357
Rm-2355	#N/A	#N/A	#N/A	#N/A	#N/A	#N/A	0.9	6	0.22086	0.99	5	0.79602	0.98	7	0.5064	0.57	5	4e-05
Rm-23565	1.2	9	0.25912	0.83	7	0.06658	0.73	9	1e-05	0.96	11	0.38591	0.9	10	0.06461	0.78	10	0.00331
Rm-23572	#N/A	#N/A	#N/A	#N/A	#N/A	#N/A	0.44	4	0.08188	0.91	2	0.53004	0.56	1	X	0.5	2	0.33922
Rm-2358	1.05	11	0.83679	0.82	7	0.10044	0.76	9	0.04244	0.94	8	0.34338	0.76	8	0.00279	0.76	5	0.04604
Rm-23598	1.06	6	0.48664	1.37	7	0.0067	1.12	7	0.01881	0.58	7	0.00015	0.63	5	0.00226	0.57	6	0.01249
Rm-23615	0.81	2	0.61246	0.29	2	0.20322	0.67	10	0.0199	0.95	12	0.25167	1.14	10	0.36977	0.7	10	0.00288
Rm-23618	1.22	15	0.44272	0.39	12	0.0002	0.54	20	0	0.99	21	0.45519	0.85	25	0.01016	0.53	20	2e-05
Rm-23630	#N/A	#N/A	#N/A	#N/A	#N/A	#N/A	1.34	2	0.18717	0.74	2	0.04345	#N/A	#N/A	#N/A	#N/A	#N/A	#N/A
Rm-23643	1.02	2	0.78163	0.96	2	0.71453	0.93	7	0.39747	1.09	7	0.70537	0.87	4	0.07069	0.73	5	0.03186
Rm-23653	1.08	2	0.956	0.81	2	0.4189	#N/A	#N/A	#N/A	0.79	1	X	#N/A	#N/A	#N/A	#N/A	#N/A	#N/A
Rm-2368	0.82	7	0.09371	0.74	3	0.26395	0.89	9	0.19104	0.76	9	0.00165	0.77	4	0.01228	0.41	3	0.01931
Rm-23684	#N/A	#N/A	#N/A	#N/A	#N/A	#N/A	0.46	4	0.06698	0.91	6	0.33683	2.12	4	0.36982	0.94	3	0.58548
Rm-23690	0.59	3	0.02724	1.1	2	0.61519	0.91	5	0.23833	0.88	5	0.31547	0.97	3	0.61985	1.36	3	0.44833
Rm-2371	1.05	3	0.96394	0.82	3	0.44683	#N/A	#N/A	#N/A	#N/A	#N/A	#N/A	1.04	2	0.89054	#N/A	#N/A	#N/A
Rm-23710	#N/A	#N/A	#N/A	#N/A	#N/A	#N/A	0.92	1	X	#N/A	#N/A	#N/A	0.56	1	X	0.67	1	X
Rm-2372	1.05	3	0.96394	0.82	3	0.44683	#N/A	#N/A	#N/A	#N/A	#N/A	#N/A	1.04	2	0.89054	#N/A	#N/A	#N/A
Rm-23725	#N/A	#N/A	#N/A	#N/A	#N/A	#N/A	#N/A	#N/A	#N/A	#N/A	#N/A	#N/A	1	2	0.93397	0.52	2	0.06485
Rm-2373	1.05	3	0.96394	0.82	3	0.44683	#N/A	#N/A	#N/A	#N/A	#N/A	#N/A	1.04	2	0.89054	#N/A	#N/A	#N/A
Rm-23734	#N/A	#N/A	#N/A	#N/A	#N/A	#N/A	0.7	1	X	0.62	1	X	0.62	1	X	1.14	2	0.73573
Rm-23791	#N/A	#N/A	#N/A	#N/A	#N/A	#N/A	1.79	5	0.01997	1.51	5	0.09332	#N/A	#N/A	#N/A	#N/A	#N/A	#N/A
Rm-23806	#N/A	#N/A	#N/A	#N/A	#N/A	#N/A	1.07	2	0.70829	0.38	2	0.39037	1.41	1	X	0.55	1	X
Rm-23832	#N/A	#N/A	#N/A	#N/A	#N/A	#N/A	0.86	2	0.02375	0.89	2	0.12104	1.27	2	0.48487	0.48	2	0.24083
Rm-23839	1.25	6	0.23695	0.7	5	0.04534	0.54	9	0.00105	0.83	10	0.06029	1.36	11	0.18632	0.57	11	0.00349
Rm-23854	1.15	8	0.02073	0.7	8	0.00308	0.82	16	3e-05	0.9	14	0.03153	0.85	13	0.00022	0.67	11	0
Rm-23855	#N/A	#N/A	#N/A	#N/A	#N/A	#N/A	0.63	1	X	1.07	1	X	0.93	1	X	0.85	2	0.51707
Rm-23873	1.04	10	0.66964	0.82	9	0.05325	0.98	12	0.53204	0.92	13	0.12545	0.76	8	0.0025	0.64	9	3e-05
Rm-23882	#N/A	#N/A	#N/A	#N/A	#N/A	#N/A	0.76	1	X	0.61	1	X	#N/A	#N/A	#N/A	#N/A	#N/A	#N/A
Rm-23892	0.96	5	0.35756	0.78	7	0.14837	0.87	13	0.12172	0.73	13	0.00292	0.86	10	0.00527	0.69	10	0.00107
Rm-23904	#N/A	#N/A	#N/A	#N/A	#N/A	#N/A	1.32	2	0.18828	0.82	2	0.17477	0.64	2	0.14268	0.62	2	0.40416
Rm-23934	0.56	4	0.05153	0.68	4	0.1417	0.82	3	0.31813	0.58	2	0.18202	0.43	2	0.22113	0.36	3	0.07174
Rm-23945	0.12	3	0.01108	0.22	4	0.00156	1.2	10	0.00092	1.02	13	0.79522	1.41	13	0.05356	0.65	12	0.00132
Rm-23958	#N/A	#N/A	#N/A	#N/A	#N/A	#N/A	1.78	2	0.11811	0.99	2	0.88534	#N/A	#N/A	#N/A	#N/A	#N/A	#N/A
Rm-23959	0.61	2	0.06303	0.27	2	0	0.64	2	0.07671	0.5	2	0.09087	0.7	2	0.01291	0.56	2	0.00974
Rm-23965	0.31	55	0	0.32	56	0	0.62	95	0	0.93	91	7e-05	1.53	94	0	1.44	89	0
Rm-23966	0.27	37	0	0.4	35	0	0.71	53	0	0.9	53	0.00039	1.44	49	0	1.47	50	0
Rm-23967	0.29	31	0	0.4	32	0	0.7	49	0	0.87	48	4e-05	1.42	44	0	1.45	46	0
Rm-23979	#N/A	#N/A	#N/A	#N/A	#N/A	#N/A	2.06	1	X	1.08	1	X	#N/A	#N/A	#N/A	#N/A	#N/A	#N/A
Rm-23997	#N/A	#N/A	#N/A	#N/A	#N/A	#N/A	#N/A	#N/A	#N/A	1.15	1	X	#N/A	#N/A	#N/A	#N/A	#N/A	#N/A
Rm-24008	0.61	11	1e-05	0.95	11	0.32465	1.25	15	0.00021	0.77	14	4e-05	0.71	15	0	0.59	15	0
Rm-24009	0.52	5	0.00157	0.84	4	0.10445	1.21	7	0.02049	0.73	7	0.00159	0.57	5	0.00792	0.58	5	0.01335
Rm-24012	#N/A	#N/A	#N/A	#N/A	#N/A	#N/A	1.29	1	X	0.82	1	X	#N/A	#N/A	#N/A	#N/A	#N/A	#N/A
Rm-24016	0.88	5	0.28111	0.58	4	0.0761	0.86	6	0.12991	0.77	6	0.00908	0.75	4	0.01347	0.46	4	0.00566
Rm-24049	1.28	5	0.34872	0.72	2	0.15691	0.52	5	0.01176	0.76	5	0.11802	1.13	4	0.62463	0.54	3	0.00692
Rm-2405	0.93	2	0.74547	1.03	2	0.97985	0.98	2	0.89062	0.52	1	X	#N/A	#N/A	#N/A	#N/A	#N/A	#N/A
Rm-24116	#N/A	#N/A	#N/A	#N/A	#N/A	#N/A	0.78	1	X	0.69	1	X	0.6	2	0.33109	#N/A	#N/A	#N/A
Rm-24149	0.4	10	0	0.45	9	1e-05	0.79	15	0.00052	0.83	17	0.00276	1.26	16	0.00501	1.12	15	0.73669
Rm-24165	#N/A	#N/A	#N/A	#N/A	#N/A	#N/A	#N/A	#N/A	#N/A	#N/A	#N/A	#N/A	1.23	4	0.29963	0.77	7	0.10534
Rm-24179	1.01	4	0.86182	0.67	4	0.16116	0.99	2	0.83282	0.73	3	0.08496	0.85	2	0.29387	0.64	2	0.14268
Rm-24189	#N/A	#N/A	#N/A	#N/A	#N/A	#N/A	1.36	2	0.14576	1.05	2	0.23778	0.58	2	0.0696	0.66	2	0.09192
Rm-24210	1.52	1	X	0.44	1	X	0.43	1	X	0.54	2	0.42035	#N/A	#N/A	#N/A	#N/A	#N/A	#N/A
Rm-24234	1.02	1	X	1.39	1	X	#N/A	#N/A	#N/A	#N/A	#N/A	#N/A	#N/A	#N/A	#N/A	#N/A	#N/A	#N/A
Rm-24244	#N/A	#N/A	#N/A	#N/A	#N/A	#N/A	0.14	1	X	0.8	1	X	#N/A	#N/A	#N/A	#N/A	#N/A	#N/A
Rm-24257	1.11	9	0.84042	0.24	5	0.00047	0.54	14	0.00028	1.23	14	0.01698	1.18	13	0.09223	0.69	12	0.00648
Rm-24265	0.74	10	0.01264	0.83	8	0.04341	0.96	13	0.33003	0.68	11	0.00066	0.85	7	0.01359	0.6	8	3e-05
Rm-24271	0.81	1	X	0.29	1	X	#N/A	#N/A	#N/A	#N/A	#N/A	#N/A	#N/A	#N/A	#N/A	#N/A	#N/A	#N/A
Rm-2428	0.5	12	0.00024	0.6	10	7e-05	1.08	18	0.22805	0.79	15	0.00396	1.16	17	0.12859	1.03	15	0.74341
Rm-24307	#N/A	#N/A	#N/A	#N/A	#N/A	#N/A	0.82	3	0.12147	1.04	2	0.6466	#N/A	#N/A	#N/A	#N/A	#N/A	#N/A
Rm-24497	#N/A	#N/A	#N/A	#N/A	#N/A	#N/A	#N/A	#N/A	#N/A	#N/A	#N/A	#N/A	0.82	1	X	#N/A	#N/A	#N/A
Rm-24505	1.01	3	0.9293	1.16	3	0.44445	1.01	6	0.98877	0.91	5	0.35354	0.77	5	0.02594	0.75	4	0.03092
Rm-24506	1.01	3	0.9293	1.16	3	0.44445	1.01	6	0.98877	0.91	5	0.35354	0.77	5	0.02594	0.75	4	0.03092
Rm-24520	0.78	5	0.07487	0.86	4	0.32394	0.8	5	0.06702	0.67	5	0.0126	0.8	7	0.00981	0.83	6	0.07192
Rm-24527	1.35	2	0.78537	0.83	2	0.6412	0.46	3	0.00705	0.88	3	0.30871	0.95	3	0.60423	0.88	2	0
Rm-24530	#N/A	#N/A	#N/A	#N/A	#N/A	#N/A	0.75	2	0.05878	1.04	2	0.6466	0.9	1	X	0.64	1	X
Rm-24537	0.74	7	0.00364	1.36	8	0.01054	1.28	12	0	0.82	12	0.00489	0.66	6	2e-05	0.53	7	0
Rm-24544	0.78	5	0.07487	0.86	4	0.32394	0.8	5	0.06702	0.67	5	0.0126	0.8	7	0.00981	0.83	6	0.07192
Rm-24547	#N/A	#N/A	#N/A	#N/A	#N/A	#N/A	#N/A	#N/A	#N/A	#N/A	#N/A	#N/A	0.9	1	X	#N/A	#N/A	#N/A
Rm-24551	1.22	21	0.01247	0.74	18	5e-05	0.72	30	0	0.97	30	0.15381	0.82	28	0.00054	0.61	25	0
Rm-24559	0.55	4	0.00212	0.22	3	0.07606	0.42	7	0.00907	0.95	8	0.42823	0.67	4	0.05323	0.37	5	0.01469
Rm-24571	1.17	27	0.11157	0.62	23	0	0.8	34	0	1.05	30	0.61317	0.86	29	3e-05	0.74	27	3e-05
Rm-24610	1.17	26	0.08014	0.65	23	0	0.78	30	1e-05	1.07	28	0.28179	0.87	29	0.00073	0.71	25	0
Rm-24650	#N/A	#N/A	#N/A	#N/A	#N/A	#N/A	0.84	2	0.63225	0.67	1	X	#N/A	#N/A	#N/A	#N/A	#N/A	#N/A
Rm-24685	1.02	6	0.81798	0.89	5	0.40693	0.81	7	0.09684	0.94	5	0.54602	0.79	7	0.01233	0.81	6	0.18383
Rm-2478	1.02	4	0.38072	0.35	3	0.00894	0.68	5	0.06548	0.95	5	0.56022	0.91	5	0.39685	0.58	3	0.02486
Rm-24819	0.97	11	0.42764	0.84	8	0.19041	0.77	11	0.0036	0.92	12	0.08313	0.78	11	0	0.68	13	0
Rm-24843	#N/A	#N/A	#N/A	#N/A	#N/A	#N/A	#N/A	#N/A	#N/A	#N/A	#N/A	#N/A	0.08	1	X	#N/A	#N/A	#N/A
Rm-2497	0.91	4	0.52448	0.89	3	0.55808	0.78	6	0.03791	0.96	5	0.58945	0.72	4	0.13878	0.52	3	0.01875
Rm-25069	0.86	5	0.01461	1.11	5	0.19418	1.09	11	0.10504	0.84	10	0.02789	0.62	10	0	0.66	8	2e-05
Rm-25070	0.86	1	X	1.19	1	X	1.15	2	0.05726	0.97	2	0.75242	0.6	2	0.06202	0.65	1	X
Rm-25071	1.16	7	0.97214	0.54	6	0.06964	0.51	9	0.00104	0.81	8	0.07908	0.8	8	0.09655	0.59	8	0.01678
Rm-25072	0.99	2	0.9097	0.86	2	0.67786	0.92	3	0.0936	0.62	2	0.07402	0.75	1	X	0.5	1	X
Rm-25079	0.97	4	0.67633	0.93	3	0.34404	0.87	11	0.08806	0.91	10	0.21703	0.87	9	0.02825	0.6	9	7e-05
Rm-25080	0.82	1	X	1.04	1	X	0.51	2	0.20959	0.91	1	X	0.76	2	0.41299	0.68	2	0.13231
Rm-25092	0.9	10	0.08201	1.33	9	0.00475	1.14	8	0.01861	0.81	7	0.00063	0.53	8	0.00018	0.63	7	0.00033
Rm-25111	0.48	1	X	#N/A	#N/A	#N/A	#N/A	#N/A	#N/A	#N/A	#N/A	#N/A	0.54	2	0.13098	#N/A	#N/A	#N/A
Rm-25143	0.87	6	0.18649	0.55	6	0.01093	0.81	10	0.00033	0.75	11	0.00155	0.79	7	0.00079	0.6	8	1e-05
Rm-25157	1.23	6	0.11945	0.64	6	0.00083	0.75	14	1e-05	0.96	13	0.31593	0.83	8	0.01082	0.69	10	0.00398
Rm-25169	0.92	2	0.72134	0.82	1	X	1.07	4	0.42551	1.14	4	0.34595	0.98	2	0.60151	0.88	3	0.48687
Rm-25179	1.27	6	0.08826	0.39	4	0.02411	0.64	7	0.02829	1.15	8	0.03725	1.19	6	0.30548	0.87	5	0.29891
Rm-25200	0.85	3	0.53269	1.05	4	0.7922	1.28	1	X	1.06	1	X	0.73	2	0.13565	0.59	2	0.15842
Rm-2523	#N/A	#N/A	#N/A	#N/A	#N/A	#N/A	0.76	2	0.3374	0.86	2	0.59918	0.62	2	0	1.18	2	0.91049
Rm-25255	#N/A	#N/A	#N/A	#N/A	#N/A	#N/A	0.88	2	0.08767	0.8	2	0.05221	#N/A	#N/A	#N/A	#N/A	#N/A	#N/A
Rm-25267	0.86	4	0.30607	1.58	5	0.01073	1.2	4	0.18788	0.69	4	0.0387	0.68	5	0.00189	0.62	5	0.00385
Rm-2538	1.4	14	1e-05	0.7	14	1e-05	0.69	14	3e-05	0.95	14	0.27078	0.93	13	0.01312	0.61	13	0
Rm-25417	#N/A	#N/A	#N/A	#N/A	#N/A	#N/A	0.48	4	0.03862	1.28	3	0.4059	0.95	5	0.54338	0.83	4	0.36182
Rm-25470	1.35	4	0.27277	1.52	4	0.06727	1.1	4	0.70208	0.66	3	0.06952	0.55	2	0.04856	0.44	2	0.00879
Rm-25590	#N/A	#N/A	#N/A	#N/A	#N/A	#N/A	0.86	2	0.02375	0.89	2	0.12104	1.27	2	0.48487	0.48	2	0.24083
Rm-25593	0.85	4	0.2426	0.5	2	0.15982	0.83	3	0.07512	0.79	4	0.12355	0.89	6	0.11212	0.61	5	0.02266
Rm-25607	#N/A	#N/A	#N/A	#N/A	#N/A	#N/A	1.04	2	0.822	1.1	2	0.46362	#N/A	#N/A	#N/A	#N/A	#N/A	#N/A
Rm-25620	1.21	3	0.17636	0.49	1	X	#N/A	#N/A	#N/A	1.22	1	X	0.75	3	0.41811	0.17	1	X
Rm-25652	#N/A	#N/A	#N/A	#N/A	#N/A	#N/A	#N/A	#N/A	#N/A	#N/A	#N/A	#N/A	0.72	2	0.5265	0.46	2	0.30952
Rm-25655	0.61	2	0.08372	0.22	1	X	0.63	3	0.10857	0.94	3	0.66992	0.92	3	0.61556	0.68	3	0.22844
Rm-25662	0.89	3	0.52273	1.01	3	0.87701	1.04	5	0.56225	0.9	6	0.09814	0.74	4	0.08058	0.68	5	0.01268
Rm-25666	#N/A	#N/A	#N/A	#N/A	#N/A	#N/A	1.37	2	0.11751	1	2	0.99045	#N/A	#N/A	#N/A	#N/A	#N/A	#N/A
Rm-25669	#N/A	#N/A	#N/A	#N/A	#N/A	#N/A	1.37	2	0.11751	1	2	0.99045	1.48	2	0.86476	5.88	2	0.72955
Rm-25670	#N/A	#N/A	#N/A	#N/A	#N/A	#N/A	1.37	2	0.11751	1	2	0.99045	1.48	2	0.86476	5.88	2	0.72955
Rm-25687	0.94	6	0.43498	1.24	7	0.056	1.1	10	0.12365	0.8	10	0.01353	0.79	6	0.01064	0.54	6	0.00459
Rm-25729	1.16	4	0.25264	0.64	2	0.01104	0.8	11	0.01427	0.89	12	0.08551	0.92	6	0.02288	0.62	7	0.0043
Rm-25779	0.48	2	0.0718	0.2	2	0	0.56	2	0.06866	0.58	2	0.01	#N/A	#N/A	#N/A	#N/A	#N/A	#N/A
Rm-2590	0.65	1	X	#N/A	#N/A	#N/A	#N/A	#N/A	#N/A	#N/A	#N/A	#N/A	#N/A	#N/A	#N/A	#N/A	#N/A	#N/A
Rm-25931	1.29	9	0.05122	0.27	4	0.01395	0.38	10	0.00021	1.04	15	0.76073	1.07	15	0.47479	0.67	13	0.00071
Rm-25949	1.01	3	0.99498	1.23	2	0.83872	0.67	4	0.0593	0.69	4	0.03206	0.76	4	0.14786	0.46	2	0.01782
Rm-2596	1.36	2	0.3609	0.6	2	0.04145	0.75	3	0.02856	0.99	4	0.77327	0.93	4	0.46103	0.9	2	0.17129
Rm-25972	1.07	7	0.96296	1.11	8	0.70496	0.89	12	0.1321	0.66	9	0.01223	0.61	6	0.01447	0.48	7	0.01008
Rm-25975	1.3	15	0.02589	0.73	13	0.00389	0.69	18	0	0.98	18	0.42938	0.88	15	0.00525	0.67	13	0.00014
Rm-25976	1.43	7	0.09411	0.76	7	0.08101	0.72	12	0	0.94	13	0.20813	0.86	9	0.02329	0.71	8	0.00434
Rm-25985	1.08	8	0.96345	0.51	3	0.19004	0.56	7	0.01158	0.78	8	0.10886	0.77	10	0.02365	0.58	7	0.02881
Rm-26011	1.12	3	0.47902	0.27	1	X	0.73	7	0.07884	1.02	9	0.91984	1.2	8	0.47042	1.21	7	0.49648
Rm-26024	0.48	2	0.0718	0.2	2	0	0.56	2	0.06866	0.58	2	0.01	#N/A	#N/A	#N/A	#N/A	#N/A	#N/A
Rm-26027	0.58	3	0.01791	0.36	2	0	0.5	2	0.24597	0.78	2	0.48897	0.42	2	0.07816	0.3	2	0.0352
Rm-26034	#N/A	#N/A	#N/A	#N/A	#N/A	#N/A	0.48	5	0.02486	0.98	2	0.84033	1.14	4	0.07526	0.8	2	0.40589
Rm-26043	1.03	3	0.97727	0.28	1	X	#N/A	#N/A	#N/A	#N/A	#N/A	#N/A	0.99	5	0.76521	0.56	4	0.06885
Rm-26044	0.86	2	0.5	0.87	2	0.15395	1.1	6	0.15309	0.85	5	0.12087	0.78	4	0.05374	0.52	4	0.0154
Rm-26047	0.52	2	0.04644	1.33	3	0.68907	0.54	7	0.00035	0.99	6	0.71723	0.89	7	0.16152	0.59	8	0.00141
Rm-26048	#N/A	#N/A	#N/A	#N/A	#N/A	#N/A	0.59	3	0.08994	1.08	3	0.93231	1.04	4	0.67503	0.7	5	0.0092
Rm-2605	#N/A	#N/A	#N/A	#N/A	#N/A	#N/A	1.1	5	0.27639	1.17	3	0.8372	#N/A	#N/A	#N/A	#N/A	#N/A	#N/A
Rm-26050	#N/A	#N/A	#N/A	#N/A	#N/A	#N/A	#N/A	#N/A	#N/A	0.89	1	X	#N/A	#N/A	#N/A	#N/A	#N/A	#N/A
Rm-26051	#N/A	#N/A	#N/A	#N/A	#N/A	#N/A	#N/A	#N/A	#N/A	0.89	1	X	#N/A	#N/A	#N/A	#N/A	#N/A	#N/A
Rm-26118	#N/A	#N/A	#N/A	#N/A	#N/A	#N/A	#N/A	#N/A	#N/A	#N/A	#N/A	#N/A	1.28	2	0.69802	0.32	1	X
Rm-26127	1.04	4	0.88451	0.54	4	0.13052	0.49	5	0.04155	0.84	5	0.13267	1.08	5	0.6011	0.57	4	0.00146
Rm-26145	#N/A	#N/A	#N/A	#N/A	#N/A	#N/A	1.49	1	X	0.79	1	X	#N/A	#N/A	#N/A	#N/A	#N/A	#N/A
Rm-26190	1.02	6	0.69955	0.92	7	0.35867	0.87	9	0.07055	0.92	9	0.2083	0.81	8	0.03741	0.63	8	0.00324
Rm-26196	0.97	11	0.47941	1.01	12	0.78197	0.84	15	3e-05	0.89	14	0.00116	1.17	17	0.04149	0.48	15	0
Rm-2623	0.52	2	0.31411	0.64	2	0.45485	0.6	2	0.43857	0.89	1	X	#N/A	#N/A	#N/A	#N/A	#N/A	#N/A
Rm-26240	0.89	10	0.02048	0.3	4	0.00401	0.98	23	0.35496	1.3	22	0.0004	0.72	14	4e-05	0.44	11	0
Rm-26244	#N/A	#N/A	#N/A	#N/A	#N/A	#N/A	1.23	2	0.79137	2.21	1	X	#N/A	#N/A	#N/A	#N/A	#N/A	#N/A
Rm-26269	0.74	2	0.59385	0.67	2	0.47316	0.93	4	0.55544	0.76	3	0.25549	1.11	6	0.73677	1.42	4	0.62032
Rm-26280	1.22	2	0.36818	0.27	1	X	0.77	5	0.23263	1.09	8	0.73409	1.53	3	0.03227	0.7	2	0.23781
Rm-26301	0.92	8	0.25426	0.28	6	0.0012	0.43	14	0.00015	0.94	13	0.25776	0.99	14	0.47583	0.56	13	0.0019
Rm-26303	0.92	8	0.25426	0.28	6	0.0012	0.43	14	0.00015	1.03	14	0.61356	1.02	14	0.68035	0.51	13	0.00061
Rm-26320	0.95	5	0.55429	0.78	5	0.221	0.91	5	0.30058	0.85	7	0.10918	0.78	6	0.08738	0.81	5	0.00348
Rm-26348	1	3	0.80289	0.58	1	X	0.78	5	0.06663	0.82	7	0.04951	0.79	7	0.04521	0.95	9	0.28409
Rm-26360	0.76	2	0.26265	1.4	2	0.08642	1.01	3	0.97485	0.84	3	0.18771	0.62	2	0.10591	0.52	2	0.13635
Rm-26362	0.52	5	0.04513	0.79	4	0.31565	0.64	9	0.00627	0.83	7	0.04943	0.66	9	0.0036	0.47	5	0.00078
Rm-26374	0.95	10	0.36724	0.23	5	0.00023	0.64	18	0.00024	1.11	16	0.11369	1.15	19	0.07337	0.59	17	1e-05
Rm-26385	1	10	0.6904	0.78	9	0.0237	0.81	14	0.00063	1	13	0.6026	0.67	10	0.00013	0.57	8	0.00376
Rm-26396	0.86	8	0.03948	1.06	8	0.32719	0.91	10	0.08627	0.78	9	0.00096	0.67	4	0.00688	0.6	2	0.1331
Rm-26401	1.04	10	0.83851	0.29	6	0.00087	0.66	12	0.00429	1.06	14	0.73735	0.97	15	0.36451	0.44	13	0
Rm-26409	1.1	5	0.28633	1.06	5	0.56154	1.01	5	0.93082	0.78	6	0.15257	0.76	5	0.07023	0.59	4	0.02463
Rm-26492	1.04	10	0.83851	0.29	6	0.00087	0.66	12	0.00429	1.06	14	0.73735	0.96	14	0.24199	0.43	12	0
Rm-26493	0.47	4	0.06522	0.66	3	0.37931	0.64	5	0.0777	0.76	2	0.5	1.04	5	0.64704	0.52	2	0.12827
Rm-2650	1	10	0.69228	1.08	9	0.21151	0.88	13	0.09026	0.81	15	0.00694	0.79	13	0.02582	0.67	13	0.00044
Rm-26509	#N/A	#N/A	#N/A	#N/A	#N/A	#N/A	0.86	2	0.28355	1.06	1	X	#N/A	#N/A	#N/A	#N/A	#N/A	#N/A
Rm-2651	1.04	4	0.82003	1.2	4	0.53889	1.07	7	0.52373	0.96	5	0.46603	0.64	6	0.00044	0.6	6	0.00062
Rm-26527	#N/A	#N/A	#N/A	#N/A	#N/A	#N/A	0.52	1	X	0.8	2	0.07094	#N/A	#N/A	#N/A	#N/A	#N/A	#N/A
Rm-26536	#N/A	#N/A	#N/A	#N/A	#N/A	#N/A	1.05	6	0.76557	1.32	5	0.02894	1	2	0.94896	1.56	1	X
Rm-26537	1.01	10	0.92768	1.26	10	0.00257	1.16	14	0.00169	0.98	15	0.44892	0.66	12	0	0.59	13	0
Rm-26539	0.99	13	0.65974	1.23	13	0.00042	1.12	19	0.05915	0.98	19	0.38129	0.66	15	0	0.61	17	0
Rm-26540	1	11	0.93598	1.25	11	0.00147	1.16	15	0.00076	0.97	16	0.3956	0.65	13	0	0.58	14	0
Rm-26548	#N/A	#N/A	#N/A	#N/A	#N/A	#N/A	0.9	2	0.67279	0.51	2	0.09169	#N/A	#N/A	#N/A	#N/A	#N/A	#N/A
Rm-26551	#N/A	#N/A	#N/A	#N/A	#N/A	#N/A	#N/A	#N/A	#N/A	#N/A	#N/A	#N/A	0.62	2	0.409	1.18	2	0.24302
Rm-26565	#N/A	#N/A	#N/A	#N/A	#N/A	#N/A	2.01	1	X	0.72	1	X	#N/A	#N/A	#N/A	#N/A	#N/A	#N/A
Rm-26572	0.61	6	0.00014	0.72	6	0.01486	0.81	10	0.07849	0.76	10	0.03592	0.79	8	0.04762	0.82	7	0.0737
Rm-26675	1.32	13	0.61727	0.64	8	0.01579	0.56	9	0.00025	1.07	7	0.57451	1.04	9	0.25954	0.79	9	0.01411
Rm-26739	1.21	10	0.18937	0.57	7	0.00217	0.73	17	0.00203	1.06	16	0.60158	0.92	19	0.09206	0.7	17	0.00011
Rm-26743	0.66	19	0	0.83	21	0.0005	1.52	35	0	0.95	30	0.12073	0.55	25	0	0.55	26	0
Rm-26758	#N/A	#N/A	#N/A	#N/A	#N/A	#N/A	0.5	1	X	0.54	1	X	0.84	2	0.3204	0.66	2	0.2674
Rm-26782	1.25	3	0.1878	1.1	4	0.62411	0.88	7	0.28307	0.84	6	0.18737	0.85	7	0.1461	0.64	6	0.04274
Rm-26783	0.67	15	0	0.94	15	0.21697	1.38	21	0	0.85	22	0.00064	0.59	15	0	0.54	22	0
Rm-26789	0.89	9	0.0928	0.85	10	0.10357	0.85	20	3e-05	0.81	17	9e-05	0.7	17	0	0.85	14	0.04002
Rm-26794	0.52	2	0.02791	0.8	2	0.54435	0.7	2	0.53435	0.52	2	0.40126	0.56	2	0.44477	0.7	1	X
Rm-26807	0.76	5	0.18756	0.24	4	0.02529	0.46	5	0.00728	0.85	6	0.17514	0.72	7	0.0513	1.25	7	0.34594
Rm-26838	0.76	2	0.58442	0.55	2	0.41806	0.5	2	0.0816	0.57	1	X	0.62	3	0.23357	0.26	3	0.08724
Rm-26839	0.76	2	0.58442	0.55	2	0.41806	0.5	2	0.0816	0.57	1	X	0.62	3	0.23357	0.26	3	0.08724
Rm-26852	1.28	2	0.2035	0.54	2	0.03819	0.63	3	0.00483	1.14	3	0.02357	0.96	3	0.74574	0.79	3	0.39634
Rm-26854	1.1	11	0.17292	0.48	7	0.00336	0.69	15	1e-05	1.02	16	0.98926	1.15	20	0.24238	0.81	16	0.00499
Rm-26863	1.14	24	0.16947	0.68	20	2e-05	0.65	29	0	0.87	25	0.0001	0.95	25	0.10303	0.68	28	0
Rm-26865	5.73	3	0.54798	0.72	1	X	7.89	2	0.75725	1.02	4	0.90765	1.19	3	0.46587	0.42	3	0.02155
Rm-26881	1.14	4	0.53449	0.96	3	0.68656	0.89	10	0.2101	0.85	7	0.03462	0.91	8	0.28918	0.68	6	0.00121
Rm-26883	0.76	2	0	1.2	3	0.06781	1.29	4	0.0147	0.8	5	0.07006	0.55	3	0.0075	0.65	5	0.00652
Rm-26900	1.15	16	0.5772	0.53	15	0.00017	0.58	24	0	1.07	23	0.55693	0.92	22	0.02661	0.69	22	1e-05
Rm-26910	0.44	1	X	0.55	1	X	#N/A	#N/A	#N/A	#N/A	#N/A	#N/A	#N/A	#N/A	#N/A	#N/A	#N/A	#N/A
Rm-26934	#N/A	#N/A	#N/A	#N/A	#N/A	#N/A	#N/A	#N/A	#N/A	0.57	1	X	0.64	2	0.08831	0.84	1	X
Rm-26973	#N/A	#N/A	#N/A	#N/A	#N/A	#N/A	0.74	1	X	1.02	2	0.90071	#N/A	#N/A	#N/A	#N/A	#N/A	#N/A
Rm-26984	1.03	2	0.97437	0.42	2	0.05224	0.7	8	0.00522	0.73	6	0.08444	0.99	8	0.7386	0.57	7	0.00178
Rm-26992	1.11	8	0.11915	1.01	9	0.96326	1.21	14	0.00077	0.91	14	0.13193	0.63	10	0	0.53	10	3e-05
Rm-26995	1.08	1	X	0.39	1	X	1.3	2	0.71102	1.52	2	0.16926	0.77	3	0.32815	0.52	2	0.10111
Rm-27027	0.74	4	0.12518	0.53	4	0.0605	0.82	7	0.02121	0.81	6	0.05402	1.32	5	0.0011	0.79	5	0.0024
Rm-27062	#N/A	#N/A	#N/A	#N/A	#N/A	#N/A	1.14	5	0.5127	0.84	5	0.1936	0.44	3	0.0121	0.54	2	0.19955
Rm-27089	#N/A	#N/A	#N/A	#N/A	#N/A	#N/A	0.96	1	X	0.51	1	X	#N/A	#N/A	#N/A	#N/A	#N/A	#N/A
Rm-27092	0.97	4	0.72028	0.08	2	0.16453	0.18	4	0.00105	0.21	4	4e-05	1.13	18	0.04653	3.72	21	0
Rm-27098	0.88	1	X	0.94	1	X	0.96	2	0.77431	0.53	1	X	0.66	3	0.06195	0.52	2	0.17937
Rm-27115	0.93	15	0.20488	0.87	13	0.10972	1.02	22	0.99988	0.75	19	0.0001	0.74	16	0	0.69	18	1e-05
Rm-27152	0.56	2	0.44963	1	2	0.95536	1.05	7	0.11108	0.88	7	0.03333	0.62	4	0	0.68	4	0.00139
Rm-27163	0.73	6	0.00017	0.96	6	0.57786	1.04	10	0.26148	0.79	10	0.01203	0.72	8	0.00037	0.7	8	0.01255
Rm-27169	0.94	4	0.27894	0.46	3	0.01068	0.67	4	0.04026	0.79	4	0.1921	0.8	3	0.10166	0.57	4	0.03914
Rm-27170	0.76	2	0.26265	1.4	2	0.08642	1.01	3	0.97485	0.84	3	0.18771	0.62	2	0.10591	0.52	2	0.13635
Rm-27173	0.91	8	0.05115	0.9	8	0.26017	0.95	7	0.2113	0.96	9	0.41423	0.69	6	0.0064	0.56	6	0.00213
Rm-27176	0.58	3	0.10286	0.75	3	0.07825	0.98	9	0.56922	0.92	8	0.33372	1.38	9	0.62581	1.14	7	0.10157
Rm-27177	0.72	5	0.08664	0.71	3	0.03741	1.02	9	0.79994	0.86	7	0.19151	0.96	7	0.52949	0.77	7	0.11523
Rm-27195	1.31	1	X	0.31	1	X	0.42	5	0.00092	1.17	5	0.09256	1.17	5	0.19583	0.86	5	0.10538
Rm-27196	1.31	1	X	0.31	1	X	0.42	5	0.00092	1.17	5	0.09256	1.17	5	0.19583	0.86	5	0.10538
Rm-27197	1.31	1	X	0.31	1	X	0.42	5	0.00092	1.17	5	0.09256	1.17	5	0.19583	0.86	5	0.10538
Rm-27199	0.98	9	0.5483	0.3	9	1e-05	0.72	12	0.00546	0.93	12	0.10586	0.86	10	0.08737	0.51	10	1e-05
Rm-27203	1.66	3	0.04988	0.71	3	0.0962	0.97	3	0.28406	0.65	5	0.01042	0.58	3	0.00299	0.52	4	0.00155
Rm-27216	#N/A	#N/A	#N/A	#N/A	#N/A	#N/A	0.52	7	0.0001	0.98	6	0.62978	1.18	3	0.51216	0.65	2	0
Rm-27217	#N/A	#N/A	#N/A	#N/A	#N/A	#N/A	0.55	6	1e-05	1.02	5	0.91126	1.18	3	0.51216	0.65	2	0
Rm-27221	#N/A	#N/A	#N/A	#N/A	#N/A	#N/A	0.59	2	0.21203	1.13	1	X	#N/A	#N/A	#N/A	#N/A	#N/A	#N/A
Rm-27228	1.18	7	0.03798	0.56	7	2e-05	1	7	0.63223	1.15	6	0.36858	1.12	6	0.15901	0.94	8	0.34734
Rm-27233	1	4	0.90219	0.98	3	0.8038	0.94	12	0.28202	0.76	10	0.014	0.66	8	0.00709	0.44	6	0.00777
Rm-27234	1.04	5	0.52606	1.07	4	0.05295	0.94	16	0.22763	0.81	14	0.01237	0.68	9	0.00392	0.46	7	0.00418
Rm-27235	#N/A	#N/A	#N/A	#N/A	#N/A	#N/A	0.84	1	X	1.01	1	X	#N/A	#N/A	#N/A	#N/A	#N/A	#N/A
Rm-27240	#N/A	#N/A	#N/A	#N/A	#N/A	#N/A	0.67	1	X	0.93	2	0.7128	0.52	2	0.05594	1.74	3	0.01204
Rm-27246	1.09	18	0.48654	0.34	17	0	0.68	22	1e-05	0.98	21	0.3272	0.95	20	0.13758	0.57	21	0
Rm-27247	1.09	13	0.60239	0.35	12	0	0.65	20	1e-05	1	20	0.70082	0.94	18	0.16634	0.57	17	0
Rm-27248	1.25	7	0.05803	0.4	7	9e-05	0.73	12	0.00091	1.03	12	0.27521	0.98	8	0.55758	0.56	9	0.00035
Rm-27254	1.2	14	0.00987	0.71	14	0.00012	0.84	19	0.0005	0.95	19	0.12067	0.85	18	0.00017	0.54	19	0
Rm-27258	0.96	2	0.07206	0.51	2	0.09169	1.01	2	0.95878	0.74	2	0.04211	0.85	2	0.0914	0.6	2	0.09321
Rm-27260	#N/A	#N/A	#N/A	0.84	2	0.5	1.09	3	0.86722	3.56	2	0.03246	#N/A	#N/A	#N/A	#N/A	#N/A	#N/A
Rm-27261	#N/A	#N/A	#N/A	#N/A	#N/A	#N/A	1.3	5	0.00827	0.69	4	0.02289	0.7	3	0.0103	0.46	3	0.00824
Rm-27294	#N/A	#N/A	#N/A	#N/A	#N/A	#N/A	0.68	2	0.44687	0.55	2	0.32526	0.67	2	0.37098	0.43	1	X
Rm-27312	1.08	8	0.97307	0.64	8	0.01793	0.78	11	0.00062	0.79	11	0.0163	0.9	9	0.23809	0.7	8	0.00663
Rm-2735	#N/A	#N/A	#N/A	#N/A	#N/A	#N/A	#N/A	#N/A	#N/A	#N/A	#N/A	#N/A	0.65	2	0.13347	0.34	2	0.00867
Rm-27355	1.01	14	0.58596	0.25	12	0	0.47	14	9e-05	1.02	15	0.95091	0.9	18	0.04433	0.39	18	0
Rm-27434	1.1	1	X	0.78	1	X	1.3	1	X	0.1	1	X	0.8	3	0.45188	#N/A	#N/A	#N/A
Rm-27460	0.86	5	0.10844	0.94	4	0.60774	0.98	4	0.55699	0.88	2	0.42234	0.95	3	0.51401	0.91	3	0.33734
Rm-27462	#N/A	#N/A	#N/A	#N/A	#N/A	#N/A	0.69	2	0.56912	0.74	2	0.59135	#N/A	#N/A	#N/A	#N/A	#N/A	#N/A
Rm-27463	#N/A	#N/A	#N/A	#N/A	#N/A	#N/A	0.69	2	0.56912	0.74	2	0.59135	#N/A	#N/A	#N/A	#N/A	#N/A	#N/A
Rm-27469	0.4	2	0.19789	0.55	2	0.27228	0.8	5	0.20066	0.54	5	0.01792	0.68	4	0.03538	1.63	7	0.00671
Rm-27486	#N/A	#N/A	#N/A	#N/A	#N/A	#N/A	0.72	1	X	0.9	1	X	#N/A	#N/A	#N/A	#N/A	#N/A	#N/A
Rm-27513	#N/A	#N/A	#N/A	0.41	1	X	#N/A	#N/A	#N/A	#N/A	#N/A	#N/A	#N/A	#N/A	#N/A	#N/A	#N/A	#N/A
Rm-27523	#N/A	#N/A	#N/A	#N/A	#N/A	#N/A	1.39	3	0.21624	0.63	3	0.09032	0.89	2	0.59792	0.67	1	X
Rm-27524	0.86	5	0.10844	0.94	4	0.60774	0.98	4	0.55699	0.88	2	0.42234	0.95	3	0.51401	0.91	3	0.33734
Rm-27529	#N/A	#N/A	#N/A	#N/A	#N/A	#N/A	3.42	2	0.5337	1.28	1	X	#N/A	#N/A	#N/A	#N/A	#N/A	#N/A
Rm-27534	0.86	1	X	1.42	1	X	1.07	3	0.55007	0.82	1	X	#N/A	#N/A	#N/A	#N/A	#N/A	#N/A
Rm-27556	0.93	3	0.61729	0.49	1	X	0.88	15	0.0189	1.05	15	0.82167	1.16	6	0.22211	0.66	6	0.05212
Rm-27558	#N/A	#N/A	#N/A	#N/A	#N/A	#N/A	#N/A	#N/A	#N/A	#N/A	#N/A	#N/A	1.06	2	0.87839	0.53	1	X
Rm-27560	1.1	3	0.05076	0.32	2	0.00875	0.53	7	0.0184	0.83	3	0.16176	1.01	7	0.67989	1.02	7	0.27573
Rm-27567	0.81	3	0.14338	1.29	2	0.57922	0.94	5	0.35657	0.79	5	0.02026	0.57	4	0.01437	0.6	3	0.07085
Rm-27576	0.84	3	0.02317	1.08	2	0.15067	0.97	5	0.66058	0.63	3	0.02976	0.54	6	0.00129	0.5	5	0.00766
Rm-27594	0.69	8	0.05696	0.88	10	0.15308	1.13	8	0.03159	0.78	10	0.01971	0.62	9	0.00185	0.7	9	0.00175
Rm-27604	#N/A	#N/A	#N/A	#N/A	#N/A	#N/A	1.06	2	0.16555	1.66	1	X	#N/A	#N/A	#N/A	#N/A	#N/A	#N/A
Rm-27606	1.35	4	0.02174	0.46	5	0.00142	0.67	5	0.00015	1.14	5	0.00658	0.9	5	0.12617	0.83	5	0.06149
Rm-27616	1	3	0.79903	0.7	4	0.04253	0.84	5	0.15774	0.99	8	0.59673	0.81	7	0.00943	0.66	6	0.00578
Rm-27617	#N/A	#N/A	#N/A	#N/A	#N/A	#N/A	0.8	2	0.05452	1.1	2	0.12022	0.74	3	0.32758	0.58	3	0.25091
Rm-27625	#N/A	#N/A	#N/A	#N/A	#N/A	#N/A	3.42	2	0.5337	1.28	1	X	#N/A	#N/A	#N/A	#N/A	#N/A	#N/A
Rm-27642	1.06	3	0.43602	0.98	3	0.77583	0.78	3	0.22553	0.84	3	0.4265	0.88	1	X	0.63	2	0.24295
Rm-27647	#N/A	#N/A	#N/A	#N/A	#N/A	#N/A	1.07	5	0.2848	1.4	4	0.04008	0.69	1	X	0.42	1	X
Rm-27652	#N/A	#N/A	#N/A	#N/A	#N/A	#N/A	0.8	1	X	0.83	2	0.46668	#N/A	#N/A	#N/A	#N/A	#N/A	#N/A
Rm-27657	#N/A	#N/A	#N/A	#N/A	#N/A	#N/A	#N/A	#N/A	#N/A	#N/A	#N/A	#N/A	#N/A	#N/A	#N/A	0.89	1	X
Rm-27670	1.08	6	0.82828	1.03	6	0.88258	1.07	7	0.46145	0.98	6	0.71877	0.67	7	0.00028	0.59	8	0.0001
Rm-27677	#N/A	#N/A	#N/A	#N/A	#N/A	#N/A	0.7	2	0.27098	0.9	2	0.06685	#N/A	#N/A	#N/A	#N/A	#N/A	#N/A
Rm-27679	0.41	6	0.01745	0.8	5	0.30627	0.77	5	0.23169	0.57	5	0.11552	0.58	3	0.07719	0.48	3	0.14329
Rm-27680	0.8	2	0.36932	0.68	1	X	0.8	1	X	0.75	1	X	0.84	3	0.24645	#N/A	#N/A	#N/A
Rm-27694	#N/A	#N/A	#N/A	#N/A	#N/A	#N/A	0.38	3	0.11405	0.63	3	0.00951	1.02	6	0.8048	0.51	6	0.01057
Rm-27794	1.32	1	X	1.81	2	0.30668	#N/A	#N/A	#N/A	#N/A	#N/A	#N/A	#N/A	#N/A	#N/A	#N/A	#N/A	#N/A
Rm-27826	#N/A	#N/A	#N/A	#N/A	#N/A	#N/A	0.59	3	0.06294	0.85	2	0.4609	0.94	2	0	0.78	4	0.18214
Rm-27851	0.74	8	0.03001	1.08	8	0.80618	0.94	9	0.37449	0.75	9	0.02674	0.73	8	0.01061	0.58	7	0.00614
Rm-27852	0.74	8	0.03001	1.08	8	0.80618	0.94	9	0.37449	0.75	9	0.02674	0.73	8	0.01061	0.58	7	0.00614
Rm-27858	#N/A	#N/A	#N/A	#N/A	#N/A	#N/A	0.59	2	0.21203	1.13	1	X	#N/A	#N/A	#N/A	#N/A	#N/A	#N/A
Rm-27862	0.98	2	0.85462	0.84	1	X	0.98	3	0.81528	0.75	3	0.03696	0.76	4	0.22862	0.97	2	0.20744
Rm-27865	0.94	4	0.47748	1.37	3	0.00509	1.15	7	0.26059	0.7	6	0.03829	0.57	3	0.00291	0.56	3	0.00225
Rm-27866	0.94	4	0.47748	1.37	3	0.00509	1.15	7	0.26059	0.7	6	0.03829	0.57	3	0.00291	0.56	3	0.00225
Rm-2788	0.25	41	0	0.28	40	0	0.41	68	0	0.64	61	0	1.44	75	0	1.95	73	0
Rm-27880	#N/A	#N/A	#N/A	#N/A	#N/A	#N/A	#N/A	#N/A	#N/A	1.1	1	X	1.02	2	0.81431	0.74	2	0.12822
Rm-27887	1.2	8	0.00021	0.66	9	0.00026	0.85	12	0.01409	1.14	8	0.09607	0.92	11	0.14092	0.68	10	6e-05
Rm-27916	1.11	10	0.92004	0.42	5	0.0065	0.75	13	0.01631	0.94	12	0.27935	1.05	14	0.88125	0.64	15	3e-05
Rm-27920	#N/A	#N/A	#N/A	#N/A	#N/A	#N/A	0.68	1	X	#N/A	#N/A	#N/A	#N/A	#N/A	#N/A	#N/A	#N/A	#N/A
Rm-27923	1.15	3	0.28578	0.55	3	0.0961	0.74	2	0.04345	0.86	3	0.23087	0.82	2	0.18833	0.55	2	0.01935
Rm-27939	1.07	4	0.90479	0.94	4	0.24972	0.78	9	0.02178	0.96	9	0.42888	1.29	8	0.00873	0.97	7	0.42712
Rm-27943	#N/A	#N/A	#N/A	#N/A	#N/A	#N/A	1.19	1	X	1.32	1	X	#N/A	#N/A	#N/A	#N/A	#N/A	#N/A
Rm-27946	#N/A	#N/A	#N/A	#N/A	#N/A	#N/A	1.96	1	X	1.36	2	0.09107	#N/A	#N/A	#N/A	#N/A	#N/A	#N/A
Rm-27959	1.38	7	0.07943	0.37	2	0.119	0.53	11	2e-05	0.98	9	0.63937	0.95	7	0.18178	0.59	4	0.02198
Rm-27961	1.6	3	0.12015	#N/A	#N/A	#N/A	0.64	6	0.0386	0.93	4	0.36798	0.97	3	0.71464	0.71	1	X
Rm-27978	1.03	3	0.85108	0.7	2	0.29623	1	7	0.71536	0.69	5	0.00526	0.6	5	0.02417	0.47	4	0.00781
Rm-28002	1.04	2	0.40704	0.95	2	0.36566	1.17	4	0.01589	0.97	2	0.5	0.75	4	0.00143	0.75	4	0.03367
Rm-28007	0.45	2	0.07042	1.02	2	0.73992	1.15	2	0.07891	0.78	2	0	0.63	3	0.00652	0.78	2	0
Rm-28176	#N/A	#N/A	#N/A	#N/A	#N/A	#N/A	0.99	2	0.90881	0.67	2	0.02371	#N/A	#N/A	#N/A	#N/A	#N/A	#N/A
Rm-2823	1.2	1	X	0.82	2	0.5	#N/A	#N/A	#N/A	#N/A	#N/A	#N/A	#N/A	#N/A	#N/A	#N/A	#N/A	#N/A
Rm-28264	0.62	1	X	1.42	1	X	0.84	2	0.02236	0.78	3	0.27212	0.38	2	0.06036	1	1	X
Rm-2862	#N/A	#N/A	#N/A	#N/A	#N/A	#N/A	1.22	2	0.53395	0.7	2	0.51303	0.9	1	X	0.64	1	X
Rm-2887	1.05	16	0.92236	0.33	15	0	0.63	17	1e-05	0.96	17	0.21616	0.95	18	0.20072	0.59	17	0
Rm-2888	0.69	2	0.37016	#N/A	#N/A	#N/A	0.56	3	0.08748	0.79	1	X	0.55	3	0.1479	0.68	1	X
Rm-2902	1.1	5	0.01263	0.72	7	0.02157	0.81	8	0.04323	0.9	4	0.46299	0.76	7	0.00162	0.79	7	0.01561
Rm-2904	0.94	21	0.05857	1.04	23	0.99299	1.04	23	0.23061	0.75	23	0	0.72	20	0	0.71	19	1e-05
Rm-2907	#N/A	#N/A	#N/A	#N/A	#N/A	#N/A	0.73	3	0.36341	0.68	3	0.03768	#N/A	#N/A	#N/A	#N/A	#N/A	#N/A
Rm-2912	0.86	5	0.18909	0.38	3	0.00603	0.99	9	0.53092	1.02	9	0.9487	0.95	8	0.34033	0.51	7	4e-05
Rm-2935	1.02	6	0.87421	0.97	5	0.64262	0.67	3	0.20134	1.1	2	0.70737	0.76	5	0.08385	0.67	4	0.14914
Rm-2974	0.69	2	0	0.84	2	0.6593	0.97	2	0.57561	0.68	2	0.08524	1.1	3	0.83713	0.96	3	0.71003
Rm-2982	#N/A	#N/A	#N/A	#N/A	#N/A	#N/A	#N/A	#N/A	#N/A	#N/A	#N/A	#N/A	0.58	2	0.16647	0.6	2	0.1025
Rm-3052	#N/A	#N/A	#N/A	#N/A	#N/A	#N/A	1.16	2	0.9953	0.88	2	0.70612	0.73	3	0.19831	0.43	2	0.16891
Rm-3086	0.62	2	0.10591	0.51	1	X	1.37	2	0.01476	1.28	2	0.08035	0.62	3	0.12948	0.46	2	0.27972
Rm-3119	1.12	1	X	0.9	1	X	0.82	1	X	0.93	1	X	0.8	2	0.33543	0.69	1	X
Rm-3143	#N/A	#N/A	#N/A	#N/A	#N/A	#N/A	1.09	3	0.65105	1.28	3	0.19035	1.17	2	0.37948	0.48	2	0.25475
Rm-3155	#N/A	#N/A	#N/A	#N/A	#N/A	#N/A	0.62	3	0.21464	0.5	2	0.4311	0.75	1	X	0.44	1	X
Rm-31646	0.99	1	X	0.44	1	X	0.26	2	0.09015	1.21	4	0.0133	1.4	2	0.19634	0.77	3	0.06984
Rm-31701	0.99	8	0.57865	0.49	5	0.00055	0.56	10	7e-05	0.99	9	0.67933	0.98	12	0.43354	0.68	11	0.01209
Rm-31717	0.97	2	0.83314	0.6	2	0.30881	0.78	2	0.09753	0.73	3	0.13188	0.62	3	0.04012	0.54	3	0.10429
Rm-31719	1.22	5	0.09591	0.45	4	0.01116	0.72	6	0.08374	0.85	8	0.03851	0.93	6	0.35139	0.59	6	0.00536
Rm-31727	1.04	2	0.40704	0.95	2	0.36566	1.17	4	0.01589	0.97	2	0.5	0.75	4	0.00143	0.75	4	0.03367
Rm-31748	#N/A	#N/A	#N/A	#N/A	#N/A	#N/A	#N/A	#N/A	#N/A	1	1	X	0.95	1	X	0.97	1	X
Rm-31760	0.32	2	0.02612	0.57	3	0.25797	0.75	7	0.05576	0.75	5	0.0536	0.55	8	0.00102	0.7	8	0.05739
Rm-31765	0.67	4	0.11169	1.09	5	0.98623	1.14	5	0.70001	0.83	6	0.12672	0.59	6	0.0164	0.5	5	0.0015
Rm-31778	1	2	0.92968	1.36	2	0.59056	1.17	6	0.10493	0.91	6	0.29996	0.56	5	0.00021	0.53	4	0.00608
Rm-31779	#N/A	#N/A	#N/A	#N/A	#N/A	#N/A	1.2	2	0.23343	1.03	2	0.79083	#N/A	#N/A	#N/A	#N/A	#N/A	#N/A
Rm-31783	0.93	1	X	0.35	1	X	0.51	2	0.0554	1.1	2	0.53215	1.56	4	0.43285	0.45	3	0.00399
Rm-31806	#N/A	#N/A	#N/A	#N/A	#N/A	#N/A	0.7	2	0.27098	0.9	2	0.06685	#N/A	#N/A	#N/A	#N/A	#N/A	#N/A
Rm-31812	#N/A	#N/A	#N/A	#N/A	#N/A	#N/A	0.57	6	0.0025	0.86	8	0.15314	1.14	6	0.27663	0.99	7	0.45419
Rm-31817	1.08	2	0.15067	0.8	2	0.34155	0.88	2	0.47426	0.64	2	0	0.76	1	X	0.56	1	X
Rm-31821	#N/A	#N/A	#N/A	#N/A	#N/A	#N/A	1.16	3	0.16507	0.84	3	0.1928	0.88	4	0.15759	0.46	4	0.00342
Rm-31822	#N/A	#N/A	#N/A	#N/A	#N/A	#N/A	0.65	4	0.14579	0.55	4	0.06851	0.72	2	0.01327	0.56	2	0.05856
Rm-31834	#N/A	#N/A	#N/A	#N/A	#N/A	#N/A	1.15	2	0.26491	0.94	2	0.37939	0.52	2	0.11056	0.49	2	0.23606
Rm-31837	1.36	10	0.07274	0.36	6	0.0016	0.48	12	0.00042	1.05	19	0.90645	1.17	15	0.00639	0.64	15	3e-05
Rm-31841	0.87	3	0.3615	0.96	3	0.69476	1.08	6	0.62332	0.88	6	0.15722	0.72	5	0.00193	0.7	5	0.00965
Rm-3188	1.23	2	0.98384	0.56	2	0.41334	#N/A	#N/A	#N/A	#N/A	#N/A	#N/A	0.8	2	0.09036	0.62	1	X
Rm-3189	1.23	2	0.98384	0.56	2	0.41334	1.04	2	0.08885	0.97	1	X	0.79	3	0.012	0.73	2	0.27735
Rm-3226	0.63	34	0	0.7	35	0	0.92	66	0.00041	0.97	69	0.05527	0.99	54	0.31046	0.87	54	0.00013
Rm-3238	#N/A	#N/A	#N/A	#N/A	#N/A	#N/A	#N/A	#N/A	#N/A	#N/A	#N/A	#N/A	0.36	1	X	0.31	1	X
Rm-3241	0.98	3	0.78348	0.52	2	0.08308	0.41	5	0.00405	0.86	7	0.22119	0.99	7	0.6862	0.68	5	0.00764
Rm-32416	1.2	5	0.01225	1	7	0.80682	0.98	9	0.59639	0.98	10	0.56517	0.86	8	0.00079	0.55	9	0
Rm-32418	1.21	3	0.14075	1.15	2	0.19335	0.85	2	0.25771	0.84	3	0.21122	0.88	2	0	0.57	2	0.05934
Rm-32430	1.19	12	0.13168	0.57	10	0.00202	0.63	21	0.00036	1.01	21	0.37856	1.15	21	0.13633	0.75	16	0.00474
Rm-32438	#N/A	#N/A	#N/A	#N/A	#N/A	#N/A	#N/A	#N/A	#N/A	#N/A	#N/A	#N/A	0.61	2	0.04213	#N/A	#N/A	#N/A
Rm-32439	#N/A	#N/A	#N/A	#N/A	#N/A	#N/A	#N/A	#N/A	#N/A	#N/A	#N/A	#N/A	1.17	3	0.91431	1.99	1	X
Rm-32465	2.13	1	X	0.63	1	X	0.43	3	0.02008	1.22	2	0.22942	0.99	4	0.83636	0.68	3	0.00764
Rm-32469	0.86	10	0.06707	1.06	8	0.39343	1	13	0.71974	0.76	12	0.00081	0.72	11	1e-05	0.7	10	2e-05
Rm-32496	1.14	7	0.2787	0.47	4	0.00096	0.68	14	0.00277	0.94	16	0.18493	1.04	18	0.89379	0.82	16	0.00307
Rm-32497	1.14	4	0.25435	0.45	2	0.03538	0.6	7	0.00174	0.93	9	0.26136	1.04	11	0.80855	0.79	10	0.01695
Rm-32503	0.47	5	0.00847	0.77	4	0.04666	1.07	4	0.6454	0.85	4	0.15327	#N/A	#N/A	#N/A	#N/A	#N/A	#N/A
Rm-32516	1.27	21	0.00309	0.93	20	0.09695	0.77	26	0	1.03	27	0.81761	0.82	20	2e-05	0.67	21	0
Rm-32520	#N/A	#N/A	#N/A	#N/A	#N/A	#N/A	0.61	4	0.07937	0.75	1	X	0.66	2	0.16986	0.34	2	0.13577
Rm-32521	#N/A	#N/A	#N/A	#N/A	#N/A	#N/A	0.48	1	X	0.75	1	X	0.66	2	0.16986	0.42	1	X
Rm-32524	1.01	13	0.94488	0.92	16	0.09116	0.87	23	0.00157	0.99	19	0.54469	0.85	19	7e-05	0.9	19	0.00832
Rm-32529	1.03	18	0.90751	0.45	15	0	0.73	20	1e-05	0.93	21	0.04315	0.91	18	0.04587	0.75	18	7e-05
Rm-32530	0.97	5	0.62622	0.48	5	0.005	0.9	4	0.46143	0.84	6	0.01034	0.9	7	0.20867	0.68	6	0.00179
Rm-32541	#N/A	#N/A	#N/A	#N/A	#N/A	#N/A	1.28	2	0.04026	0.88	2	0.45089	#N/A	#N/A	#N/A	#N/A	#N/A	#N/A
Rm-3256	0.31	3	0.01371	0.44	3	0.03271	0.91	8	0.27569	0.71	9	0.0022	0.7	6	0.02457	0.65	7	0.01195
Rm-32591	1.15	4	0.23449	0.42	5	0.00068	0.56	5	0.01552	0.83	5	0.24695	0.89	8	0.01489	0.52	6	0.00033
Rm-32626	0.82	3	0.31367	1.22	2	0.08924	1.11	3	0.11606	1.06	3	0.9008	0.7	2	0.01291	0.81	2	0.07417
Rm-3274	#N/A	#N/A	#N/A	#N/A	#N/A	#N/A	0.99	2	0.90766	1.08	1	X	#N/A	#N/A	#N/A	#N/A	#N/A	#N/A
Rm-32771	#N/A	#N/A	#N/A	#N/A	#N/A	#N/A	0.97	3	0.69396	0.6	2	0.19745	0.72	2	0.47504	0.99	2	0.87682
Rm-32774	1.1	11	0.59002	0.5	9	0.00023	0.64	11	0.00171	0.96	12	0.34294	1.08	17	0.15263	0.63	15	1e-05
Rm-32779	1.22	11	0.6395	0.36	5	0.01895	0.37	12	0	1.02	14	0.70476	1.03	19	0.99758	0.74	16	0.00306
Rm-32782	0.68	4	0.18559	0.98	2	0.73455	0.86	2	0.02536	0.75	2	0.3526	#N/A	#N/A	#N/A	#N/A	#N/A	#N/A
Rm-32794	0.94	2	0.77678	0.35	1	X	0.51	3	0.07314	0.92	3	0.30699	1.03	3	0.98826	0.53	3	0.03057
Rm-32801	0.37	9	0.00094	0.61	7	0.0441	0.69	8	0.03833	0.6	5	0.04095	0.39	10	0.00116	0.41	6	0.01008
Rm-32814	1	5	0.85388	0.62	5	0.00013	0.67	11	2e-05	0.93	12	0.18854	0.77	10	6e-05	0.56	10	1e-05
Rm-32824	0.98	3	0.80227	1.17	5	0.36842	0.94	6	0.38832	0.88	2	0.41363	1.37	2	0.92979	1.57	1	X
Rm-32828	#N/A	#N/A	#N/A	#N/A	#N/A	#N/A	0.59	1	X	#N/A	#N/A	#N/A	#N/A	#N/A	#N/A	#N/A	#N/A	#N/A
Rm-32836	#N/A	#N/A	#N/A	#N/A	#N/A	#N/A	#N/A	#N/A	#N/A	0.9	1	X	#N/A	#N/A	#N/A	#N/A	#N/A	#N/A
Rm-32845	0.89	5	0.41443	0.67	5	0.1203	0.88	6	0.11719	0.59	5	0.01108	0.78	4	0.00502	0.59	3	0.06115
Rm-32846	0.96	6	0.56231	0.47	5	0.03669	0.58	9	0.00086	0.87	10	0.07618	0.96	10	0.45424	0.61	7	0.01135
Rm-32854	1.24	5	0.00269	0.78	6	0.00265	0.72	12	2e-05	1.08	10	0.11378	0.84	10	0.11898	0.63	8	2e-05
Rm-32864	0.8	2	0.09036	1.04	2	0.56688	1.16	2	0.56602	0.73	2	0.40039	0.55	1	X	0.63	3	0.01033
Rm-32871	0.71	2	0.57945	0.67	2	0.55674	1.07	4	0.62693	0.75	4	0.01286	0.66	2	0.05843	0.8	3	0.36929
Rm-32875	0.93	8	0.26044	1.14	6	0.34763	0.95	10	0.2369	0.92	11	0.12229	0.73	11	3e-05	0.56	9	2e-05
Rm-32878	1.45	1	X	1.15	1	X	0.32	1	X	0.84	2	0.54521	1.07	3	0.96622	0.51	1	X
Rm-32890	#N/A	#N/A	#N/A	#N/A	#N/A	#N/A	0.68	2	0.18615	0.98	2	0.88648	1.34	4	0.27286	0.94	3	0.6514
Rm-32898	0.98	6	0.65815	0.4	6	0.00368	0.69	9	0.00128	0.82	10	0.02966	1.08	8	0.45158	0.82	8	0.10233
Rm-32905	0.86	3	0.43562	0.97	2	0.79224	0.93	3	0.47993	0.89	3	0.4967	0.69	3	0.00213	0.55	3	0.00031
Rm-32906	0.96	6	0.56231	0.47	5	0.03669	0.58	9	0.00086	0.87	10	0.07618	0.96	10	0.45424	0.61	7	0.01135
Rm-32923	#N/A	#N/A	#N/A	#N/A	#N/A	#N/A	0.49	1	X	1.02	1	X	#N/A	#N/A	#N/A	#N/A	#N/A	#N/A
Rm-32965	0.45	3	0.02422	0.59	3	0.12173	1.04	7	0.8037	1.09	2	0.6289	0.81	3	0.06647	0.9	3	0.58201
Rm-33122	#N/A	#N/A	#N/A	#N/A	#N/A	#N/A	0.82	2	0.09457	0.75	2	0.18165	0.59	2	0.21203	0.73	2	0.56485
Rm-33129	0.94	22	0.09138	0.73	25	3e-05	0.89	31	0.00022	0.96	29	0.10468	0.81	29	0	0.81	30	2e-05
Rm-33137	0.98	13	0.51503	0.39	13	2e-05	0.58	25	0	0.95	23	0.14294	1.04	22	0.84073	0.7	20	0.00013
Rm-33142	0.77	1	X	1.43	2	0.18495	1.04	3	0.21096	0.88	2	0.41363	#N/A	#N/A	#N/A	#N/A	#N/A	#N/A
Rm-33168	#N/A	#N/A	#N/A	#N/A	#N/A	#N/A	0.54	3	0.1953	0.94	4	0.6068	#N/A	#N/A	#N/A	#N/A	#N/A	#N/A
Rm-33181	#N/A	#N/A	#N/A	#N/A	#N/A	#N/A	1.53	3	0.62017	0.9	2	0.52686	1.45	3	0.82779	1.08	2	0.78078
Rm-33191	1.34	2	0.58128	0.66	3	0.32585	#N/A	#N/A	#N/A	0.92	2	0.21157	0.98	4	0.72412	0.61	3	0.16489
Rm-33192	1.04	14	0.78038	0.6	14	0	0.78	21	0.00018	0.95	20	0.10962	1.02	22	0.66071	0.83	19	2e-05
Rm-33193	0.67	2	0.54513	0.99	2	0.74757	0.58	2	0.01	0.7	2	0.11164	0.26	3	0.01558	0.73	34	0
Rm-33204	1.01	4	0.83065	1.18	4	0.10707	1.13	5	0.31174	0.66	3	0.14823	0.63	6	0.00015	0.57	5	0.00174
Rm-33205	0.91	6	0.34219	1.1	6	0.7903	1.16	10	0.08309	0.76	8	0.02159	0.64	10	0	0.63	9	0.00024
Rm-33208	0.98	5	0.62109	0.27	2	0.03597	0.59	3	0.2375	0.9	4	0.4616	1.22	7	0.81998	0.57	5	0.08945
Rm-33245	1.08	5	0.07509	0.52	5	0.005	0.65	6	0.00034	0.9	11	0.17623	0.98	6	0.70517	0.87	8	0.17873
Rm-33255	0.37	9	0.00094	0.61	7	0.0441	0.86	7	0.23487	0.64	6	0.02982	0.39	9	0.00277	0.41	6	0.01008
Rm-33256	0.39	10	0.00067	0.69	8	0.06575	0.86	7	0.23487	0.64	6	0.02982	0.42	10	0.002	0.43	7	0.00531
Rm-33259	#N/A	#N/A	#N/A	#N/A	#N/A	#N/A	0.98	2	0.84056	1.55	1	X	0.82	2	0.51371	0.8	2	0.25437
Rm-33377	0.86	9	0.04391	0.41	7	0.00066	0.6	14	7e-05	0.99	14	0.55769	0.85	16	0.00339	0.53	12	2e-05
Rm-33384	0.53	1	X	0.82	1	X	0.76	1	X	0.6	1	X	0.43	1	X	#N/A	#N/A	#N/A
Rm-33390	0.84	3	0.34991	1.34	3	0.06662	1.19	5	0.00361	0.92	5	0.23531	0.6	4	0.0005	0.59	4	0.00354
Rm-33399	1.01	7	0.90114	1.02	7	0.83419	0.9	8	0.13304	0.95	7	0.13047	0.67	9	3e-05	0.63	10	1e-05
Rm-33413	1.46	10	0.00016	0.56	10	6e-05	0.63	18	1e-05	0.99	15	0.59248	1	15	0.73027	0.69	15	0
Rm-33465	1.02	7	0.85571	0.87	7	0.23252	0.94	11	0.09589	0.82	12	0.00384	0.71	12	0.00164	0.49	11	0.0002
Rm-3356	#N/A	#N/A	#N/A	#N/A	#N/A	#N/A	#N/A	#N/A	#N/A	#N/A	#N/A	#N/A	0.65	1	X	0.3	2	0.02635
Rm-33566	0.67	2	0.54513	0.99	2	0.74757	0.57	1	X	0.7	2	0.11164	0.22	2	0.00963	#N/A	#N/A	#N/A
Rm-33569	#N/A	#N/A	#N/A	#N/A	#N/A	#N/A	0.61	4	0.07937	1.07	1	X	#N/A	#N/A	#N/A	#N/A	#N/A	#N/A
Rm-33587	#N/A	#N/A	#N/A	#N/A	#N/A	#N/A	0.49	1	X	0.29	1	X	#N/A	#N/A	#N/A	#N/A	#N/A	#N/A
Rm-33588	#N/A	#N/A	#N/A	#N/A	#N/A	#N/A	0.49	1	X	0.29	1	X	#N/A	#N/A	#N/A	#N/A	#N/A	#N/A
Rm-33595	1.22	11	0.6395	0.36	5	0.01895	0.38	10	3e-05	0.98	14	0.48028	1.02	17	0.88592	0.74	15	0.00499
Rm-33596	1.22	11	0.6395	0.29	4	0.02247	0.35	11	0	1	13	0.61876	1.03	19	0.99758	0.74	16	0.00306
Rm-33597	1.18	9	0.90926	0.36	5	0.01895	0.36	8	0.00024	0.94	12	0.30608	1	13	0.62799	0.74	12	0.01506
Rm-33598	1.18	9	0.90926	0.36	5	0.01895	0.36	8	0.00024	0.95	12	0.35214	1	14	0.61334	0.74	13	0.0085
Rm-33600	1.18	9	0.90926	0.29	4	0.02247	0.36	9	6e-05	0.88	12	0.154	1	14	0.61994	0.73	13	0.00757
Rm-33622	#N/A	#N/A	#N/A	#N/A	#N/A	#N/A	0.62	4	0.0083	0.97	6	0.53024	1.03	1	X	0.8	1	X
Rm-3365	#N/A	#N/A	#N/A	#N/A	#N/A	#N/A	0.64	2	0.01104	0.78	2	0.43417	0.77	2	0.42072	0.69	2	0.02485
Rm-33660	#N/A	#N/A	#N/A	#N/A	#N/A	#N/A	0.82	2	0.09457	0.75	2	0.18165	0.59	2	0.21203	0.73	2	0.56485
Rm-33689	0.59	10	4e-05	0.59	10	0.00453	1.57	15	0.0004	1.34	13	9e-05	0.55	8	1e-05	0.34	8	2e-05
Rm-33690	0.59	10	4e-05	0.59	10	0.00453	1.57	15	0.0004	1.34	13	9e-05	0.55	8	1e-05	0.34	8	2e-05
Rm-33703	1.11	2	0.67675	1.14	2	0.62944	1.16	1	X	0.77	1	X	#N/A	#N/A	#N/A	#N/A	#N/A	#N/A
Rm-33705	1.29	1	X	0.94	1	X	1.16	1	X	0.77	1	X	#N/A	#N/A	#N/A	#N/A	#N/A	#N/A
Rm-3373	1.18	2	0.31315	1.84	2	0.18135	1.19	4	0.04938	1.09	3	0.08419	0.66	4	0.04568	0.42	4	0.00628
Rm-3374	#N/A	#N/A	#N/A	#N/A	#N/A	#N/A	#N/A	#N/A	#N/A	#N/A	#N/A	#N/A	0.88	1	X	0.67	1	X
Rm-3378	#N/A	#N/A	#N/A	#N/A	#N/A	#N/A	#N/A	#N/A	#N/A	#N/A	#N/A	#N/A	1.02	2	0.98722	0.78	2	0.61027
Rm-33801	1.46	2	0.11051	2	2	0.43227	0.55	4	0.05482	0.73	3	0.12375	0.82	1	X	#N/A	#N/A	#N/A
Rm-33816	1.49	3	0.63978	0.94	1	X	#N/A	#N/A	#N/A	#N/A	#N/A	#N/A	#N/A	#N/A	#N/A	#N/A	#N/A	#N/A
Rm-3386	#N/A	#N/A	#N/A	#N/A	#N/A	#N/A	#N/A	#N/A	#N/A	#N/A	#N/A	#N/A	0.78	2	0.03281	0.92	2	0.73262
Rm-33892	0.32	2	0.01745	#N/A	#N/A	#N/A	0.44	3	0.06412	0.58	3	0.1468	0.35	3	0.06508	0.2	3	0.04694
Rm-33894	1.27	2	0.62139	1.16	1	X	1.04	2	0.9131	0.74	1	X	#N/A	#N/A	#N/A	#N/A	#N/A	#N/A
Rm-33966	#N/A	#N/A	#N/A	#N/A	#N/A	#N/A	0.54	2	0.00951	1.88	1	X	#N/A	#N/A	#N/A	#N/A	#N/A	#N/A
Rm-34002	#N/A	#N/A	#N/A	#N/A	#N/A	#N/A	0.9	2	0.67279	0.51	2	0.09169	#N/A	#N/A	#N/A	#N/A	#N/A	#N/A
Rm-34003	#N/A	#N/A	#N/A	#N/A	#N/A	#N/A	0.9	2	0.67279	0.51	2	0.09169	#N/A	#N/A	#N/A	#N/A	#N/A	#N/A
Rm-34028	0.9	7	0.31678	0.98	3	0.77419	0.79	8	0.07625	0.89	8	0.24454	0.63	5	0.00639	0.43	5	9e-05
Rm-34032	0.88	4	0.42854	0.84	4	0.36918	0.6	5	0.00742	0.63	5	0.00441	0.72	6	0.02405	0.46	5	0.006
Rm-34033	1.11	1	X	1.07	2	0.89961	0.91	1	X	#N/A	#N/A	#N/A	0.92	2	0.73661	#N/A	#N/A	#N/A
Rm-34035	#N/A	#N/A	#N/A	#N/A	#N/A	#N/A	2.43	1	X	#N/A	#N/A	#N/A	#N/A	#N/A	#N/A	#N/A	#N/A	#N/A
Rm-34037	0.98	5	0.62109	0.27	2	0.03597	0.59	3	0.2375	0.9	4	0.4616	1.22	7	0.81998	0.57	5	0.08945
Rm-34038	0.98	5	0.62109	0.27	2	0.03597	0.59	3	0.2375	0.9	4	0.4616	1.22	7	0.81998	0.57	5	0.08945
Rm-34039	0.98	5	0.62109	0.27	2	0.03597	0.59	3	0.2375	0.9	4	0.4616	1.22	7	0.81998	0.57	5	0.08945
Rm-34040	0.95	7	0.28088	1.17	6	0.04809	1.02	6	0.96454	1.13	5	0.31923	0.63	2	0.14891	0.6	2	0.16077
Rm-34073	0.97	7	0.55859	0.88	7	0.08694	0.83	7	0.01101	0.85	8	0.04669	0.89	9	0.00496	0.69	8	2e-05
Rm-34074	0.98	8	0.60751	0.88	7	0.08694	0.81	13	0.00019	0.91	14	0.05884	0.86	12	0.00236	0.69	13	0.00014
Rm-34077	1.02	5	0.69775	1	3	0.96289	0.79	8	0.04542	0.88	7	0.14236	0.76	6	0.08373	0.48	5	0.00752
Rm-34090	0.98	8	0.60751	0.88	7	0.08694	0.81	13	0.00019	0.91	14	0.05884	0.86	12	0.00236	0.69	13	0.00014
Rm-34124	1.21	2	0.22247	0.74	1	X	0.98	3	0.77339	1.19	3	0.5853	0.82	3	0.3011	#N/A	#N/A	#N/A
Rm-34154	1.05	16	0.47848	0.89	16	0.02748	0.93	28	0.01691	0.88	27	0.00059	0.71	29	0	0.54	26	0
Rm-34174	#N/A	#N/A	#N/A	#N/A	#N/A	#N/A	#N/A	#N/A	#N/A	#N/A	#N/A	#N/A	0.74	1	X	1.02	1	X
Rm-34177	#N/A	#N/A	#N/A	#N/A	#N/A	#N/A	0.53	1	X	0.5	1	X	#N/A	#N/A	#N/A	#N/A	#N/A	#N/A
Rm-34178	#N/A	#N/A	#N/A	#N/A	#N/A	#N/A	0.53	1	X	0.5	1	X	#N/A	#N/A	#N/A	#N/A	#N/A	#N/A
Rm-34229	1.22	24	0.01129	0.47	22	0	0.72	27	3e-05	0.9	25	0.0045	1.07	27	0.31813	0.66	28	0
Rm-34252	0.99	3	0.75389	1	3	0.96411	0.96	5	0.59346	1.04	5	0.90146	0.75	4	0.03196	0.97	3	0.7717
Rm-34255	0.86	5	0.07158	0.83	6	0.08925	0.95	9	0.30336	1.24	10	0.06766	0.38	4	0.00252	0.18	3	0.00724
Rm-34257	#N/A	#N/A	#N/A	#N/A	#N/A	#N/A	#N/A	#N/A	#N/A	#N/A	#N/A	#N/A	0.93	1	X	0.74	1	X
Rm-34357	0.88	8	0.13052	0.77	7	0.0245	0.81	10	0.00167	0.96	10	0.42258	0.9	10	0.13627	0.8	10	0.01015
Rm-34498	1.5	2	0.47226	0.7	1	X	0.83	4	0.01002	0.9	3	0.23461	0.87	4	0.04521	0.72	4	0.10637
Rm-34526	1	2	0.79135	1.1	2	0.42013	1.21	2	0.01345	0.69	2	0.16822	0.78	2	0.0654	0.6	2	0
Rm-34535	1.09	2	0.70017	1.06	2	0.70103	0.7	4	0.04464	1.01	4	0.95618	#N/A	#N/A	#N/A	#N/A	#N/A	#N/A
Rm-34536	0.9	6	0.14394	0.84	5	0.00836	0.92	10	0.12385	0.98	9	0.5953	0.94	8	0.30354	0.69	9	0.00935
Rm-34558	1.18	14	0.02691	0.65	12	5e-05	0.81	17	0.00051	1.07	18	0.06831	1	18	0.72453	0.62	16	0
Rm-3484	#N/A	#N/A	#N/A	#N/A	#N/A	#N/A	1.09	2	0.72043	0.72	1	X	#N/A	#N/A	#N/A	#N/A	#N/A	#N/A
Rm-3490	#N/A	#N/A	#N/A	#N/A	#N/A	#N/A	0.9	6	0.22086	0.99	5	0.79602	0.98	7	0.5064	0.57	5	4e-05
Rm-3491	#N/A	#N/A	#N/A	#N/A	#N/A	#N/A	0.9	6	0.22086	0.99	5	0.79602	0.98	7	0.5064	0.57	5	4e-05
Rm-3500	1.31	1	X	0.68	1	X	#N/A	#N/A	#N/A	#N/A	#N/A	#N/A	#N/A	#N/A	#N/A	#N/A	#N/A	#N/A
Rm-3516	0.58	3	0.20258	1.83	3	0.68259	0.92	5	0.37357	0.99	4	0.77518	1.01	4	0.83113	1.1	3	0.78688
Rm-3543	0.58	2	0.03041	0.29	2	0.07953	0.37	1	X	0.47	1	X	0.61	4	0.00944	0.26	3	0.00261
Rm-3571	1.21	8	0.01823	0.66	8	0.00349	0.9	14	0.15661	0.77	14	0.00121	0.83	11	0.01455	0.61	11	1e-05
Rm-3582	0.99	1	X	0.52	1	X	0.76	4	0.28293	0.91	4	0.47658	0.83	3	0.49151	0.88	3	0.16494
Rm-3586	0.45	2	0.05296	0.79	1	X	1.02	2	0.62933	0.66	2	0.09192	#N/A	#N/A	#N/A	#N/A	#N/A	#N/A
Rm-3635	#N/A	#N/A	#N/A	#N/A	#N/A	#N/A	0.9	2	0.73608	0.71	1	X	0.82	2	0.09457	0.31	1	X
Rm-36736	#N/A	#N/A	#N/A	#N/A	#N/A	#N/A	1.62	4	0.614	0.88	3	0.51476	0.88	2	0.63862	0.54	2	0.3739
Rm-36744	#N/A	#N/A	#N/A	#N/A	#N/A	#N/A	#N/A	#N/A	#N/A	#N/A	#N/A	#N/A	0.8	1	X	#N/A	#N/A	#N/A
Rm-36761	1.45	6	0.41605	1.01	4	0.97069	1.05	9	0.61669	0.74	6	0.05055	0.79	5	0.07862	0.73	6	0.08419
Rm-36769	#N/A	#N/A	#N/A	#N/A	#N/A	#N/A	0.92	2	0.31847	0.8	2	0.01745	0.9	1	X	0.82	1	X
Rm-36772	#N/A	#N/A	#N/A	#N/A	#N/A	#N/A	0.89	1	X	0.74	1	X	#N/A	#N/A	#N/A	#N/A	#N/A	#N/A
Rm-36785	#N/A	#N/A	#N/A	#N/A	#N/A	#N/A	0.73	2	0.40039	0.78	2	0.51059	0.76	2	0.44383	0.64	2	0.03372
Rm-36789	#N/A	#N/A	#N/A	#N/A	#N/A	#N/A	#N/A	#N/A	#N/A	#N/A	#N/A	#N/A	0.62	2	0.34423	0.4	1	X
Rm-36818	1.08	2	0.07627	0.74	2	0.29137	0.76	2	0.21348	0.6	2	0.24858	0.77	2	0.43629	0.28	2	0.41781
Rm-36845	2.16	1	X	0.7	1	X	0.71	1	X	0.8	2	0.01822	1.4	2	0.22945	0.38	1	X
Rm-36854	0.82	5	0.00638	1.71	5	3e-05	1.19	11	0.00155	0.94	12	0.26691	0.49	9	0	0.47	9	0
Rm-36858	1.17	4	0.00581	0.79	4	0.03788	0.9	8	0.14441	0.89	7	0.12368	0.87	8	1e-05	0.69	7	0.0005
Rm-36896	0.91	6	0.38184	1.37	6	0.08285	1.22	12	0.00161	0.73	10	0.00033	0.49	7	1e-05	0.55	6	0.00079
Rm-36909	#N/A	#N/A	#N/A	#N/A	#N/A	#N/A	0.84	4	0.44244	0.96	3	0.71595	1.02	2	0.98722	0.5	2	0.18356
Rm-36910	#N/A	#N/A	#N/A	#N/A	#N/A	#N/A	0.84	4	0.44244	0.96	3	0.71595	1.02	2	0.98722	0.5	2	0.18356
Rm-36913	0.48	1	X	0.72	1	X	1.25	5	0.05607	1.09	4	0.20752	0.78	2	0.46329	0.74	1	X
Rm-36916	#N/A	#N/A	#N/A	#N/A	#N/A	#N/A	0.97	2	0.77227	1.38	2	0.43113	#N/A	#N/A	#N/A	#N/A	#N/A	#N/A
Rm-36917	#N/A	#N/A	#N/A	#N/A	#N/A	#N/A	0.91	3	0.35769	1.42	3	0.14513	#N/A	#N/A	#N/A	#N/A	#N/A	#N/A
Rm-36928	1.06	9	0.35062	0.86	9	0.09486	0.76	8	0.00027	0.96	7	0.33156	0.93	10	0.04804	0.8	10	0.04166
Rm-37147	0.83	4	0.13596	0.92	4	0.50318	0.82	5	0.25974	0.63	3	0.24166	0.62	4	0.09686	0.76	2	0.0449
Rm-37438	1.06	9	0.87098	0.61	7	0.01143	0.65	15	0	0.94	17	0.17151	0.79	9	0.00106	0.56	9	0.00147
Rm-37453	#N/A	#N/A	#N/A	#N/A	#N/A	#N/A	1.6	2	0.21325	0.8	2	0.57875	0.5	2	0.22306	0.54	2	0.35347
Rm-3747	#N/A	#N/A	#N/A	#N/A	#N/A	#N/A	#N/A	#N/A	#N/A	0.31	1	X	#N/A	#N/A	#N/A	#N/A	#N/A	#N/A
Rm-37488	1.21	6	0.20658	0.77	8	0.09708	0.95	13	0.31736	0.97	14	0.40488	0.66	10	0.00256	0.45	8	0.00283
Rm-37489	1.21	6	0.20658	0.77	8	0.09708	0.97	11	0.44411	0.97	12	0.41304	0.67	9	0.00684	0.45	8	0.00283
Rm-37498	0.81	8	0.01194	0.67	6	0.03031	0.6	11	0.00011	0.95	8	0.39365	0.9	16	0.07741	1.42	19	0.00015
Rm-37512	0.93	7	0.39004	0.51	5	0.01168	0.62	10	1e-05	1.01	12	0.77131	0.79	6	0.01339	0.51	6	0.00869
Rm-3758	1.01	7	0.98204	0.91	7	0.23941	1.05	14	0.59468	1.09	12	0.07458	0.78	8	0.00167	0.61	8	0.0001
Rm-3763	#N/A	#N/A	#N/A	#N/A	#N/A	#N/A	0.9	2	0.73608	0.71	1	X	0.82	2	0.09457	0.31	1	X
Rm-3771	#N/A	#N/A	#N/A	0.86	1	X	0.37	2	0.119	0.58	2	0.01015	0.7	3	0.22432	0.27	1	X
Rm-37725	0.97	9	0.49439	0.81	8	0.07673	0.83	13	0.00035	0.89	12	0.06351	0.81	11	0.00025	0.67	11	1e-05
Rm-37745	0.86	2	0.35201	0.94	1	X	0.68	2	0.09604	0.86	2	0.59578	#N/A	#N/A	#N/A	#N/A	#N/A	#N/A
Rm-37749	0.86	2	0.35201	0.94	1	X	0.68	2	0.09604	0.86	2	0.59578	#N/A	#N/A	#N/A	#N/A	#N/A	#N/A
Rm-37750	0.86	2	0.35201	0.94	1	X	0.68	2	0.09604	0.86	2	0.59578	#N/A	#N/A	#N/A	#N/A	#N/A	#N/A
Rm-37753	1.36	10	0.05404	0.35	9	5e-05	0.58	8	0.00097	0.87	11	0.00109	0.89	10	0.02689	0.59	9	0.00012
Rm-37755	1.26	4	0.02817	0.98	4	0.60672	1.04	7	0.83964	0.66	8	0.00059	0.67	6	0.00114	0.69	5	0.01666
Rm-3777	#N/A	#N/A	#N/A	#N/A	#N/A	#N/A	0.92	3	0.54194	0.76	4	0.22024	1.46	4	0.41316	1.52	4	0.06551
Rm-37777	0.28	1	X	#N/A	#N/A	#N/A	#N/A	#N/A	#N/A	#N/A	#N/A	#N/A	0.68	2	0.29596	0.32	1	X
Rm-37820	#N/A	#N/A	#N/A	#N/A	#N/A	#N/A	0.41	2	0.05207	0.85	3	0.48718	1.08	2	0.15067	0.84	2	0.5952
Rm-37842	0.86	3	0.53507	1.58	2	0.18186	1.08	5	0.58903	0.99	5	0.75022	0.61	6	0.02984	0.57	6	0.01506
Rm-37862	#N/A	#N/A	#N/A	#N/A	#N/A	#N/A	0.58	2	0.42281	0.7	2	0.55029	0.73	1	X	0.84	1	X
Rm-37883	#N/A	#N/A	#N/A	#N/A	#N/A	#N/A	1.02	2	0.89717	1.36	2	0.13062	#N/A	#N/A	#N/A	#N/A	#N/A	#N/A
Rm-37915	0.63	4	0.18312	0.77	4	0.17974	1.13	15	0.35766	1.08	13	0.83514	0.97	13	0.42833	0.99	10	0.65422
Rm-37923	1.48	25	0	0.59	22	0	0.5	32	0	1.01	30	0.96626	1.02	30	0.92079	0.6	27	0
Rm-37924	1.44	29	0	0.54	24	0	0.49	35	0	1.02	33	0.91109	1.05	34	0.36905	0.61	31	0
Rm-37953	#N/A	#N/A	#N/A	#N/A	#N/A	#N/A	0.66	2	0.03441	1.01	2	0.80281	#N/A	#N/A	#N/A	#N/A	#N/A	#N/A
Rm-37980	0.66	2	0.27975	0.67	2	0.02371	0.9	4	0.24696	0.65	2	0.35939	0.66	2	0.36127	0.62	2	0.42962
Rm-38137	#N/A	#N/A	#N/A	#N/A	#N/A	#N/A	0.92	2	0.73388	0.95	1	X	0.65	1	X	0.89	1	X
Rm-38167	#N/A	#N/A	#N/A	#N/A	#N/A	#N/A	0.76	2	0.10735	0.75	3	0.24621	1.19	4	0.00343	0.4	4	0.00177
Rm-38181	0.63	3	0.04021	0.76	5	0.03901	1.44	8	0.00115	0.87	8	0.15412	0.68	5	0.00061	0.5	5	0.00043
Rm-38193	1.21	4	0.27782	0.92	4	0.38614	0.99	4	0.81411	0.95	5	0.38506	0.82	4	0.00465	0.57	4	0.01596
Rm-38194	1.19	11	0.02275	0.98	11	0.53453	0.94	12	0.036	1.01	13	0.88039	0.84	12	0.00041	0.59	12	0
Rm-38214	#N/A	#N/A	#N/A	#N/A	#N/A	#N/A	1.08	1	X	0.95	1	X	#N/A	#N/A	#N/A	#N/A	#N/A	#N/A
Rm-38286	#N/A	#N/A	#N/A	#N/A	#N/A	#N/A	0.93	1	X	0.66	1	X	#N/A	#N/A	#N/A	#N/A	#N/A	#N/A
Rm-38429	1.02	3	0.97742	0.88	2	0.70708	0.9	1	X	0.6	1	X	0.76	2	0.10376	0.41	1	X
Rm-38446	#N/A	#N/A	#N/A	#N/A	#N/A	#N/A	#N/A	#N/A	#N/A	#N/A	#N/A	#N/A	0.84	1	X	0.3	1	X
Rm-3848	#N/A	#N/A	#N/A	#N/A	#N/A	#N/A	0.36	1	X	0.87	1	X	0.9	2	0.23382	0.7	2	0.18147
Rm-38490	#N/A	#N/A	#N/A	#N/A	#N/A	#N/A	1	5	0.8101	0.79	5	0.12653	0.75	1	X	0.49	1	X
Rm-38495	1.16	2	0.63809	1.23	2	0.21928	1.32	2	0.23752	0.67	2	0.38388	0.67	3	0.30526	0.64	2	0.52449
Rm-38498	0.71	1	X	0.48	2	0.02718	0.75	5	0.15762	0.75	4	0.19177	0.91	7	0.32052	0.62	5	0.0228
Rm-38502	1.14	3	0.02324	0.82	4	0.19398	0.91	8	0.01211	0.85	5	0.13208	0.82	6	0.00098	0.69	6	0.00937
Rm-38523	#N/A	#N/A	#N/A	#N/A	#N/A	#N/A	0.72	2	0.09199	0.62	2	0.01083	#N/A	#N/A	#N/A	#N/A	#N/A	#N/A
Rm-3853	1.02	32	0.94788	0.53	29	0	0.78	35	0	1.02	35	0.87994	1.03	34	0.39535	0.76	34	0
Rm-3856	#N/A	#N/A	#N/A	#N/A	#N/A	#N/A	1.44	2	0.92456	0.81	1	X	#N/A	#N/A	#N/A	#N/A	#N/A	#N/A
Rm-38570	0.92	2	0.37314	2.56	2	0.37319	0.75	5	0.14257	0.99	3	0.68632	0.7	2	0.21671	0.61	2	0.26824
Rm-38593	#N/A	#N/A	#N/A	3.88	2	0.99873	0.66	2	0.5	5.96	2	0.71188	1.38	2	0.60616	0.98	2	0.83488
Rm-38594	#N/A	#N/A	#N/A	3.88	2	0.99873	0.76	3	0.40235	4.28	3	0.66177	1.56	4	0.09901	1.74	4	0.2063
Rm-38604	0.6	1	X	#N/A	#N/A	#N/A	#N/A	#N/A	#N/A	#N/A	#N/A	#N/A	#N/A	#N/A	#N/A	#N/A	#N/A	#N/A
Rm-38606	#N/A	#N/A	#N/A	#N/A	#N/A	#N/A	0.94	1	X	1.18	1	X	0.73	2	0.14649	0.63	1	X
Rm-3921	#N/A	#N/A	#N/A	#N/A	#N/A	#N/A	1.01	2	0.91296	1.01	2	0.5	0.78	4	0.18769	0.78	2	0.28879
Rm-3956	0.95	5	0.40004	0.95	4	0.39334	1.1	9	0.02519	0.79	8	0.00062	0.62	9	1e-05	0.59	9	1e-05
Rm-39718	0.6	15	5e-05	0.82	14	0.0154	1.03	22	0.56093	0.93	18	0.06461	0.9	22	0.00221	0.86	21	0.0103
Rm-39733	0.52	4	0.02428	0.86	4	0.33186	1.29	13	0.00024	1.01	13	0.69135	0.84	12	0.00048	0.8	12	0.00066
Rm-39736	#N/A	#N/A	#N/A	#N/A	#N/A	#N/A	#N/A	#N/A	#N/A	#N/A	#N/A	#N/A	1.06	2	0.43378	0.54	2	0.20875
Rm-39771	0.7	3	0.04364	0.93	3	0.14587	1.17	6	0.03845	0.76	6	0.01075	0.55	5	0.0005	0.5	4	0.00262
Rm-39805	0.55	1	X	0.55	1	X	#N/A	#N/A	#N/A	#N/A	#N/A	#N/A	0.53	1	X	0.59	2	0.44743
Rm-39808	0.82	2	0.41582	0.92	2	0.2855	0.92	2	0.16195	1.18	1	X	0.73	2	0.14649	0.63	1	X
Rm-39810	#N/A	#N/A	#N/A	#N/A	#N/A	#N/A	#N/A	#N/A	#N/A	#N/A	#N/A	#N/A	1.06	2	0.43378	0.54	2	0.20875
Rm-39811	#N/A	#N/A	#N/A	#N/A	#N/A	#N/A	#N/A	#N/A	#N/A	#N/A	#N/A	#N/A	1.06	2	0.43378	0.54	2	0.20875
Rm-39837	#N/A	#N/A	#N/A	#N/A	#N/A	#N/A	0.59	3	0.04084	0.85	2	0.4609	1.17	2	0.11662	0.9	2	0.59037
Rm-39863	1.2	11	0.01432	0.78	10	0.02297	0.94	13	0.21276	1.06	15	0.28846	0.9	14	0.03037	0.79	15	0.00078
Rm-3998	1.24	3	0.29021	0.94	2	0.78383	1	2	0.95006	0.98	3	0.78695	1.19	2	0.5	0.61	1	X
Rm-4001	1.37	23	8e-05	0.5	22	0	0.7	30	0	1.04	27	0.49366	0.97	26	0.18265	0.53	26	0
Rm-4024	#N/A	#N/A	#N/A	#N/A	#N/A	#N/A	#N/A	#N/A	#N/A	#N/A	#N/A	#N/A	1.45	3	0.2704	1.02	3	0.72934
Rm-4027	1.07	10	0.90206	0.59	9	0.00212	0.7	15	0	0.92	14	0.16629	0.82	15	0.00481	0.63	14	0.00024
Rm-404	0.51	7	0.0046	0.56	6	0.01912	0.97	10	0.51123	1.02	10	0.78168	0.85	11	0.05556	0.86	10	0.13845
Rm-4054	#N/A	#N/A	#N/A	#N/A	#N/A	#N/A	#N/A	#N/A	#N/A	#N/A	#N/A	#N/A	1.2	1	X	#N/A	#N/A	#N/A
Rm-40687	#N/A	#N/A	#N/A	#N/A	#N/A	#N/A	#N/A	#N/A	#N/A	#N/A	#N/A	#N/A	0.96	2	0.77684	0.19	1	X
Rm-4079	1.02	2	0.938	0.54	1	X	1.36	3	0.32963	1.3	2	0.20683	0.82	3	0.28888	0.84	4	0.36113
Rm-4088	0.32	2	0.27103	2.78	1	X	0.43	5	0.01967	0.88	5	0.37704	0.89	6	0.22709	0.5	5	0.01846
Rm-4095	#N/A	#N/A	#N/A	#N/A	#N/A	#N/A	1.14	4	0.032	0.86	5	0.00426	0.5	2	0.30967	0.28	2	0.3014
Rm-40973	1.09	6	0.69907	0.33	6	0.00144	0.7	7	0.0136	1.07	8	0.73231	0.8	8	0.02269	0.47	7	0.00014
Rm-40978	0.88	3	0.1823	0.23	3	0.0118	0.82	11	0.07689	1.03	8	0.92959	1	13	0.57872	0.56	10	0.00102
Rm-40979	0.82	2	0.13764	0.19	2	0.04031	0.87	10	0.1375	1	6	0.80642	0.98	10	0.49221	0.55	8	0.00485
Rm-40987	#N/A	#N/A	#N/A	#N/A	#N/A	#N/A	1	2	0.91559	0.99	2	0.5	#N/A	#N/A	#N/A	#N/A	#N/A	#N/A
Rm-41006	0.65	6	0.0064	1.1	5	0.5093	1.13	7	0.05003	0.8	6	0.00851	0.66	5	0.00579	0.73	4	0.0123
Rm-41048	#N/A	#N/A	#N/A	#N/A	#N/A	#N/A	#N/A	#N/A	#N/A	0.57	1	X	0.64	2	0.08831	0.84	1	X
Rm-41097	0.77	2	0.14184	0.4	2	0.04337	1.16	2	0.69692	1.11	3	0.11886	#N/A	#N/A	#N/A	#N/A	#N/A	#N/A
Rm-41103	1.06	10	0.85861	0.46	10	4e-05	0.77	17	0.00019	0.94	14	0.2418	0.94	15	0.18123	0.64	12	0.00028
Rm-41114	#N/A	#N/A	#N/A	#N/A	#N/A	#N/A	0.76	2	0.41299	#N/A	#N/A	#N/A	#N/A	#N/A	#N/A	#N/A	#N/A	#N/A
Rm-41115	1.21	3	0.3397	0.42	3	0.05078	0.67	6	0.01688	1.12	5	0.67519	0.9	4	0.46461	0.52	3	0.01237
Rm-41117	0.86	5	0.29465	1.2	4	0.54203	1.06	6	0.79587	0.77	5	0.14977	0.95	5	0.53665	0.71	4	0.13204
Rm-41122	1.06	2	0.90121	1.49	1	X	1.22	6	0.10096	0.7	5	0.06224	0.86	5	0.00976	0.78	5	0.0613
Rm-41225	0.76	3	0.06998	0.35	3	0.0117	0.9	5	0.09572	0.94	5	0.50552	0.92	5	0.14503	0.78	5	0.08416
Rm-41334	0.28	9	0	0.51	11	1e-05	0.94	14	0.18577	0.77	14	0.00499	0.95	11	0.14089	1.17	12	0.19963
Rm-41400	1.18	4	0.86975	0.34	3	0.1359	0.72	9	0.01788	1.02	7	0.91696	0.96	6	0.5234	0.49	5	0.01958
Rm-41402	1.46	20	0.00021	0.74	18	0.00072	0.62	22	0	0.82	26	0.00032	0.81	28	0.00019	0.52	26	0
Rm-41563	1.01	3	0.98498	0.8	2	0.03561	0.88	8	0.19173	0.75	9	0.00479	0.85	8	0.09567	0.6	6	0.00299
Rm-41642	#N/A	#N/A	#N/A	#N/A	#N/A	#N/A	0.82	2	0.20105	0.94	2	0.14891	#N/A	#N/A	#N/A	#N/A	#N/A	#N/A
Rm-4165	1.06	1	X	0.69	2	0.54758	1.04	8	0.29322	0.76	10	0.00553	0.81	4	0.08249	0.66	5	0.00048
Rm-41664	#N/A	#N/A	#N/A	#N/A	#N/A	#N/A	5.82	2	0.36026	#N/A	#N/A	#N/A	#N/A	#N/A	#N/A	#N/A	#N/A	#N/A
Rm-4171	1.72	12	0.00853	0.44	10	0.00024	0.6	9	0.01415	0.91	9	0.1451	0.81	11	0.00041	0.43	8	2e-05
Rm-41715	1.15	6	0.40687	0.48	5	0.02809	0.64	12	0.00058	1.1	11	0.02627	0.98	10	0.4165	0.75	9	0.00041
Rm-4172	0.86	2	0.47876	0.97	2	0.83801	1.17	5	0.04144	0.96	5	0.56013	0.7	5	0.00288	0.56	4	0.0002
Rm-41746	1.12	7	0.06051	0.32	5	0.00025	0.62	9	0.00899	1.04	9	0.58375	1.06	11	0.24513	0.58	11	0
Rm-41747	1.09	6	0.13458	0.31	4	0.00213	0.69	7	0.05124	1.05	7	0.55393	1.09	8	0.13957	0.58	8	0.00019
Rm-41748	1.16	2	0.62083	0.65	1	X	0.87	4	0.40863	2.31	2	0.16464	1.18	3	0.15897	0.8	3	0.12159
Rm-41758	1.16	2	0.62083	0.65	1	X	0.87	4	0.40863	2.31	2	0.16464	1.18	3	0.15897	0.8	3	0.12159
Rm-41771	0.86	7	0.07829	1.19	6	0.10205	1.14	10	0.04186	0.84	10	0.06954	0.63	9	0.00068	0.56	9	0.00077
Rm-41787	#N/A	#N/A	#N/A	#N/A	#N/A	#N/A	0.86	2	0.63246	0.44	1	X	#N/A	#N/A	#N/A	#N/A	#N/A	#N/A
Rm-41814	#N/A	#N/A	#N/A	#N/A	#N/A	#N/A	#N/A	#N/A	#N/A	0.51	1	X	0.74	2	0.07215	0.24	1	X
Rm-41872	0.52	1	X	1.17	2	0.79287	1.08	4	0.74465	0.83	3	0.00973	0.52	3	0.00261	0.33	5	0.00018
Rm-41896	2.6	4	0.69246	4.2	3	0.1009	1.57	5	0.75868	1.14	2	0.57358	1.52	4	0.92327	0.96	1	X
Rm-41947	#N/A	#N/A	#N/A	#N/A	#N/A	#N/A	0.96	2	0.39749	0.66	2	0.03441	#N/A	#N/A	#N/A	#N/A	#N/A	#N/A
Rm-41955	#N/A	#N/A	#N/A	#N/A	#N/A	#N/A	#N/A	#N/A	#N/A	#N/A	#N/A	#N/A	0.57	1	X	0.17	1	X
Rm-41994	1.54	5	0.04351	0.73	3	0.21137	0.6	5	0.12161	1.05	6	0.62804	1.13	9	0.20657	0.69	7	0.00606
Rm-42073	#N/A	#N/A	#N/A	#N/A	#N/A	#N/A	0.72	2	0.30978	0.88	2	0.39083	1.2	4	0.11542	0.71	3	0.22104
Rm-4208	#N/A	#N/A	#N/A	#N/A	#N/A	#N/A	#N/A	#N/A	#N/A	#N/A	#N/A	#N/A	2.15	1	X	0.5	2	0.14305
Rm-42124	#N/A	#N/A	#N/A	#N/A	#N/A	#N/A	0.94	2	0.64086	1.15	2	0.39298	#N/A	#N/A	#N/A	#N/A	#N/A	#N/A
Rm-4223	#N/A	#N/A	#N/A	#N/A	#N/A	#N/A	0.54	2	0.17366	0.76	2	0.3619	1.14	3	0.65638	1.17	1	X
Rm-42246	1.1	13	0.08538	0.61	13	5e-05	0.78	27	0	1.04	24	0.88968	0.96	18	0.1069	0.83	19	0.00146
Rm-4228	1.36	2	0.57894	0.6	1	X	0.62	4	0.1365	1.07	5	0.08906	0.99	5	0.75594	0.58	5	0.02498
Rm-42294	0.96	2	0.79274	1.38	3	0.15819	1.09	3	0.10296	0.96	2	0.41239	0.58	2	0.05058	0.72	2	0.15691
Rm-42295	0.96	2	0.79274	1.38	3	0.15819	1.09	3	0.10296	0.96	2	0.41239	0.58	2	0.05058	0.72	2	0.15691
Rm-42296	0.81	1	X	1.28	2	0.45513	1.06	2	0.30855	0.94	2	0.45005	0.58	2	0.05058	0.72	2	0.15691
Rm-42305	0.4	3	0.02098	0.35	3	0.00429	0.93	3	0.08141	0.53	3	0.01108	1.33	2	0.00854	1.39	3	0.00192
Rm-42313	1.55	10	0.0095	0.31	5	0.00353	0.46	9	0.00108	1.02	16	0.98525	1.24	16	0.11202	0.64	10	0.00447
Rm-42389	1.05	1	X	0.91	1	X	0.67	5	0.08179	0.73	6	0.0426	0.53	5	0.04164	0.71	2	0.07799
Rm-42401	#N/A	#N/A	#N/A	#N/A	#N/A	#N/A	#N/A	#N/A	#N/A	#N/A	#N/A	#N/A	0.81	1	X	0.65	1	X
Rm-42446	0.75	3	0.34287	1.62	3	0.00817	0.89	6	0.33488	0.66	7	0.02389	0.67	6	0.06677	0.39	6	0.00295
Rm-42458	1.08	20	0.79233	0.33	15	0	0.66	18	1e-05	0.96	20	0.26364	0.91	23	0.02977	0.59	18	0
Rm-42470	#N/A	#N/A	#N/A	#N/A	#N/A	#N/A	0.76	3	0.08306	0.63	4	0.02782	0.84	3	0.19948	0.75	2	0.57787
Rm-42476	#N/A	#N/A	#N/A	#N/A	#N/A	#N/A	1.36	1	X	0.78	1	X	0.33	2	0.04334	0.27	1	X
Rm-42479	#N/A	#N/A	#N/A	#N/A	#N/A	#N/A	0.18	1	X	2.09	1	X	#N/A	#N/A	#N/A	#N/A	#N/A	#N/A
Rm-42499	0.92	6	0.42162	0.51	4	0.1164	0.65	4	0.16066	0.92	4	0.5029	0.76	6	0.00735	0.66	5	0.10921
Rm-42534	0.75	3	0.34287	1.62	3	0.00817	0.89	6	0.33488	0.66	7	0.02389	0.67	6	0.06677	0.39	6	0.00295
Rm-42640	0.8	6	0.07174	1.2	7	0.56134	1.25	10	0.00171	0.82	9	0.06867	0.58	4	0.0049	0.8	6	0.05953
Rm-4268	#N/A	#N/A	#N/A	#N/A	#N/A	#N/A	0.85	2	0.13569	0.99	2	0.9097	0.82	3	0.07227	0.78	3	0.36728
Rm-42751	#N/A	#N/A	#N/A	#N/A	#N/A	#N/A	1.02	2	0.78163	#N/A	#N/A	#N/A	#N/A	#N/A	#N/A	#N/A	#N/A	#N/A
Rm-42776	1.33	1	X	1.11	3	0.64313	1.16	4	0.5679	0.75	3	0.09976	0.62	2	0.15493	0.52	2	0.1627
Rm-42783	#N/A	#N/A	#N/A	#N/A	#N/A	#N/A	1.3	2	0.02851	0.71	3	0.11561	#N/A	#N/A	#N/A	#N/A	#N/A	#N/A
Rm-42784	1.3	7	0.00574	0.55	6	0.00184	0.73	5	0.00364	1.17	5	0.19831	1.05	7	0.49822	0.59	5	0.0051
Rm-42793	#N/A	#N/A	#N/A	#N/A	#N/A	#N/A	#N/A	#N/A	#N/A	#N/A	#N/A	#N/A	0.92	2	0.70367	0.5	2	0.10854
Rm-42879	1.12	2	0.02621	0.4	1	X	0.16	1	X	0.68	2	0.03594	0.94	4	0.56069	0.42	3	0.01448
Rm-43034	#N/A	#N/A	#N/A	#N/A	#N/A	#N/A	0.4	2	0.06045	0.99	1	X	1.08	2	0.15067	0.58	2	0.192
Rm-43038	#N/A	#N/A	#N/A	#N/A	#N/A	#N/A	#N/A	#N/A	#N/A	#N/A	#N/A	#N/A	0.75	1	X	0.45	1	X
Rm-43079	#N/A	#N/A	#N/A	#N/A	#N/A	#N/A	5.03	1	X	1.14	3	0.95717	#N/A	#N/A	#N/A	#N/A	#N/A	#N/A
Rm-43085	#N/A	#N/A	#N/A	#N/A	#N/A	#N/A	#N/A	#N/A	#N/A	#N/A	#N/A	#N/A	11.06	2	0.60169	8.08	1	X
Rm-43103	1.08	7	0.734	0.91	7	0.31229	0.88	10	0.10328	0.88	11	0.04405	0.72	9	0.00034	0.64	10	0.00024
Rm-43109	#N/A	#N/A	#N/A	#N/A	#N/A	#N/A	1	2	0.97133	1.13	2	0.67669	1.34	2	0.1764	0.68	2	0.27808
Rm-43114	#N/A	#N/A	#N/A	#N/A	#N/A	#N/A	1.15	2	0.47514	0.99	2	0.89265	1.16	2	0.75823	0.82	2	0.43024
Rm-43115	0.92	1	X	0.78	2	0.56467	1.29	4	0.05963	0.97	4	0.67301	0.83	3	0.00571	0.66	4	0.06341
Rm-43122	1.32	1	X	1.12	1	X	0.85	3	0.33042	0.58	2	0.10841	0.38	2	0.07737	#N/A	#N/A	#N/A
Rm-43124	1.08	2	0.33757	0.82	2	0.17477	1.06	4	0.35861	0.87	4	0.09493	0.82	4	0.01022	0.69	4	0.01342
Rm-43141	1.01	11	0.94606	0.65	10	0.00085	0.81	14	0.00023	0.88	14	0.01196	0.69	15	0.00014	0.64	14	0
Rm-43151	#N/A	#N/A	#N/A	#N/A	#N/A	#N/A	0.71	1	X	0.69	2	0.50637	0.9	1	X	1.43	1	X
Rm-43152	#N/A	#N/A	#N/A	0.62	1	X	0.85	6	0.02448	0.86	8	0.07356	1.26	5	0.06537	1.16	7	0.13672
Rm-43169	0.84	6	0.14427	0.99	6	0.7619	1.33	10	0.00917	0.85	9	0.09425	0.68	4	0.04598	0.53	4	0.00262
Rm-43241	0.9	1	X	1.1	1	X	0.91	2	0.27533	0.8	1	X	0.71	1	X	0.78	1	X
Rm-43428	0.88	2	0.4767	0.84	2	0.52924	2.3	3	0.41222	0.95	3	0.56272	1.61	2	0.65745	0.68	2	0.43556
Rm-4351	0.84	1	X	1.15	1	X	0.97	8	0.48344	0.79	8	0.05517	0.73	5	0.09821	0.45	4	0.01183
Rm-43547	0.83	2	0.19749	1.13	1	X	0.89	5	0.35114	1.01	4	0.65553	0.56	1	X	#N/A	#N/A	#N/A
Rm-4357	1.26	4	0.3836	0.58	4	0.00774	0.98	5	0.71044	1	5	0.8617	1.29	5	0.42894	0.65	4	0.06046
Rm-43711	#N/A	#N/A	#N/A	#N/A	#N/A	#N/A	0.84	2	0.41788	0.76	1	X	#N/A	#N/A	#N/A	#N/A	#N/A	#N/A
Rm-43730	#N/A	#N/A	#N/A	#N/A	#N/A	#N/A	#N/A	#N/A	#N/A	#N/A	#N/A	#N/A	1.36	3	0.12265	#N/A	#N/A	#N/A
Rm-43732	1.56	10	0.00078	0.78	12	0.02775	0.56	17	0	0.88	18	0.0054	1.39	18	0.0313	0.59	13	1e-05
Rm-4374	#N/A	#N/A	#N/A	#N/A	#N/A	#N/A	0.75	1	X	1.14	1	X	#N/A	#N/A	#N/A	#N/A	#N/A	#N/A
Rm-4375	#N/A	#N/A	#N/A	#N/A	#N/A	#N/A	0.59	3	0.06877	1	4	0.82511	1.08	4	0.56832	1.04	3	0.94841
Rm-43765	1.32	1	X	0.74	1	X	0.76	1	X	0.98	1	X	#N/A	#N/A	#N/A	#N/A	#N/A	#N/A
Rm-43770	0.83	2	0.19749	1.13	1	X	0.89	5	0.35114	1.01	4	0.65553	0.56	1	X	#N/A	#N/A	#N/A
Rm-43813	0.85	3	0.46048	1.14	2	0.94462	0.82	4	0.395	0.78	4	0.31527	0.64	3	0.162	0.52	2	0.3481
Rm-43840	#N/A	#N/A	#N/A	#N/A	#N/A	#N/A	0.79	3	0.39349	1.17	3	0.1259	1.01	3	0.97978	#N/A	#N/A	#N/A
Rm-4385	0.98	3	0.78348	0.52	2	0.08308	0.39	3	0.06559	0.75	5	0.12951	1.01	5	0.81677	0.57	5	0.02309
Rm-43879	1.08	2	0.15067	0.8	2	0.34155	0.99	3	0.8749	0.56	3	0.05702	0.62	2	0.0319	0.61	3	0.00733
Rm-43932	#N/A	#N/A	#N/A	0.55	1	X	#N/A	#N/A	#N/A	#N/A	#N/A	#N/A	#N/A	#N/A	#N/A	#N/A	#N/A	#N/A
Rm-44270	#N/A	#N/A	#N/A	#N/A	#N/A	#N/A	#N/A	#N/A	#N/A	#N/A	#N/A	#N/A	1.26	2	0.70864	#N/A	#N/A	#N/A
Rm-44275	1.5	1	X	0.72	1	X	0.62	6	0.00549	1.11	6	0.14484	0.93	8	0.33001	0.95	7	0.3523
Rm-44280	#N/A	#N/A	#N/A	#N/A	#N/A	#N/A	1.4	1	X	#N/A	#N/A	#N/A	#N/A	#N/A	#N/A	#N/A	#N/A	#N/A
Rm-44345	#N/A	#N/A	#N/A	0.63	1	X	1.46	7	0.00075	1.22	5	0.00551	0.95	5	0.34353	0.84	4	0.28562
Rm-44348	#N/A	#N/A	#N/A	#N/A	#N/A	#N/A	1.02	2	0.92916	0.79	2	0.19653	0.84	2	0.16881	0.58	2	0.02998
Rm-44352	#N/A	#N/A	#N/A	#N/A	#N/A	#N/A	0.87	2	0.24677	0.71	2	0.33799	0.45	1	X	0.29	1	X
Rm-44354	#N/A	#N/A	#N/A	#N/A	#N/A	#N/A	0.87	2	0.24677	0.71	2	0.33799	0.45	1	X	0.29	1	X
Rm-44355	#N/A	#N/A	#N/A	#N/A	#N/A	#N/A	#N/A	#N/A	#N/A	#N/A	#N/A	#N/A	0.45	1	X	0.29	1	X
Rm-44360	0.68	8	0.00908	0.76	9	0.00758	0.96	10	0.40818	0.72	8	0.0019	0.58	6	0.0002	0.37	4	0.00277
Rm-44374	0.86	11	0.00522	0.76	11	0.00094	0.9	23	0.02702	0.86	20	0.00217	0.75	17	0.00033	0.61	15	7e-05
Rm-44384	1.09	4	0.70811	1.23	4	0.49509	1.31	5	0.0659	0.78	5	0.08348	0.83	1	X	0.56	2	0.16992
Rm-44385	0.94	2	0.79075	1.42	2	0.54077	#N/A	#N/A	#N/A	#N/A	#N/A	#N/A	#N/A	#N/A	#N/A	#N/A	#N/A	#N/A
Rm-44387	1.43	5	0.10286	0.98	4	0.6367	0.5	5	0.01129	1.81	4	0.51578	0.94	7	0.33536	1.32	5	0.84453
Rm-44390	#N/A	#N/A	#N/A	#N/A	#N/A	#N/A	0.44	2	0.02648	1.3	2	0.2496	#N/A	#N/A	#N/A	#N/A	#N/A	#N/A
Rm-44417	#N/A	#N/A	#N/A	#N/A	#N/A	#N/A	0.87	1	X	1.32	1	X	#N/A	#N/A	#N/A	#N/A	#N/A	#N/A
Rm-44419	#N/A	#N/A	#N/A	#N/A	#N/A	#N/A	#N/A	#N/A	#N/A	#N/A	#N/A	#N/A	0.62	1	X	0.18	1	X
Rm-4454	1.08	2	0	0.97	1	X	1.12	2	0.58342	0.63	1	X	#N/A	#N/A	#N/A	#N/A	#N/A	#N/A
Rm-4467	#N/A	#N/A	#N/A	#N/A	#N/A	#N/A	0.92	2	0.72005	1.33	2	0.57232	0.84	3	0.43581	0.53	3	0.00295
Rm-44712	#N/A	#N/A	#N/A	#N/A	#N/A	#N/A	0.92	2	0.63704	0.67	1	X	#N/A	#N/A	#N/A	#N/A	#N/A	#N/A
Rm-44714	#N/A	#N/A	#N/A	#N/A	#N/A	#N/A	0.96	2	0.81362	0.8	2	0.45662	3.08	2	0.64719	0.42	1	X
Rm-44715	#N/A	#N/A	#N/A	#N/A	#N/A	#N/A	1.23	1	X	0.8	2	0.45662	#N/A	#N/A	#N/A	#N/A	#N/A	#N/A
Rm-44739	1.08	6	0.29933	1.37	7	0.08035	0.84	7	0.0079	0.83	6	0.18228	0.86	8	0.21066	0.63	7	0.05221
Rm-44771	0.83	4	0.00663	1.32	4	0.07763	0.99	8	0.77329	1.05	6	0.86143	0.74	6	0.00554	0.52	6	0.00107
Rm-44790	0.99	1	X	0.57	2	0.20654	0.65	3	0.13322	0.82	3	0.21468	0.9	3	0.26316	0.53	3	0.08412
Rm-44823	0.92	5	0.45976	0.94	6	0.42114	0.88	6	0.02795	0.71	6	0.00468	0.8	6	0.01196	0.4	6	3e-05
Rm-44843	1.66	2	0.06054	0.52	1	X	0.46	6	0.01128	1.15	6	0.02683	1.14	6	0.06338	0.66	5	0.01049
Rm-44844	1.93	3	0.04234	0.48	2	0.08034	0.39	8	0.00125	1.06	9	0.50817	1.14	6	0.06338	0.66	5	0.01049
Rm-44886	0.91	2	0.7161	0.78	1	X	0.98	2	0.65221	0.68	1	X	#N/A	#N/A	#N/A	#N/A	#N/A	#N/A
Rm-44887	0.91	2	0.7161	0.78	1	X	0.98	2	0.65221	0.68	1	X	#N/A	#N/A	#N/A	#N/A	#N/A	#N/A
Rm-44892	0.9	4	0.05374	0.46	4	0.03322	0.56	11	0.00024	0.71	11	0.00946	0.84	8	0.03953	0.52	8	0.002
Rm-44969	1.95	4	0.00225	0.48	4	0.00133	0.39	3	0.00493	1.1	3	0.03417	1.05	3	0.75606	0.7	3	0.05837
Rm-45165	0.8	2	0.12548	1.12	2	0.19546	0.98	6	0.45097	0.85	6	0.00614	0.96	5	0.47525	0.49	5	0.00088
Rm-45202	1.89	3	0.01737	0.47	3	0.01235	0.62	3	0.19466	1.17	3	0.17886	1.06	3	0.63881	0.69	3	0.06437
Rm-45211	0.8	6	0.05675	0.59	5	0.00856	0.8	10	0.01543	0.88	8	0.0835	0.78	5	0.06525	0.68	5	0.02194
Rm-4522	0.84	4	0.1202	0.73	4	0.26369	0.74	2	0.05694	0.73	3	0.00149	0.64	4	0.01135	0.44	4	0.00571
Rm-45260	1.49	3	0.10632	0.59	1	X	0.85	4	0.35893	0.82	4	0.16035	#N/A	#N/A	#N/A	#N/A	#N/A	#N/A
Rm-45279	1.47	18	0.01976	0.39	12	6e-05	0.36	21	0	0.94	26	0.09035	0.95	27	0.14023	0.59	26	0
Rm-4549	#N/A	#N/A	#N/A	#N/A	#N/A	#N/A	#N/A	#N/A	#N/A	#N/A	#N/A	#N/A	1.04	1	X	3.02	1	X
Rm-45529	0.69	3	0.15621	0.8	3	0.31146	0.92	4	0.34873	0.77	4	0.00749	0.48	3	0.00192	0.55	3	0.07172
Rm-45530	0.69	4	0.05147	0.72	5	0.05152	0.9	6	0.12913	0.83	6	0.01512	0.52	5	0.00014	0.55	4	0.01529
Rm-45542	1.46	18	0.00299	0.37	13	0	0.34	22	0	0.93	25	0.02316	1.01	27	0.67921	0.58	25	0
Rm-45554	#N/A	#N/A	#N/A	#N/A	#N/A	#N/A	1.05	5	0.56459	0.98	3	0.78347	0.92	5	0.47312	0.9	4	0.46113
Rm-45560	0.94	2	0.7681	0.46	1	X	#N/A	#N/A	#N/A	#N/A	#N/A	#N/A	#N/A	#N/A	#N/A	#N/A	#N/A	#N/A
Rm-45561	0.94	2	0.7681	0.46	1	X	#N/A	#N/A	#N/A	#N/A	#N/A	#N/A	#N/A	#N/A	#N/A	#N/A	#N/A	#N/A
Rm-45598	#N/A	#N/A	#N/A	#N/A	#N/A	#N/A	1.19	3	0.9227	0.78	2	0.14722	#N/A	#N/A	#N/A	#N/A	#N/A	#N/A
Rm-4560	0.62	2	0.4277	1.32	1	X	1.22	1	X	0.94	2	0.5	0.98	1	X	0.8	2	0.22421
Rm-45604	1.04	2	0.63297	0.66	1	X	1.39	5	0.10647	0.63	3	0.09872	1.02	3	0.87637	0.24	1	X
Rm-45624	1.13	9	0.07011	0.67	9	0.00193	0.84	12	0.00832	0.93	14	0.17077	0.82	13	5e-05	0.6	9	0.00036
Rm-45641	#N/A	#N/A	#N/A	#N/A	#N/A	#N/A	0.89	1	X	0.55	1	X	#N/A	#N/A	#N/A	#N/A	#N/A	#N/A
Rm-4572	1.41	3	0.25174	0.68	2	0.03679	0.84	5	0.00575	0.92	4	0.18578	0.85	5	0.01494	0.71	5	0.04171
Rm-45721	1.21	3	0.27698	0.75	4	0.2216	0.77	4	0.02612	0.88	4	0.4212	0.64	4	0.07065	0.52	3	0.05417
Rm-45854	0.94	2	0.68181	0.44	2	0.00883	0.88	7	0.24485	0.68	7	0.04282	0.89	1	X	0.49	1	X
Rm-45873	#N/A	#N/A	#N/A	#N/A	#N/A	#N/A	1.18	1	X	#N/A	#N/A	#N/A	#N/A	#N/A	#N/A	#N/A	#N/A	#N/A
Rm-45877	0.97	3	0.56372	1.2	3	0.35677	1.04	3	0.52696	0.72	3	0.07812	0.81	3	0.07408	0.72	3	0.00379
Rm-45878	0.97	8	0.41094	1.09	7	0.36367	1.04	8	0.20933	0.76	10	6e-05	0.8	9	8e-05	0.74	10	0.00026
Rm-45879	0.97	3	0.56372	1.2	3	0.35677	1.04	3	0.52696	0.72	3	0.07812	0.81	3	0.07408	0.72	3	0.00379
Rm-45885	1.04	9	0.73146	0.91	9	0.20216	1.09	8	0.02457	0.75	11	0.00473	0.66	9	0.00893	0.55	7	4e-05
Rm-45886	0.97	19	0.17442	1.06	20	0.70554	1.01	22	0.82373	0.76	22	0	0.7	20	0	0.67	18	0
Rm-45892	0.96	2	0.15886	0.51	2	0.0554	0.9	3	0.47125	0.84	2	0.0668	1.12	3	0.15084	0.73	3	0.02792
Rm-45905	0.81	6	0.02598	0.98	6	0.64199	1	10	0.69439	0.82	10	0.04474	0.78	8	0.00802	0.7	7	0.01643
Rm-45913	0.84	7	0.09377	0.99	5	0.82026	0.88	10	0.09588	0.82	10	0.0103	0.68	4	0.00542	0.52	4	0.00402
Rm-45925	1.1	8	0.2744	0.69	7	0.00367	0.66	13	3e-05	0.88	12	0.01737	0.81	9	0.01037	0.71	10	0.0001
Rm-45944	0.82	3	0.47626	0.65	3	0.20092	0.85	8	0.0733	0.69	8	0.01996	0.71	4	0.00095	0.59	4	0.00053
Rm-45963	#N/A	#N/A	#N/A	#N/A	#N/A	#N/A	0.78	2	0.47564	1.21	1	X	#N/A	#N/A	#N/A	#N/A	#N/A	#N/A
Rm-45971	0.82	7	0.11582	0.22	5	0.00121	0.32	6	0.00148	0.9	6	0.08727	0.71	8	0.00213	0.25	7	0
Rm-46011	0.63	5	0.08743	0.78	5	0.24325	0.73	11	0.03939	0.76	11	0.03244	0.51	8	0.00208	0.44	6	0.00946
Rm-46157	1.25	4	0.79129	1.17	3	0.62547	0.96	4	0.63786	0.65	4	0.08476	0.71	6	0.02736	0.58	5	0.02063
Rm-46215	#N/A	#N/A	#N/A	#N/A	#N/A	#N/A	1.04	2	0.73754	1.07	2	0.32429	#N/A	#N/A	#N/A	#N/A	#N/A	#N/A
Rm-46222	#N/A	#N/A	#N/A	#N/A	#N/A	#N/A	#N/A	#N/A	#N/A	#N/A	#N/A	#N/A	0.91	1	X	0.57	1	X
Rm-4626	0.94	2	0.7009	0.52	1	X	0.78	1	X	0.99	2	0.9261	1.42	1	X	1.16	2	0.69692
Rm-46262	#N/A	#N/A	#N/A	#N/A	#N/A	#N/A	4.88	3	0.3542	0.8	2	0.22421	#N/A	#N/A	#N/A	#N/A	#N/A	#N/A
Rm-46288	1	2	0.91405	0.64	2	0.40934	0.8	3	0.03523	0.79	6	0.00837	0.65	5	0.00041	0.58	3	0.00148
Rm-46289	1.16	19	0.29503	0.43	18	0	0.53	20	0	0.96	23	0.19025	1.02	25	0.70769	0.59	24	0
Rm-46297	#N/A	#N/A	#N/A	#N/A	#N/A	#N/A	1.06	1	X	0.94	2	0.60691	0.72	2	0.34539	0.74	1	X
Rm-46304	0.81	5	0.05484	0.98	6	0.64199	1.04	9	0.86217	0.85	9	0.09543	0.8	6	0.04489	0.67	6	0.02357
Rm-46320	0.84	2	0.34269	0.47	1	X	#N/A	#N/A	#N/A	#N/A	#N/A	#N/A	0.85	1	X	0.43	1	X
Rm-46324	#N/A	#N/A	#N/A	#N/A	#N/A	#N/A	#N/A	#N/A	#N/A	#N/A	#N/A	#N/A	1.01	2	0.91296	0.67	1	X
Rm-46333	1	2	0.96176	1.13	1	X	0.83	8	0.0849	0.86	7	0.06603	0.82	2	0.26492	0.62	2	0.05305
Rm-46344	1.07	4	0.68996	0.98	4	0.72346	1	6	0.85161	0.79	6	0.01332	0.72	6	0.04031	0.66	3	0.13922
Rm-46347	1.27	6	0.24148	0.54	2	0.09457	0.58	8	0.00103	0.83	5	0.08722	0.94	8	0.15923	0.76	6	0.00127
Rm-46352	#N/A	#N/A	#N/A	#N/A	#N/A	#N/A	1.56	2	0.09726	1	2	0.91559	#N/A	#N/A	#N/A	#N/A	#N/A	#N/A
Rm-46401	1.45	3	0.03999	0.26	3	0.00601	0.51	5	0.00418	1.03	5	0.91988	0.94	5	0.46505	0.85	5	0.12462
Rm-46405	#N/A	#N/A	#N/A	#N/A	#N/A	#N/A	0.99	8	0.51489	1.89	10	0.01439	1.39	8	0.03714	0.54	3	0.24583
Rm-46406	#N/A	#N/A	#N/A	#N/A	#N/A	#N/A	1	7	0.53716	1.89	9	0.03015	1.29	7	0.07965	0.6	2	0.51316
Rm-4641	0.92	10	0.26814	0.75	5	0.04432	0.84	14	0.00051	0.97	12	0.37878	0.99	14	0.62555	0.86	10	0.07948
Rm-46422	0.49	4	0.01716	0.91	4	0.38122	1.16	6	0.44563	1	4	0.98849	0.81	5	0.12828	0.7	5	0.05544
Rm-4643	0.91	11	0.19522	0.71	6	0.0162	0.84	14	0.00051	0.97	12	0.37878	0.97	14	0.38653	0.84	10	0.06436
Rm-46456	0.74	3	0.00597	0.74	2	0.2629	0.87	5	0.16189	0.75	4	0.13821	0.59	4	0.00202	0.8	4	0.3309
Rm-46457	0.77	3	0.03329	0.66	2	0.04631	0.8	5	0.03281	0.72	5	0.05313	0.57	5	0.0005	0.8	4	0.3309
Rm-46458	#N/A	#N/A	#N/A	#N/A	#N/A	#N/A	0.56	2	0.22713	0.41	2	0.05207	#N/A	#N/A	#N/A	#N/A	#N/A	#N/A
Rm-46461	#N/A	#N/A	#N/A	#N/A	#N/A	#N/A	0.85	7	0.11983	0.96	5	0.60284	0.92	4	0.54666	0.78	4	0.2634
Rm-46469	0.68	2	0.29596	0.54	2	0.13098	1.69	2	0.12213	2.62	2	0.02641	#N/A	#N/A	#N/A	#N/A	#N/A	#N/A
Rm-46479	1.14	8	0.27558	1.22	7	0	1.1	12	0.35474	0.93	12	0.08921	0.77	13	0.00032	0.74	12	0.00023
Rm-46480	1.18	6	0.32291	1.23	5	6e-05	1.12	11	0.26581	0.95	11	0.17403	0.77	12	0.00084	0.73	11	0.00046
Rm-46482	0.77	4	0.11035	0.24	2	0.1103	0.7	6	0.07122	0.85	6	0.12454	1.1	7	0.62288	0.47	5	0.00674
Rm-4663	0.81	15	0.00733	0.69	11	0.00522	0.83	17	0.00859	0.93	16	0.12691	0.94	14	0.24089	0.78	12	0.00505
Rm-4672	0.68	3	0.24946	0.79	2	0.61857	0.91	4	0.50302	0.74	4	0.10073	0.57	2	0.15414	0.33	2	0.03475
Rm-4673	0.68	3	0.24946	0.79	2	0.61857	0.91	4	0.50302	0.74	4	0.10073	0.67	3	0.12894	0.34	3	0.00137
Rm-46772	0.55	1	X	0.61	1	X	1.39	5	0.03049	1.48	6	0.4618	0.56	3	0.12313	0.45	2	0
Rm-46804	1.3	2	0.19624	0.56	2	0.0196	0.52	1	X	#N/A	#N/A	#N/A	1.82	2	0.6414	1.08	2	0.85476
Rm-46819	0.49	9	2e-05	0.8	10	0.0183	1.09	15	0.61919	0.8	13	0.0036	0.64	10	1e-05	0.46	9	0
Rm-47002	0.92	2	0.66925	1.53	2	0.32743	1.09	3	0.53204	0.98	2	0.7509	3.62	2	0.66259	0.47	1	X
Rm-47111	1.02	2	0.99936	0.75	1	X	0.35	1	X	0.72	2	0.57598	0.6	4	0.1916	0.77	2	0.30999
Rm-47112	1.06	9	0.875	1.4	9	0.20339	0.96	10	0.42426	0.86	9	0.00354	0.98	7	0.65128	0.79	7	0.04327
Rm-47117	1.54	8	0.12312	0.3	5	0.00599	0.52	9	0.00246	0.92	12	0.19909	1.13	13	0.27433	0.67	11	0.00062
Rm-47149	1.07	21	0.4506	0.36	21	0	0.69	21	0	1	22	0.77374	0.96	22	0.22091	0.61	21	0
Rm-47164	#N/A	#N/A	#N/A	#N/A	#N/A	#N/A	0.5	7	0	0.96	9	0.46221	1.21	6	0.00419	0.67	6	0.00225
Rm-47165	#N/A	#N/A	#N/A	#N/A	#N/A	#N/A	0.49	8	0	0.96	8	0.49916	1.21	6	0.00419	0.67	6	0.00225
Rm-47172	0.78	2	0.47564	1.1	1	X	0.69	1	X	0.54	3	0.29671	0.68	2	0.5338	0.89	1	X
Rm-47187	#N/A	#N/A	#N/A	#N/A	#N/A	#N/A	0.83	1	X	1.04	1	X	0.99	2	0.93017	0.69	2	0.04959
Rm-47197	0.92	2	0.66925	1.53	2	0.32743	1.09	3	0.53204	0.98	2	0.7509	3.62	2	0.66259	0.47	1	X
Rm-4721	1	3	0.94689	0.21	1	X	0.4	2	0.11126	1.13	5	0.65593	1.15	6	0.48302	0.62	5	0.00728
Rm-4722	#N/A	#N/A	#N/A	#N/A	#N/A	#N/A	#N/A	#N/A	#N/A	#N/A	#N/A	#N/A	1.44	2	0.41633	0.63	2	0.06527
Rm-47230	#N/A	#N/A	#N/A	#N/A	#N/A	#N/A	1.18	2	0.03258	0.78	2	0.03281	0.59	1	X	0.47	1	X
Rm-47242	0.96	6	0.51427	1.23	7	0.15111	1	7	0.90892	0.71	7	0.01341	0.63	8	0.0002	0.62	7	6e-05
Rm-47244	#N/A	#N/A	#N/A	#N/A	#N/A	#N/A	1.11	2	0.98815	0.72	3	0.05766	1.02	2	0.88115	0.64	2	0.22915
Rm-47249	0.38	5	0.02615	0.6	5	0.00201	1.04	5	0.76593	0.54	5	0.00581	1.22	6	0.00837	0.94	7	0.34895
Rm-47250	0.82	1	X	1.03	3	0.88045	1.3	1	X	0.61	2	0.36422	#N/A	#N/A	#N/A	#N/A	#N/A	#N/A
Rm-47252	1.06	8	0.80291	0.42	5	0.02875	0.49	7	0.00181	0.8	9	0.00583	1.05	10	0.74099	0.85	9	0.12947
Rm-47255	1.54	8	0.12312	0.3	5	0.00599	0.52	9	0.00246	0.92	12	0.19909	1.13	13	0.27433	0.67	11	0.00062
Rm-47259	0.65	2	0.30172	0.43	3	0.07811	0.67	3	0.08782	0.69	3	0.00117	0.64	4	0.0114	0.45	3	0.00697
Rm-47267	#N/A	#N/A	#N/A	#N/A	#N/A	#N/A	5.04	1	X	0.42	1	X	#N/A	#N/A	#N/A	#N/A	#N/A	#N/A
Rm-47284	1.39	10	0.25217	0.44	7	7e-05	0.44	8	0.0009	0.91	12	0.11088	1.01	8	0.89918	0.58	12	0.00043
Rm-4744	#N/A	#N/A	#N/A	#N/A	#N/A	#N/A	1.11	2	0.71392	0.94	3	0.14463	0.62	2	0.27805	0.32	2	0.06074
Rm-47443	#N/A	#N/A	#N/A	#N/A	#N/A	#N/A	1.11	2	0.98815	0.72	3	0.05766	1.02	2	0.88115	0.64	2	0.22915
Rm-47448	0.59	2	0.29086	0.37	2	0.10248	0.58	2	0.16422	0.76	1	X	1.04	3	0.92047	0.49	3	0.25401
Rm-47457	0.8	6	0.12057	0.5	6	0.01274	0.76	11	0.00351	0.87	12	0.14695	0.74	11	0.00059	0.37	10	0
Rm-47459	1.14	2	0.35801	0.72	2	0.05365	0.94	4	0.51304	0.98	3	0.63356	0.9	4	0.10574	0.54	4	0.03597
Rm-4746	1.15	9	0.09858	0.66	8	0.00351	0.96	12	0.17142	0.93	12	0.06762	0.89	13	0.00013	0.59	13	0
Rm-47461	0.96	6	0.54652	0.96	5	0.41156	1.04	11	0.90875	0.81	9	0.04894	0.68	8	0.01486	0.5	7	0.0037
Rm-47466	1.06	3	0.36346	1.1	3	0.66545	0.98	10	0.54578	0.89	9	0.10524	0.78	8	0.00877	0.53	8	1e-05
Rm-47500	1.34	6	3e-05	0.61	5	1e-05	0.84	9	0.00733	1.02	10	0.97657	0.91	9	0.00043	0.84	8	0.00946
Rm-47501	1.35	5	0.0003	0.62	4	0.00016	0.83	8	0.01373	1	9	0.83588	0.91	8	0.00156	0.83	7	0.01492
Rm-47518	#N/A	#N/A	#N/A	#N/A	#N/A	#N/A	1.38	2	0.13722	0.96	2	0.29909	0.68	2	0.3636	0.67	3	0.09791
Rm-47538	#N/A	#N/A	#N/A	#N/A	#N/A	#N/A	#N/A	#N/A	#N/A	#N/A	#N/A	#N/A	1.11	2	0.6959	0.56	2	0.1341
Rm-47539	#N/A	#N/A	#N/A	#N/A	#N/A	#N/A	#N/A	#N/A	#N/A	#N/A	#N/A	#N/A	1.11	2	0.6959	0.56	2	0.1341
Rm-47541	0.98	2	0.83766	0.27	1	X	0.67	2	0.02371	1	4	0.83741	#N/A	#N/A	#N/A	#N/A	#N/A	#N/A
Rm-47543	0.92	1	X	1	2	0.94575	0.68	2	0.15169	0.92	2	0.21157	0.88	2	0.42234	0.89	2	0.71685
Rm-47544	0.92	1	X	1	2	0.94575	0.68	2	0.15169	0.92	2	0.21157	0.88	2	0.42234	0.89	2	0.71685
Rm-47582	#N/A	#N/A	#N/A	#N/A	#N/A	#N/A	0.97	3	0.74861	0.76	2	0.0608	0.77	2	0.06299	0.7	2	0.30853
Rm-47590	0.74	13	0.01117	0.97	14	0.2952	0.99	12	0.60385	0.77	12	0.00603	0.74	15	0.00856	0.55	11	1e-05
Rm-47595	1.19	7	0.30344	0.72	8	0.05217	0.67	13	0.00183	0.89	14	0.04064	0.84	12	0.08186	0.66	9	0.00265
Rm-4764	#N/A	#N/A	#N/A	#N/A	#N/A	#N/A	0.68	1	X	0.41	1	X	1.34	2	0.59416	0.83	2	0.61002
Rm-4771	0.82	2	0.15268	1.16	2	0.14595	1.28	2	0.05132	0.94	2	0.05936	#N/A	#N/A	#N/A	#N/A	#N/A	#N/A
Rm-4777	0.99	13	0.65634	1.29	13	0.00266	1.17	16	2e-05	0.89	15	0.03316	0.65	15	0	0.58	14	0
Rm-4785	0.82	2	0.2765	#N/A	#N/A	#N/A	0.46	3	0.22664	0.77	3	0.01565	0.83	2	0.12161	0.5	2	0.00914
Rm-47989	1.28	5	0.12283	0.52	5	0.0129	0.61	10	0	1.06	7	0.55537	1.03	6	0.60093	0.8	6	0.16203
Rm-48043	0.51	2	0.22488	0.26	1	X	0.87	5	0.27197	0.76	5	0.06248	1.14	5	0.3737	0.72	6	0.00334
Rm-48059	0.68	4	0.16724	0.4	2	0.25432	0.73	5	0.0935	1.26	3	0.1262	0.9	8	0.09456	0.76	4	0.03813
Rm-48084	2	1	X	0.95	1	X	0.5	2	0.19225	0.88	4	0.19671	1.2	3	0.33912	0.62	3	0.04489
Rm-48141	0.98	2	0.83766	0.27	1	X	0.66	1	X	1.05	3	0.98371	#N/A	#N/A	#N/A	#N/A	#N/A	#N/A
Rm-48142	#N/A	#N/A	#N/A	#N/A	#N/A	#N/A	#N/A	#N/A	#N/A	0.9	2	0.68857	#N/A	#N/A	#N/A	#N/A	#N/A	#N/A
Rm-48165	0.94	1	X	0.76	1	X	0.91	5	0.39453	0.69	3	0.03516	0.82	4	0.11821	0.7	6	0.01427
Rm-48168	1.01	2	0.98131	1.09	2	0.92276	0.94	3	0.22802	0.79	3	0.22823	0.68	2	0.16445	0.42	1	X
Rm-48197	0.77	1	X	0.73	1	X	1.46	5	0.80239	0.81	3	0.26459	1.33	3	0.32125	0.69	2	0.07411
Rm-48198	0.77	1	X	0.73	1	X	2.12	3	0.48453	0.7	3	0.10414	1.33	3	0.32125	0.69	2	0.07411
Rm-48528	#N/A	#N/A	#N/A	#N/A	#N/A	#N/A	0.92	2	0.67406	#N/A	#N/A	#N/A	#N/A	#N/A	#N/A	#N/A	#N/A	#N/A
Rm-48545	1.37	8	0.20973	0.63	5	0.08643	0.43	8	0.00103	0.88	11	0.04284	1.09	11	0.64914	0.8	9	0.02377
Rm-48550	0.96	8	0.47007	0.51	4	0.07869	0.69	12	0.00165	1	14	0.59169	1.05	10	0.83263	0.64	8	0.00266
Rm-48551	0.95	7	0.46069	0.51	4	0.07869	0.7	10	0.00787	1.05	12	0.91303	1.07	8	0.89584	0.64	7	0.00711
Rm-48573	#N/A	#N/A	#N/A	#N/A	#N/A	#N/A	0.98	2	0.80393	0.54	1	X	#N/A	#N/A	#N/A	#N/A	#N/A	#N/A
Rm-48578	0.69	1	X	#N/A	#N/A	#N/A	0.66	2	0.44223	1.05	1	X	0.92	2	0.13035	0.36	1	X
Rm-48579	#N/A	#N/A	#N/A	#N/A	#N/A	#N/A	1.22	3	0.30924	0.66	2	0.31754	#N/A	#N/A	#N/A	#N/A	#N/A	#N/A
Rm-48583	0.94	1	X	0.76	1	X	0.87	3	0.49101	1.86	3	0.6836	0.82	4	0.11821	0.71	5	0.04075
Rm-48594	1.09	5	0.56767	0.8	5	0.03159	0.73	9	0.00031	1.03	8	0.81057	0.84	7	0.00535	0.72	7	0.00176
Rm-48601	0.76	1	X	0.28	1	X	#N/A	#N/A	#N/A	#N/A	#N/A	#N/A	#N/A	#N/A	#N/A	#N/A	#N/A	#N/A
Rm-48603	0.53	3	0.21214	1.01	3	0.71135	#N/A	#N/A	#N/A	#N/A	#N/A	#N/A	#N/A	#N/A	#N/A	#N/A	#N/A	#N/A
Rm-48655	0.5	2	0.48005	0.52	2	0.35068	0.37	2	0.35883	0.9	2	0.7298	#N/A	#N/A	#N/A	#N/A	#N/A	#N/A
Rm-4893	1	8	0.77791	0.65	8	0.00536	0.78	16	0.00084	0.89	14	0.06581	0.75	14	0.001	0.51	12	0
Rm-4908	1.2	7	0.1906	0.61	5	0.01806	0.66	9	0.0041	0.75	12	0.01277	0.9	9	0.13999	0.76	8	0.00788
Rm-49179	0.58	4	0.00524	0.91	4	0.27874	0.93	7	0.20352	0.77	6	0.00357	0.79	8	0.00045	1.18	6	0.37515
Rm-49189	#N/A	#N/A	#N/A	#N/A	#N/A	#N/A	0.72	1	X	1.14	1	X	#N/A	#N/A	#N/A	#N/A	#N/A	#N/A
Rm-49198	1.16	4	0.21375	0.7	4	0.07657	0.84	8	0.00649	0.89	8	0.02826	0.87	6	0.01919	0.79	7	0.01447
Rm-49200	1.16	4	0.21375	0.7	4	0.07657	0.84	8	0.00649	0.89	8	0.02826	0.87	6	0.01919	0.79	7	0.01447
Rm-49202	0.54	4	0.0188	1.14	4	0.47215	1.17	5	0.04179	0.88	5	0.04059	0.57	4	0.00442	0.89	4	0.38204
Rm-49220	0.86	32	0.00085	0.86	32	0.00375	0.9	47	0.00174	0.92	43	0.01203	0.83	38	0	0.83	33	1e-05
Rm-49228	1.66	2	0.4167	0.41	1	X	0.99	2	0	0.68	3	0.25797	0.8	2	0.25437	0.47	2	0
Rm-49256	0.76	1	X	0.28	1	X	#N/A	#N/A	#N/A	#N/A	#N/A	#N/A	#N/A	#N/A	#N/A	#N/A	#N/A	#N/A
Rm-49322	1.18	8	0.00642	0.62	8	0.00052	0.68	7	0.0006	0.87	8	0.003	0.85	8	0.08526	0.73	6	0.05415
Rm-49335	1.19	7	0.01267	0.62	6	0.00071	0.68	7	0.0006	0.83	5	0.01688	0.89	7	0.18333	0.8	5	0.10233
Rm-49336	1.24	2	0.14993	0.09	1	X	#N/A	#N/A	#N/A	#N/A	#N/A	#N/A	0.95	2	0.36566	#N/A	#N/A	#N/A
Rm-4971	1.09	6	0.94148	0.32	5	0.01579	0.41	7	0.00103	1.15	8	0.33407	1.04	9	0.95676	0.5	6	0.01074
Rm-4981	#N/A	#N/A	#N/A	#N/A	#N/A	#N/A	0.06	2	0.11692	0.53	2	0.48521	0.68	2	0.5437	0.78	1	X
Rm-49873	1.04	7	0.84797	0.41	8	0.0039	0.51	12	0	0.89	11	0.16897	0.91	11	0.20219	0.63	11	0.00797
Rm-49919	1.19	12	0.04999	0.74	8	0.03638	0.81	11	0.01248	0.96	11	0.36485	0.96	10	0.34304	0.58	8	0.00087
Rm-50080	#N/A	#N/A	#N/A	#N/A	#N/A	#N/A	0.75	4	0.04784	0.71	5	0.14513	0.71	3	0.13017	1.16	2	0.54279
Rm-50099	#N/A	#N/A	#N/A	#N/A	#N/A	#N/A	1.1	2	0.94164	0.94	1	X	#N/A	#N/A	#N/A	#N/A	#N/A	#N/A
Rm-50135	0.69	3	0.03288	0.63	2	0	0.76	8	0.02827	0.58	7	0.00766	0.72	7	0.0304	0.59	7	0.0021
Rm-50201	1.1	2	0.94401	0.26	1	X	0.42	2	0.24901	0.62	2	0	0.66	3	0.03069	0.39	3	0.03487
Rm-50225	#N/A	#N/A	#N/A	#N/A	#N/A	#N/A	1.58	1	X	0.73	1	X	#N/A	#N/A	#N/A	#N/A	#N/A	#N/A
Rm-50241	#N/A	#N/A	#N/A	#N/A	#N/A	#N/A	0.37	1	X	0.77	1	X	#N/A	#N/A	#N/A	#N/A	#N/A	#N/A
Rm-50243	0.48	4	0.00067	0.82	6	0.07799	1.4	7	0.33496	1.09	7	0.70561	0.62	7	0.00425	0.55	7	0.00617
Rm-5025	#N/A	#N/A	#N/A	#N/A	#N/A	#N/A	#N/A	#N/A	#N/A	#N/A	#N/A	#N/A	0.67	2	0.18222	0.45	1	X
Rm-50254	1.29	5	0.18388	0.42	2	0.08653	1.97	5	0.66098	1.07	8	0.87791	1.09	6	0.45496	0.76	5	0.18184
Rm-50257	0.68	5	0.06846	0.81	6	0.14308	0.86	12	0.05142	0.86	7	0.17494	0.88	9	0.0865	0.8	7	0.02352
Rm-50267	0.39	5	0.04274	0.46	3	0.01845	0.73	15	0.00012	0.79	12	0.00038	1.27	18	0.00401	1.13	15	0.22651
Rm-50310	0.96	4	0.57377	0.71	4	0.02018	0.93	4	0.44425	0.88	4	0.21096	0.78	4	0.0929	0.67	4	0.01126
Rm-50335	#N/A	#N/A	#N/A	#N/A	#N/A	#N/A	1.26	4	0.91869	1.39	4	0.61838	0.88	2	0.14424	0.63	2	0.24295
Rm-50358	0.76	2	0.58802	1.23	1	X	#N/A	#N/A	#N/A	#N/A	#N/A	#N/A	#N/A	#N/A	#N/A	#N/A	#N/A	#N/A
Rm-50366	1.01	12	0.92703	0.61	12	7e-05	0.88	14	0.02639	0.82	12	0.00022	0.9	11	0.00034	0.67	11	0
Rm-50378	1.08	8	0.39794	0.91	7	0.06564	0.79	9	0.01999	0.94	7	0.34308	0.7	9	0.00192	0.63	8	0.00222
Rm-50379	#N/A	#N/A	#N/A	#N/A	#N/A	#N/A	0.5	3	0.16596	0.56	4	0.06865	0.58	3	0.26949	0.79	3	0.47921
Rm-50382	1.41	36	0.00106	0.32	30	0	0.41	45	0	1.11	54	0.20983	1.11	52	0.01153	0.62	53	0
Rm-50391	0.67	4	0.14272	0.96	4	0.58777	0.87	4	0.33525	0.77	5	0.03889	0.63	4	0.04704	0.45	4	0.04627
Rm-50392	0.82	5	0.12367	1.11	6	0.92538	1.06	8	0.81955	0.8	7	0.01671	0.72	7	0.02227	0.46	7	0.00163
Rm-5043	0.36	15	0	0.47	17	0	0.88	23	0.00014	0.8	25	0	1.39	22	0	1.28	24	0.00134
Rm-5044	0.36	16	0	0.49	19	0	0.9	27	0.00121	0.81	28	0	1.41	25	0	1.33	27	0.00013
Rm-50506	0.63	1	X	#N/A	#N/A	#N/A	0.53	2	0.35732	0.36	1	X	0.79	1	X	#N/A	#N/A	#N/A
Rm-50514	#N/A	#N/A	#N/A	#N/A	#N/A	#N/A	#N/A	#N/A	#N/A	#N/A	#N/A	#N/A	0.45	1	X	#N/A	#N/A	#N/A
Rm-5058	#N/A	#N/A	#N/A	#N/A	#N/A	#N/A	0.95	2	0.75886	1.05	1	X	1.32	2	0.20959	1.48	2	0.33231
Rm-50632	0.84	4	0.40687	0.74	4	0.12079	0.69	5	0.09646	0.73	5	0.07416	0.52	6	0.01363	0.58	6	0.00271
Rm-50633	0.84	4	0.40687	0.74	4	0.12079	0.69	5	0.09646	0.73	5	0.07416	0.52	6	0.01363	0.58	6	0.00271
Rm-50642	1.3	2	0.32085	0.53	1	X	#N/A	#N/A	#N/A	0.76	2	0.51818	#N/A	#N/A	#N/A	#N/A	#N/A	#N/A
Rm-50647	1.01	8	0.84605	0.42	6	6e-05	0.66	14	0.00048	1.05	14	0.82171	1.01	10	0.96398	0.67	10	0.00288
Rm-50648	1.37	2	0.23174	0.51	2	0.29439	0.52	3	0.01169	0.87	2	0.3278	1.08	2	0.28789	0.66	2	0.05843
Rm-50657	1.14	2	0.84463	1.46	2	0.53828	1.04	3	0.89351	1.02	4	0.98823	1.03	3	0.87511	0.44	2	0.30705
Rm-50678	1.11	3	0.68875	#N/A	#N/A	#N/A	0.84	3	0.34055	0.93	3	0.26503	0.94	3	0.65744	0.82	2	0.48567
Rm-5069	1.06	2	0.35621	1.12	2	0.65175	0.98	3	0.69817	0.86	2	0.09724	0.56	2	0.11564	0.56	2	0.22042
Rm-50694	1.15	3	0.53043	#N/A	#N/A	#N/A	0.94	2	0.78669	0.94	2	0.54194	0.68	2	0.27808	0.64	1	X
Rm-5070	0.63	2	0.24295	0.51	1	X	0.66	2	0.24925	0.57	2	0.38043	#N/A	#N/A	#N/A	#N/A	#N/A	#N/A
Rm-50704	1.11	7	0.30679	0.87	3	0.4115	0.35	7	2e-05	0.93	9	0.27636	1.03	4	0.87116	0.74	3	0.18132
Rm-5079	#N/A	#N/A	#N/A	#N/A	#N/A	#N/A	0.98	3	0.79659	1.4	2	0.04661	1.18	3	0.42178	0.81	2	0.03724
Rm-50810	#N/A	#N/A	#N/A	#N/A	#N/A	#N/A	0.78	5	0.07348	1.06	6	0.95659	0.99	5	0.77568	0.47	3	0.0918
Rm-50817	1.08	5	0.28799	1.1	4	0.13821	0.96	6	0.55464	0.9	5	0.02932	0.98	7	0.57543	0.69	6	0.00308
Rm-50848	1.14	7	0.19349	0.82	7	0.09004	0.82	9	0.02192	0.95	10	0.307	0.87	9	0.03654	0.49	9	4e-05
Rm-50849	1.14	7	0.19349	0.82	7	0.09004	0.82	9	0.02192	0.95	10	0.307	0.87	9	0.03654	0.49	9	4e-05
Rm-51059	1.37	2	0.46496	0.89	2	0.2829	1.17	3	0.11671	1.03	1	X	0.88	2	0.24891	0.45	2	0.39633
Rm-51153	0.99	2	0.87682	0.42	2	0.11196	0.73	9	0.00205	0.93	7	0.31481	0.84	13	0.00506	0.66	12	5e-05
Rm-51170	1.06	11	0.7192	0.36	10	2e-05	0.58	12	0.00034	0.95	11	0.09953	0.97	11	0.29399	0.61	13	1e-05
Rm-51173	#N/A	#N/A	#N/A	#N/A	#N/A	#N/A	0.67	2	0.3574	1.14	2	0.65105	1.09	2	0.36731	0.69	2	0.14547
Rm-51191	0.72	4	0.0994	0.64	3	0.00646	1.21	7	0.42864	0.71	8	0.02453	0.52	4	0.00972	0.44	3	0.06008
Rm-51265	0.53	1	X	0.67	1	X	1.22	4	0.04496	0.7	4	0.03171	#N/A	#N/A	#N/A	#N/A	#N/A	#N/A
Rm-5137	0.9	14	0.15035	0.64	12	0.00106	0.73	16	0.0016	0.9	17	0.07436	0.69	15	0.00016	0.48	15	0
Rm-51415	0.99	2	0.87682	0.42	2	0.11196	0.73	9	0.00205	0.93	7	0.31481	0.84	13	0.00506	0.66	12	5e-05
Rm-51451	#N/A	#N/A	#N/A	#N/A	#N/A	#N/A	0.9	5	0.2641	0.7	5	0.03428	#N/A	#N/A	#N/A	#N/A	#N/A	#N/A
Rm-51458	#N/A	#N/A	#N/A	#N/A	#N/A	#N/A	0.53	1	X	1.11	1	X	#N/A	#N/A	#N/A	#N/A	#N/A	#N/A
Rm-51460	0.41	1	X	0.96	1	X	1.15	3	0.42501	0.58	2	0.21904	1.11	3	0.42967	1.12	4	0.74107
Rm-51461	0.41	1	X	0.96	1	X	1.01	4	0.83842	0.58	2	0.21904	1.11	3	0.42967	0.99	3	0.84679
Rm-51469	#N/A	#N/A	#N/A	#N/A	#N/A	#N/A	#N/A	#N/A	#N/A	#N/A	#N/A	#N/A	0.72	2	0.46561	0.31	1	X
Rm-51489	#N/A	#N/A	#N/A	#N/A	#N/A	#N/A	#N/A	#N/A	#N/A	#N/A	#N/A	#N/A	0.72	2	0.46561	0.31	1	X
Rm-51490	0.73	1	X	0.51	1	X	0.85	6	0.14658	1.36	6	0.00303	0.83	7	0.10463	0.71	6	0.06442
Rm-51508	#N/A	#N/A	#N/A	#N/A	#N/A	#N/A	1.33	1	X	0.73	2	0.33572	#N/A	#N/A	#N/A	#N/A	#N/A	#N/A
Rm-51514	#N/A	#N/A	#N/A	#N/A	#N/A	#N/A	0.86	1	X	0.86	1	X	#N/A	#N/A	#N/A	#N/A	#N/A	#N/A
Rm-51522	0.53	1	X	0.67	1	X	1.22	4	0.04496	0.7	4	0.03171	#N/A	#N/A	#N/A	#N/A	#N/A	#N/A
Rm-51525	#N/A	#N/A	#N/A	#N/A	#N/A	#N/A	1.35	2	0.20117	0.88	1	X	#N/A	#N/A	#N/A	#N/A	#N/A	#N/A
Rm-51539	#N/A	#N/A	#N/A	#N/A	#N/A	#N/A	0.8	2	0.33543	0.72	1	X	0.92	1	X	#N/A	#N/A	#N/A
Rm-51541	1.05	2	0.81628	0.66	2	0.05843	0.59	3	0.22247	0.78	2	0.39738	#N/A	#N/A	#N/A	#N/A	#N/A	#N/A
Rm-51564	#N/A	#N/A	#N/A	#N/A	#N/A	#N/A	0.71	5	0.02601	0.77	3	0.05714	0.81	8	0.01811	0.62	7	0.00074
Rm-51568	1.08	30	0.13122	0.61	32	0	0.77	35	0	1.01	33	0.96926	0.91	31	0	0.61	29	0
Rm-51571	0.76	2	0.60875	0.55	1	X	0.9	8	0.2235	0.86	8	0.00109	1.07	5	0.8423	1.34	4	0.12259
Rm-51574	1.19	5	0.50818	0.75	3	0.28487	0.69	9	0.00048	0.98	8	0.57695	1	6	0.81755	0.74	4	0.09439
Rm-51623	#N/A	#N/A	#N/A	#N/A	#N/A	#N/A	1.22	2	0.70542	#N/A	#N/A	#N/A	#N/A	#N/A	#N/A	#N/A	#N/A	#N/A
Rm-51659	#N/A	#N/A	#N/A	#N/A	#N/A	#N/A	1.19	1	X	1.32	1	X	#N/A	#N/A	#N/A	#N/A	#N/A	#N/A
Rm-51775	0.8	2	0.40241	1.05	1	X	1.08	2	0.81266	0.74	2	0.15073	#N/A	#N/A	#N/A	#N/A	#N/A	#N/A
Rm-51824	1.15	2	0.07891	0.64	2	0.18013	0.9	3	0.18421	0.93	3	0.31416	0.86	2	0.35201	0.82	2	0.36159
Rm-51830	#N/A	#N/A	#N/A	#N/A	#N/A	#N/A	1.06	3	0.93589	0.88	3	0.15026	#N/A	#N/A	#N/A	#N/A	#N/A	#N/A
Rm-51871	#N/A	#N/A	#N/A	#N/A	#N/A	#N/A	0.89	3	0.30499	0.86	4	0.44885	0.69	2	0.4423	0.37	2	0.1824
Rm-51890	#N/A	#N/A	#N/A	#N/A	#N/A	#N/A	0.9	2	0.62722	0.92	1	X	#N/A	#N/A	#N/A	#N/A	#N/A	#N/A
Rm-51891	0.77	3	0.35936	0.94	2	0.69779	1.03	4	0.95492	0.69	3	0.39289	0.75	4	0.10071	0.57	4	0.00242
Rm-51892	0.7	3	0.22993	0.65	3	0.19797	1.12	4	0.57402	1	3	0.99146	0.69	4	0.02746	0.58	4	0.00272
Rm-52213	0.67	1	X	0.39	1	X	1.08	3	0.75161	0.92	2	0.53629	1.1	4	0.56493	0.86	3	0.44909
Rm-52240	#N/A	#N/A	#N/A	0.81	1	X	0.65	2	0.19507	1.49	1	X	0.93	2	0.7128	1.04	2	0.94624
Rm-52241	#N/A	#N/A	#N/A	#N/A	#N/A	#N/A	0.86	3	0.51806	0.78	2	0.11127	1.08	1	X	1.22	1	X
Rm-52252	1.37	23	8e-05	0.5	22	0	0.7	30	0	1.04	27	0.49366	0.97	26	0.18265	0.56	24	0
Rm-52269	0.84	6	0.22799	0.85	6	0.31283	0.87	13	0.10089	0.84	11	0.04247	0.66	7	0.01242	0.62	7	0.02791
Rm-52271	1.63	3	0.06411	0.59	3	0.06916	0.6	3	0.02934	0.95	3	0.34406	1.08	3	0.66932	0.54	2	0.08579
Rm-52293	0.76	2	0.48992	0.54	2	0.46219	0.62	4	0.07621	0.83	6	0.064	0.68	4	0.05159	0.5	5	0.04474
Rm-52294	#N/A	#N/A	#N/A	#N/A	#N/A	#N/A	1.75	1	X	#N/A	#N/A	#N/A	1.01	1	X	#N/A	#N/A	#N/A
Rm-52356	0.72	2	0.26339	0.8	2	0.05221	1.02	7	0.67758	0.68	7	0.0003	0.77	5	0.03319	0.61	5	0.01028
Rm-52357	#N/A	#N/A	#N/A	#N/A	#N/A	#N/A	1.02	5	0.6727	0.67	5	0.00549	0.89	4	0.42479	0.7	3	0.00886
Rm-52453	0.99	3	0.83936	0.89	3	0.49079	0.91	3	0.4657	0.93	3	0.18758	0.78	3	0.21985	0.78	3	0.27017
Rm-52454	#N/A	#N/A	#N/A	#N/A	#N/A	#N/A	0.87	3	0.54526	0.9	2	0.17129	0.73	2	0.33572	0.42	3	0.13378
Rm-5266	#N/A	#N/A	#N/A	#N/A	#N/A	#N/A	1.28	1	X	#N/A	#N/A	#N/A	#N/A	#N/A	#N/A	#N/A	#N/A	#N/A
Rm-52820	#N/A	#N/A	#N/A	#N/A	#N/A	#N/A	0.9	2	0.70854	0.8	3	0.18019	1.35	1	X	1.92	2	0.39945
Rm-53117	#N/A	#N/A	#N/A	#N/A	#N/A	#N/A	#N/A	#N/A	#N/A	#N/A	#N/A	#N/A	0.89	3	0.36421	0.41	1	X
Rm-53128	0.8	8	0.02145	0.92	7	0.21961	1.07	9	0.26039	0.8	9	0.00459	0.67	6	0.00054	0.57	6	0.00039
Rm-53167	#N/A	#N/A	#N/A	#N/A	#N/A	#N/A	1.51	1	X	0.88	2	0.63862	#N/A	#N/A	#N/A	#N/A	#N/A	#N/A
Rm-53189	0.93	3	0.56479	0.78	4	0.31149	0.96	8	0.47899	0.68	9	0.00197	0.48	7	0.0025	0.56	4	0.00246
Rm-53199	#N/A	#N/A	#N/A	#N/A	#N/A	#N/A	0.2	1	X	0.87	2	0.0524	0.99	1	X	0.75	2	0.24707
Rm-53204	#N/A	#N/A	#N/A	#N/A	#N/A	#N/A	1.11	1	X	0.9	1	X	#N/A	#N/A	#N/A	#N/A	#N/A	#N/A
Rm-53207	#N/A	#N/A	#N/A	#N/A	#N/A	#N/A	1.17	2	0.06911	0.66	2	0.06924	0.8	3	0.17617	0.61	3	0.03936
Rm-53224	#N/A	#N/A	#N/A	#N/A	#N/A	#N/A	#N/A	#N/A	#N/A	#N/A	#N/A	#N/A	0.76	3	0.28842	0.57	1	X
Rm-53248	1.86	2	0.32141	0.55	1	X	0.95	3	0.65887	0.77	3	0.05045	0.66	2	0.03441	0.37	1	X
Rm-53265	0.96	3	0.66425	1.01	4	0.98195	0.8	7	0.09287	0.71	6	0.06451	0.68	5	0.05077	0.42	4	0.02221
Rm-5354	#N/A	#N/A	#N/A	16.65	1	X	#N/A	#N/A	#N/A	#N/A	#N/A	#N/A	#N/A	#N/A	#N/A	#N/A	#N/A	#N/A
Rm-5387	0.47	1	X	0.57	2	0.44661	0.92	2	0.7495	1.22	2	0.18044	#N/A	#N/A	#N/A	#N/A	#N/A	#N/A
Rm-5397	1.95	4	0.00225	0.48	4	0.00133	0.39	3	0.00493	1.16	4	0.06968	1.02	4	0.90807	0.67	4	0.01325
Rm-54118	#N/A	#N/A	#N/A	#N/A	#N/A	#N/A	0.8	1	X	0.53	2	0.33553	0.64	4	0.06082	0.62	4	0.0242
Rm-54131	0.52	2	0.20455	0.46	3	0.22612	0.94	3	0.58071	0.91	5	0.42952	2.04	5	0.16523	0.88	4	0.43283
Rm-54135	#N/A	#N/A	#N/A	#N/A	#N/A	#N/A	0.7	1	X	0.52	1	X	0.45	2	0.07042	0.36	2	0.06883
Rm-54153	0.73	2	0.31723	1.12	2	0.58069	0.84	3	0.21171	0.9	3	0.4246	0.65	2	0.09005	0.88	2	0.61934
Rm-54162	#N/A	#N/A	#N/A	#N/A	#N/A	#N/A	0.51	1	X	1.15	1	X	#N/A	#N/A	#N/A	#N/A	#N/A	#N/A
Rm-54201	0.98	5	0.68614	1.32	4	0.00466	1.04	6	0.59472	0.85	6	0.06542	0.64	5	0.00327	0.64	4	0.00828
Rm-54209	#N/A	#N/A	#N/A	#N/A	#N/A	#N/A	1.2	3	0.10089	0.92	2	0.72999	0.79	3	0.31677	1.13	1	X
Rm-54215	0.86	4	0.15939	1.13	4	0.06038	0.98	6	0.67647	0.88	3	0.05663	0.61	4	0.00234	0.55	4	0.02401
Rm-54219	0.9	2	0.43915	0.72	2	0.38101	0.88	4	0.36707	1.08	4	0.85009	0.76	4	0.07926	0.63	3	0.17983
Rm-54235	#N/A	#N/A	#N/A	#N/A	#N/A	#N/A	0.8	1	X	0.88	2	0.47553	#N/A	#N/A	#N/A	#N/A	#N/A	#N/A
Rm-54281	1.2	2	0.35537	0.86	3	0.54827	0.98	5	0.70086	0.8	6	0.03586	0.64	3	0.10863	0.7	2	0
Rm-54417	0.88	2	0.55713	#N/A	#N/A	#N/A	0.41	3	0.03402	0.9	3	0.31087	0.97	3	0.68678	0.53	3	0.00628
Rm-5442	#N/A	#N/A	#N/A	#N/A	#N/A	#N/A	0.33	1	X	0.63	1	X	0.88	4	0.29862	1.01	3	0.68583
Rm-5443	0.69	5	0.08126	0.82	5	0.2749	0.78	9	0.11673	0.84	9	0.14211	0.57	7	0.00309	0.44	7	0.00141
Rm-54606	#N/A	#N/A	#N/A	1.33	1	X	1.18	2	0.21244	0.88	3	0.28686	38.09	1	X	34.6	2	0.55147
Rm-54607	#N/A	#N/A	#N/A	#N/A	#N/A	#N/A	0.54	2	0.22237	1.05	1	X	#N/A	#N/A	#N/A	#N/A	#N/A	#N/A
Rm-54618	#N/A	#N/A	#N/A	#N/A	#N/A	#N/A	0.66	2	0.41265	0.33	3	0.10301	0.86	2	0.60508	0.74	2	0.5993
Rm-54621	#N/A	#N/A	#N/A	#N/A	#N/A	#N/A	#N/A	#N/A	#N/A	#N/A	#N/A	#N/A	1.33	1	X	1.08	2	0.70714
Rm-54622	#N/A	#N/A	#N/A	#N/A	#N/A	#N/A	1.32	1	X	0.7	1	X	1.19	4	0.19481	1.3	3	0.00786
Rm-54625	#N/A	#N/A	#N/A	#N/A	#N/A	#N/A	#N/A	#N/A	#N/A	#N/A	#N/A	#N/A	1.33	1	X	1.24	1	X
Rm-54641	0.98	6	0.66266	0.55	6	0.01403	0.76	3	0.28191	0.65	2	0.13347	0.89	3	0.25408	0.48	4	0.03143
Rm-54653	#N/A	#N/A	#N/A	4.08	1	X	1.2	4	0.06843	1.02	4	0.77664	1.18	3	0.11853	1.52	3	0.09884
Rm-54654	#N/A	#N/A	#N/A	#N/A	#N/A	#N/A	0.87	2	0.63395	0.84	2	0.44577	1.02	2	0.6597	1.16	2	0.37181
Rm-54657	1.64	1	X	0.9	1	X	#N/A	#N/A	#N/A	#N/A	#N/A	#N/A	#N/A	#N/A	#N/A	#N/A	#N/A	#N/A
Rm-54671	#N/A	#N/A	#N/A	#N/A	#N/A	#N/A	1.1	1	X	0.77	2	0.22782	1.29	3	0.58975	0.75	1	X
Rm-54678	1.68	2	0.11426	0.62	2	0.21104	#N/A	#N/A	#N/A	#N/A	#N/A	#N/A	0.8	1	X	0.63	1	X
Rm-54689	1.68	2	0.11426	0.62	2	0.21104	#N/A	#N/A	#N/A	#N/A	#N/A	#N/A	#N/A	#N/A	#N/A	#N/A	#N/A	#N/A
Rm-54704	0.99	3	0.78319	0.79	1	X	0.8	2	0.05452	0.92	2	0.5	0.7	2	0.11164	0.32	2	0.33828
Rm-54705	0.94	2	0.05054	0.79	1	X	#N/A	#N/A	#N/A	#N/A	#N/A	#N/A	0.7	2	0.11164	0.32	2	0.33828
Rm-54707	1	9	0.50741	0.56	7	0.03042	0.5	12	0.00081	1.09	15	0.64307	1	11	0.72487	0.55	10	0.00028
Rm-54708	1.02	10	0.56527	0.56	7	0.03042	0.65	13	0.0056	1.06	16	0.83017	0.91	13	0.17583	0.55	10	0.00028
Rm-54729	1.01	14	0.87441	0.95	13	0.22857	0.92	27	0.0176	0.86	24	0.00438	0.72	23	0	0.59	22	0
Rm-5487	0.83	17	0.00331	0.36	13	0	0.61	17	0.00042	0.95	19	0.21958	1.42	19	0.00358	0.82	17	0.0117
Rm-54919	1.12	1	X	0.9	1	X	0.82	1	X	0.93	1	X	0.8	2	0.33543	0.69	1	X
Rm-55062	0.58	4	0.03572	0.8	4	0.02142	1.01	4	0.97389	0.62	4	0.02857	0.66	4	0.03153	0.74	4	0.00727
Rm-55216	#N/A	#N/A	#N/A	#N/A	#N/A	#N/A	0.38	2	0.35348	0.76	2	0.07716	#N/A	#N/A	#N/A	#N/A	#N/A	#N/A
Rm-55219	#N/A	#N/A	#N/A	#N/A	#N/A	#N/A	0.97	4	0.64059	0.95	4	0.35253	1.02	4	0.77496	0.75	3	0.14427
Rm-55240	1.18	7	0.11675	0.62	8	0.04435	0.74	15	0	0.88	13	0.01883	0.93	13	0.08062	0.66	10	0.00466
Rm-5526	#N/A	#N/A	#N/A	#N/A	#N/A	#N/A	1.24	2	0.03498	0.64	2	0.08831	0.76	2	0.0449	0.36	2	0.05176
Rm-5527	0.88	6	0.13088	1.56	7	0.00439	1.14	14	0.05937	0.68	10	1e-05	0.65	12	1e-05	0.35	12	0
Rm-5534	0.84	2	0.02236	1.36	2	0.02248	1.2	5	0.1305	0.87	5	0.36421	0.71	4	0.19181	0.74	4	0.0051
Rm-5548	1.08	4	0.53769	1	4	0.85689	1.09	5	0.10432	0.91	5	0.18596	0.79	4	0.0002	0.72	5	0.01248
Rm-55512	1.17	6	0.31608	0.72	4	0.11602	0.83	13	0.03161	1	10	0.49842	0.93	7	0.22951	0.79	5	0.08013
Rm-55531	#N/A	#N/A	#N/A	#N/A	#N/A	#N/A	1.2	2	0.24538	1.26	2	0.17234	0.87	1	X	0.86	2	0.43582
Rm-5561	0.62	4	0.03338	0.74	4	0.10599	0.77	3	0.26935	0.87	1	X	0.93	2	0.76087	0.6	1	X
Rm-55769	0.81	3	0.1815	0.74	2	0.58697	1.09	4	0.7301	0.79	5	0.08924	0.64	4	0.05613	0.86	3	0.53149
Rm-55805	#N/A	#N/A	#N/A	#N/A	#N/A	#N/A	1.2	2	0.35537	1.05	2	0.90074	0.86	1	X	1.74	2	0.03605
Rm-55806	#N/A	#N/A	#N/A	#N/A	#N/A	#N/A	1	4	0.97959	0.84	5	0.20375	0.92	2	0.37314	1.71	3	0.00294
Rm-55834	1	9	0.67888	0.74	8	0.00986	0.72	10	0.0252	0.75	12	0.01527	1.03	13	0.76487	0.49	9	0
Rm-55835	1	9	0.67888	0.74	8	0.00986	0.72	10	0.0252	0.75	12	0.01527	1.03	13	0.76487	0.49	9	0
Rm-55838	1.09	9	0.72052	1.16	7	0.08052	0.92	11	0.13848	0.9	7	0.01054	0.74	11	2e-05	0.54	6	0
Rm-55852	#N/A	#N/A	#N/A	#N/A	#N/A	#N/A	0.56	2	0.05856	0.7	1	X	0.74	4	0.09946	0.62	2	0.22166
Rm-55856	#N/A	#N/A	#N/A	#N/A	#N/A	#N/A	1.36	1	X	0.78	1	X	0.33	2	0.04334	0.27	1	X
Rm-55934	0.9	2	0.67998	0.26	1	X	0.54	4	0.06408	1.16	4	0.35857	0.96	6	0.39526	0.37	4	0.04634
Rm-56015	#N/A	#N/A	#N/A	#N/A	#N/A	#N/A	#N/A	#N/A	#N/A	0.62	1	X	#N/A	#N/A	#N/A	#N/A	#N/A	#N/A
Rm-56077	0.96	2	0.68952	0.56	2	0.22713	0.66	6	0.00425	0.91	5	0.3461	0.89	6	0.04987	0.49	5	0.00033
Rm-56111	1.26	4	0.12081	0.86	5	0.30733	0.93	5	0.35891	1.38	6	0.29292	0.7	4	0.22273	0.84	5	0.09131
Rm-56146	0.83	9	0.06695	1.01	8	0.59088	1.22	13	0.04155	0.78	13	0.00527	0.66	12	0.00014	0.54	12	5e-05
Rm-56168	1.04	3	0.76235	0.45	4	0.00034	0.75	3	0.01815	1.09	3	0.11582	1.02	4	0.91178	0.43	2	0
Rm-56182	0.6	2	0.25842	0.56	2	0.40489	0.7	4	0.15709	0.93	4	0.0131	0.73	4	0.12409	0.82	4	0.26657
Rm-56183	0.6	2	0.25842	0.56	2	0.40489	0.7	4	0.15709	0.93	4	0.0131	0.73	4	0.12409	0.82	4	0.26657
Rm-56185	0.78	2	0.46329	1.04	2	0.93621	1.25	8	0.05061	0.81	9	0.03508	0.63	7	0.00254	0.53	7	0.01874
Rm-56186	0.78	2	0.46329	1.04	2	0.93621	1.25	8	0.05061	0.81	9	0.03508	0.63	7	0.00254	0.53	7	0.01874
Rm-56204	0.88	10	0.02175	0.86	7	0.15192	0.9	15	0.07501	0.79	15	0.00201	0.68	12	0	0.55	12	1e-05
Rm-56227	1.36	2	0.53497	1.45	1	X	0.94	4	0.19085	0.82	4	0.09581	0.9	8	0.05401	0.47	6	5e-05
Rm-56325	0.8	3	0.01051	0.56	4	0.0162	0.74	5	0.01921	0.91	5	0.01298	1.15	6	0.00234	1.11	6	0.13747
Rm-56512	#N/A	#N/A	#N/A	#N/A	#N/A	#N/A	#N/A	#N/A	#N/A	#N/A	#N/A	#N/A	1.31	1	X	0.47	1	X
Rm-5655	#N/A	#N/A	#N/A	#N/A	#N/A	#N/A	0.85	1	X	#N/A	#N/A	#N/A	#N/A	#N/A	#N/A	#N/A	#N/A	#N/A
Rm-5665	#N/A	#N/A	#N/A	#N/A	#N/A	#N/A	0.8	2	0.07094	0.9	3	0.51788	1.11	2	0.43112	0.68	2	0.03594
Rm-56684	1.38	4	0.02544	0.72	5	0.17173	0.73	8	0.01252	0.88	9	0.13621	0.79	7	0.01921	0.77	7	0.00238
Rm-56691	1.02	11	0.96505	0.27	6	8e-05	0.57	15	0.00022	0.98	14	0.451	1	14	0.78172	0.73	11	7e-05
Rm-56692	1.43	3	0.23395	1.71	4	0.15116	0.53	2	0.36753	0.83	5	0.28334	0.71	3	0.10879	0.52	2	0.13769
Rm-56695	0.92	4	0.34054	0.25	3	0.01672	0.47	9	0.00028	0.99	10	0.61087	1.09	7	0.28666	0.72	6	0.00508
Rm-56696	0.95	3	0.60966	0.33	2	0.02604	0.52	2	0	1.2	1	X	0.84	4	0.30132	0.72	2	0.28412
Rm-56712	0.96	2	0.68952	0.56	2	0.22713	0.71	7	0.00656	0.94	7	0.33829	0.89	6	0.04987	0.57	6	0.00516
Rm-56723	1.2	2	0.71394	0.67	2	0.37098	0.6	1	X	1.03	3	0.94708	#N/A	#N/A	#N/A	#N/A	#N/A	#N/A
Rm-5677	0.53	2	0.1117	0.8	1	X	0.67	2	0.2029	0.78	2	0.39738	#N/A	#N/A	#N/A	#N/A	#N/A	#N/A
Rm-56772	0.77	5	0.00514	0.98	5	0.68759	1.06	5	0.61851	0.65	5	0.00878	0.64	4	0.06381	0.53	3	0.0037
Rm-56782	0.55	2	0.06779	0.26	1	X	0.6	7	0.00995	0.85	5	0.14656	0.75	8	0.00459	0.52	7	0.00115
Rm-56783	0.55	2	0.06779	0.26	1	X	0.6	7	0.00995	0.85	5	0.14656	0.75	8	0.00459	0.52	7	0.00115
Rm-56797	0.97	5	0.58523	0.99	3	0.88181	0.94	6	0.36607	0.73	6	0.00096	0.72	6	0.00206	0.6	5	0.00378
Rm-56807	1.01	5	0.92479	0.89	3	0.30155	1.12	6	0.46169	0.87	5	0.12689	0.78	5	0.06332	0.47	4	0.00519
Rm-56823	0.92	5	0.40885	0.9	4	0.46763	0.88	12	0.00531	0.86	12	0.01543	0.85	8	0.00091	0.68	9	0.0004
Rm-56833	0.62	2	0.05305	0.8	1	X	0.77	2	0.14184	0.76	4	0.14733	0.48	3	0.02052	0.34	3	0.02284
Rm-56836	#N/A	#N/A	#N/A	#N/A	#N/A	#N/A	0.63	2	0.30735	0.97	1	X	#N/A	#N/A	#N/A	#N/A	#N/A	#N/A
Rm-56837	0.86	2	0.07569	0.68	1	X	0.7	3	0.16949	0.84	3	0.15923	0.8	1	X	0.46	1	X
Rm-56844	1.2	6	0.33949	0.47	3	0.03059	0.62	9	0.01499	0.94	10	0.28768	1.14	7	0.07928	0.7	6	0.01751
Rm-56846	0.55	3	0.00377	0.82	3	0.01102	1.68	7	0	1.15	6	0.02793	0.62	5	0.00022	0.6	5	0.00021
Rm-5685	0.77	1	X	0.23	1	X	0.81	7	0.08528	0.82	4	0.01525	0.89	7	0.10088	0.54	7	0.00014
Rm-5694	#N/A	#N/A	#N/A	#N/A	#N/A	#N/A	0.76	4	0.14347	1.03	4	0.892	0.99	2	0.90301	0.75	3	0.31573
Rm-5707	0.87	4	0.23056	0.44	3	0.08516	0.65	3	0.06882	0.85	3	0.3828	0.84	6	0.19003	0.57	5	0.02514
Rm-5709	#N/A	#N/A	#N/A	#N/A	#N/A	#N/A	1.68	1	X	2.09	2	0.00616	1.28	1	X	0.43	1	X
Rm-57171	0.55	3	0.00377	0.79	4	0.00999	1.68	6	2e-05	1.07	6	0.23058	0.61	6	5e-05	0.61	6	3e-05
Rm-57184	0.83	4	0.2101	0.97	3	0.76743	0.91	7	0.28659	0.7	7	0.02198	0.78	6	0.02276	0.63	6	0.00057
Rm-57215	1.14	4	0.07738	0.87	4	0.09108	1.07	5	0.95088	0.82	6	0.09061	0.84	4	0.18558	0.51	3	0.00476
Rm-57232	1.1	2	0.19655	1.74	4	0.53592	0.68	5	0.14051	0.98	4	0.65047	0.4	1	X	3.13	4	0.8037
Rm-57347	1.31	9	0.01469	0.28	4	0.00257	0.26	9	0	1.19	11	0.27657	1.3	11	0.00059	0.68	7	0.00352
Rm-57632	#N/A	#N/A	#N/A	#N/A	#N/A	#N/A	0.71	1	X	0.45	1	X	1.13	3	0.85038	0.9	2	0.63481
Rm-5767	1.43	3	0.14043	0.58	3	0.18471	0.57	2	0.17205	1.05	3	0.8946	#N/A	#N/A	#N/A	#N/A	#N/A	#N/A
Rm-57673	#N/A	#N/A	#N/A	#N/A	#N/A	#N/A	0.86	3	0.48728	1.71	3	0.23054	0.83	1	X	0.24	1	X
Rm-57694	#N/A	#N/A	#N/A	#N/A	#N/A	#N/A	0.69	3	0.09582	1.4	2	0.86767	1	2	0.91662	#N/A	#N/A	#N/A
Rm-57697	#N/A	#N/A	#N/A	#N/A	#N/A	#N/A	0.69	3	0.09582	1.4	2	0.86767	1	2	0.91662	#N/A	#N/A	#N/A
Rm-57709	1.2	6	0.33949	0.47	3	0.03059	0.62	9	0.01499	0.94	10	0.28768	1.14	7	0.07928	0.7	6	0.01751
Rm-57722	0.93	12	0.24475	0.91	12	0.21475	0.91	14	0.12155	0.8	12	0.00484	0.84	10	0.02149	0.67	9	0.00115
Rm-57738	0.94	2	0.23994	0.96	2	0.64466	0.98	3	0.82145	0.64	2	0.25362	0.64	3	0.01706	0.6	2	0.07167
Rm-57739	0.94	2	0.23994	0.96	2	0.64466	0.98	3	0.82145	0.64	2	0.25362	0.64	3	0.01706	0.6	2	0.07167
Rm-57745	#N/A	#N/A	#N/A	#N/A	#N/A	#N/A	1.06	1	X	0.8	1	X	#N/A	#N/A	#N/A	#N/A	#N/A	#N/A
Rm-57776	#N/A	#N/A	#N/A	#N/A	#N/A	#N/A	0.8	3	0.24061	0.61	2	0.0211	0.83	2	0.23299	1.38	1	X
Rm-5781	1.26	3	0.72683	0.84	3	0.48614	0.82	4	0.32618	0.95	5	0.53571	1.78	2	0.51351	0.6	1	X
Rm-57810	0.92	1	X	4.05	2	0.73808	0.93	3	0.66185	0.7	3	0.10478	0.95	4	0.49286	0.42	4	0.03802
Rm-5789	0.99	1	X	0.3	1	X	#N/A	#N/A	#N/A	#N/A	#N/A	#N/A	0.84	3	0.18373	1.59	3	0.67166
Rm-58104	#N/A	#N/A	#N/A	#N/A	#N/A	#N/A	1.28	2	0.3599	1.02	3	0.97464	1.19	3	0.49651	0.64	3	0.02653
Rm-58125	0.84	2	0.24467	1.2	2	0.67544	1.03	3	0.91089	0.84	2	0.19361	#N/A	#N/A	#N/A	#N/A	#N/A	#N/A
Rm-58150	1.23	5	0.00017	1.19	4	0.10469	0.94	7	0.23033	0.92	8	0.29391	0.68	7	0.00598	0.58	7	0.01798
Rm-58154	0.99	2	0.84627	0.66	2	0.33735	1.14	5	0.88563	1.18	5	0.1482	#N/A	#N/A	#N/A	0.8	2	0.05221
Rm-58156	#N/A	#N/A	#N/A	#N/A	#N/A	#N/A	0.68	3	0.23373	0.61	3	0.00965	0.43	2	0.06973	0.57	2	0.35939
Rm-58198	#N/A	#N/A	#N/A	#N/A	#N/A	#N/A	1.06	2	0.30855	1.02	2	0.96277	#N/A	#N/A	#N/A	#N/A	#N/A	#N/A
Rm-58213	#N/A	#N/A	#N/A	#N/A	#N/A	#N/A	0.78	1	X	0.69	1	X	0.6	2	0.33109	#N/A	#N/A	#N/A
Rm-58217	1.1	7	0.9575	0.44	5	0.00876	0.51	14	0	0.98	14	0.48197	1.14	12	0.5596	0.63	12	0.00065
Rm-5836	#N/A	#N/A	#N/A	#N/A	#N/A	#N/A	0.67	2	0.13906	0.71	2	0.36977	#N/A	#N/A	#N/A	#N/A	#N/A	#N/A
Rm-58399	0.83	12	0.0393	0.74	10	0.03834	0.82	11	0.02127	0.77	11	0.01578	0.69	9	0.02763	0.4	6	9e-05
Rm-58404	1.02	10	0.91134	1.5	10	0.02959	0.99	13	0.59295	0.77	10	0.00424	0.6	10	0	0.57	10	4e-05
Rm-58407	0.77	9	0.01324	0.89	7	0.28801	1.05	12	0.21864	0.9	10	0.16372	0.65	10	2e-05	0.7	9	0.00114
Rm-58511	0.84	2	0.64815	1.08	2	0.63431	0.74	4	0.02221	0.62	3	0.00878	0.4	2	0.01736	0.76	2	0.58049
Rm-58512	0.84	2	0.64815	1.08	2	0.63431	0.74	4	0.02221	0.62	3	0.00878	0.4	2	0.01736	0.76	2	0.58049
Rm-58555	0.77	9	0.01324	0.89	7	0.28801	1.07	13	0.11364	0.89	11	0.1079	0.65	10	2e-05	0.7	9	0.00114
Rm-58560	1.33	7	0.01744	0.62	5	0.07379	0.57	9	0.00099	0.97	11	0.48352	0.92	9	0.30103	0.67	8	0.01526
Rm-58583	0.97	8	0.47512	0.53	5	0.03866	0.56	13	9e-05	0.93	15	0.16848	0.92	13	0.1854	0.61	9	0.01623
Rm-58584	0.59	3	0.02773	0.73	4	0.17354	1.21	7	0.03192	0.84	8	0.00674	0.66	5	0.00092	0.57	3	0.16371
Rm-58587	0.93	8	0.27425	1.29	7	0.15851	1.16	14	0.00051	0.82	13	0.00193	0.67	10	2e-05	0.67	9	0.00029
Rm-5860	0.76	7	0.03337	0.72	5	0.10968	1	10	0.73644	0.71	7	0.00344	0.79	7	0.04864	0.33	7	2e-05
Rm-58635	1.09	4	0.84904	0.23	3	0.00717	0.73	2	0.08249	1.1	6	0.51862	1.08	7	0.25749	0.59	5	0.00216
Rm-58640	1.45	1	X	0.28	1	X	#N/A	#N/A	#N/A	1.05	2	0.69227	1.18	2	0.07883	0.53	1	X
Rm-58641	0.72	6	0.0143	0.8	7	0.1068	0.97	9	0.50159	0.78	7	0.0395	0.69	7	0.00305	0.69	5	0.03231
Rm-58652	1.36	11	0.00495	0.53	10	1e-05	0.51	13	0	1	12	0.68841	0.97	11	0.39735	0.59	10	0
Rm-58708	#N/A	#N/A	#N/A	#N/A	#N/A	#N/A	0.93	2	0.40021	0.62	2	0.409	0.78	3	0.09056	0.64	4	0.00578
Rm-5887	1.29	8	0.51762	0.36	6	0.00783	0.6	9	0.00824	1.09	16	0.31696	0.82	9	0.00964	0.52	12	2e-05
Rm-58913	#N/A	#N/A	#N/A	#N/A	#N/A	#N/A	#N/A	#N/A	#N/A	#N/A	#N/A	#N/A	0.35	1	X	#N/A	#N/A	#N/A
Rm-58958	0.59	3	0.02773	0.73	4	0.17354	1.21	7	0.03192	0.84	8	0.00674	0.66	5	0.00092	0.57	3	0.16371
Rm-58961	0.7	3	0.0173	0.92	3	0.35641	0.99	4	0.77669	0.45	5	0.06266	0.74	4	0.20069	0.46	2	0.09655
Rm-58972	0.99	2	0.90629	0.42	2	0.00875	0.74	5	0.08163	0.8	5	0.13199	1.01	3	0.84889	0.56	1	X
Rm-58974	0.99	2	0.90629	0.42	2	0.00875	0.74	5	0.08163	0.8	5	0.13199	1.01	3	0.84889	0.56	1	X
Rm-59032	1.06	8	0.18766	0.68	7	0.00037	0.84	11	0.06139	0.86	12	0.03211	0.8	11	0.00597	0.66	11	0.00875
Rm-59038	#N/A	#N/A	#N/A	#N/A	#N/A	#N/A	1.02	2	0.76785	0.52	2	0.39579	#N/A	#N/A	#N/A	#N/A	#N/A	#N/A
Rm-59064	1.21	6	0.02811	1.35	6	0.05586	1.17	13	0.02406	0.89	11	0.00989	0.75	7	0.00747	0.65	7	9e-05
Rm-59085	0.26	3	0.00301	0.6	5	0.03542	1.47	8	9e-05	1.61	9	0.00035	1.19	6	0.06079	0.57	5	0.00225
Rm-59087	0.28	4	0.00087	0.45	6	0.0005	1.39	11	9e-05	1.64	11	1e-05	1.21	9	0.00445	0.63	7	0.00311
Rm-59100	#N/A	#N/A	#N/A	#N/A	#N/A	#N/A	#N/A	#N/A	#N/A	#N/A	#N/A	#N/A	0.87	1	X	0.38	1	X
Rm-59111	1.55	1	X	0.24	1	X	0.96	2	0.79834	1	2	0.97452	#N/A	#N/A	#N/A	#N/A	#N/A	#N/A
Rm-59113	#N/A	#N/A	#N/A	#N/A	#N/A	#N/A	3.07	1	X	1.56	2	0.5	#N/A	#N/A	#N/A	#N/A	#N/A	#N/A
Rm-59128	#N/A	#N/A	#N/A	#N/A	#N/A	#N/A	1.14	2	0.27378	0.79	3	0.02227	#N/A	#N/A	#N/A	#N/A	#N/A	#N/A
Rm-59137	0.77	1	X	2.08	1	X	1.45	2	0.23314	0.81	1	X	#N/A	#N/A	#N/A	#N/A	#N/A	#N/A
Rm-59188	#N/A	#N/A	#N/A	#N/A	#N/A	#N/A	#N/A	#N/A	#N/A	#N/A	#N/A	#N/A	1.31	2	0.66598	1.54	2	0.79651
Rm-5932	0.85	6	0.12105	0.74	5	0.1243	0.75	10	0.00856	0.71	12	1e-05	0.57	7	0.00077	0.69	4	0.04336
Rm-5939	#N/A	#N/A	#N/A	#N/A	#N/A	#N/A	#N/A	#N/A	#N/A	0.57	1	X	#N/A	#N/A	#N/A	#N/A	#N/A	#N/A
Rm-59419	#N/A	#N/A	#N/A	#N/A	#N/A	#N/A	#N/A	#N/A	#N/A	#N/A	#N/A	#N/A	0.82	3	0.48779	0.71	1	X
Rm-59437	0.9	1	X	0.52	2	0.06485	0.92	6	0.29356	0.95	5	0.38054	0.76	6	0.1024	0.6	3	0.02525
Rm-59467	0.77	2	0.21055	1.48	2	0.12032	1.17	2	0	0.75	3	0.05288	0.81	2	0.07417	0.53	2	0.03777
Rm-59468	0.8	3	0.07305	1.43	3	0.02343	1.27	4	0.01429	0.84	5	0.06494	0.83	3	0.02144	0.49	2	0.10764
Rm-59486	#N/A	#N/A	#N/A	#N/A	#N/A	#N/A	1.14	2	0.27378	0.8	2	0.15963	#N/A	#N/A	#N/A	#N/A	#N/A	#N/A
Rm-5955	#N/A	#N/A	#N/A	#N/A	#N/A	#N/A	0.74	2	0.11265	0.71	1	X	#N/A	#N/A	#N/A	#N/A	#N/A	#N/A
Rm-59581	#N/A	#N/A	#N/A	#N/A	#N/A	#N/A	0.66	2	0.21086	0.81	1	X	0.94	2	0.66304	0.66	2	0.41023
Rm-59582	#N/A	#N/A	#N/A	#N/A	#N/A	#N/A	0.8	4	0.22724	1.14	4	0.4951	1.41	3	0.01409	0.79	3	0.14494
Rm-5967	#N/A	#N/A	#N/A	#N/A	#N/A	#N/A	0.73	3	0.29623	1.07	2	0.96472	1.8	2	0.52675	0.56	1	X
Rm-59718	#N/A	#N/A	#N/A	#N/A	#N/A	#N/A	0.99	7	0.74453	0.59	7	1e-05	0.53	4	0.00691	0.34	4	0.00616
Rm-59783	#N/A	#N/A	#N/A	#N/A	#N/A	#N/A	0.66	2	0.21086	0.81	1	X	0.94	2	0.66304	0.66	2	0.41023
Rm-59784	1.32	6	0.13988	0.58	2	0.04986	0.46	8	0.00017	0.91	9	0.23746	0.82	11	0.02024	0.74	10	0.01353
Rm-59799	#N/A	#N/A	#N/A	#N/A	#N/A	#N/A	1.15	1	X	0.86	1	X	0.74	3	0.02408	0.67	3	0.00918
Rm-59820	#N/A	#N/A	#N/A	#N/A	#N/A	#N/A	1.71	2	0.5864	1.25	1	X	#N/A	#N/A	#N/A	#N/A	#N/A	#N/A
Rm-59821	#N/A	#N/A	#N/A	#N/A	#N/A	#N/A	1.71	2	0.5864	1.25	1	X	#N/A	#N/A	#N/A	#N/A	#N/A	#N/A
Rm-5983	#N/A	#N/A	#N/A	#N/A	#N/A	#N/A	1.03	3	0.75438	1	3	0.97439	0.76	2	0.25458	0.86	3	0.13922
Rm-59844	0.98	7	0.58802	0.67	6	0.01561	0.64	11	1e-05	0.89	12	0.05924	0.81	11	0.0142	0.71	9	0.00283
Rm-59845	0.84	8	0.13343	0.55	7	0.01269	0.67	13	0.00078	0.85	13	0.02206	0.78	11	0.00884	0.6	10	0.00222
Rm-59857	0.94	6	0.30702	1.47	5	0.01951	0.91	7	0.11167	0.74	7	0.01664	0.7	7	0.00032	0.66	7	0.00827
Rm-59890	#N/A	#N/A	#N/A	#N/A	#N/A	#N/A	1.39	3	0.21624	0.63	3	0.09032	0.89	2	0.59792	0.67	1	X
Rm-59891	#N/A	#N/A	#N/A	#N/A	#N/A	#N/A	1.39	3	0.21624	0.63	3	0.09032	0.89	2	0.59792	0.67	1	X
Rm-59894	0.87	5	0.2301	0.69	3	0.11401	0.9	6	0.25167	0.9	7	0.06086	0.88	6	0.23859	0.86	6	0.14449
Rm-59909	#N/A	#N/A	#N/A	#N/A	#N/A	#N/A	1.01	5	0.69505	0.81	5	0.14628	0.87	6	0.19296	0.55	3	0.01691
Rm-59938	#N/A	#N/A	#N/A	#N/A	#N/A	#N/A	1.01	5	0.69505	0.81	5	0.14628	0.87	6	0.19296	0.55	3	0.01691
Rm-59965	#N/A	#N/A	#N/A	#N/A	#N/A	#N/A	#N/A	#N/A	#N/A	#N/A	#N/A	#N/A	0.6	2	0.31773	#N/A	#N/A	#N/A
Rm-59978	#N/A	#N/A	#N/A	#N/A	#N/A	#N/A	1.38	2	0.29476	0.45	2	0.44443	0.66	3	0.09378	0.59	1	X
Rm-59996	#N/A	#N/A	#N/A	#N/A	#N/A	#N/A	#N/A	#N/A	#N/A	0.94	1	X	1	2	0.84545	0.72	2	0.56802
Rm-60197	#N/A	#N/A	#N/A	#N/A	#N/A	#N/A	1.18	4	0.18408	0.95	5	0.56182	0.8	1	X	0.5	2	0.046
Rm-60373	#N/A	#N/A	#N/A	#N/A	#N/A	#N/A	0.96	1	X	0.98	2	0.84336	#N/A	#N/A	#N/A	#N/A	#N/A	#N/A
Rm-60425	1.09	5	0.42208	0.31	3	0.02531	0.53	5	0.0105	0.88	5	0.34661	0.9	2	0.03203	0.7	2	0.01259
Rm-60567	0.87	3	0.3701	1.44	2	0.01842	1.19	3	0.54574	0.9	2	0.15655	0.52	3	0.11677	0.8	3	0.35552
Rm-60838	#N/A	#N/A	#N/A	#N/A	#N/A	#N/A	1.08	2	0.15067	1.36	1	X	0.9	2	0.72071	1.26	1	X
Rm-60844	#N/A	#N/A	#N/A	#N/A	#N/A	#N/A	0.99	1	X	0.79	1	X	0.76	2	0.20374	0.61	1	X
Rm-60848	1.04	9	0.83442	0.89	8	0.10498	0.82	10	0.00254	0.94	9	0.20866	0.67	10	1e-05	0.65	10	1e-05
Rm-60855	#N/A	#N/A	#N/A	#N/A	#N/A	#N/A	#N/A	#N/A	#N/A	#N/A	#N/A	#N/A	0.98	2	0.85002	0.42	2	0.34331
Rm-60856	1.08	3	0.54778	1.29	3	0.3434	1.04	4	0.34216	0.95	3	0.55739	0.56	4	0.00255	0.61	4	0.0091
Rm-60888	#N/A	#N/A	#N/A	#N/A	#N/A	#N/A	1.08	2	0.30231	1.5	2	0.16985	#N/A	#N/A	#N/A	#N/A	#N/A	#N/A
Rm-60911	#N/A	#N/A	#N/A	#N/A	#N/A	#N/A	0.75	2	0.33365	0.58	2	0.24205	#N/A	#N/A	#N/A	#N/A	#N/A	#N/A
Rm-60940	0.91	2	0.73196	0.5	2	0.4456	1.03	2	0.81815	0.76	2	0.20374	0.84	2	0.04339	0.63	2	0.14891
Rm-60950	#N/A	#N/A	#N/A	#N/A	#N/A	#N/A	#N/A	#N/A	#N/A	#N/A	#N/A	#N/A	#N/A	#N/A	#N/A	0.54	1	X
Rm-60970	1.07	11	0.59799	1.27	8	0.00131	0.97	16	0.30827	0.79	17	1e-05	0.66	11	0	0.58	12	0
Rm-60995	#N/A	#N/A	#N/A	#N/A	#N/A	#N/A	0.73	2	0.47283	1.01	2	0.91296	#N/A	#N/A	#N/A	0.73	2	0.37373
Rm-61001	0.83	4	0.01701	1.06	4	0.61278	0.88	4	0.13917	0.77	4	0.05163	0.61	3	0.13125	0.67	2	0.22293
Rm-61007	1.31	2	0.11839	1.12	2	0.55748	#N/A	#N/A	#N/A	#N/A	#N/A	#N/A	#N/A	#N/A	#N/A	#N/A	#N/A	#N/A
Rm-61015	1.13	5	0.30366	0.61	4	0.13266	0.56	12	0.00027	0.91	11	0.18317	1.01	10	0.67938	0.59	9	0.00631
Rm-61019	#N/A	#N/A	#N/A	#N/A	#N/A	#N/A	0.95	3	0.54929	0.9	4	0.12715	0.93	3	0.54862	0.57	2	0.32406
Rm-61327	0.92	2	0.65428	1.41	2	0.29445	1.01	2	0.97681	0.7	2	0.06265	0.55	3	0.00123	0.54	3	0.00039
Rm-61369	1.07	10	0.63487	0.53	8	0.00239	0.68	7	0.00249	1.01	11	0.92293	0.98	16	0.49916	0.67	14	3e-05
Rm-61432	#N/A	#N/A	#N/A	#N/A	#N/A	#N/A	0.68	4	0.16497	0.97	4	0.67713	1.6	4	0.11421	1.27	6	0.51311
Rm-6151	#N/A	#N/A	#N/A	#N/A	#N/A	#N/A	0.71	1	X	0.44	2	0.20824	#N/A	#N/A	#N/A	#N/A	#N/A	#N/A
Rm-61607	1.12	10	0.19542	0.56	8	0.00467	0.58	9	0.00208	1.03	11	0.94253	1.12	8	0.51401	0.62	6	0.00585
Rm-61629	1.04	2	0.99453	1.26	2	0.86435	0.52	2	0.44234	1.52	4	0.33306	1.03	3	0.99813	0.74	3	0.19025
Rm-61630	1.13	6	0.25761	0.53	4	0.02928	0.59	9	3e-05	1.14	10	0.00174	1.45	8	0.00179	0.44	7	0
Rm-61631	0.93	8	0.30624	0.43	8	0.00088	0.54	12	0.00028	1.2	14	0.5391	0.95	13	0.30256	0.45	11	0.00024
Rm-61633	0.72	2	0.51493	0.62	2	0.47959	1.22	2	0.56494	1.05	2	0.72393	0.84	2	0.36513	0.54	2	0.15659
Rm-6164	0.83	36	0.00067	0.62	35	0	0.82	45	2e-05	0.85	45	3e-05	0.79	36	0	0.67	38	0
Rm-61648	#N/A	#N/A	#N/A	#N/A	#N/A	#N/A	0.26	1	X	0.13	1	X	#N/A	#N/A	#N/A	#N/A	#N/A	#N/A
Rm-6165	0.87	23	0.02373	0.62	22	0	0.85	30	0.00108	0.88	29	0.00014	0.78	23	1e-05	0.64	24	0
Rm-61678	0.92	2	0.70384	1.38	3	0.30408	2.04	8	0.18545	0.76	4	0.19028	0.53	1	X	0.44	2	0.21512
Rm-61713	0.85	6	0.0285	1.2	6	0.1105	1.01	8	0.80311	0.88	6	0.05554	0.62	6	3e-05	0.63	6	0.00291
Rm-61714	0.86	5	0.07663	1.18	6	0.20835	0.94	8	0.39093	0.73	6	0.00243	0.63	5	0.0003	0.63	7	0.00083
Rm-61715	0.25	1	X	0.49	1	X	0.98	5	0.4313	0.68	3	0.16509	0.93	5	0.5067	0.77	5	0.24271
Rm-61717	0.94	12	0.3108	0.46	9	1e-05	0.67	16	5e-05	0.92	18	0.13872	0.96	21	0.24542	0.74	17	0.00034
Rm-61751	1.12	10	0.19542	0.56	8	0.00467	0.58	9	0.00208	1.03	11	0.94253	1.12	8	0.51401	0.62	6	0.00585
Rm-61812	0.88	3	0.26527	1.03	3	0.95157	0.94	3	0.59866	0.87	3	0.17457	0.84	3	0.4651	0.54	2	0.18302
Rm-61881	#N/A	#N/A	#N/A	#N/A	#N/A	#N/A	0.37	4	0.00976	0.77	6	0.09181	1.72	2	0.15731	0.73	1	X
Rm-61963	0.99	8	0.66789	0.36	5	0.00134	0.76	9	0.00102	0.88	8	0.21424	0.92	11	0.08738	0.52	10	9e-05
Rm-62007	1.04	2	0.9679	0.46	2	0.26672	0.55	4	0.06128	0.96	6	0.53961	0.76	2	0.2297	0.54	1	X
Rm-62108	1.14	2	0.02053	1.16	2	0.79683	0.84	5	0.05753	0.68	2	0.17734	0.92	4	0.41672	0.43	3	0.03162
Rm-6212	1.96	3	0.03203	0.77	3	0.37658	0.39	4	0.00492	1.08	8	0.58873	0.94	8	0.34363	0.65	5	0.00079
Rm-62124	1.7	2	0.10327	0.56	1	X	0.3	2	0.14581	0.98	3	0.78927	0.9	4	0.27535	0.51	4	0.00125
Rm-62127	1.58	3	0.04698	0.29	3	0.00658	0.25	5	0.00087	1.35	6	0.12249	1.2	8	0.04354	0.68	8	0.0001
Rm-62145	#N/A	#N/A	#N/A	#N/A	#N/A	#N/A	#N/A	#N/A	#N/A	#N/A	#N/A	#N/A	0.88	2	0.5623	0.62	2	0.11519
Rm-62146	#N/A	#N/A	#N/A	#N/A	#N/A	#N/A	#N/A	#N/A	#N/A	#N/A	#N/A	#N/A	0.88	2	0.5623	0.62	2	0.11519
Rm-62149	#N/A	#N/A	#N/A	0.84	1	X	1.02	1	X	0.84	1	X	#N/A	#N/A	#N/A	0.52	2	0.33723
Rm-62173	1.04	2	0.9679	0.46	2	0.26672	0.55	4	0.06128	0.96	6	0.53961	0.75	3	0.04252	0.54	1	X
Rm-62182	0.97	8	0.52684	0.76	9	0.06848	0.63	12	0.00637	1.11	10	0.3762	1.15	9	0.04789	0.72	7	0.01839
Rm-62191	0.89	3	0.27152	0.72	3	0.19809	0.84	4	0.02535	0.69	3	0.0036	0.79	5	0.001	0.51	3	0.04666
Rm-62192	0.83	2	0.29833	0.6	2	0.22526	0.8	2	0.19259	0.71	1	X	0.78	3	0.03126	0.48	2	0.18092
Rm-62199	#N/A	#N/A	#N/A	#N/A	#N/A	#N/A	0.85	2	0.1784	0.86	2	0.47876	0.72	2	0.33312	0.62	2	0.02147
Rm-62245	#N/A	#N/A	#N/A	#N/A	#N/A	#N/A	1.1	2	0.53215	1.41	2	0.10478	0.79	3	0.10088	#N/A	#N/A	#N/A
Rm-62256	#N/A	#N/A	#N/A	#N/A	#N/A	#N/A	0.57	1	X	0.62	1	X	#N/A	#N/A	#N/A	#N/A	#N/A	#N/A
Rm-62257	#N/A	#N/A	#N/A	#N/A	#N/A	#N/A	0.68	1	X	0.55	1	X	#N/A	#N/A	#N/A	#N/A	#N/A	#N/A
Rm-62260	0.27	1	X	0.48	1	X	0.98	2	0.2971	0.76	2	0.22036	1.13	1	X	#N/A	#N/A	#N/A
Rm-62264	0.58	1	X	1.66	1	X	0.68	2	0.52578	0.88	2	0.69716	0.54	2	0.20875	1.27	2	0.76362
Rm-62286	#N/A	#N/A	#N/A	#N/A	#N/A	#N/A	0.23	3	0.01783	1.06	4	0.56688	1.21	5	0.30919	0.74	5	0.09743
[truncated: 885 more rows]

## Sheet: quant PEF-24 vs std
Contig	Comment	Class(Cluster)	PEF-24 vs standard
			ttest pvalue	BH correction	occurance 1	standard deviation	ratio variance	ratio RSD	average ratio	peptide ratio
Rm-100877	RNA-binding (RRM domain)	bacterial	0.05003	0.20989	8	0.20128	0.04051	24.545	0.82	0.95,0.44,0.76,0.77,0.70,1.09,0.99,0.83,;
Rm-10107	Glyceraldehyde 3-phosphate dehydrogenase	met/carb	0.0002	0.0055	11	0.18155	0.03296	14.074	1.29	1.40,1.24,1.41,1.52,1.52,1.04,1.04,1.47,1.22,1.19,1.14,;
Rm-10611	electron transfer flavoprotein subunit beta-like	pm	0.04582	0.2028	10	0.08551	0.00731	9.096	0.94	0.84,0.96,0.89,0.89,0.88,0.94,0.85,1.03,1.09,1.03,;
Rm-10643	prosaposin	met/lipd	0.0002	0.0055	4	0.03304	0.00109	9.71	0.34	0.32,0.38,0.36,0.31,;
Rm-10801	Actin-related protein 2/3 complex subunit 5	cs	0.05019	0.21004	5	0.14567	0.02122	17.984	0.81	0.83,0.75,0.82,0.63,1.03,;
Rm-10802	Actin-related protein 2/3 complex subunit 5	cs	0.05507	0.22066	3	0.09609	0.00923	13.161	0.73	0.75,0.82,0.63,;
Rm-10953	14-alpha-glucan branching enzyme/starch branching enzyme II	met/carb	0.01675	0.11164	2	0.00707	5e-05	0.907	0.78	0.78,0.79,;
Rm-1113	e3 ubiquitin ligase	prot	0.04423	0.19833	5	0.09985	0.00997	11.61	0.86	0.91,0.72,0.81,0.89,0.98,;
Rm-11266	endoplasmic reticulum resident protein 44 isoform X3	pm	3e-05	0.00115	11	0.11782	0.01388	17.074	0.69	0.83,0.84,0.69,0.78,0.77,0.67,0.54,0.53,0.54,0.61,0.76,;
Rm-119216	DNA-directed RNA polymerase II subunit RPB1-like	tm	0.04518	0.20048	3	0.15716	0.0247	54.194	0.29	0.22,0.18,0.47,;
Rm-12079	Vitellogenin 3 (Vt_5)	storage/	0	0	68	0.06449	0.00416	53.748	0.12	0.09,0.12,0.11,0.13,0.11,0.12,0.12,0.12,0.13,0.12,0.04,0.08,0.08,0.09,0.07,0.12,0.16,0.12,0.11,0.18,0.19,0.09,0.09,0.09,0.04,0.11,0.10,0.12,0.06,0.10,0.07,0.24,0.21,0.17,0.11,0.11,0.12,0.13,0.11,0.07,0.08,0.10,0.08,0.05,0.07,0.05,0.06,0.12,0.33,0.26,0.08,0.20,0.19,0.09,0.19,0.18,0.05,0.27,0.21,0.08,0.09,0.11,0.37,0.09,0.12,0.10,0.08,0.08,;
Rm-12225	20S proteasome regulatory subunit beta type PSMB3/PUP3	prot	0.00157	0.02625	5	0.0658	0.00433	5.438	1.21	1.18,1.28,1.17,1.27,1.13,;
Rm-12375	rrna methylases translation	ps	0.01908	0.11878	2	0.00707	5e-05	0.862	0.82	0.82,0.81,;
Rm-12438	Electron transfer flavoprotein alpha subunit	met/energy	0.00988	0.08904	12	0.20646	0.04262	25.806	0.8	0.76,0.93,0.92,0.91,0.98,0.69,0.71,0.66,1.07,1.06,0.47,0.48,;
Rm-12491	serine protease inhibitor 6	s/protinh	0.01315	0.10176	4	0.11843	0.01403	21.935	0.54	0.64,0.38,0.62,0.53,;
Rm-12492	serine protease inhibitor 6	s/protinh	0.02186	0.12909	2	0.01414	0.0002	2.245	0.63	0.64,0.62,;
Rm-12493	serine protease inhibitor 6	s/protinh	0.01315	0.10176	4	0.11843	0.01403	21.935	0.54	0.64,0.38,0.62,0.53,;
Rm-12515	translation initiation factor 1A	ps	0.00782	0.07934	3	0.02	0.0004	2.326	0.86	0.84,0.88,0.86,;
Rm-12565	Immunoglobulin like	imm	0.05224	0.21438	2	0.04243	0.0018	10.102	0.42	0.45,0.39,;
Rm-12749	Alpha-L-fucosidase	met/carb	0.00013	0.00431	7	0.10286	0.01058	19.407	0.53	0.55,0.40,0.51,0.65,0.66,0.54,0.41,;
Rm-12752	vacuolar assembly/sorting protein DID4	pe	0.03486	0.16764	3	0.05132	0.00263	6.179	0.83	0.82,0.79,0.89,;
Rm-128621	Unknown product	uk	0.00854	0.08366	4	0.20042	0.04017	13.186	1.52	1.28,1.77,1.51,1.50,;
Rm-13010	Sulfotransferase	detox	0.0172	0.11164	10	0.22525	0.05074	28.513	0.79	0.91,0.69,0.52,0.44,0.75,0.89,1.07,0.62,1.13,0.84,;
Rm-13011	Sulfotransferase	detox	0.00731	0.0758	11	0.23043	0.0531	30.32	0.76	0.91,0.69,0.50,0.52,0.44,0.75,0.89,1.07,0.62,1.13,0.84,;
Rm-130240	histone 2A	nr	0.00067	0.0144	10	0.20447	0.04181	52.429	0.39	0.65,0.33,0.07,0.21,0.21,0.33,0.32,0.60,0.57,0.62,;
Rm-1310	Alpha 2 macroglobulin receptor associated protein	st	0.05529	0.22103	9	0.18554	0.03442	21.573	0.86	1.00,0.83,1.05,0.78,0.95,0.92,0.58,0.56,1.04,;
Rm-1315	Chloride intracellular channel exc-4	tr	0.01299	0.10176	3	0.06557	0.0043	5.083	1.29	1.28,1.36,1.23,;
Rm-13321	Rna polymerase ii large subunit	tm	0	0	2	0	0	0	0.56	0.56,0.56,;
Rm-13612	Sodium/potassium-transporting ATPase subunit beta	tr	9e-05	0.00305	10	0.13719	0.01882	21.435	0.64	0.68,0.47,0.51,0.72,0.54,0.46,0.81,0.65,0.83,0.73,;
Rm-13694	Beta-N-acetylhexosaminidase	met/carb	0.02724	0.14435	3	0.09452	0.00893	16.017	0.59	0.56,0.70,0.52,;
Rm-13813	Phospholipase B	met/lipd	0.00118	0.02059	4	0.06551	0.00429	18.194	0.36	0.32,0.46,0.34,0.33,;
Rm-13827	Unknown product	uk	0.05287	0.21563	3	0.10817	0.0117	15.452	0.7	0.82,0.67,0.61,;
Rm-13888	Cytochrome b-c1 complex subunit 7	met/energy	0.01913	0.11878	4	0.08655	0.00749	11.24	0.77	0.65,0.76,0.85,0.81,;
Rm-14050	proto-oncogene protein	uc	0.02708	0.14435	6	0.18573	0.0345	24.766	0.75	0.71,0.74,0.62,0.52,1.04,0.88,;
Rm-141494	Predicted snRNP core protein	tm	0.05808	0.22642	2	0.02828	0.0008	2.357	1.2	1.18,1.22,;
Rm-141510	60s ribosomal protein	ps	0.0342	0.16611	3	0.01	0.0001	0.971	1.03	1.03,1.02,1.04,;
Rm-141598	Alpha-L-fucosidase	met/carb	0.00013	0.00431	7	0.10286	0.01058	19.407	0.53	0.55,0.40,0.51,0.65,0.66,0.54,0.41,;
Rm-14296	Lon protease homolog	pm/protease	0.0479	0.20608	3	0.02646	0.0007	2.845	0.93	0.94,0.90,0.95,;
Rm-14302	Betaine aldehyde dehydrogenase	met/energy	0.01699	0.11164	3	0.10583	0.0112	7.614	1.39	1.35,1.51,1.31,;
Rm-144469	Enzymes that catalyze nonsubstrate specific conversions of nucleoside diphosphates to nucleoside triphosphates - probable fragment	st	0.01125	0.09333	2	0.00707	5e-05	1.105	0.64	0.65,0.64,;
Rm-14876	Kazal type serine protease inhibitors	s/protinh Kazal	0.00326	0.04335	10	0.18173	0.03303	24.896	0.73	0.62,0.51,0.66,0.74,0.42,0.79,0.88,0.86,0.85,1.01,;
Rm-15243	Glutamate/leucine/phenylalanine/valine dehydrogenases	met/aa	0.01645	0.11164	12	0.24243	0.05877	20.202	1.2	1.02,1.24,1.21,1.62,0.97,1.17,1.26,1.22,1.62,0.93,0.85,1.28,;
Rm-15267	nonmuscle myosin essential light chain	cs	0.01676	0.11164	8	0.17566	0.03086	21.959	0.8	0.74,0.59,0.80,0.74,0.85,0.62,1.00,1.10,;
Rm-15279	nonmuscle myosin essential light chain	cs	0.00671	0.07152	9	0.16574	0.02747	20.718	0.8	0.74,0.74,0.59,0.80,0.74,0.85,0.62,1.00,1.10,;
Rm-15293	Ubiquitin-fold modifier 1	prot	0.05951	0.22977	3	0.0611	0.00373	7.185	0.85	0.84,0.80,0.92,;
Rm-1540	low-density lipoprotein receptor domain class a	storage/	0.0033	0.04335	7	0.14211	0.0202	20.304	0.7	0.85,0.72,0.67,0.47,0.88,0.59,0.69,;
Rm-1543	salivary secreted protein	s/	0.00302	0.04272	5	0.12194	0.01487	23.451	0.52	0.53,0.42,0.39,0.69,0.58,;
Rm-154439	Vitellogenin 5 (Vt_7)	storage/	0	2e-05	16	0.21722	0.04718	57.16	0.38	0.38,0.46,0.44,0.45,0.16,0.24,0.26,0.55,0.93,0.25,0.19,0.23,0.76,0.25,0.20,0.28,;
Rm-155055	RNA-binding protein	tm	0.00525	0.06098	3	0.01732	0.0003	2.038	0.85	0.83,0.86,0.86,;
Rm-15798	Rho	cs	0.01592	0.11164	6	0.171	0.02924	23.108	0.74	1.05,0.53,0.68,0.76,0.72,0.70,;
Rm-15861	Cytochrome c oxidase subunit 5b	met/energy	0.00085	0.01595	7	0.11408	0.01301	16.531	0.69	0.76,0.82,0.66,0.55,0.60,0.83,0.60,;
Rm-15864	palmitoyl-protein thioesterase precursor	met/lipd	0.04061	0.18807	6	0.21768	0.04739	30.235	0.72	0.97,0.42,0.54,0.80,0.93,0.68,;
Rm-158669	far upstream element-binding protein 1	tm	0.02011	0.12304	4	0.03775	0.00142	3.489	1.08	1.04,1.09,1.07,1.13,;
Rm-159278	Unknown product	uk	0.01713	0.11164	3	0.13229	0.0175	8.878	1.49	1.54,1.59,1.34,;
Rm-16202	epithelial chloride channel protein	tr	0.0002	0.0055	8	0.10471	0.01096	15.625	0.67	0.69,0.74,0.78,0.61,0.73,0.75,0.50,0.54,;
Rm-162447	Metalloendopeptidase	pm/protease	0.02282	0.13219	8	0.2136	0.04563	28.866	0.74	0.62,0.73,1.03,0.76,0.95,0.82,0.64,0.34,;
Rm-16246	Glutathione S-transferase	detox	0.00973	0.08904	7	0.16948	0.02872	13.778	1.23	1.21,1.50,1.12,0.97,1.31,1.16,1.32,;
Rm-16253	Nucleosome assembly protein NAP-1	nr	0.03636	0.17359	18	0.23019	0.05299	26.159	0.88	1.08,1.04,1.00,0.90,0.93,0.90,0.76,0.54,1.14,1.00,1.03,0.89,0.34,0.92,1.05,1.13,0.57,0.56,;
Rm-163215	Spindle pole body protein	cs	0.04742	0.20506	2	0.03536	0.00125	6.547	0.54	0.56,0.51,;
Rm-163513	Trypsin-like serine protease	s/protease	0.02725	0.14435	4	0.18083	0.0327	42.054	0.43	0.22,0.49,0.64,0.35,;
Rm-16615	Beta-Glucuronidase GUSB (glycosylhydrolase superfamily 2)	met/carb	0.00164	0.02706	7	0.15443	0.02385	30.281	0.51	0.51,0.38,0.63,0.48,0.25,0.68,0.63,;
Rm-167362	Unknown product	uk	0.04931	0.20949	2	0.12021	0.01445	6.605	1.82	1.91,1.74,;
Rm-168093	hypotethical protein	uc	0.05832	0.22642	4	0.08406	0.00707	9.665	0.87	0.84,0.98,0.88,0.78,;
Rm-168142	ribosomal protein L17	ps	0.0045	0.05531	5	0.08349	0.00697	6.957	1.2	1.32,1.17,1.19,1.09,1.22,;
Rm-16958	cathepsin L	pm/protease	0.00583	0.06592	5	0.1469	0.02158	32.645	0.45	0.28,0.54,0.32,0.62,0.51,;
Rm-17103	ATP synthase B chain	met/energy	0.01744	0.11164	12	0.15739	0.02477	18.09	0.87	0.80,0.79,0.88,0.60,0.98,1.01,1.01,0.57,1.06,0.82,0.93,0.94,;
Rm-17192	microtubule-binding protein	cs	0.05275	0.21563	8	0.24412	0.05959	32.12	0.76	0.37,0.93,0.84,0.97,0.92,0.87,0.82,0.38,;
Rm-173257	Transforming growth factor-beta-induced protein	st	0.00019	0.00545	4	0.025	0.00062	3.831	0.65	0.64,0.64,0.64,0.69,;
Rm-17335	leucine-rich repeat protein	bacterial	0.00119	0.02059	5	0.09354	0.00875	23.385	0.4	0.50,0.47,0.38,0.39,0.26,;
Rm-17482	conserved protein with signal anchor	uc	0.01688	0.11164	7	0.12724	0.01619	15.33	0.83	0.62,0.95,0.84,0.80,0.71,0.96,0.91,;
Rm-177479	Beta-N-acetylhexosaminidase	met/carb	0.02724	0.14435	3	0.09452	0.00893	16.017	0.59	0.56,0.70,0.52,;
Rm-178393	Uncharacterized conserved protein Lama	st	0.00158	0.02625	5	0.0994	0.00988	30.121	0.33	0.18,0.32,0.46,0.34,0.33,;
Rm-179074	BPTI/Kunitz family of serine protease inhibitors	s/protinh	0.01429	0.10459	2	0.03536	0.00125	1.921	1.84	1.81,1.86,;
Rm-18211	hypothetical protein	uc	0.01691	0.11164	4	0.12945	0.01676	28.769	0.45	0.54,0.50,0.51,0.26,;
Rm-18219	mRNA cleavage factor I subunit/CPSF subunit	tm	0.00777	0.07934	5	0.17123	0.02932	33.575	0.51	0.74,0.64,0.38,0.42,0.36,;
Rm-18267	Histone H1/5	nr	0.0156	0.11064	3	0.04933	0.00243	6.661	0.74	0.71,0.80,0.72,;
Rm-18417	nefa-interacting nuclear protein nip30	nr	0.0449	0.2003	2	0.02121	0.00045	2.791	0.76	0.77,0.74,;
Rm-18463	hyphally regulated cell wall protein 1-like partial	extmat	0.04877	0.20853	3	0.1253	0.0157	21.603	0.58	0.59,0.45,0.70,;
Rm-18499	Ran GTPase-activating protein	st	0.02621	0.14196	2	0.00707	5e-05	0.631	1.12	1.12,1.11,;
Rm-18591	Glutathione S-transferase	detox	0.02489	0.13923	2	0.02828	0.0008	1.978	1.43	1.41,1.45,;
Rm-18806	low-density lipoprotein receptor-related protein-like	storage/	0.00057	0.0132	25	0.16463	0.0271	18.922	0.87	1.13,1.25,0.88,0.87,1.08,0.61,0.63,0.90,0.96,1.04,0.88,0.93,0.85,0.78,0.96,0.86,0.54,0.94,0.89,0.76,0.76,0.80,0.92,0.92,0.62,;
Rm-18807	low-density lipoprotein receptor-related protein 2-like	storage/	7e-05	0.00263	23	0.12996	0.01689	15.29	0.85	0.88,0.87,1.08,0.61,0.63,0.90,0.96,1.04,0.88,0.93,0.85,0.78,0.96,0.86,0.54,0.94,0.89,0.76,0.76,0.80,0.92,0.92,0.90,;
Rm-18932	RNA-binding protein musashi	tm	0.00044	0.01077	12	0.10474	0.01097	12.773	0.82	0.55,0.88,0.80,0.84,0.88,0.82,0.77,0.80,0.95,0.83,0.96,0.80,;
Rm-18966	Protein disulfide-isomerase	pm	0	4e-05	26	0.18565	0.03447	27.303	0.68	0.65,0.74,0.66,0.62,0.56,0.72,0.81,0.70,0.38,0.42,0.98,0.65,0.62,0.63,0.65,0.29,0.29,0.92,0.95,0.69,0.77,0.69,0.74,0.77,0.97,0.84,;
Rm-19005	60S ribosomal protein L13a	ps	0.01676	0.11164	4	0.1249	0.0156	9.758	1.28	1.29,1.31,1.11,1.41,;
Rm-19039	Enolase	met/carb	0.00076	0.01537	24	0.21211	0.04499	25.555	0.83	0.88,0.95,1.04,1.06,0.79,0.80,0.72,0.51,0.57,1.11,1.02,0.74,0.86,0.90,0.58,0.59,0.59,0.46,1.10,1.16,0.73,0.76,1.04,1.06,;
Rm-19052	26S proteasome non-ATPase regulatory subunit 5	prot	0.0011	0.01948	4	0.02872	0.00083	2.462	1.17	1.19,1.19,1.16,1.13,;
Rm-19061	Unknown product	uk	0.00878	0.08553	5	0.14398	0.02073	24.824	0.58	0.40,0.46,0.70,0.71,0.65,;
Rm-19063	Protein disulfide-isomerase	pm	0	2e-05	15	0.11487	0.0132	17.952	0.64	0.63,0.88,0.66,0.59,0.73,0.66,0.40,0.46,0.70,0.71,0.65,0.74,0.66,0.62,0.56,;
Rm-19122	Cytochrome c oxidase subunit 5b	met/energy	0.00085	0.01595	7	0.11408	0.01301	16.531	0.69	0.76,0.82,0.66,0.55,0.60,0.83,0.60,;
Rm-19128	Protein disulfide-isomerase A1	pm	0.03372	0.16536	2	0.02121	0.00045	3.315	0.64	0.63,0.66,;
Rm-19252	transforming growth factor-beta-induced protein ig-h3-like	st	1e-05	0.00066	5	0.03162	0.001	9.583	0.33	0.38,0.30,0.34,0.32,0.31,;
Rm-19665	ATP-dependent Clp protease proteolytic subunit	pm/protease	0.04847	0.20798	2	0.05657	0.0032	3.928	1.44	1.40,1.48,;
Rm-19781	Heat shock protein	pm	0.01074	0.09053	4	0.11615	0.01349	19.358	0.6	0.60,0.76,0.53,0.50,;
Rm-19801	Heat shock protein	pm	0.01074	0.09053	4	0.11615	0.01349	19.358	0.6	0.60,0.76,0.53,0.50,;
Rm-19833	hypothetical protein	uc	0.01691	0.11164	4	0.12945	0.01676	28.769	0.45	0.54,0.50,0.51,0.26,;
Rm-20179	hypothetical protein	uc	0.05832	0.22642	4	0.08406	0.00707	9.665	0.87	0.84,0.98,0.88,0.78,;
Rm-20234	protein NDRG3 isoform X2	st	0.03137	0.15877	2	0.02121	0.00045	3.536	0.6	0.62,0.59,;
Rm-20242	serine--tRNA ligase cytoplasmic	tm	0.00061	0.01373	7	0.07296	0.00532	6.181	1.18	1.02,1.18,1.19,1.23,1.24,1.19,1.19,;
Rm-20516	serine carboxypeptidase CPVL-like isoform 1	met/aa	0.00179	0.02919	7	0.1805	0.03258	31.667	0.57	0.61,0.41,0.45,0.88,0.42,0.74,0.49,;
Rm-20673	Histone H1/5	nr	0.01469	0.10507	4	0.09416	0.00887	12.727	0.74	0.71,0.88,0.69,0.68,;
Rm-21865	calponin homology domain-containing protein DDB_G0272472-like isoform X3	cs	0.00658	0.07103	10	0.1703	0.029	21.556	0.79	0.96,1.01,0.57,0.75,0.84,0.97,0.87,0.79,0.52,0.65,;
Rm-21872	heat shock-related protein	pm	0.01963	0.12145	22	0.10417	0.01085	10.965	0.95	0.89,1.02,0.94,1.01,0.89,0.98,0.97,1.08,1.12,0.84,0.82,0.80,0.76,0.96,0.84,0.79,1.07,1.05,1.04,1.01,1.01,0.94,;
Rm-21891	actin depolymerizing factor	cs	0.04642	0.20309	12	0.16125	0.026	14.659	1.1	0.98,1.28,1.02,1.03,1.00,1.03,1.12,1.10,1.52,1.17,0.97,0.98,;
Rm-2271	Chloride intracellular channel exc-4	tr	0.00326	0.04335	4	0.06994	0.00489	5.506	1.27	1.28,1.36,1.23,1.20,;
Rm-2273	Chloride intracellular channel exc-4	tr	0.01299	0.10176	3	0.06557	0.0043	5.083	1.29	1.28,1.36,1.23,;
Rm-22926	Troponin I protein	cs	0.00974	0.08904	2	0.00707	5e-05	1.263	0.56	0.56,0.55,;
Rm-23054	Endoplasmic reticulum protein 29	pm	0.00083	0.01595	24	0.17782	0.03162	20.439	0.87	0.98,0.82,1.25,0.96,0.80,0.63,0.62,0.65,0.82,0.64,1.02,0.78,1.08,1.15,0.65,0.63,0.87,0.84,0.85,0.92,1.05,1.03,0.96,0.82,;
Rm-23076	calponin	cs	0.00011	0.00383	13	0.18406	0.03388	27.472	0.67	0.84,0.52,0.51,0.78,0.54,0.37,0.46,0.67,1.05,0.77,0.78,0.68,0.68,;
Rm-23188	Ca2+-binding actin-bundling protein (fimbrin/plastin) EF-Hand protein superfamily	cs	0.00331	0.04335	17	0.23812	0.0567	28.689	0.83	0.70,1.52,0.91,0.60,1.04,0.71,0.95,0.69,0.64,0.92,0.81,0.65,0.92,0.64,0.57,0.80,1.10,;
Rm-23203	serine protease inhibitor 3	s/protinh	0.00077	0.01537	9	0.24146	0.0583	46.433	0.52	0.38,0.51,0.46,0.66,0.50,0.50,1.09,0.24,0.38,;
Rm-23339	calponin	cs	0.0098	0.08904	8	0.22188	0.04923	32.629	0.68	0.84,0.78,0.54,0.37,0.46,0.67,1.05,0.77,;
Rm-23408	Ras-related GTPase	st	0.0365	0.17378	4	0.12738	0.01622	17.446	0.73	0.74,0.74,0.87,0.56,;
Rm-23443	thioredoxin peroxidase	detox/ox	0.00077	0.01537	8	0.13757	0.01893	10.92	1.26	1.10,1.03,1.27,1.47,1.34,1.29,1.31,1.26,;
Rm-23518	Nucleosome remodeling factor subunit CAF1/NURF55/MSI1	nr	0.04948	0.20967	3	0.22517	0.0507	15.422	1.46	1.72,1.33,1.33,;
Rm-23690	Beta-N-acetylhexosaminidase	met/carb	0.02724	0.14435	3	0.09452	0.00893	16.017	0.59	0.56,0.70,0.52,;
Rm-23854	20S proteasome regulatory subunit alpha type PSMA1/PRE5	prot	0.02073	0.12507	8	0.14362	0.02063	12.49	1.15	1.07,1.36,1.13,1.04,1.24,1.04,1.32,0.97,;
Rm-23945	cathepsin B-like proteinase	pm/protease	0.01108	0.09296	3	0.05196	0.0027	43.301	0.12	0.09,0.18,0.09,;
Rm-23965	Vitellogenin 2 (Vt_2)	storage/	0	0	55	0.13076	0.0171	42.183	0.31	0.32,0.41,0.36,0.45,0.41,0.65,0.43,0.30,0.19,0.34,0.36,0.80,0.40,0.38,0.32,0.46,0.37,0.34,0.16,0.14,0.24,0.24,0.48,0.11,0.17,0.43,0.28,0.26,0.36,0.36,0.42,0.16,0.35,0.24,0.28,0.27,0.32,0.22,0.15,0.20,0.08,0.10,0.28,0.25,0.49,0.39,0.40,0.35,0.21,0.23,0.26,0.22,0.36,0.20,0.33,;
Rm-23966	Vitellogenin 2 (Vt_4)	storage/	0	0	37	0.10489	0.011	38.845	0.27	0.34,0.16,0.14,0.24,0.24,0.48,0.11,0.17,0.43,0.28,0.26,0.36,0.36,0.42,0.16,0.35,0.24,0.28,0.27,0.32,0.22,0.15,0.20,0.08,0.10,0.28,0.25,0.49,0.39,0.40,0.35,0.21,0.23,0.26,0.22,0.36,0.20,;
Rm-23967	Vitellogenin 2 (Vt_3)	storage/	0	0	31	0.10115	0.01023	34.877	0.29	0.34,0.24,0.24,0.48,0.11,0.17,0.43,0.28,0.26,0.36,0.36,0.42,0.16,0.35,0.24,0.28,0.27,0.32,0.22,0.15,0.20,0.10,0.28,0.25,0.49,0.39,0.40,0.35,0.23,0.26,0.22,;
Rm-24008	tumor protein d52-like	st/apoptosis	1e-05	0.0007	11	0.12697	0.01612	20.814	0.61	0.64,0.67,0.66,0.78,0.48,0.60,0.44,0.41,0.64,0.56,0.80,;
Rm-24009	Coiled-coil protein TPD52	bacterial	0.00157	0.02625	5	0.1032	0.01065	19.846	0.52	0.44,0.41,0.52,0.67,0.56,;
Rm-24149	serine protease K12H4.7	pm/protease	0	0.0001	10	0.11148	0.01243	27.872	0.4	0.35,0.47,0.33,0.37,0.65,0.47,0.45,0.25,0.32,0.39,;
Rm-24537	Uncharacterized protein	uc	0.00364	0.04636	7	0.14491	0.021	19.583	0.74	0.73,0.73,0.73,0.72,0.66,1.04,0.57,;
Rm-24559	Karyopherin (importin) beta 3	ne	0.00212	0.03391	4	0.06683	0.00447	12.156	0.55	0.50,0.58,0.49,0.63,;
Rm-25069	40S ribosomal protein S9	ps	0.01461	0.10507	5	0.07382	0.00545	8.584	0.86	0.79,0.98,0.81,0.86,0.86,;
Rm-2538	RNA helicase	tm	1e-05	0.0005	14	0.21813	0.04758	15.581	1.4	1.10,1.59,0.94,1.51,1.60,1.07,1.60,1.62,1.46,1.47,1.30,1.40,1.49,1.47,;
Rm-26027	Mitochondrial tryptophanyl-tRNA synthetase	met/energy	0.01791	0.11329	3	0.0755	0.0057	13.017	0.58	0.51,0.57,0.66,;
Rm-26047	Metalloexopeptidases	met/aa	0.04644	0.20309	2	0.03536	0.00125	6.799	0.52	0.49,0.54,;
Rm-26240	paramyosin long form	extmat	0.02048	0.12425	10	0.11949	0.01428	13.427	0.89	0.78,1.01,1.06,0.97,0.79,0.92,0.67,0.88,0.97,0.86,;
Rm-26396	safb-like transcription modulator	tm	0.03948	0.18436	8	0.15259	0.02328	17.742	0.86	0.83,0.95,1.13,0.93,0.77,0.62,0.77,0.91,;
Rm-26572	ferritin	storage/	0.00014	0.00441	6	0.06853	0.0047	11.239	0.61	0.67,0.50,0.68,0.65,0.59,0.58,;
Rm-26743	Tropomyosin-2	cs	0	0	19	0.13262	0.01759	20.095	0.66	0.53,0.77,0.66,0.65,0.64,0.73,0.50,0.57,0.61,1.00,0.69,0.77,0.72,0.43,0.78,0.60,0.47,0.68,0.74,;
Rm-26783	Tropomyosin 1	cs	0	0.00031	15	0.15207	0.02312	22.694	0.67	1.00,0.69,0.77,0.72,0.85,0.48,0.81,0.59,0.70,0.60,0.47,0.54,0.47,0.67,0.74,;
Rm-26794	translation initiation factor-3	ps	0.02791	0.14649	2	0.02121	0.00045	4.079	0.52	0.53,0.50,;
Rm-26883	Transcription factor mbf1	tf	0	0	2	0	0	0	0.76	0.76,0.76,;
Rm-27163	Unknown product	uk	0.00017	0.00518	6	0.0568	0.00323	7.785	0.73	0.67,0.73,0.79,0.74,0.78,0.65,;
Rm-27173	ribosomal protein L12	ps	0.05115	0.21177	8	0.10925	0.01194	12.008	0.91	0.91,0.81,0.83,0.82,0.82,1.02,1.01,1.08,;
Rm-27228	beta actin	cs	0.03798	0.17882	7	0.18437	0.03399	15.624	1.18	1.12,0.97,1.46,1.39,1.09,1.19,1.02,;
Rm-27560	Possible pfkB family carbohydrate kinase	met/carb	0.05076	0.21086	3	0.04041	0.00163	3.67	1.1	1.12,1.12,1.05,;
Rm-27576	Activated rna polymerase ii transcriptional coactivator p15 like protein	tm	0.02317	0.13219	3	0.04041	0.00163	4.806	0.84	0.80,0.83,0.88,;
Rm-27606	40S ribosomal protein S11	ps	0.02174	0.12889	4	0.18554	0.03443	13.745	1.35	1.61,1.19,1.25,1.34,;
Rm-2788	Vitellogenin 1 (Vt_1)	storage/	0	0	41	0.10821	0.01171	43.285	0.25	0.26,0.23,0.54,0.55,0.37,0.21,0.25,0.43,0.36,0.12,0.23,0.11,0.14,0.23,0.31,0.24,0.12,0.12,0.23,0.24,0.10,0.39,0.19,0.29,0.24,0.19,0.20,0.21,0.27,0.24,0.30,0.17,0.21,0.11,0.23,0.43,0.24,0.20,0.39,0.19,0.21,;
Rm-27887	60S ribosomal protein L6	ps	0.00021	0.00568	8	0.08733	0.00763	7.279	1.2	1.14,1.16,1.21,1.10,1.23,1.36,1.26,1.11,;
Rm-2902	translin-associated protein x	uc	0.01263	0.10081	5	0.05357	0.00287	4.87	1.1	1.01,1.12,1.12,1.11,1.15,;
Rm-2904	heat shock-related protein	pm	0.05857	0.22668	21	0.13252	0.01756	14.097	0.94	1.06,0.89,1.02,0.94,1.01,0.89,0.98,0.97,0.74,1.12,0.92,0.91,0.77,1.04,1.02,1.07,0.98,1.02,0.89,0.53,1.00,;
Rm-2974	Trypsin-like serine protease	s/protease	0	0	2	0	0	0	0.69	0.69,0.69,;
Rm-31760	Unknown product	uk	0.02612	0.14196	2	0.02121	0.00045	6.629	0.32	0.34,0.31,;
Rm-3226	microtubule associated complex	cs	0	0	34	0.17692	0.0313	28.082	0.63	0.70,0.84,0.55,0.43,0.57,0.76,0.56,0.62,0.72,0.78,0.66,0.51,0.50,0.54,0.42,0.24,0.40,0.56,1.11,0.61,0.40,0.62,0.81,0.82,0.51,0.58,0.51,0.64,0.58,0.60,1.01,0.85,0.69,0.69,;
Rm-32416	ribosomal protein S16	ps	0.01225	0.09934	5	0.11437	0.01308	9.531	1.2	1.20,1.20,1.18,1.38,1.06,;
Rm-32503	salivary secreted protein	s/	0.00847	0.08366	5	0.17239	0.02972	36.68	0.47	0.34,0.52,0.50,0.28,0.72,;
Rm-3256	perilipin-3	met/lipd	0.01371	0.10281	3	0.07	0.0049	22.581	0.31	0.36,0.23,0.34,;
Rm-32801	histone 2A	nr	0.00094	0.0171	9	0.19938	0.03975	53.885	0.37	0.65,0.33,0.07,0.21,0.21,0.33,0.32,0.60,0.57,;
Rm-32854	Malate dehydrogenase	met/energy	0.00269	0.0404	5	0.08585	0.00737	6.923	1.24	1.09,1.30,1.27,1.27,1.28,;
Rm-32965	salivary secreted protein	s/	0.02422	0.1367	3	0.09452	0.00893	21	0.45	0.48,0.34,0.52,;
Rm-33255	histone 2A	nr	0.00094	0.0171	9	0.19938	0.03975	53.885	0.37	0.65,0.33,0.07,0.21,0.21,0.33,0.32,0.60,0.57,;
Rm-33256	histone 2A	nr	0.00067	0.0144	10	0.20447	0.04181	52.429	0.39	0.65,0.33,0.07,0.21,0.21,0.33,0.32,0.60,0.57,0.62,;
Rm-33377	delta-1-pyrroline-5-carboxylate dehydrogenase mitochondrial-like	met/energy	0.04391	0.19743	9	0.21656	0.0469	25.182	0.86	0.83,0.76,0.65,0.75,0.70,0.76,0.87,1.04,1.35,;
Rm-33689	Myosin light chain 6	cs	4e-05	0.00174	10	0.1363	0.01858	23.103	0.59	0.78,0.72,0.59,0.53,0.44,0.42,0.41,0.71,0.70,0.57,;
Rm-33690	Myosin light chain 6	cs	4e-05	0.00174	10	0.1363	0.01858	23.103	0.59	0.78,0.72,0.59,0.53,0.44,0.42,0.41,0.71,0.70,0.57,;
Rm-33892	attractin and platelet-activating factor acetylhydrolase	cs	0.01745	0.11164	2	0.01414	0.0002	4.419	0.32	0.33,0.31,;
Rm-34558	Mannose lectin ERGIC-53 involved in glycoprotein traffic	pe	0.02691	0.14435	14	0.24394	0.05951	20.673	1.18	1.43,1.52,1.26,1.40,0.92,1.12,1.05,0.99,0.96,1.54,1.30,1.02,1.25,0.74,;
Rm-3543	26s proteasome regulatory subunit	prot	0.03041	0.15651	2	0.02121	0.00045	3.657	0.58	0.60,0.57,;
Rm-3571	Fumarase	met/energy	0.01823	0.11485	8	0.19754	0.03902	16.325	1.21	1.37,1.26,1.40,1.49,1.09,1.02,1.06,0.97,;
Rm-3586	nadh dehydrogenase	detox/ox	0.05296	0.21563	2	0.04243	0.0018	9.428	0.45	0.48,0.42,;
Rm-36854	Chaperonin GroES	pm	0.00638	0.06972	5	0.06834	0.00467	8.334	0.82	0.72,0.88,0.89,0.81,0.81,;
Rm-36858	60S ribosomal protein L7a-like	ps	0.00581	0.06592	4	0.05164	0.00267	4.416	1.17	1.19,1.11,1.23,1.15,;
Rm-37498	Basement membrane-specific heparan sulfate proteoglycan core protein	extmat	0.01194	0.09731	8	0.15343	0.02354	18.942	0.81	1.02,0.68,0.59,0.81,0.98,0.66,0.86,0.85,;
Rm-37755	Actin binding protein	cs	0.02817	0.14692	4	0.15286	0.02337	12.133	1.26	1.16,1.23,1.18,1.49,;
Rm-38181	Myosin regulatory light chain 12	cs	0.04021	0.18671	3	0.10504	0.01103	16.67	0.63	0.74,0.63,0.53,;
Rm-38194	Glutathione S-transferase 1	detox	0.02275	0.13219	11	0.23248	0.05405	19.537	1.19	1.36,1.22,1.46,0.98,0.89,1.23,1.64,1.07,1.21,0.91,1.11,;
Rm-38502	Uncharacterized conserved protein	uc	0.02324	0.13219	3	0.04	0.0016	3.509	1.14	1.18,1.10,1.14,;
Rm-39718	Integrin beta subunit (N-terminal portion of extracellular region)	st	5e-05	0.00195	15	0.19552	0.03823	32.587	0.6	0.72,0.45,0.61,0.37,0.35,0.22,0.56,0.66,0.54,0.86,0.77,0.95,0.69,0.64,0.63,;
Rm-39733	Peptidyl-prolyl cis-trans isomerase	pm	0.02428	0.1367	4	0.16361	0.02677	31.465	0.52	0.52,0.50,0.72,0.32,;
Rm-39771	NADH dehydrogenase (Ubiquinone) 1 alpha subcomplex subunit 13	st/apoptosis	0.04364	0.19671	3	0.09539	0.0091	13.628	0.7	0.69,0.80,0.61,;
Rm-39863	40S ribosomal protein S4	ps	0.01432	0.10459	11	0.22921	0.05254	19.101	1.2	0.95,1.18,0.94,0.95,1.13,1.34,1.58,1.16,1.07,1.53,1.39,;
Rm-41006	molecular chaperone dnaj superfamily	pm	0.0064	0.06972	6	0.16861	0.02843	25.94	0.65	0.51,0.55,0.86,0.54,0.59,0.88,;
Rm-41334	lysosomal aspartic protease	pm/protease	0	1e-05	9	0.06425	0.00413	22.952	0.28	0.20,0.39,0.35,0.29,0.24,0.24,0.30,0.22,0.33,;
Rm-42305	Unknown product	uk	0.02098	0.12576	3	0.09849	0.0097	24.622	0.4	0.32,0.37,0.51,;
Rm-42784	methylmalonate-semialdehyde dehydrogenase acylating mitochondrial-like protein	met/energy	0.00574	0.06568	7	0.20147	0.04059	15.498	1.3	1.07,1.38,1.51,1.56,1.23,1.04,1.29,;
Rm-42879	Ran GTPase-activating protein 1	st	0.02621	0.14196	2	0.00707	5e-05	0.631	1.12	1.12,1.11,;
Rm-44360	Ubiquitin-conjugating enzyme E2 L3	prot	0.00908	0.08691	8	0.20042	0.04017	29.474	0.68	0.81,0.87,0.89,0.84,0.54,0.53,0.65,0.34,;
Rm-44374	20-hydroxysteroid dehydrogenase	met/lipd	0.00522	0.06098	11	0.12621	0.01593	14.676	0.86	0.89,0.69,0.88,0.91,0.96,1.05,0.89,0.66,0.76,0.76,1.00,;
Rm-4454	mitochondrial ribosomal protein l20	met/energy	0	0	2	0	0	0	1.08	1.08,1.08,;
Rm-44771	Uncharacterized protein	uc	0.00663	0.07115	4	0.04546	0.00207	5.482	0.83	0.87,0.86,0.77,0.82,;
Rm-44892	Inorganic pyrophosphatase/Nucleosome remodeling factor subunit NURF38	met/energy	0.05374	0.2174	4	0.05916	0.0035	6.573	0.9	0.95,0.84,0.87,0.96,;
Rm-45211	emp24/gp25L/p24 family of membrane trafficking	pe	0.05675	0.22371	6	0.17489	0.03059	21.862	0.8	0.94,0.78,0.51,0.79,0.78,1.02,;
Rm-45530	Ubiquitin protein ligase Ubc5	prot	0.05147	0.21202	4	0.1891	0.03576	27.406	0.69	0.67,0.96,0.57,0.55,;
Rm-45905	Golgi integral membrane protein 4	pe	0.02598	0.14196	6	0.14134	0.01998	17.451	0.81	0.69,1.03,0.78,0.84,0.64,0.89,;
Rm-46304	Golgi integral membrane protein 4	pe	0.05484	0.22025	5	0.15726	0.02473	19.415	0.81	0.69,1.03,0.78,0.64,0.89,;
Rm-46401	ribosomal protein l26e	ps	0.03999	0.18621	3	0.18193	0.0331	12.547	1.45	1.24,1.56,1.55,;
Rm-46422	E3 ubiquitin-protein ligase CHIP-like	prot	0.01716	0.11164	4	0.15513	0.02407	31.662	0.49	0.40,0.34,0.53,0.69,;
Rm-46456	COMM domain-containing protein	tm	0.00597	0.06662	3	0.03	0.0009	4.054	0.74	0.71,0.74,0.77,;
Rm-46457	Comm domain-containing protein	tm	0.03329	0.16445	3	0.06506	0.00423	8.447	0.77	0.71,0.84,0.77,;
Rm-4663	Triosephosphate isomerase	met/carb	0.00733	0.0758	15	0.24432	0.05969	30.162	0.81	0.73,0.72,0.84,0.88,0.83,0.41,0.62,0.43,0.65,0.76,0.97,1.23,1.25,0.76,1.03,;
Rm-46819	Uncharacterized protein	uc	2e-05	0.00105	9	0.12431	0.01545	25.367	0.49	0.56,0.53,0.50,0.64,0.38,0.34,0.67,0.40,0.35,;
Rm-47249	Cuticular-like protein	extmat	0.02615	0.14196	5	0.24214	0.05863	63.72	0.38	0.70,0.47,0.44,0.12,0.15,;
Rm-47500	ribosomal protein L18A	ps	3e-05	0.00129	6	0.06831	0.00467	5.1	1.34	1.33,1.41,1.44,1.26,1.32,1.30,;
Rm-47501	ribosomal protein L18A	ps	0.0003	0.00768	5	0.07603	0.00578	5.632	1.35	1.41,1.44,1.26,1.32,1.30,;
Rm-49179	A disintegrin and metalloproteinase with thrombospondin motifs 6	pm/protease	0.00524	0.06098	4	0.08602	0.0074	14.832	0.58	0.54,0.67,0.48,0.63,;
Rm-49202	Acyl-CoA-binding protein	met/lipd	0.0188	0.11803	4	0.15631	0.02443	28.945	0.54	0.38,0.53,0.48,0.75,;
Rm-49220	protein disulfide-isomerase	pm	0.00085	0.01595	32	0.21539	0.04639	25.045	0.86	0.90,0.88,0.74,0.95,0.71,1.30,1.37,0.98,0.96,0.96,0.85,0.53,0.59,0.88,0.65,0.40,0.95,0.97,0.93,0.39,0.80,0.97,1.08,0.85,0.55,0.99,0.85,0.96,1.01,0.81,0.94,0.84,;
Rm-49322	hypoxanthine-guanine phosphoribosyltransferase	met/carb	0.00642	0.06972	8	0.13477	0.01816	11.42	1.18	1.27,1.24,1.26,1.12,0.97,1.31,1.00,1.29,;
Rm-49335	hypoxanthine-guanine phosphoribosyltransferase	met/carb	0.01267	0.10081	7	0.143	0.02045	12.017	1.19	1.27,1.24,1.26,0.97,1.31,1.00,1.29,;
Rm-50135	connectin-like	extmat	0.03288	0.16344	3	0.08505	0.00723	12.323	0.69	0.63,0.66,0.79,;
Rm-50243	Molecular chaperone Prefoldin subunit 4	pm	0.00067	0.0144	4	0.04646	0.00216	9.682	0.48	0.53,0.42,0.48,0.50,;
Rm-50267	lysosomal alpha-mannosidase-like	pm/protease	0.04274	0.19475	5	0.24389	0.05948	62.535	0.39	0.46,0.07,0.30,0.74,0.40,;
Rm-5043	Boophilus microplus cathepsin-L like (BmCL1)	pm/protease	0	0	15	0.08556	0.00732	23.766	0.36	0.26,0.30,0.34,0.34,0.39,0.36,0.30,0.36,0.57,0.49,0.34,0.25,0.34,0.32,0.45,;
Rm-5044	Boophilus microplus cathepsin-L like (BmCL1)	pm/protease	0	0	16	0.08324	0.00693	23.124	0.36	0.26,0.30,0.34,0.34,0.39,0.36,0.30,0.36,0.57,0.49,0.34,0.25,0.34,0.32,0.45,0.40,;
Rm-53128	Tropomodulin and leiomodulin	cs	0.02145	0.128	8	0.18299	0.03349	22.875	0.8	0.74,0.49,0.67,0.72,1.01,1.05,0.81,0.87,;
Rm-54705	dolichyl-phosphate mannosyltransferase	met/carb	0.05054	0.21047	2	0.00707	5e-05	0.752	0.94	0.93,0.94,;
Rm-5487	Ca2+-binding actin-bundling protein (fimbrin/plastin) EF-Hand protein superfamily	cs	0.00331	0.04335	17	0.23812	0.0567	28.689	0.83	0.70,1.52,0.91,0.60,1.04,0.71,0.95,0.69,0.64,0.92,0.81,0.65,0.92,0.64,0.57,0.80,1.10,;
Rm-55062	ml domain protein	imm	0.03572	0.17104	4	0.17935	0.03217	30.924	0.58	0.38,0.47,0.76,0.69,;
Rm-5534	Synapse-associated protein	pe	0.02236	0.13112	2	0.00707	5e-05	0.842	0.84	0.84,0.85,;
Rm-5561	Immunoglobulin cd79a binding protein 1	imm	0.03338	0.16445	4	0.16145	0.02607	26.042	0.62	0.44,0.53,0.78,0.73,;
Rm-56204	26S proteasome regulatory complex subunit RPN10/PSMD4	prot	0.02175	0.12889	10	0.14453	0.02089	16.424	0.88	0.72,0.83,0.70,0.81,0.90,0.87,0.80,1.06,0.95,1.16,;
Rm-56325	Unknown product	uk	0.01051	0.09001	3	0.03215	0.00103	4.012	0.8	0.81,0.82,0.76,;
Rm-56684	20S proteasome regulatory subunit alpha type PSMA3/PRE10	prot	0.02544	0.14137	4	0.20614	0.04249	14.937	1.38	1.63,1.43,1.31,1.14,;
Rm-56772	Uncharacterized protein	uc	0.00514	0.06095	5	0.0781	0.0061	10.143	0.77	0.77,0.64,0.84,0.82,0.78,;
Rm-56833	dynactin subunit 3	cs	0.05305	0.21563	2	0.03536	0.00125	5.702	0.62	0.59,0.64,;
Rm-56846	Troponin T	cs	0.00377	0.04736	3	0.03512	0.00123	6.377	0.55	0.52,0.59,0.55,;
Rm-57171	Troponin T	cs	0.00377	0.04736	3	0.03512	0.00123	6.377	0.55	0.52,0.59,0.55,;
Rm-58150	Polymerase delta interacting protein 3	nr	0.00017	0.00509	5	0.04037	0.00163	3.282	1.23	1.24,1.16,1.23,1.23,1.27,;
Rm-58407	Rho GDP-dissociation inhibitor	st	0.01324	0.10176	9	0.2245	0.0504	29.156	0.77	0.50,0.54,0.67,0.79,0.61,0.90,0.70,1.16,1.03,;
Rm-58555	Rho GDP-dissociation inhibitor	st	0.01324	0.10176	9	0.2245	0.0504	29.156	0.77	0.50,0.54,0.67,0.79,0.61,0.90,0.70,1.16,1.03,;
Rm-58584	ndk mulitfunctional nucleoside diphosphate kinase/apyrimidinic endonuclease/3'-	met/nuc	0.02773	0.14596	3	0.09644	0.0093	16.345	0.59	0.70,0.55,0.52,;
Rm-58641	Ras-related protein Ral-A	st	0.0143	0.10459	6	0.15345	0.02355	21.314	0.72	0.48,0.74,0.62,0.92,0.79,0.79,;
Rm-58958	ndk mulitfunctional nucleoside diphosphate kinase/apyrimidinic endonuclease/3'-	met/nuc	0.02773	0.14596	3	0.09644	0.0093	16.345	0.59	0.70,0.55,0.52,;
Rm-58961	proteasome prosome	prot	0.0173	0.11164	3	0.05859	0.00343	8.367	0.7	0.66,0.68,0.77,;
Rm-59064	Splicing factor	tm	0.02811	0.14692	6	0.1727	0.02983	14.274	1.21	0.99,1.16,1.23,1.06,1.44,1.36,;
Rm-59085	Secreted protein 35	s/	0.00301	0.04272	3	0.03215	0.00103	12.344	0.26	0.28,0.27,0.22,;
Rm-59087	salivary secreted protein	s/	0.00087	0.01627	4	0.05354	0.00287	19.133	0.28	0.35,0.28,0.27,0.22,;
Rm-61001	Casein kinase II beta subunit	st	0.01701	0.11164	4	0.06702	0.00449	8.073	0.83	0.76,0.81,0.92,0.82,;
Rm-61713	LDLR chaperone boca-like	pm	0.0285	0.14818	6	0.12292	0.01511	14.461	0.85	0.69,0.79,0.80,1.05,0.91,0.83,;
Rm-62108	3-hydroxyisobutyrate dehydrogenase mitochondrial-like	met/energy	0.02053	0.12425	2	0.00707	5e-05	0.62	1.14	1.14,1.15,;
Rm-62300	Tubulin-specific chaperone A	cs	0.01071	0.09053	3	0.05132	0.00263	8.013	0.64	0.58,0.68,0.65,;
Rm-62710	Uncharacterized protein	uc	0.01327	0.10176	2	0.00707	5e-05	0.982	0.72	0.71,0.72,;
Rm-62711	Uncharacterized protein	uc	0.01327	0.10176	2	0.00707	5e-05	0.982	0.72	0.71,0.72,;
Rm-62730	ca2+ calmodulin dependent protein	st	0.03874	0.18189	3	0.11136	0.0124	18.559	0.6	0.72,0.50,0.58,;
Rm-62856	Degradation arginine-rich protein for mis-folding	pm	0.05647	0.22313	8	0.19335	0.03738	23.017	0.84	0.79,0.69,0.53,0.70,1.06,0.95,0.95,1.06,;
Rm-62923	Degradation arginine-rich protein for mis-folding	pm	0.04711	0.20423	6	0.1919	0.03683	24.293	0.79	0.79,0.69,0.53,0.70,1.06,0.95,;
Rm-63260	Uncharacterized conserved protein	uc	0.00076	0.01537	6	0.13091	0.01714	25.671	0.51	0.39,0.42,0.55,0.49,0.45,0.75,;
Rm-63441	Calcyclin-binding protein CacyBP	st	0.01898	0.11868	4	0.09215	0.00849	12.452	0.74	0.80,0.81,0.75,0.61,;
Rm-6359	DNA replication factor/protein phosphatase inhibitor SET/SPR-2	st	0.02308	0.13219	9	0.18091	0.03273	22.063	0.82	0.97,0.94,0.98,1.08,0.83,0.53,0.66,0.71,0.72,;
Rm-64008	heterochromatin-associated protein hp1	nr	0.03072	0.15734	4	0.03304	0.00109	3.115	1.06	1.02,1.10,1.06,1.07,;
Rm-6414	20S proteasome regulatory subunit beta type PSMB5/PSMB8/PRE2	prot	0.04245	0.19396	2	0.02121	0.00045	1.768	1.2	1.19,1.22,;
Rm-64179	dna polymerase subunit cdc27	nr	0.04339	0.19671	2	0.01414	0.0002	1.684	0.84	0.83,0.85,;
Rm-64216	glycine-rich cell wall structural protein-like isoform x1	extmat	0.00995	0.08919	4	0.12557	0.01577	26.162	0.48	0.40,0.35,0.52,0.63,;
Rm-64400	RtcB, uncharacterized conserved protein	tm	0.01467	0.10507	6	0.19115	0.03654	14.934	1.28	1.26,1.23,1.45,1.50,1.27,0.96,;
Rm-64609	Succinate dehydrogenase assembly factor 2	met/energy	0.04649	0.20309	2	0.02121	0.00045	2.791	0.76	0.78,0.75,;
Rm-64682	Histone H2B	nr	0.00034	0.00858	8	0.13606	0.01851	22.304	0.61	0.41,0.77,0.61,0.70,0.51,0.79,0.55,0.51,;
Rm-65047	tetratricopeptide repeat protein 1-like	bacterial	0.02609	0.14196	5	0.15868	0.02518	20.879	0.76	0.74,0.71,0.67,1.03,0.63,;
Rm-65446	26S protease regulatory subunit 6B-like	pm/protease	0.01367	0.10281	8	0.15725	0.02473	13.327	1.18	1.07,0.92,1.36,1.12,1.23,1.09,1.36,1.30,;
Rm-65742	heat shock 70 kDa protein cognate 3	pm	0	0.00014	47	0.17378	0.0302	20.207	0.86	0.41,0.69,1.22,1.10,0.95,0.84,0.84,0.88,0.97,0.66,0.72,1.00,0.84,0.97,0.66,0.69,0.64,0.64,0.70,1.05,1.00,0.93,0.95,0.95,0.95,1.01,0.91,0.47,1.15,0.98,0.71,0.84,0.89,0.67,0.78,0.96,1.19,0.61,0.76,0.77,0.93,0.93,0.99,0.86,0.93,0.80,0.93,;
Rm-65953	Molecular chaperones, HSP70 superfamily	pm	0.00381	0.04753	6	0.10602	0.01124	14.136	0.75	0.71,0.84,0.89,0.67,0.78,0.61,;
Rm-66032	Large subunit ribosomal protein LP1	ps	0	0	2	0	0	0	0.86	0.86,0.86,;
Rm-66033	Large subunit ribosomal protein LP1	ps	0	0	2	0	0	0	0.86	0.86,0.86,;
Rm-66086	COP9 signalosome complex subunit 4	pe	0.01645	0.11164	7	0.15607	0.02436	13.006	1.2	1.28,1.14,1.35,1.26,1.09,1.34,0.92,;
Rm-66087	COP9 signalosome complex subunit 4	pe	0.01645	0.11164	7	0.15607	0.02436	13.006	1.2	1.28,1.14,1.35,1.26,1.09,1.34,0.92,;
Rm-66799	fed tick salivary protein 8	s/	0.04638	0.20309	4	0.07234	0.00523	8.218	0.88	0.96,0.79,0.90,0.85,;
Rm-66989	Calreticulin	pm	1e-05	0.00066	19	0.13711	0.0188	17.356	0.79	0.46,0.79,0.64,0.66,0.77,0.66,0.79,0.79,0.83,0.69,0.77,1.05,0.91,1.02,0.84,0.71,0.82,0.88,0.88,;
Rm-67294	Acid ceramidase	met/lipd	0.0231	0.13219	3	0.08963	0.00803	28.907	0.31	0.36,0.37,0.21,;
Rm-67295	Acid ceramidase	met/lipd	0.0231	0.13219	3	0.08963	0.00803	28.907	0.31	0.36,0.37,0.21,;
Rm-68302	Reticulocalbin calumenin DNA supercoiling factor	st	0.01618	0.11164	4	0.12884	0.0166	23.426	0.55	0.53,0.61,0.38,0.68,;
Rm-68367	Beta-N-acetylhexosaminidase	met/carb	0.00242	0.03701	9	0.18696	0.03495	27.094	0.69	0.62,0.70,0.60,0.39,0.66,1.01,0.87,0.80,0.52,;
Rm-68449	ferritin	storage/	0.00058	0.01333	9	0.14193	0.02014	20.567	0.69	0.47,0.55,0.92,0.83,0.76,0.74,0.73,0.63,0.60,;
Rm-68885	splicing factor sc35 ixodes scapularis splicing factor sc35	tm	0.03138	0.15877	3	0.08505	0.00723	12.504	0.68	0.65,0.62,0.78,;
Rm-69212	6-phosphogluconate dehydrogenase	met/carb	0.03491	0.16764	8	0.21583	0.04658	17.985	1.2	1.07,1.11,1.21,1.28,0.86,1.10,1.47,1.51,;
Rm-69323	mitochondrial electron transport nadh to ubiquinone	met/energy	0.01037	0.08989	5	0.11238	0.01263	16.055	0.7	0.71,0.51,0.78,0.74,0.78,;
Rm-69324	mitochondrial electron transport nadh to ubiquinone	met/energy	0.01037	0.08989	5	0.11238	0.01263	16.055	0.7	0.71,0.51,0.78,0.74,0.78,;
Rm-69414	phosphatase 1 catalytic subunit beta isoform 1	st	0.02197	0.1293	11	0.24082	0.058	19.58	1.23	1.17,1.28,1.43,0.66,1.30,1.62,1.36,1.06,1.28,1.17,1.22,;
Rm-69554	ran-specific gtpase-activating protein	st	0.03047	0.15651	10	0.24355	0.05932	29.702	0.82	1.01,0.78,0.48,0.49,0.80,0.81,0.83,0.79,0.82,1.34,;
Rm-69681	Calnexin	pm	0.021	0.12576	10	0.17658	0.03118	20.774	0.85	0.81,0.66,0.86,1.11,0.88,0.79,1.12,0.58,0.72,0.94,;
Rm-69800	Aspartyl beta-hydroxylase	pm	0.00468	0.05665	3	0.02082	0.00043	2.592	0.8	0.81,0.78,0.82,;
Rm-69950	cystatin 2b	s/protinh cystatin	0.01047	0.09001	2	0.00707	5e-05	1.179	0.6	0.60,0.61,;
Rm-70460	myosin regulatory light polypeptide 9-like	cs	0.00807	0.08146	5	0.11992	0.01438	18.449	0.65	0.46,0.66,0.68,0.79,0.68,;
Rm-70562	cuticular protein	extmat	0.00032	0.008	6	0.03189	0.00102	2.877	1.11	1.10,1.09,1.13,1.16,1.10,1.07,;
Rm-70877	Glyceraldehyde 3-phosphate dehydrogenase	met/carb	0.01382	0.10317	7	0.19308	0.03728	15.698	1.23	1.52,1.04,1.04,1.47,1.22,1.19,1.14,;
Rm-71018	Methylmalonyl-CoA mutase N-terminal domain/subunit	met/lipd	0.0005	0.01171	7	0.20457	0.04185	14.012	1.46	1.15,1.51,1.62,1.72,1.59,1.36,1.28,;
Rm-7110	Serine carboxypeptidases (lysosomal cathepsin A)	met/aa	0.00016	0.00497	8	0.15175	0.02303	65.981	0.23	0.19,0.44,0.50,0.07,0.14,0.18,0.16,0.19,;
Rm-7131	cation-independent mannose-6-phosphate receptor-like	st	0.00102	0.01833	15	0.10872	0.01182	12.355	0.88	0.76,0.70,0.91,0.81,0.92,0.83,1.04,0.75,0.88,1.00,0.90,0.99,0.83,0.85,1.07,;
Rm-71740	40S ribosomal protein SA	ps	0.0379	0.17882	6	0.23193	0.05379	18.407	1.26	1.17,1.29,0.97,1.06,1.50,1.54,;
Rm-71844	Calmodulin	st	0.05974	0.23012	2	0.03536	0.00125	5.199	0.68	0.70,0.65,;
Rm-71965	transformation upregulated nuclear protein	nr	0.04622	0.20309	4	0.18025	0.03249	14.193	1.27	1.50,1.06,1.25,1.28,;
Rm-71966	transformation upregulated nuclear protein	nr	0.0134	0.10186	8	0.16361	0.02677	13.866	1.18	1.50,1.06,1.25,1.28,1.01,1.18,1.05,1.08,;
Rm-72064	ornithine aminotransferase mitochondrial-like	met/aa	0.01039	0.08989	4	0.07136	0.00509	9.265	0.77	0.73,0.69,0.80,0.85,;
Rm-72230	Cell adhesion molecule	extmat	0.01364	0.10281	4	0.13089	0.01713	23.797	0.55	0.42,0.60,0.71,0.47,;
Rm-72231	Cell adhesion molecule	extmat	0.00915	0.08691	4	0.11177	0.01249	21.087	0.53	0.40,0.60,0.64,0.47,;
Rm-72548	Vitellogenin 4 (Vt_6)	storage/	0.00983	0.08904	11	0.20499	0.04202	25.623	0.8	1.15,0.49,0.73,1.08,0.71,0.66,0.95,0.57,0.74,0.86,0.89,;
Rm-72556	Uncharacterized protein	uc	0.00352	0.04526	5	0.13809	0.01907	43.154	0.32	0.48,0.45,0.17,0.24,0.25,;
Rm-74010	Histone H4	nr	0.0032	0.04335	10	0.21928	0.04808	31.325	0.7	1.05,0.85,0.77,0.76,0.42,0.60,1.00,0.58,0.53,0.46,;
Rm-74167	ml domain protein	imm	0.00719	0.07523	4	0.08524	0.00727	13.534	0.63	0.70,0.51,0.68,0.63,;
Rm-74168	ml domain protein	imm	0.00719	0.07523	4	0.08524	0.00727	13.534	0.63	0.70,0.51,0.68,0.63,;
Rm-742	salivary secreted protein	s/	0.00302	0.04272	5	0.12194	0.01487	23.451	0.52	0.53,0.42,0.39,0.69,0.58,;
Rm-75502	G-protein alpha subunit	st	0.0316	0.15931	2	0.01414	0.0002	1.837	0.77	0.76,0.78,;
Rm-75567	60S ribosomal protein L14	ps	0.00981	0.08904	3	0.02	0.0004	1.802	1.11	1.13,1.09,1.11,;
Rm-7619	Alpha-2-macroglobulin	s/protinh	3e-05	0.00117	12	0.14015	0.01964	21.234	0.66	0.68,0.51,0.48,0.45,0.75,0.64,0.72,0.91,0.59,0.73,0.66,0.84,;
Rm-76210	Histone H4	nr	0.0032	0.04335	10	0.21928	0.04808	31.325	0.7	1.05,0.85,0.77,0.76,0.42,0.60,1.00,0.58,0.53,0.46,;
Rm-76250	Ubiquitin protein ligase Ubc5	prot	0.015	0.10681	2	0.00707	5e-05	0.93	0.76	0.75,0.76,;
Rm-76331	Glutathione S-transferase	detox	0.01723	0.11164	8	0.12961	0.0168	15.249	0.85	0.87,0.61,0.91,0.85,1.03,0.81,0.74,0.95,;
Rm-76923	Casein kinase II beta subunit	st	0.01701	0.11164	4	0.06702	0.00449	8.073	0.83	0.76,0.81,0.92,0.82,;
Rm-7719	Alpha-2-macroglobulin	s/protinh	0.00591	0.0663	11	0.20152	0.04061	27.232	0.74	0.54,0.81,0.77,0.73,0.96,0.93,0.90,0.94,0.65,0.32,0.58,;
Rm-77332	Transcription regulator/nuclease	tm	0.04896	0.20853	2	0.01414	0.0002	1.644	0.86	0.85,0.87,;
Rm-77338	Disulfide-isomerase A6 protein	pm	0.00049	0.01171	20	0.18803	0.03535	22.383	0.84	0.75,0.96,0.93,0.95,0.91,0.92,0.57,0.75,0.75,0.95,0.85,0.99,1.41,0.68,0.59,0.92,0.69,0.66,0.83,0.70,;
Rm-77375	Troponin I protein	cs	0.00974	0.08904	2	0.00707	5e-05	1.263	0.56	0.56,0.55,;
Rm-77688	dipeptidyl peptidase 1 isoform X2	pm/protease	7e-05	0.00253	12	0.18362	0.03372	33.387	0.55	0.31,0.34,0.33,0.35,0.82,0.76,0.58,0.52,0.69,0.71,0.68,0.56,;
Rm-77927	Uncharacterized protein	uc	0.00241	0.03701	5	0.09529	0.00908	14.438	0.66	0.82,0.60,0.58,0.64,0.68,;
Rm-7822	alpha-macroglobulin	s/protinh	0.03714	0.17634	8	0.20522	0.04211	25.025	0.82	1.08,0.60,0.74,0.69,0.96,1.14,0.66,0.73,;
Rm-78260	40S ribosomal protein S3a-like	ps	0	0.00018	11	0.08652	0.00749	7.036	1.23	1.26,1.10,1.17,1.38,1.27,1.24,1.20,1.32,1.25,1.21,1.09,;
Rm-78266	tetratricopeptide repeat protein 9C-like isoform X2	bacterial	0.01158	0.09478	6	0.16376	0.02682	23.066	0.71	0.63,0.78,0.74,0.64,0.98,0.50,;
Rm-7828	Translation elongation factor EF-1 alpha/Tu	ps	0.00046	0.01106	15	0.2433	0.0592	18.861	1.29	1.47,1.52,1.51,1.41,0.93,1.20,1.44,1.38,1.59,1.05,0.98,1.31,0.94,1.01,1.55,;
Rm-79401	rna-binding protein	tm	0.00571	0.06568	3	0.04041	0.00163	6.843	0.59	0.60,0.63,0.55,;
Rm-79690	40 kDa farnesylated protein associated with peroxisomes	pe	0.02275	0.13219	4	0.05598	0.00313	6.431	0.87	0.85,0.91,0.80,0.92,;
Rm-80207	ubiquitin-specific protease	prot	0.03126	0.15877	3	0.0611	0.00373	7.83	0.78	0.73,0.77,0.85,;
Rm-80245	Protein disulfide-isomerase A6	pm	0.02299	0.13219	6	0.09261	0.00858	10.647	0.87	0.75,0.93,0.95,0.91,0.92,0.75,;
Rm-80463	Predicted small GTPase involved in nuclear protein import	pe	0.04896	0.20853	2	0.01414	0.0002	1.644	0.86	0.85,0.87,;
Rm-80856	Rhipicephalus microplus vitelogenin receptor (RmVgR)	storage/	0.00854	0.08366	5	0.17516	0.03068	42.721	0.41	0.42,0.50,0.22,0.25,0.64,;
Rm-81005	mrna cleavage and polyadenylation factor i complex subunit rna15	tm	0.00888	0.08604	2	0.00707	5e-05	1.537	0.46	0.45,0.46,;
Rm-81186	3-Methylcrotonyl-CoA carboxylase	met/aa	0.03258	0.1624	2	0.01414	0.0002	1.198	1.18	1.19,1.17,;
Rm-81331	Thioredoxin	detox	0.04202	0.19302	3	0.05508	0.00303	6.632	0.83	0.87,0.86,0.77,;
Rm-8199	Aspartate aminotransferase/Glutamic oxaloacetic transaminase AAT2/GOT1	met/aa	0.00299	0.04272	5	0.10164	0.01033	8.131	1.25	1.43,1.18,1.19,1.23,1.24,;
Rm-8200	Aspartate aminotransferase/Glutamic oxaloacetic transaminase AAT2/GOT1	met/aa	0.00299	0.04272	5	0.10164	0.01033	8.131	1.25	1.43,1.18,1.19,1.23,1.24,;
Rm-84731	paramyosin long form	extmat	0.00069	0.01445	16	0.20128	0.04051	26.483	0.76	0.72,1.01,0.71,0.63,0.53,0.75,0.87,0.96,0.79,1.08,0.63,0.93,0.88,0.82,0.41,0.40,;
Rm-8661	Pyrroline-5-carboxylate reductase	met/aa	0.02447	0.13735	3	0.08386	0.00703	6.55	1.28	1.18,1.32,1.33,;
Rm-8692	Secreted protein 20	s/	0.00268	0.0404	6	0.15095	0.02279	24.349	0.62	0.53,0.53,0.51,0.53,0.88,0.72,;
Rm-9213	alpha 13-fucosyltransferase	met/carb	0.00676	0.0716	3	0.05132	0.00263	13.86	0.37	0.38,0.41,0.31,;
Rm-93856	Ras suppressor protein (contains leucine-rich repeats)	st	0.00634	0.06972	5	0.127	0.01613	22.679	0.56	0.69,0.54,0.59,0.64,0.36,;
Rm-94831	40S ribosomal protein S15	ps	0.00187	0.03025	4	0.07274	0.00529	20.203	0.36	0.29,0.38,0.31,0.45,;
Rm-9490	ribosomal protein L30	ps	0.05567	0.22159	5	0.04438	0.00197	4.227	1.05	1.06,1.05,1.00,1.03,1.12,;
Rm-9682	transcriptional coactivator	tm	0.01429	0.10459	2	0.03536	0.00125	1.921	1.84	1.81,1.86,;

## Sheet: quant PEF-35 vs std
Contig	Comment	Class(Cluster)	PEF-35 vs standard
			ttest pvalue	BH correction	occurance 1	standard deviation	ratio variance	ratio RSD	average ratio	peptide ratio
Rm-10019	mitogen-activated protein kinase 14-like	st	0.03172	0.09081	3	0.10786	0.01163	25.08	0.43	0.31,0.48,0.51,;
Rm-10020	mitogen-activated protein kinase 14-like	st	0.03172	0.09081	3	0.10786	0.01163	25.08	0.43	0.31,0.48,0.51,;
Rm-10107	Glyceraldehyde 3-phosphate dehydrogenase	met/carb	0	1e-05	10	0.08631	0.00745	20.551	0.42	0.36,0.51,0.51,0.54,0.30,0.30,0.45,0.43,0.38,0.38,;
Rm-10203	beta-spectrin	cs	0.01252	0.04594	3	0.07572	0.00573	19.409	0.39	0.34,0.48,0.36,;
Rm-10224	Cyclophilin type peptidyl-prolyl cis-trans isomerase	pm	0.0028	0.01699	7	0.13013	0.01693	10.665	1.22	1.21,1.12,1.35,1.42,1.25,1.06,1.13,;
Rm-10323	collagen alpha-2(IV) chain-like protein	extmat	0.01353	0.04872	3	0.0755	0.0057	17.976	0.42	0.35,0.50,0.41,;
Rm-10414	Ribose 5-phosphate isomerase	met/carb	0	0	2	0	0	0	0.39	0.39,0.39,;
Rm-10449	Glucosamine-6-phosphate isomerase	met/carb	0.05783	0.13634	4	0.21991	0.04836	42.29	0.52	0.75,0.45,0.64,0.25,;
Rm-10611	electron transfer flavoprotein subunit beta-like	pm	0.00065	0.0054	10	0.15736	0.02476	21.855	0.72	0.63,0.58,0.55,0.51,0.61,0.85,0.80,0.86,0.97,0.79,;
Rm-10625	Glyoxylate/hydroxypyruvate reductase (D-isomer-specific 2-hydroxy acid dehydrogenase superfamily)	met/energy	0.00331	0.01911	7	0.16339	0.0267	28.173	0.58	0.56,0.73,0.57,0.70,0.30,0.47,0.76,;
Rm-10642	prosaposin	met/lipd	0.00062	0.00529	36	0.18427	0.03396	20.706	0.89	0.96,1.04,0.97,0.97,1.26,1.00,0.97,0.52,0.85,0.86,1.08,0.92,1.15,0.79,0.58,0.85,0.57,0.96,1.06,1.03,0.80,0.92,0.88,0.63,0.45,1.01,1.18,1.06,0.87,0.75,0.91,0.82,0.85,0.65,0.90,0.83,;
Rm-10643	prosaposin	met/lipd	0.05422	0.12927	4	0.10905	0.01189	13.462	0.81	0.85,0.65,0.90,0.83,;
Rm-10832	Cysteine proteinase	pm/protease	0.00041	0.00376	11	0.21831	0.04766	42.806	0.51	0.83,0.56,0.77,0.66,0.66,0.25,0.59,0.48,0.26,0.35,0.20,;
Rm-10835	Cysteine proteinase	pm/protease	0.00075	0.00597	7	0.12083	0.0146	18.589	0.65	0.83,0.56,0.77,0.66,0.66,0.59,0.48,;
Rm-1113	e3 ubiquitin ligase	prot	0.00252	0.01565	5	0.10941	0.01197	8.416	1.3	1.43,1.29,1.13,1.34,1.32,;
Rm-11996	Nebulin repeat protein	cs	0.00688	0.03117	3	0.04163	0.00173	6.499	0.64	0.63,0.61,0.69,;
Rm-12079	Vitellogenin 3 (Vt_5)	storage/	0	0	78	0.09604	0.00922	48.01	0.2	0.11,0.24,0.18,0.16,0.12,0.11,0.15,0.13,0.16,0.24,0.16,0.05,0.04,0.11,0.15,0.09,0.08,0.14,0.12,0.09,0.15,0.15,0.33,0.15,0.15,0.19,0.19,0.10,0.03,0.17,0.11,0.08,0.07,0.04,0.20,0.18,0.25,0.07,0.06,0.17,0.20,0.21,0.19,0.23,0.24,0.15,0.18,0.25,0.20,0.18,0.16,0.13,0.22,0.18,0.28,0.42,0.21,0.45,0.25,0.31,0.31,0.30,0.31,0.27,0.19,0.35,0.29,0.10,0.28,0.21,0.24,0.36,0.31,0.34,0.46,0.33,0.26,0.31,;
Rm-121147	N2-dimethylguanosine tRNA methyltransferase	ps	0.0033	0.01911	4	0.0866	0.0075	20.62	0.42	0.53,0.46,0.37,0.34,;
Rm-12225	20S proteasome regulatory subunit beta type PSMB3/PUP3	prot	0.00311	0.01824	5	0.08444	0.00713	11.567	0.73	0.66,0.79,0.65,0.84,0.69,;
Rm-12446	Laminin G domain	st	2e-05	0.00035	11	0.15852	0.02513	34.462	0.46	0.23,0.26,0.69,0.64,0.53,0.47,0.63,0.32,0.34,0.42,0.52,;
Rm-12491	serine protease inhibitor 6	s/protinh	0.00866	0.03571	4	0.12285	0.01509	29.248	0.42	0.31,0.56,0.32,0.48,;
Rm-12492	serine protease inhibitor 6	s/protinh	0.00875	0.03571	2	0.00707	5e-05	2.21	0.32	0.31,0.32,;
Rm-12493	serine protease inhibitor 6	s/protinh	0.00866	0.03571	4	0.12285	0.01509	29.248	0.42	0.31,0.56,0.32,0.48,;
Rm-12515	translation initiation factor 1A	ps	0.02109	0.06723	4	0.15086	0.02276	11.605	1.3	1.21,1.49,1.15,1.34,;
Rm-125477	moesin/ezrin/radixin homolog 1 isoform X2	cs	0	3e-05	12	0.14915	0.02224	38.239	0.39	0.29,0.30,0.69,0.42,0.34,0.22,0.23,0.34,0.30,0.40,0.61,0.53,;
Rm-12752	vacuolar assembly/sorting protein DID4	pe	0.00642	0.02971	3	0.06	0.0036	4.38	1.37	1.31,1.37,1.43,;
Rm-12863	Clathrin coat dissociation kinase GAK/PTEN/Auxilin	st	0.00906	0.03636	4	0.13048	0.01703	27.766	0.47	0.40,0.46,0.37,0.66,;
Rm-13082	heat shock 70 kDa protein cognate 2	pm	0.01553	0.05418	2	0.00707	5e-05	0.93	0.76	0.76,0.77,;
Rm-13128	RNA polymerase II proteinral transcription factor BTF3	tm	0.00055	0.00484	5	0.10826	0.01172	7.624	1.42	1.26,1.44,1.38,1.49,1.54,;
Rm-13321	Rna polymerase ii large subunit	tm	0.00875	0.03571	2	0.00707	5e-05	2.21	0.32	0.31,0.32,;
Rm-13521	ATP-dependent RNA helicase	tm	0.00054	0.00481	9	0.21196	0.04492	37.847	0.56	0.99,0.34,0.48,0.46,0.56,0.83,0.56,0.41,0.44,;
Rm-13522	Branched chain aminotransferase BCAT1 pyridoxal phosphate enzymes type IV superfamily	met/aa	0.008	0.03471	5	0.17655	0.03117	36.781	0.48	0.54,0.47,0.33,0.75,0.32,;
Rm-13524	Branched chain aminotransferase BCAT1 pyridoxal phosphate enzymes type IV superfamily	met/aa	0.008	0.03471	5	0.17655	0.03117	36.781	0.48	0.54,0.47,0.33,0.75,0.32,;
Rm-135881	NADH dehydrogenase ubiquinone iron-sulfur protein 4 mitochondrial isoform X1	met/energy	0.00823	0.03495	3	0.03606	0.0013	4.939	0.73	0.69,0.74,0.76,;
Rm-13612	Sodium/potassium-transporting ATPase subunit beta	tr	0.01183	0.04414	10	0.19044	0.03627	23.806	0.8	0.96,0.53,0.74,0.94,0.77,0.58,0.90,0.94,0.57,1.07,;
Rm-136737	S-adenosylhomocysteine hydrolase	met/int	0	3e-05	9	0.08633	0.00745	27.843	0.31	0.39,0.21,0.24,0.35,0.45,0.25,0.20,0.35,0.31,;
Rm-13707	ubiquitin carboxyl-terminal hydrolase 5	prot	1e-05	0.00018	6	0.0497	0.00247	11.295	0.44	0.48,0.38,0.50,0.43,0.38,0.44,;
Rm-13813	Phospholipase B	met/lipd	0.00391	0.02116	3	0.04041	0.00163	11.535	0.35	0.34,0.31,0.39,;
Rm-13827	Unknown product	uk	0.01619	0.0554	3	0.0755	0.0057	13.981	0.54	0.62,0.53,0.47,;
Rm-13849	NAD(P) transhydrogenase mitochondrial-like	met/energy	0.00015	0.00162	8	0.15296	0.0234	33.254	0.46	0.36,0.34,0.34,0.67,0.62,0.34,0.35,0.63,;
Rm-139162	26S proteasome regulatory complex subunit RPN6/PSMD11	prot	5e-05	0.00064	15	0.20577	0.04234	34.294	0.6	0.93,0.60,0.72,0.85,0.56,0.87,0.70,0.39,0.64,0.62,0.28,0.30,0.75,0.41,0.44,;
Rm-14050	proto-oncogene protein	uc	0.02811	0.08341	6	0.2258	0.05099	32.726	0.69	0.61,0.61,0.40,0.65,1.06,0.83,;
Rm-14097	apoptosis-promoting RNA-binding protein TIA-1/TIAR	st/apoptosis	0.0013	0.00952	4	0.03862	0.00149	5.288	0.73	0.77,0.69,0.76,0.71,;
Rm-14282	Spartin	tr	0.00364	0.0202	4	0.07719	0.00596	13.786	0.56	0.47,0.61,0.64,0.53,;
Rm-14290	COP9 signalosome complex subunit 3	pe	0.0124	0.04575	4	0.13961	0.01949	33.24	0.42	0.30,0.50,0.58,0.31,;
Rm-14296	Lon protease homolog	pm/protease	0.00192	0.01258	5	0.12857	0.01653	34.748	0.37	0.37,0.58,0.24,0.33,0.31,;
Rm-142974	citrate synthase 1 mitochondrial-like protein	met/energy	0.01652	0.05635	6	0.23546	0.05544	41.308	0.57	0.91,0.58,0.54,0.36,0.28,0.75,;
Rm-142975	Citrate synthase	met/energy	5e-05	0.00066	12	0.18901	0.03572	34.363	0.55	0.61,0.58,0.75,0.40,0.35,0.47,0.91,0.58,0.54,0.36,0.28,0.75,;
Rm-14302	Betaine aldehyde dehydrogenase	met/energy	0.03636	0.09942	2	0.02828	0.0008	5.772	0.49	0.51,0.47,;
Rm-143515	Ubiquitin-like protein Nedd8	prot	0.00884	0.03575	2	0.00707	5e-05	0.536	1.32	1.32,1.31,;
Rm-143641	F-actin-capping protein subunit alpha-like	cs	0.01965	0.06328	5	0.10922	0.01193	13.826	0.79	0.80,0.82,0.91,0.79,0.61,;
Rm-144469	Enzymes that catalyze nonsubstrate specific conversions of nucleoside diphosphates to nucleoside triphosphates - probable fragment	st	0.01762	0.05958	2	0.01414	0.0002	3.214	0.44	0.45,0.43,;
Rm-1450	Large subunit ribosomal protein L36e	ps	0.02971	0.08684	3	0.12423	0.01543	9.201	1.35	1.49,1.28,1.27,;
Rm-146459	3-Methylcrotonyl-CoA carboxylase	met/aa	0.03933	0.10379	3	0.09644	0.0093	14.836	0.65	0.69,0.72,0.54,;
Rm-146524	3-Methylcrotonyl-CoA carboxylase	met/aa	0.03933	0.10379	3	0.09644	0.0093	14.836	0.65	0.69,0.72,0.54,;
Rm-14748	aldehyde dehydrogenase X mitochondrial-like	met/energy	2e-05	0.00036	16	0.19796	0.03919	31.423	0.63	0.47,0.64,0.94,0.31,0.37,0.47,0.87,0.79,0.43,0.50,0.48,0.74,0.76,0.77,0.71,0.86,;
Rm-14876	Kazal type serine protease inhibitors	s/protinh Kazal	0.05105	0.12592	10	0.17898	0.03203	15.838	1.13	0.99,0.88,0.96,1.18,1.27,0.98,1.14,1.47,1.24,1.20,;
Rm-15170	biotinidase and vanin	met/int	0.0542	0.12927	5	0.22143	0.04903	29.923	0.74	0.64,0.51,1.10,0.75,0.68,;
Rm-15243	Glutamate/leucine/phenylalanine/valine dehydrogenases	met/aa	0	0	12	0.12817	0.01643	32.045	0.4	0.33,0.35,0.31,0.52,0.28,0.37,0.31,0.44,0.51,0.32,0.72,0.33,;
Rm-152732	xaa-pro dipeptidase	pm	0.00012	0.00125	5	0.05413	0.00293	15.466	0.35	0.33,0.36,0.42,0.27,0.35,;
Rm-152733	xaa-pro dipeptidase	pm	0.00012	0.00125	5	0.05413	0.00293	15.466	0.35	0.33,0.36,0.42,0.27,0.35,;
Rm-15293	Ubiquitin-fold modifier 1	prot	0.04056	0.1063	3	0.05	0.0025	5.882	0.85	0.80,0.90,0.85,;
Rm-15309	Protein required for fusion of vesicles in vesicular transport alpha-SNAP	pe	0.00187	0.01242	7	0.13673	0.0187	21.038	0.65	0.61,0.78,0.42,0.65,0.77,0.76,0.53,;
Rm-1532	alpha tubulin	cs	0.00781	0.03417	3	0.03215	0.00103	4.223	0.76	0.74,0.80,0.75,;
Rm-1533	tubulin beta-4 chain-like	cs	0	0	26	0.15343	0.02354	27.896	0.55	0.39,0.45,0.46,0.45,0.47,0.48,0.48,0.57,0.80,0.40,0.40,0.40,0.66,0.71,0.74,0.80,0.75,0.20,0.62,0.70,0.47,0.52,0.78,0.53,0.56,0.59,;
Rm-1540	low-density lipoprotein receptor domain class a	storage/	0.00327	0.01905	8	0.13926	0.01939	19.34	0.72	0.82,0.86,0.81,0.68,0.42,0.67,0.70,0.78,;
Rm-15411	Secreted protein 22	s/	0.02363	0.07345	2	0.02828	0.0008	1.951	1.45	1.47,1.43,;
Rm-15422	ADP-ribosylation factor GTPase-activating protein 2-like	st	0.01237	0.04572	3	0.06807	0.00463	13.085	0.52	0.50,0.60,0.47,;
Rm-1543	salivary secreted protein	s/	0.00811	0.03475	4	0.10243	0.01049	17.969	0.57	0.56,0.45,0.70,0.58,;
Rm-154413	Beta-spectrin	cs	4e-05	0.00051	15	0.24023	0.05771	50.048	0.48	0.37,0.98,0.80,0.14,0.50,0.50,0.42,0.44,0.41,0.55,0.29,0.20,0.63,0.16,0.75,;
Rm-154439	Vitellogenin 5 (Vt_7)	storage/	0	0	21	0.10933	0.01195	37.695	0.29	0.56,0.30,0.26,0.33,0.29,0.33,0.20,0.25,0.28,0.29,0.20,0.12,0.37,0.26,0.28,0.29,0.58,0.30,0.27,0.26,0.14,;
Rm-154477	translation initiation factor if-2	ps	0.04591	0.11639	8	0.16987	0.02886	19.754	0.86	1.04,0.67,0.74,0.88,0.85,0.71,1.17,0.85,;
Rm-154478	translation initiation factor if-2	ps	0.04591	0.11639	8	0.16987	0.02886	19.754	0.86	1.04,0.67,0.74,0.88,0.85,0.71,1.17,0.85,;
Rm-155055	RNA-binding protein	tm	0.04785	0.11994	3	0.12741	0.01623	9.953	1.28	1.22,1.20,1.43,;
Rm-15599	ubiquitin carboxyl-terminal hydrolase 14-like	prot	0.01294	0.04695	4	0.15108	0.02283	32.847	0.46	0.42,0.33,0.42,0.68,;
Rm-1562	guanosine 5'-monophosphate oxidoreductase/ ou inosine monophosphate dehydrogenase	met/int	0.00355	0.01994	3	0.03786	0.00143	14.006	0.27	0.24,0.31,0.25,;
Rm-1568	Fructose-biphosphate aldolase	met/carb	0	1e-05	11	0.09975	0.00995	19.95	0.5	0.56,0.45,0.45,0.54,0.46,0.41,0.46,0.69,0.59,0.57,0.33,;
Rm-15700	Translocon-associated protein subunit beta	pe	0.0372	0.10057	7	0.10406	0.01083	11.563	0.9	0.89,1.03,0.78,0.80,1.03,0.92,0.82,;
Rm-15854	Vitellin degrading cysteine endopeptidase (VTDCE)	pm/protease	0	0	2	0	0	0	0.09	0.09,0.09,;
Rm-158669	far upstream element-binding protein 1	tm	0.01512	0.05313	4	0.08907	0.00793	12.034	0.74	0.82,0.69,0.64,0.81,;
Rm-159853	Pyruvate kinase	met/carb	3e-05	0.00041	10	0.22333	0.04988	65.688	0.34	0.44,0.22,0.37,0.93,0.20,0.21,0.19,0.24,0.35,0.26,;
Rm-16040	Prohibitins and stomatins of the PID superfamily	met/energy	0.00829	0.035	13	0.21804	0.04754	26.59	0.82	0.62,0.60,0.64,0.61,1.16,0.79,0.94,0.62,1.19,0.86,1.12,0.74,0.83,;
Rm-16183	Isocitrate dehydrogenase alpha subunit	met/aa	0.03449	0.09713	3	0.12741	0.01623	27.106	0.47	0.41,0.39,0.62,;
Rm-16202	epithelial chloride channel protein	tr	5e-05	0.00064	8	0.10882	0.01184	23.655	0.46	0.54,0.47,0.57,0.57,0.40,0.52,0.31,0.31,;
Rm-162243	Unknown product	uk	0.01582	0.05459	2	0.00707	5e-05	0.599	1.18	1.18,1.19,;
Rm-16273	ML domain-containing protein 1	imm	0.00555	0.02713	2	0.00707	5e-05	0.478	1.48	1.48,1.47,;
Rm-16286	60S ribosomal protein L3	ps	0.00939	0.0375	5	0.16688	0.02785	34.767	0.48	0.29,0.32,0.67,0.54,0.58,;
Rm-16422	Vacuolar H+-ATPase V1 sector subunit A	tr	0	0	22	0.11005	0.01211	27.511	0.4	0.47,0.56,0.53,0.52,0.44,0.52,0.43,0.28,0.25,0.42,0.26,0.52,0.54,0.33,0.29,0.39,0.54,0.41,0.36,0.32,0.31,0.22,;
Rm-16440	Annexin	pe	0.00977	0.03892	8	0.21139	0.04468	28.184	0.75	0.68,0.62,0.61,0.54,1.16,0.94,0.81,0.61,;
Rm-16615	Beta-Glucuronidase GUSB (glycosylhydrolase superfamily 2)	met/carb	0.0001	0.00111	7	0.11267	0.0127	26.208	0.43	0.42,0.35,0.47,0.37,0.30,0.64,0.49,;
Rm-166934	Small nuclear ribonucleoprotein SMD1	tm	0.00867	0.03571	2	0.00707	5e-05	2.08	0.34	0.34,0.35,;
Rm-168093	hypotethical protein	uc	0.00775	0.03399	3	0.1701	0.02893	9.194	1.85	1.66,1.92,1.98,;
Rm-168185	ubiquitin-like modifier-activating enzyme 1	prot	2e-05	0.00032	9	0.11959	0.0143	39.861	0.3	0.34,0.31,0.13,0.18,0.35,0.24,0.25,0.51,0.43,;
Rm-16897	ubiquitin carboxyl-terminal hydrolase 14-like	prot	0.00339	0.01936	5	0.13535	0.01832	28.198	0.48	0.54,0.42,0.33,0.42,0.68,;
Rm-169115	Pyruvate dehydrogenase E1 alpha subunit	met/energy	0.00107	0.00802	3	0.02	0.0004	4.167	0.48	0.50,0.46,0.48,;
Rm-16958	cathepsin L	pm/protease	0.0018	0.01216	6	0.12961	0.0168	21.602	0.6	0.61,0.55,0.72,0.45,0.78,0.49,;
Rm-17182	hypothetical protein	uc	0.05177	0.1263	2	0.04243	0.0018	11.165	0.38	0.41,0.35,;
Rm-17221	Eukaryotic translation initiation factor 3 subunit F	ps	0.0037	0.02033	3	0.03606	0.0013	6.803	0.53	0.57,0.52,0.50,;
Rm-172617	beta tubulin	cs	0	3e-05	14	0.11202	0.01255	16.974	0.66	0.40,0.66,0.71,0.74,0.80,0.75,0.62,0.70,0.75,0.70,0.78,0.53,0.56,0.59,;
Rm-17271	sterol dehydrogenase/3-beta-hydroxysteroid dehydrogenase	met/lipd	0.02511	0.07687	6	0.21424	0.0459	31.05	0.69	0.46,0.53,0.82,0.93,0.90,0.51,;
Rm-173712	methionine adenosyltransferase 2 subunit beta	met/carb	0.04751	0.11947	4	0.19294	0.03722	36.401	0.53	0.66,0.69,0.27,0.49,;
Rm-17396	WD40 repeat stress protein/actin interacting protein	cs	0	3e-05	11	0.13728	0.01885	34.324	0.4	0.31,0.40,0.49,0.75,0.37,0.22,0.34,0.39,0.42,0.45,0.30,;
Rm-17455	Molecular chaperone SEC63 endoplasmic reticulum translocon component	pe	0.0441	0.11347	2	0.03536	0.00125	11.785	0.3	0.27,0.32,;
Rm-17478	chaperonin chaperonin	pm	0	6e-05	15	0.22018	0.04848	51.205	0.43	0.46,0.20,0.27,0.36,0.74,0.28,0.47,0.98,0.58,0.31,0.37,0.39,0.58,0.15,0.26,;
Rm-17503	26S proteasome regulatory complex ATPase RPT1	prot	0	5e-05	10	0.10185	0.01037	19.583	0.52	0.53,0.48,0.47,0.33,0.57,0.49,0.71,0.62,0.46,0.52,;
Rm-176334	actin-binding cytoskeleton protein filamin	cs	0.00413	0.02197	6	0.18779	0.03527	34.778	0.54	0.65,0.87,0.41,0.48,0.36,0.49,;
Rm-178393	Uncharacterized conserved protein Lama	st	0.00099	0.00751	5	0.09659	0.00933	23.559	0.41	0.52,0.51,0.34,0.31,0.39,;
Rm-178712	hspa heat shock 70kda binding protein cytoplasmic cochaperone 1	pm	0.00079	0.00627	7	0.13133	0.01725	32.034	0.41	0.48,0.41,0.38,0.55,0.35,0.17,0.54,;
Rm-17969	fascin actin-bundling protein 2 retinal	cs	0.00038	0.00357	7	0.13552	0.01837	25.099	0.54	0.53,0.44,0.52,0.40,0.45,0.78,0.66,;
Rm-18010	26S proteasome regulatory complex subunit RPN2/PSMD1	prot	0.00021	0.00211	8	0.16133	0.02603	41.369	0.39	0.59,0.45,0.38,0.21,0.29,0.64,0.23,0.30,;
Rm-18073	serine/threonine-protein kinase PAK 1-like	st	0.05878	0.13815	2	0.02828	0.0008	3.771	0.75	0.77,0.73,;
Rm-18089	heat shock protein HSP 90-alpha-like	pm	0	0	38	0.21025	0.04421	30.921	0.68	0.59,0.62,0.57,0.53,0.51,0.90,0.79,0.64,0.75,0.82,0.45,0.58,0.29,0.84,0.83,0.40,0.47,0.90,0.96,0.63,0.68,0.93,1.20,1.07,0.60,0.39,0.42,0.42,0.63,0.91,0.78,0.86,0.98,0.56,0.58,0.66,0.52,0.58,;
Rm-18097	60S ribosomal protein L10	ps	0.03827	0.10238	3	0.08718	0.0076	12.634	0.69	0.59,0.73,0.75,;
Rm-18098	60S ribosomal protein L10-like	ps	0.01065	0.04145	4	0.08165	0.00667	11.503	0.71	0.59,0.73,0.75,0.77,;
Rm-18119	Beta-glucocerebrosidase	met/carb	0.05176	0.1263	2	0.04243	0.0018	11.785	0.36	0.33,0.39,;
Rm-18211	hypothetical protein	uc	0.04561	0.11621	4	0.14361	0.02062	20.225	0.71	0.84,0.78,0.70,0.51,;
Rm-18219	mRNA cleavage factor I subunit/CPSF subunit	tm	0.00227	0.01426	3	0.02887	0.00083	9.934	0.29	0.31,0.26,0.31,;
Rm-18261	molecular chaperone distantly	pm	0.0004	0.00371	7	0.14501	0.02103	38.162	0.38	0.36,0.23,0.46,0.25,0.60,0.49,0.24,;
Rm-18270	vesicle coat complex COPI epsilon subunit	pe	0.01329	0.04812	9	0.15004	0.02251	17.861	0.84	0.92,1.07,1.00,0.75,0.64,0.74,0.83,0.67,0.93,;
Rm-18313	Guanylate-binding protein	tm	0.00299	0.01775	3	0.03512	0.00123	9.229	0.38	0.38,0.35,0.42,;
Rm-18435	chaperonin families	pm	0	0	16	0.11679	0.01364	29.198	0.4	0.67,0.35,0.35,0.42,0.25,0.36,0.39,0.41,0.43,0.45,0.32,0.59,0.28,0.30,0.29,0.54,;
Rm-18627	molecular chaperone distantly	pm	0.00183	0.01231	6	0.15867	0.02518	41.758	0.38	0.23,0.46,0.25,0.60,0.49,0.24,;
Rm-18806	low-density lipoprotein receptor-related protein-like	storage/	0	0	23	0.13127	0.01723	17.502	0.75	0.76,0.88,0.67,0.75,0.79,0.69,0.70,0.66,0.72,0.65,0.63,0.82,0.97,0.57,0.89,0.98,0.59,0.54,0.60,0.88,0.88,0.66,0.90,;
Rm-18807	low-density lipoprotein receptor-related protein 2-like	storage/	0	1e-05	23	0.15732	0.02475	22.158	0.71	0.67,0.75,0.79,0.69,0.70,0.66,0.72,0.65,0.63,0.82,0.97,0.57,0.89,0.98,0.59,0.54,0.60,0.88,0.88,0.66,0.90,0.52,0.35,;
Rm-19039	Enolase	met/carb	0	0	22	0.16341	0.0267	27.695	0.59	0.60,0.58,0.67,0.73,0.64,0.65,0.51,0.27,0.32,0.44,0.48,0.72,0.85,0.80,0.44,0.45,0.82,0.85,0.48,0.51,0.58,0.54,;
Rm-19052	26S proteasome non-ATPase regulatory subunit 5	prot	0.0007	0.00569	4	0.05252	0.00276	15.452	0.34	0.41,0.31,0.34,0.29,;
Rm-19061	Unknown product	uk	0.0084	0.03526	5	0.13517	0.01827	20.174	0.67	0.56,0.56,0.69,0.66,0.89,;
Rm-19236	Translation initiation factor 2C (eIF-2C)	ps	0.04807	0.12015	2	0.03536	0.00125	16.071	0.22	0.24,0.19,;
Rm-19252	transforming growth factor-beta-induced protein ig-h3-like	st	0.00184	0.01231	7	0.14963	0.02239	27.206	0.55	0.67,0.30,0.37,0.67,0.58,0.62,0.62,;
Rm-19563	Density-regulated protein related to translation initiation factor 1 (eIF-1/SUI1)	ps	0.02117	0.06732	2	0.02121	0.00045	1.537	1.38	1.40,1.37,;
Rm-19567	protein-tyrosine phosphatase mitochondrial 1-like protein-like	met/energy	0.03822	0.10238	3	0.08505	0.00723	11.976	0.71	0.80,0.71,0.63,;
Rm-19660	AAA+-type ATPase	pm	0.01111	0.04238	8	0.2182	0.04761	31.623	0.69	1.04,0.72,0.84,0.67,0.63,0.36,0.45,0.82,;
Rm-19661	AAA+-type ATPase	pm	0.01111	0.04238	8	0.2182	0.04761	31.623	0.69	1.04,0.72,0.84,0.67,0.63,0.36,0.45,0.82,;
Rm-19781	Heat shock protein	pm	0.00736	0.03296	5	0.10895	0.01187	15.79	0.69	0.80,0.77,0.52,0.68,0.69,;
Rm-19801	Heat shock protein	pm	0.00736	0.03296	5	0.10895	0.01187	15.79	0.69	0.80,0.77,0.52,0.68,0.69,;
Rm-19833	hypothetical protein	uc	0.04561	0.11621	4	0.14361	0.02062	20.225	0.71	0.84,0.78,0.70,0.51,;
Rm-19844	Phenylalanyl-tRNA synthetase beta subunit	ps	0.00607	0.02831	3	0.04726	0.00223	15.741	0.3	0.32,0.25,0.34,;
Rm-20112	Protein phosphatase 2A regulatory subunit A	st	0.00035	0.00339	9	0.16748	0.02805	62.03	0.27	0.06,0.41,0.50,0.40,0.44,0.26,0.09,0.17,0.13,;
Rm-20120	mitogen-activated protein kinase 1-like	st	0.02868	0.08495	6	0.22851	0.05222	35.706	0.64	0.87,0.30,0.50,0.64,0.63,0.91,;
Rm-20179	hypothetical protein	uc	0.00775	0.03399	3	0.1701	0.02893	9.194	1.85	1.66,1.92,1.98,;
Rm-20234	protein NDRG3 isoform X2	st	0.03713	0.10054	2	0.02828	0.0008	11.785	0.24	0.22,0.26,;
Rm-20243	GTP-binding ADP-ribosylation factor Arf1	pe	0.01197	0.04457	3	0.06506	0.00423	12.507	0.52	0.58,0.45,0.52,;
Rm-20516	serine carboxypeptidase CPVL-like isoform 1	met/aa	8e-05	0.00093	8	0.10042	0.01008	15.687	0.64	0.61,0.68,0.66,0.76,0.52,0.50,0.77,0.59,;
Rm-20673	Histone H1/5	nr	0.01842	0.06107	4	0.03594	0.00129	3.326	1.08	1.03,1.10,1.09,1.11,;
Rm-20683	60 kDa heat shock protein mitochondrial-like	pm	4e-05	0.00052	46	0.22362	0.05001	26.003	0.86	0.77,0.65,0.63,1.18,0.64,1.07,0.84,0.94,0.79,0.77,0.61,0.57,1.12,0.71,0.69,0.94,0.79,0.77,1.05,1.07,0.68,0.62,0.85,0.91,0.85,1.11,1.14,0.80,0.70,0.98,0.90,0.96,1.04,1.06,0.77,1.05,1.04,1.28,0.71,1.00,1.32,1.15,0.44,0.36,0.62,0.50,;
Rm-2130	AAA+-type ATPase containing the peptidase M41 domain	pm/protease	0.00774	0.03399	4	0.09811	0.00962	16.911	0.58	0.70,0.58,0.59,0.46,;
Rm-21421	Activator of 90 kDa heat shock protein ATPase	pm	1e-05	0.00015	7	0.0611	0.00373	12.215	0.5	0.52,0.52,0.56,0.46,0.38,0.52,0.54,;
Rm-21851	vesicle coat complex COPI beta' subunit	pe	0.00467	0.0239	6	0.21942	0.04815	59.306	0.37	0.31,0.14,0.78,0.33,0.26,0.42,;
Rm-21881	small heat shock protein I	pm	0.01099	0.04232	7	0.20663	0.0427	16.144	1.28	1.26,1.11,1.57,1.41,1.38,0.94,1.26,;
Rm-21885	heat shock-related protein	pm	0.00537	0.02634	16	0.2064	0.0426	17.793	1.16	1.52,1.64,1.16,0.95,0.91,0.93,1.12,1.03,1.12,1.14,1.27,0.94,1.26,1.12,1.32,1.20,;
Rm-21891	actin depolymerizing factor	cs	0.00806	0.03475	12	0.13288	0.01766	15.275	0.87	0.77,1.03,0.86,0.89,0.89,0.89,0.89,1.00,1.02,0.91,0.61,0.65,;
Rm-21982	prohibitin-related membrane protease subunit	pm	0.00287	0.01725	6	0.18236	0.03326	56.992	0.32	0.31,0.19,0.14,0.52,0.20,0.57,;
Rm-22413	40S ribosomal protein S3	ps	0.00046	0.00421	11	0.14211	0.0202	18.701	0.76	0.94,0.78,0.69,0.67,1.02,0.75,0.76,0.54,0.60,0.88,0.75,;
Rm-22436	NADP-dependent isocitrate dehydrogenase	met/energy	0.00348	0.01981	4	0.09201	0.00847	20.917	0.44	0.37,0.38,0.44,0.57,;
Rm-22471	Spermidine synthase	met/aa	0.00061	0.00529	5	0.07503	0.00563	13.399	0.56	0.65,0.52,0.61,0.46,0.54,;
Rm-22472	Spermidine synthase	met/aa	0.00061	0.00529	5	0.07503	0.00563	13.399	0.56	0.65,0.52,0.61,0.46,0.54,;
Rm-2271	Chloride intracellular channel exc-4	tr	0.04108	0.10748	5	0.19486	0.03797	31.429	0.62	0.73,0.78,0.60,0.29,0.69,;
Rm-22767	tyrosine--tRNA ligase cytoplasmic-like isoform 2	tm	0.0154	0.05386	4	0.15556	0.0242	29.352	0.53	0.76,0.43,0.44,0.49,;
Rm-22789	Actin-binding cytoskeleton protein filamin	cs	0.03415	0.09635	3	0.12662	0.01603	27.524	0.46	0.41,0.36,0.60,;
Rm-22875	Microsomal triglyceride transfer protein	met/lipd	0.00807	0.03475	3	0.04359	0.0019	25.641	0.17	0.20,0.19,0.12,;
Rm-22990	60S ribosomal protein L4-A-like protein	ps	0.04835	0.1206	15	0.19248	0.03705	21.387	0.9	1.01,1.05,1.10,1.08,0.84,0.70,0.86,1.01,0.70,1.03,1.05,0.54,1.13,0.63,0.76,;
Rm-23052	FKBP-type peptidyl-prolyl cis-trans isomerase	pm	0.0506	0.12522	4	0.24075	0.05796	48.15	0.5	0.25,0.46,0.83,0.47,;
Rm-23076	calponin	cs	0.05395	0.12927	10	0.17952	0.03223	20.401	0.88	0.85,0.60,1.12,0.91,0.61,0.76,0.84,1.05,1.03,0.99,;
Rm-23188	Ca2+-binding actin-bundling protein (fimbrin/plastin) EF-Hand protein superfamily	cs	0	0	13	0.07287	0.00531	20.242	0.36	0.34,0.50,0.44,0.28,0.36,0.37,0.31,0.29,0.38,0.36,0.22,0.35,0.42,;
Rm-23203	serine protease inhibitor 3	s/protinh	0.00507	0.02546	8	0.22408	0.05021	38.634	0.58	0.72,0.30,0.53,0.77,0.89,0.70,0.28,0.46,;
Rm-23315	AAA+-type ATPase	pm	0	0	37	0.16369	0.0268	38.071	0.43	0.34,0.38,0.36,0.25,0.40,0.47,0.48,0.78,0.51,0.45,0.35,0.38,0.37,0.50,0.44,0.28,0.90,0.86,0.22,0.22,0.22,0.27,0.53,0.49,0.41,0.35,0.42,0.50,0.38,0.41,0.40,0.27,0.52,0.36,0.38,0.43,0.76,;
Rm-23336	cytochrome C	met/energy	0.04693	0.1182	4	0.20936	0.04383	15.86	1.32	1.23,1.07,1.55,1.41,;
Rm-23443	thioredoxin peroxidase	detox/ox	0.01137	0.04316	7	0.08979	0.00806	10.319	0.87	0.80,0.76,0.99,0.99,0.88,0.88,0.82,;
Rm-23618	translation initiation factor 4F helicase subunit	ps	0.0002	0.00202	12	0.2124	0.04512	54.465	0.39	0.11,0.54,0.27,0.54,0.07,0.65,0.45,0.42,0.29,0.75,0.37,0.18,;
Rm-23839	innexin	extmat	0.04534	0.11589	5	0.23637	0.05587	33.767	0.7	0.72,1.09,0.47,0.61,0.60,;
Rm-23854	20S proteasome regulatory subunit alpha type PSMA1/PRE5	prot	0.00308	0.01821	8	0.15545	0.02416	22.205	0.7	0.60,0.83,0.72,0.59,0.76,0.77,0.92,0.43,;
Rm-23873	Succinyl-CoA synthetase beta subunit	met/energy	0.05325	0.12849	9	0.2223	0.04942	27.11	0.82	0.40,0.84,0.84,0.87,0.66,0.70,1.16,1.06,0.87,;
Rm-23945	cathepsin B-like proteinase	pm/protease	0.00156	0.01072	4	0.065	0.00423	29.563	0.22	0.16,0.19,0.21,0.31,;
Rm-23959	Unknown product	uk	0	0	2	0	0	0	0.27	0.27,0.27,;
Rm-23965	Vitellogenin 2 (Vt_4)	storage/	0	0	56	0.15498	0.02402	48.432	0.32	0.12,0.18,0.19,0.17,0.16,0.15,0.16,0.65,0.05,0.20,0.14,0.14,0.16,0.18,0.19,0.17,0.23,0.10,0.08,0.18,0.47,0.50,0.46,0.28,0.22,0.50,0.44,0.58,0.13,0.39,0.39,0.43,0.38,0.37,0.29,0.57,0.33,0.35,0.32,0.37,0.14,0.50,0.48,0.52,0.40,0.36,0.33,0.36,0.58,0.46,0.54,0.41,0.24,0.35,0.33,0.52,;
Rm-23966	Vitellogenin 2 (Vt_2)	storage/	0	0	35	0.10461	0.01094	26.149	0.4	0.23,0.18,0.47,0.50,0.46,0.28,0.22,0.50,0.44,0.58,0.39,0.39,0.43,0.38,0.37,0.29,0.57,0.33,0.35,0.32,0.37,0.50,0.48,0.52,0.40,0.36,0.33,0.36,0.58,0.46,0.54,0.41,0.24,0.35,0.33,;
Rm-23967	Vitellogenin 2 (Vt_3)	storage/	0	0	32	0.10346	0.0107	25.86	0.4	0.23,0.18,0.47,0.50,0.46,0.28,0.22,0.50,0.44,0.58,0.39,0.39,0.43,0.38,0.37,0.29,0.57,0.33,0.35,0.32,0.37,0.50,0.48,0.52,0.40,0.36,0.33,0.36,0.46,0.54,0.41,0.24,;
Rm-24149	serine protease K12H4.7	pm/protease	1e-05	0.00019	9	0.126	0.01588	28.004	0.45	0.73,0.41,0.45,0.41,0.54,0.36,0.29,0.44,0.39,;
Rm-24257	GMP synthase	met/nuc	0.00047	0.00426	5	0.08444	0.00713	35.183	0.24	0.17,0.22,0.38,0.23,0.18,;
Rm-24265	translationally-controlled tumor protein homolog	ps	0.04341	0.11244	8	0.18754	0.03517	22.595	0.83	0.88,0.88,0.67,0.67,0.53,1.01,1.07,0.93,;
Rm-2428	Uncharacterized conserved protein Lama	st	7e-05	0.00081	10	0.13707	0.01879	22.846	0.6	0.63,0.73,0.79,0.56,0.43,0.42,0.68,0.67,0.41,0.67,;
Rm-24551	Heat shock 70 kDa protein cognate	pm	5e-05	0.00067	18	0.19146	0.03666	25.874	0.74	0.88,0.82,0.61,0.46,1.10,0.63,0.81,1.04,0.90,0.55,0.51,0.84,0.45,0.66,0.90,0.70,0.60,0.80,;
Rm-24571	heat shock 70 kDa protein cognate 4	pm	0	1e-05	23	0.21718	0.04717	35.03	0.62	0.76,0.77,0.83,0.69,0.63,0.50,0.71,0.50,0.45,0.41,0.46,0.39,0.39,1.29,0.60,0.24,0.71,0.73,0.74,0.73,0.76,0.48,0.46,;
Rm-24610	heat shock 70 kDa protein cognate 4	pm	0	0	23	0.16132	0.02603	24.821	0.65	0.74,0.80,0.70,0.65,0.81,0.68,0.40,0.40,0.53,0.56,1.01,0.81,0.71,0.76,0.77,0.83,0.69,0.63,0.50,0.71,0.50,0.45,0.41,;
Rm-2478	GTP-specific succinyl-CoA synthetase beta subunit	met/energy	0.00894	0.03597	3	0.05774	0.00333	16.487	0.35	0.28,0.38,0.38,;
Rm-25143	proteasome subunit alpha type-7-like isoform 1	prot	0.01093	0.04222	6	0.18357	0.0337	33.377	0.55	0.67,0.68,0.26,0.66,0.38,0.66,;
Rm-25157	60S ribosomal protein L9	ps	0.00083	0.00649	6	0.10477	0.01098	16.373	0.64	0.83,0.61,0.67,0.53,0.57,0.64,;
Rm-25179	aspartate--tRNA ligase cytoplasmic-like	tm	0.02411	0.07424	4	0.149	0.0222	38.204	0.39	0.48,0.51,0.18,0.39,;
Rm-2538	RNA helicase	tm	1e-05	0.00018	14	0.13229	0.0175	18.898	0.7	0.81,0.88,0.73,0.48,0.65,0.75,0.76,0.66,0.84,0.46,0.54,0.64,0.83,0.72,;
Rm-25729	mitogen-activated protein kinase 1-like	st	0.01104	0.04232	2	0.00707	5e-05	1.105	0.64	0.64,0.63,;
Rm-25779	sulfotransferase	detox	0	0	2	0	0	0	0.2	0.20,0.20,;
Rm-25931	Protein arginine N-methyltransferase PRMT1	st	0.01395	0.0498	4	0.14728	0.02169	54.546	0.27	0.46,0.16,0.32,0.15,;
Rm-2596	Membrane coat complex Retromer subunit VPS29/PEP11	pe	0.04145	0.1081	2	0.02828	0.0008	4.714	0.6	0.58,0.62,;
Rm-26024	sulfotransferase	detox	0	0	2	0	0	0	0.2	0.20,0.20,;
Rm-26027	Mitochondrial tryptophanyl-tRNA synthetase	met/energy	0	0	2	0	0	0	0.36	0.36,0.36,;
Rm-26240	paramyosin long form	extmat	0.00401	0.02162	4	0.08958	0.00802	29.851	0.3	0.34,0.20,0.40,0.25,;
Rm-26301	Adenylate cyclase-associated protein (CAP/Srv2p)	cs	0.0012	0.00889	6	0.14067	0.01979	50.242	0.28	0.20,0.49,0.26,0.12,0.19,0.40,;
Rm-26303	Adenylate cyclase-associated protein (CAP/Srv2p)	cs	0.0012	0.00889	6	0.14067	0.01979	50.242	0.28	0.20,0.49,0.26,0.12,0.19,0.40,;
Rm-26374	hydroxysteroid dehydrogenase 4	met/lipd	0.00023	0.00228	5	0.05771	0.00333	25.09	0.23	0.30,0.19,0.24,0.25,0.15,;
Rm-26385	vesicle coat complex COPI epsilon subunit	pe	0.0237	0.07345	9	0.21088	0.04447	27.036	0.78	1.00,0.39,0.75,0.64,0.74,0.83,0.67,0.93,1.09,;
Rm-26401	Zn-dependent oligopeptidases	met/aa	0.00087	0.00676	6	0.151	0.0228	52.068	0.29	0.16,0.24,0.18,0.34,0.25,0.57,;
Rm-26492	Zn-dependent oligopeptidases	met/aa	0.00087	0.00676	6	0.151	0.0228	52.068	0.29	0.16,0.24,0.18,0.34,0.25,0.57,;
Rm-26537	Lipocalin 5	s/lipocalin	0.00257	0.0158	10	0.21302	0.04538	16.907	1.26	1.62,1.17,1.38,1.58,1.24,1.11,1.17,1.23,0.92,1.18,;
Rm-26539	Lipocalin 5	s/lipocalin	0.00042	0.00387	13	0.19112	0.03653	15.539	1.23	1.14,1.16,1.14,1.62,1.17,1.38,1.58,1.24,1.11,1.17,1.23,0.92,1.18,;
Rm-26540	Lipocalin 5	s/lipocalin	0.00147	0.01029	11	0.2053	0.04215	16.424	1.25	1.14,1.62,1.17,1.38,1.58,1.24,1.11,1.17,1.23,0.92,1.18,;
Rm-26572	ferritin	storage/	0.01486	0.05233	6	0.15858	0.02515	22.026	0.72	0.94,0.46,0.70,0.75,0.66,0.79,;
Rm-26739	3-phosphoglycerate kinase	met/carb	0.00217	0.01369	7	0.15819	0.02502	27.75	0.57	0.34,0.71,0.52,0.69,0.37,0.69,0.65,;
Rm-26743	Tropomyosin-2	cs	0.0005	0.00447	21	0.17912	0.03208	21.579	0.83	0.87,0.99,0.92,0.53,0.72,0.80,0.98,0.47,0.87,0.88,0.94,0.92,1.00,1.00,0.71,0.80,0.64,1.00,0.55,1.11,0.65,;
Rm-26807	ribosomal protein L18	ps	0.02529	0.07718	4	0.22405	0.0502	93.356	0.24	0.19,0.10,0.10,0.57,;
Rm-26852	selenium-binding protein	pe	0.03819	0.10238	2	0.02828	0.0008	5.238	0.54	0.52,0.56,;
Rm-26854	selenium-binding protein 1	pe	0.00336	0.01933	7	0.21859	0.04778	45.539	0.48	0.52,0.56,0.30,0.85,0.26,0.61,0.27,;
Rm-26863	NADP-dependent isocitrate dehydrogenase	met/energy	2e-05	0.00038	20	0.21928	0.04809	32.249	0.68	0.63,0.51,0.60,0.69,0.71,0.52,0.64,1.28,0.77,0.78,0.70,0.84,0.85,0.88,0.44,0.57,0.87,0.73,0.24,0.41,;
Rm-26984	Aspartate aminotransferase/Glutamic oxaloacetic transaminase AAT1/GOT2	met/aa	0.05224	0.12682	2	0.04243	0.0018	10.102	0.42	0.39,0.45,;
Rm-27169	programmed cell death protein 4-like	st/apoptosis	0.01068	0.04146	3	0.06557	0.0043	14.255	0.46	0.45,0.40,0.53,;
Rm-27177	Serine protease inhibitor 17	s/protinh	0.03741	0.10094	3	0.08544	0.0073	12.034	0.71	0.70,0.63,0.80,;
Rm-27199	alpha-tubulin	cs	1e-05	0.0002	9	0.1243	0.01545	41.433	0.3	0.37,0.36,0.19,0.23,0.18,0.18,0.33,0.56,0.33,;
Rm-27228	beta actin	cs	2e-05	0.00027	7	0.07017	0.00492	12.525	0.56	0.61,0.48,0.61,0.50,0.51,0.67,0.56,;
Rm-27234	Ribosome biogenesis protein - Nop56p/Sik1p	tm	0.05295	0.12835	4	0.04787	0.00229	4.472	1.07	1.05,1.13,1.02,1.09,;
Rm-27246	Alpha tubulin	cs	0	0	17	0.11164	0.01246	32.831	0.34	0.37,0.36,0.19,0.23,0.18,0.18,0.42,0.33,0.56,0.33,0.38,0.44,0.29,0.29,0.35,0.27,0.53,;
Rm-27247	tubulin alpha chain	cs	0	4e-05	12	0.13372	0.01788	38.205	0.35	0.56,0.49,0.49,0.45,0.37,0.36,0.19,0.23,0.18,0.18,0.42,0.33,;
Rm-27248	Alpha tubulin	cs	9e-05	0.00103	7	0.10388	0.01079	25.969	0.4	0.52,0.51,0.26,0.31,0.49,0.37,0.36,;
Rm-27254	Polyadenylate-binding protein (RRM superfamily)	tm	0.00012	0.00125	14	0.16924	0.02864	23.836	0.71	0.68,0.85,0.47,0.43,0.90,0.73,0.68,0.46,0.57,0.71,0.94,0.89,0.78,0.79,;
Rm-27355	Karyopherin (importin) beta 1	ne	0	0	12	0.11163	0.01246	44.65	0.25	0.46,0.38,0.16,0.29,0.15,0.19,0.42,0.14,0.20,0.22,0.16,0.27,;
Rm-27560	Possible pfkB family carbohydrate kinase	met/carb	0.00875	0.03571	2	0.00707	5e-05	2.21	0.32	0.32,0.31,;
Rm-27606	40S ribosomal protein S11	ps	0.00142	0.01011	5	0.11432	0.01307	24.853	0.46	0.65,0.36,0.40,0.41,0.47,;
Rm-27616	Apolipoprotein O	met/lipd	0.04253	0.11073	4	0.14617	0.02137	20.884	0.7	0.85,0.69,0.74,0.50,;
Rm-27865	vesicle coat protein clathrin light chain	pe	0.00509	0.02546	3	0.05292	0.0028	3.862	1.37	1.31,1.41,1.39,;
Rm-27866	vesicle coat protein clathrin light chain	pe	0.00509	0.02546	3	0.05292	0.0028	3.862	1.37	1.31,1.41,1.39,;
Rm-2788	Vitellogenin 1 (Vt_1)	storage/	0	0	40	0.0859	0.00738	30.681	0.28	0.31,0.32,0.32,0.31,0.31,0.38,0.32,0.32,0.27,0.25,0.11,0.37,0.12,0.11,0.38,0.33,0.14,0.14,0.32,0.40,0.27,0.23,0.22,0.28,0.24,0.20,0.26,0.34,0.23,0.38,0.25,0.26,0.11,0.31,0.41,0.36,0.43,0.31,0.28,0.28,;
Rm-27887	60S ribosomal protein L6	ps	0.00026	0.00251	9	0.13407	0.01797	20.311	0.66	0.45,0.52,0.87,0.80,0.63,0.57,0.69,0.74,0.67,;
Rm-27916	mitochondrial-processing peptidase subunit beta isoform X2	met/energy	0.0065	0.02989	5	0.15222	0.02317	36.242	0.42	0.26,0.25,0.53,0.57,0.48,;
Rm-2887	tubulin alpha chain	cs	0	0	15	0.12057	0.01454	36.54	0.33	0.45,0.19,0.23,0.18,0.18,0.33,0.56,0.33,0.38,0.44,0.29,0.29,0.35,0.27,0.53,;
Rm-2902	translin-associated protein x	uc	0.02157	0.06834	7	0.2095	0.04389	29.097	0.72	0.84,0.90,1.02,0.65,0.40,0.60,0.65,;
Rm-2912	S-adenosylmethionine synthetase	met/int	0.00603	0.02831	3	0.05033	0.00253	13.237	0.38	0.43,0.37,0.33,;
Rm-31701	Glucose-6-phosphate isomerase	met/carb	0.00055	0.00485	5	0.08075	0.00652	16.479	0.49	0.44,0.43,0.43,0.59,0.57,;
Rm-31719	Serine/threonine specific protein phosphatase involved in cell cycle control PP2A-related	nr	0.01116	0.04248	4	0.11899	0.01416	26.444	0.45	0.57,0.45,0.29,0.50,;
Rm-31837	5'-phosphoribosylglycinamide formyltransferase	met/carb	0.0016	0.01088	6	0.15012	0.02254	41.704	0.36	0.22,0.20,0.47,0.43,0.28,0.57,;
Rm-32496	IMP dehydrogenase/GMP reductase	met/nuc	0.00096	0.00733	4	0.05657	0.0032	12.036	0.47	0.47,0.43,0.55,0.43,;
Rm-32497	IMP dehydrogenase/GMP reductase	met/nuc	0.03538	0.09869	2	0.02828	0.0008	6.285	0.45	0.47,0.43,;
Rm-32503	salivary secreted protein	s/	0.04666	0.11772	4	0.12014	0.01443	15.601	0.77	0.87,0.87,0.62,0.74,;
Rm-32529	Suppressor of G2 allele of skp1	st	0	0	15	0.12676	0.01607	28.171	0.45	0.60,0.34,0.65,0.44,0.67,0.54,0.53,0.32,0.49,0.41,0.37,0.32,0.24,0.45,0.44,;
Rm-32530	Suppressor of G2 allele of skp1	st	0.005	0.02522	5	0.14153	0.02003	29.485	0.48	0.34,0.65,0.54,0.53,0.32,;
Rm-3256	perilipin-3	met/lipd	0.03271	0.09349	3	0.12702	0.01613	28.865	0.44	0.59,0.37,0.37,;
Rm-32591	Signal recognition particle subunit Srp72	pe	0.00068	0.0056	5	0.08933	0.00798	21.269	0.42	0.32,0.43,0.35,0.43,0.55,;
Rm-32774	aconitate hydratase mitochondrial-like	met/energy	0.00023	0.00232	9	0.17903	0.03205	35.805	0.5	0.39,0.30,0.45,0.80,0.71,0.53,0.65,0.39,0.32,;
Rm-32779	trifunctional enzyme subunit alpha mitochondrial-like	met/energy	0.01895	0.06206	5	0.19905	0.03962	55.291	0.36	0.66,0.33,0.10,0.36,0.36,;
Rm-32814	Ribosome biogenesis protein - Nop58p/Nop5p	tm	0.00013	0.00141	5	0.04827	0.00233	7.785	0.62	0.59,0.60,0.58,0.61,0.70,;
Rm-32854	Malate dehydrogenase	met/energy	0.00265	0.01621	6	0.09333	0.00871	11.965	0.78	0.70,0.76,0.74,0.82,0.69,0.94,;
Rm-32898	Phosphoglucomutase	met/carb	0.00368	0.02029	6	0.15892	0.02526	39.733	0.4	0.23,0.18,0.49,0.58,0.46,0.47,;
Rm-33137	Fructose-16-bisphosphatase	met/carb	2e-05	0.00034	13	0.18444	0.03402	47.294	0.39	0.59,0.53,0.30,0.67,0.59,0.27,0.28,0.08,0.62,0.29,0.25,0.32,0.28,;
Rm-33192	synaptic vesicle membrane protein VAT-1 homolog-like isoform 2	pe	0	1e-05	14	0.13305	0.0177	22.174	0.6	0.73,0.69,0.44,0.72,0.56,0.45,0.58,0.57,0.42,0.91,0.65,0.60,0.51,0.63,;
Rm-33208	Autophagy-related protein 18	pe	0.03597	0.09896	2	0.02828	0.0008	10.476	0.27	0.25,0.29,;
Rm-33245	Actin-related protein Arp2/3 complex subunit ARPC2	cs	0.005	0.02522	5	0.14202	0.02017	27.312	0.52	0.64,0.39,0.69,0.38,0.49,;
Rm-33377	delta-1-pyrroline-5-carboxylate dehydrogenase mitochondrial-like	met/energy	0.00066	0.00546	7	0.14736	0.02171	35.937	0.41	0.43,0.36,0.19,0.33,0.40,0.51,0.66,;
Rm-33413	Alanine aminotransferase	met/aa	6e-05	0.00073	10	0.16792	0.0282	29.987	0.56	0.52,0.50,0.49,0.93,0.44,0.49,0.73,0.37,0.47,0.68,;
Rm-33595	trifunctional enzyme subunit alpha mitochondrial-like	met/energy	0.01895	0.06206	5	0.19905	0.03962	55.291	0.36	0.66,0.33,0.10,0.36,0.36,;
Rm-33596	trifunctional enzyme subunit alpha mitochondrial-like	met/energy	0.02247	0.07046	4	0.1258	0.01583	43.385	0.29	0.33,0.10,0.36,0.36,;
Rm-33597	trifunctional enzyme subunit alpha mitochondrial-like	met/energy	0.01895	0.06206	5	0.19905	0.03962	55.291	0.36	0.66,0.33,0.10,0.36,0.36,;
Rm-33598	trifunctional enzyme subunit alpha mitochondrial-like	met/energy	0.01895	0.06206	5	0.19905	0.03962	55.291	0.36	0.66,0.33,0.10,0.36,0.36,;
Rm-33600	trifunctional enzyme subunit alpha mitochondrial-like	met/energy	0.02247	0.07046	4	0.1258	0.01583	43.385	0.29	0.33,0.10,0.36,0.36,;
Rm-34037	Autophagy-related protein 18	pe	0.03597	0.09896	2	0.02828	0.0008	10.476	0.27	0.25,0.29,;
Rm-34038	Autophagy-related protein 18	pe	0.03597	0.09896	2	0.02828	0.0008	10.476	0.27	0.25,0.29,;
Rm-34039	Autophagy-related protein 18	pe	0.03597	0.09896	2	0.02828	0.0008	10.476	0.27	0.25,0.29,;
Rm-34040	40S ribosomal protein S14	ps	0.04809	0.12015	6	0.15875	0.0252	13.568	1.17	1.24,1.36,0.97,1.25,1.22,0.98,;
Rm-34154	mitochondrial inner membrane protein-like	met/energy	0.02748	0.08263	16	0.20851	0.04348	23.429	0.89	0.89,0.99,0.86,0.87,1.05,0.85,1.36,0.78,0.79,0.77,0.67,0.63,0.63,0.83,1.07,1.26,;
Rm-34229	AICAR transformylase/IMP cyclohydrolase/methylglyoxal synthase	met/nuc	0	0	22	0.20566	0.04229	43.754	0.47	0.55,1.13,0.34,0.36,0.36,0.38,0.48,0.34,0.28,0.32,0.41,0.53,0.67,0.53,0.42,0.45,0.67,0.81,0.29,0.25,0.30,0.42,;
Rm-34357	Nuclear distribution protein NUDC	st	0.0245	0.07531	7	0.19701	0.03881	25.585	0.77	0.55,0.54,0.80,0.80,0.93,1.08,0.68,;
Rm-34536	Nuclear distribution protein NUDC	st	0.00836	0.03519	5	0.07092	0.00503	8.443	0.84	0.89,0.76,0.80,0.80,0.93,;
Rm-34558	Mannose lectin ERGIC-53 involved in glycoprotein traffic	pe	5e-05	0.00064	12	0.17378	0.0302	26.736	0.65	0.59,0.64,0.98,0.51,0.62,0.57,0.53,0.49,0.92,0.87,0.48,0.60,;
Rm-3571	Fumarase	met/energy	0.00349	0.01981	8	0.19346	0.03743	29.313	0.66	0.72,0.85,0.78,0.94,0.46,0.50,0.58,0.42,;
Rm-36854	Chaperonin GroES	pm	3e-05	0.00044	5	0.09813	0.00963	5.739	1.71	1.65,1.74,1.86,1.61,1.67,;
Rm-36858	60S ribosomal protein L7a-like	ps	0.03788	0.10205	4	0.11091	0.0123	14.039	0.79	0.93,0.77,0.78,0.66,;
Rm-37438	Translation initiation factor 2 alpha subunit (eIF-2alpha)	ps	0.01143	0.04329	7	0.23003	0.05291	37.708	0.61	0.30,0.37,0.65,0.54,0.70,0.97,0.75,;
Rm-37512	translation initiation factor 2 alpha subunit	ps	0.01168	0.04389	5	0.17341	0.03007	34.001	0.51	0.30,0.37,0.65,0.54,0.70,;
Rm-37753	Predicted RNA-binding protein (RRM superfamily)	ps	5e-05	0.00067	9	0.18201	0.03313	52.005	0.35	0.25,0.19,0.50,0.31,0.77,0.24,0.26,0.27,0.40,;
Rm-37923	chaperonin families	pm	0	0	22	0.24059	0.05788	40.777	0.59	0.65,0.41,0.64,0.77,0.50,0.57,0.55,0.39,0.52,0.50,0.50,0.88,0.68,0.56,0.80,0.49,1.45,0.40,0.40,0.65,0.37,0.34,;
Rm-37924	chaperonin families	pm	0	0	24	0.15045	0.02263	27.858	0.54	0.65,0.41,0.64,0.77,0.50,0.57,0.55,0.39,0.52,0.50,0.50,0.88,0.68,0.56,0.80,0.49,0.40,0.40,0.65,0.37,0.34,0.29,0.55,0.43,;
Rm-37980	Sialidase	s/	0.02371	0.07345	2	0.01414	0.0002	2.111	0.67	0.66,0.68,;
Rm-38181	Myosin regulatory light chain 12	cs	0.03901	0.10365	5	0.17897	0.03203	23.549	0.76	1.05,0.66,0.58,0.77,0.72,;
Rm-38498	Tubulin-folding cofactor B	cs	0.02718	0.08192	2	0.02121	0.00045	4.419	0.48	0.50,0.47,;
Rm-3853	actin-5C-like	cs	0	0	29	0.12491	0.0156	23.566	0.53	0.61,0.94,0.48,0.61,0.50,0.51,0.67,0.56,0.52,0.34,0.48,0.34,0.65,0.34,0.55,0.60,0.63,0.46,0.47,0.45,0.51,0.47,0.42,0.46,0.44,0.44,0.58,0.66,0.67,;
Rm-39718	Integrin beta subunit (N-terminal portion of extracellular region)	st	0.0154	0.05386	14	0.24311	0.0591	29.647	0.82	0.85,0.78,0.90,0.54,0.34,0.84,0.79,1.19,0.73,1.09,0.56,1.22,0.84,0.76,;
Rm-4001	chaperonin	pm	0	0	22	0.14074	0.01981	28.15	0.5	0.73,0.60,0.43,0.24,0.43,0.37,0.56,0.53,0.39,0.50,0.56,0.64,0.59,0.28,0.31,0.44,0.31,0.53,0.66,0.66,0.61,0.65,;
Rm-4027	Voltage-dependent anion-selective channel	tr	0.00212	0.01351	9	0.21347	0.04557	36.182	0.59	0.75,0.67,0.68,0.59,0.95,0.62,0.43,0.29,0.31,;
Rm-40973	hypothetical protein	uc	0.00144	0.01015	6	0.14049	0.01974	42.575	0.33	0.15,0.26,0.48,0.51,0.34,0.25,;
Rm-40978	glycoprotein glucosyltransferase	met/carb	0.0118	0.04414	3	0.06658	0.00443	28.938	0.23	0.30,0.17,0.21,;
Rm-40979	glycoprotein glucosyltransferase	met/carb	0.04031	0.10584	2	0.02828	0.0008	14.886	0.19	0.17,0.21,;
Rm-41097	chromatin regulatory protein sir2 partial	nr	0.04337	0.11244	2	0.03536	0.00125	8.839	0.4	0.38,0.43,;
Rm-41103	cytochrome b-c1 complex subunit 2 mitochondrial-like	met/energy	4e-05	0.0006	10	0.16835	0.02834	36.597	0.46	0.37,0.42,0.64,0.75,0.25,0.34,0.66,0.50,0.34,0.34,;
Rm-41115	Membrane protein	uc	0.05078	0.12546	3	0.1365	0.01863	32.498	0.42	0.26,0.48,0.51,;
Rm-41225	40S ribosomal protein S23	ps	0.0117	0.04389	3	0.07024	0.00493	20.061	0.35	0.34,0.42,0.28,;
Rm-41334	lysosomal aspartic protease	pm/protease	1e-05	0.00022	11	0.14764	0.0218	28.951	0.51	0.58,0.33,0.33,0.52,0.70,0.53,0.50,0.70,0.38,0.36,0.70,;
Rm-41402	ATP-dependent RNA helicase	tm	0.00072	0.00576	18	0.22595	0.05105	30.533	0.74	0.90,0.33,0.71,0.74,1.07,0.29,0.71,0.71,0.66,0.87,0.65,0.79,0.49,0.60,1.15,0.86,0.93,0.90,;
Rm-41563	ubiquitin fusion degradation protein 1 homolog	prot	0.03561	0.09896	2	0.01414	0.0002	1.768	0.8	0.79,0.81,;
Rm-4171	transcriptional coactivator	tm	0.00024	0.00242	10	0.23769	0.0565	54.022	0.44	0.32,0.20,0.70,0.40,0.30,0.80,0.28,0.24,0.82,0.35,;
Rm-41746	chitobiosyldiphosphodolichol beta-mannosyltransferase-like isoform X1	met/carb	0.00025	0.00244	5	0.06419	0.00412	20.059	0.32	0.24,0.37,0.26,0.34,0.38,;
Rm-41747	chitobiosyldiphosphodolichol beta-mannosyltransferase-like isoform X1	met/carb	0.00213	0.01355	4	0.07274	0.00529	23.462	0.31	0.24,0.37,0.26,0.38,;
Rm-42246	dolichyl-diphosphooligosaccharide--protein glycosyltransferase subunit 1	met/carb	5e-05	0.00065	13	0.18755	0.03517	30.744	0.61	0.72,0.45,0.78,0.46,0.33,0.82,0.63,0.46,0.77,0.56,0.58,0.96,0.42,;
Rm-42305	Unknown product	uk	0.00429	0.02267	3	0.04041	0.00163	11.535	0.35	0.37,0.37,0.30,;
Rm-42313	Puromycin-sensitive aminopeptidase	met/aa	0.00353	0.01987	5	0.11194	0.01253	36.109	0.31	0.35,0.27,0.40,0.41,0.14,;
Rm-42446	histone h1-i-1	nr	0.00817	0.03475	3	0.12124	0.0147	7.484	1.62	1.64,1.49,1.73,;
Rm-42458	Vacuolar H+-ATPase V1 sector subunit B	tr	0	0	15	0.12705	0.01614	38.498	0.33	0.42,0.17,0.25,0.30,0.50,0.43,0.59,0.22,0.21,0.21,0.43,0.34,0.28,0.42,0.20,;
Rm-42534	histone h1-i-1	nr	0.00817	0.03475	3	0.12124	0.0147	7.484	1.62	1.64,1.49,1.73,;
Rm-42784	methylmalonate-semialdehyde dehydrogenase acylating mitochondrial-like protein	met/energy	0.00184	0.01231	6	0.15484	0.02398	28.155	0.55	0.84,0.59,0.54,0.46,0.47,0.41,;
Rm-43141	truncated 40S ribosomal protein S7	ps	0.00085	0.00667	10	0.1816	0.03298	27.939	0.65	0.48,0.35,0.46,0.61,0.65,0.65,0.94,0.79,0.79,0.78,;
Rm-4357	AAA+-type ATPase containing the peptidase M41 domain	pm/protease	0.00774	0.03399	4	0.09811	0.00962	16.911	0.58	0.70,0.58,0.59,0.46,;
Rm-44360	Ubiquitin-conjugating enzyme E2 L3	prot	0.00758	0.03369	9	0.19976	0.0399	26.283	0.76	0.99,0.91,1.12,0.64,0.59,0.53,0.66,0.77,0.67,;
Rm-44374	20-hydroxysteroid dehydrogenase	met/lipd	0.00094	0.00721	11	0.15597	0.02433	20.524	0.76	0.65,0.49,0.92,0.65,0.77,0.89,0.72,0.58,0.77,0.87,1.00,;
Rm-44892	Inorganic pyrophosphatase/Nucleosome remodeling factor subunit NURF38	met/energy	0.03322	0.09458	4	0.18267	0.03337	39.712	0.46	0.57,0.24,0.40,0.65,;
Rm-44969	THUMP domain-containing protein 3	tm	0.00133	0.00958	4	0.05686	0.00323	11.84	0.48	0.39,0.50,0.51,0.50,;
Rm-45202	RNA methylase	nr	0.01235	0.04572	3	0.06658	0.00443	14.161	0.47	0.39,0.50,0.51,;
Rm-45211	emp24/gp25L/p24 family of membrane trafficking	pe	0.00856	0.03571	5	0.14188	0.02013	24.047	0.59	0.64,0.59,0.38,0.55,0.77,;
Rm-45279	ribosomal DEAD box protein	ps	6e-05	0.00075	12	0.2235	0.04995	57.306	0.39	0.48,0.12,0.24,0.24,0.39,0.20,0.21,0.54,0.60,0.21,0.79,0.70,;
Rm-45530	Ubiquitin protein ligase Ubc5	prot	0.05152	0.1263	5	0.24118	0.05817	33.498	0.72	0.50,0.68,1.13,0.67,0.61,;
Rm-45542	ATP-dependent RNA helicase	tm	0	6e-05	13	0.14367	0.02064	38.829	0.37	0.47,0.47,0.53,0.49,0.47,0.49,0.48,0.12,0.24,0.24,0.39,0.20,0.21,;
Rm-45624	20S proteasome regulatory subunit alpha type PSMA6/SCL1	prot	0.00193	0.01258	9	0.20222	0.04089	30.181	0.67	0.79,0.91,0.48,0.47,0.54,1.03,0.73,0.54,0.56,;
Rm-4572	ribosomal protein L11	ps	0.03679	0.09997	2	0.02121	0.00045	3.12	0.68	0.70,0.67,;
Rm-45854	coiled-coil domain-containing protein 22 homolog	bacterial	0.00883	0.03575	2	0.00707	5e-05	1.607	0.44	0.45,0.44,;
Rm-45892	UDP-glucose 4-epimerase/UDP-sulfoquinovose synthase	extmat	0.0554	0.13161	2	0.04243	0.0018	8.319	0.51	0.48,0.54,;
Rm-45925	Phosphatidylinositol transfer protein	met/lipd	0.00367	0.02029	7	0.1663	0.02766	24.103	0.69	0.62,0.62,0.97,0.52,0.55,0.86,0.67,;
Rm-45971	Karyopherin (importin) beta 1	ne	0.00121	0.00891	5	0.11467	0.01315	52.124	0.22	0.15,0.19,0.42,0.14,0.20,;
Rm-46289	Aldehyde dehydrogenase	met/energy	0	0	18	0.13521	0.01828	31.443	0.43	0.44,0.34,0.47,0.45,0.44,0.30,0.62,0.61,0.20,0.58,0.37,0.31,0.35,0.56,0.22,0.33,0.45,0.64,;
Rm-46401	ribosomal protein l26e	ps	0.00601	0.02831	3	0.04583	0.0021	17.625	0.26	0.21,0.27,0.30,;
Rm-4641	Cytoskeletal protein Adducin	st	0.04432	0.11375	5	0.18338	0.03363	24.451	0.75	0.93,0.56,0.60,0.95,0.69,;
Rm-4643	Cytoskeletal protein Adducin	st	0.0162	0.0554	6	0.18623	0.03468	26.229	0.71	0.93,0.56,0.60,0.95,0.53,0.69,;
Rm-46457	Comm domain-containing protein	tm	0.04631	0.11702	2	0.02828	0.0008	4.285	0.66	0.68,0.64,;
Rm-46479	60s ribosomal protein L2/L8	ps	0	9e-05	7	0.041	0.00168	3.36	1.22	1.23,1.15,1.23,1.26,1.19,1.22,1.27,;
Rm-46480	60S ribosomal protein L8	ps	6e-05	0.00072	5	0.03209	0.00103	2.609	1.23	1.23,1.26,1.19,1.22,1.27,;
Rm-46804	SNARE protein YKT6 synaptobrevin/VAMP syperfamily	pe	0.0196	0.06328	2	0.01414	0.0002	2.525	0.56	0.57,0.55,;
Rm-46819	Uncharacterized protein	uc	0.0183	0.06107	10	0.22474	0.05051	28.093	0.8	0.89,0.78,0.87,0.84,1.21,0.73,0.59,1.04,0.55,0.48,;
Rm-47117	Predicted alpha/beta hydrolase BAT5	uc	0.00599	0.02831	5	0.14272	0.02037	47.575	0.3	0.43,0.43,0.16,0.14,0.35,;
Rm-47149	tubulin alpha chain	cs	0	0	21	0.10735	0.01152	29.814	0.36	0.39,0.34,0.37,0.49,0.45,0.35,0.32,0.29,0.25,0.18,0.18,0.51,0.56,0.33,0.38,0.44,0.29,0.29,0.35,0.27,0.54,;
Rm-47249	Cuticular-like protein	extmat	0.00201	0.01297	5	0.09257	0.00857	15.429	0.6	0.65,0.69,0.55,0.46,0.64,;
Rm-47255	Predicted alpha/beta hydrolase BAT5	uc	0.00599	0.02831	5	0.14272	0.02037	47.575	0.3	0.43,0.43,0.16,0.14,0.35,;
Rm-47284	ubiquitin carboxyl-terminal hydrolase 5	prot	7e-05	0.00087	7	0.08745	0.00765	19.878	0.44	0.47,0.52,0.47,0.48,0.38,0.50,0.27,;
Rm-47457	26S proteasome regulatory complex subunit RPN11	prot	0.01274	0.04644	6	0.22094	0.04882	44.19	0.5	0.62,0.23,0.26,0.46,0.70,0.74,;
Rm-47459	26S proteasome regulatory complex subunit RPN11	prot	0.05365	0.12905	2	0.02828	0.0008	3.928	0.72	0.70,0.74,;
Rm-4746	40S ribosomal protein SA	ps	0.00351	0.01985	8	0.20007	0.04003	30.314	0.66	0.69,0.74,0.46,0.55,0.87,0.54,0.46,1.01,;
Rm-47500	ribosomal protein L18A	ps	1e-05	0.00012	5	0.02191	0.00048	3.592	0.61	0.61,0.61,0.61,0.65,0.59,;
Rm-47501	ribosomal protein L18A	ps	0.00016	0.00164	4	0.02517	0.00063	4.048	0.62	0.61,0.61,0.65,0.59,;
Rm-47989	NEDD8-activating enzyme E1 regulatory subunit	st	0.0129	0.0469	5	0.16867	0.02845	32.437	0.52	0.62,0.64,0.39,0.66,0.29,;
Rm-48594	ubiquitin-like domain protein	prot	0.03159	0.09077	5	0.12438	0.01547	15.547	0.8	0.92,0.84,0.91,0.67,0.67,;
Rm-4893	20S proteasome regulatory subunit alpha type PSMA2/PRE8	prot	0.00536	0.02634	8	0.22772	0.05186	35.035	0.65	0.95,0.85,0.96,0.50,0.50,0.59,0.45,0.43,;
Rm-4908	Eukaryotic translation initiation factor 3 subunit D-1-like Protein	ps	0.01806	0.06054	5	0.18458	0.03407	30.259	0.61	0.39,0.60,0.88,0.51,0.68,;
Rm-49322	hypoxanthine-guanine phosphoribosyltransferase	met/carb	0.00052	0.00462	8	0.1401	0.01963	22.598	0.62	0.67,0.68,0.68,0.86,0.43,0.68,0.47,0.53,;
Rm-49335	hypoxanthine-guanine phosphoribosyltransferase	met/carb	0.00071	0.00569	6	0.09368	0.00878	15.113	0.62	0.67,0.68,0.68,0.68,0.47,0.53,;
Rm-4971	lysine--tRNA ligase isoform X3	tm	0.01579	0.05459	5	0.18019	0.03247	56.311	0.32	0.17,0.09,0.40,0.52,0.41,;
Rm-49873	Fructose-16-bisphosphatase	met/carb	0.0039	0.02116	8	0.20846	0.04346	50.846	0.41	0.59,0.53,0.30,0.67,0.59,0.27,0.28,0.08,;
Rm-50135	connectin-like	extmat	0	0	2	0	0	0	0.63	0.63,0.63,;
Rm-50267	lysosomal alpha-mannosidase-like	pm/protease	0.01845	0.06107	3	0.08145	0.00663	17.701	0.46	0.37,0.50,0.52,;
Rm-50310	Phospholipase D3	met/lipd	0.02018	0.06472	4	0.10231	0.01047	14.412	0.71	0.73,0.78,0.56,0.77,;
Rm-50366	ribosomal protein S8	ps	7e-05	0.00085	12	0.18061	0.03262	29.608	0.61	0.60,0.67,0.78,0.47,0.33,0.41,0.46,0.69,0.58,1.00,0.61,0.69,;
Rm-50382	translation elongation factor 2 isoform X2	ps	0	0	30	0.11654	0.01358	36.417	0.32	0.45,0.53,0.13,0.10,0.35,0.40,0.48,0.24,0.41,0.37,0.41,0.32,0.27,0.36,0.39,0.29,0.38,0.36,0.34,0.32,0.38,0.11,0.17,0.45,0.18,0.19,0.17,0.19,0.43,0.33,;
Rm-5043	Boophilus microplus cathepsin-L like (BmCL1)	pm/protease	0	0	17	0.05658	0.0032	12.036	0.47	0.49,0.40,0.42,0.54,0.44,0.47,0.46,0.58,0.49,0.42,0.44,0.50,0.53,0.50,0.45,0.38,0.56,;
Rm-5044	Boophilus microplus cathepsin-L like (BmCL1)	pm/protease	0	0	19	0.07441	0.00554	15.19	0.49	0.49,0.40,0.42,0.54,0.44,0.47,0.46,0.58,0.49,0.42,0.44,0.50,0.53,0.50,0.45,0.38,0.56,0.51,0.70,;
Rm-50647	acetyl-CoA acetyltransferase mitochondrial	met/energy	6e-05	0.00075	6	0.07183	0.00516	17.103	0.42	0.44,0.36,0.39,0.50,0.50,0.33,;
Rm-51170	serine/threonine-protein phosphatase PP1-beta catalytic subunit	st	2e-05	0.00028	10	0.12789	0.01636	35.53	0.36	0.44,0.31,0.37,0.28,0.26,0.13,0.47,0.48,0.28,0.55,;
Rm-51191	grpE protein homolog 1 mitochondrial-like	met/energy	0.00646	0.02976	3	0.04	0.0016	6.25	0.64	0.60,0.68,0.64,;
Rm-5137	26S protease regulatory subunit 6A-like	pm/protease	0.00106	0.00796	12	0.22537	0.05079	35.213	0.64	0.64,0.27,0.36,0.72,0.71,0.63,0.75,0.88,0.48,1.02,0.85,0.42,;
Rm-51541	GTP-binding protein DRG2 (ODN superfamily)	st	0.05843	0.13754	2	0.03536	0.00125	5.357	0.66	0.69,0.64,;
Rm-52252	chaperonin	pm	0	0	22	0.14074	0.01981	28.15	0.5	0.73,0.60,0.43,0.24,0.43,0.37,0.56,0.53,0.39,0.50,0.56,0.64,0.59,0.28,0.31,0.44,0.31,0.53,0.66,0.66,0.61,0.65,;
Rm-52356	superoxide dismutase	detox/ox	0.05221	0.12682	2	0.02121	0.00045	2.652	0.8	0.81,0.78,;
Rm-5397	RNA methylase	nr	0.00133	0.00958	4	0.05686	0.00323	11.84	0.48	0.39,0.50,0.51,0.50,;
Rm-54201	Splicing factor	tm	0.00466	0.0239	4	0.09394	0.00882	7.115	1.32	1.32,1.20,1.32,1.43,;
Rm-54641	paramyosin	extmat	0.01403	0.04997	6	0.24128	0.05822	43.871	0.55	0.71,0.46,0.93,0.26,0.38,0.55,;
Rm-5487	Ca2+-binding actin-bundling protein (fimbrin/plastin) EF-Hand protein superfamily	cs	0	0	13	0.07287	0.00531	20.242	0.36	0.34,0.50,0.44,0.28,0.36,0.37,0.31,0.29,0.38,0.36,0.22,0.35,0.42,;
Rm-55062	ml domain protein	imm	0.02142	0.06799	4	0.08578	0.00736	10.724	0.8	0.92,0.77,0.78,0.72,;
Rm-5534	Synapse-associated protein	pe	0.02248	0.07046	2	0.02121	0.00045	1.56	1.36	1.38,1.35,;
Rm-55834	enoyl-CoA hydratase mitochondrial-like	met/energy	0.00986	0.03905	8	0.17417	0.03034	23.538	0.74	0.71,0.42,0.79,0.64,0.81,0.99,0.90,0.68,;
Rm-55835	enoyl-CoA hydratase mitochondrial-like	met/energy	0.00986	0.03905	8	0.17417	0.03034	23.538	0.74	0.71,0.42,0.79,0.64,0.81,0.99,0.90,0.68,;
Rm-56168	ras-related protein Rab-10-like	st	0.00034	0.00333	4	0.03775	0.00142	8.374	0.45	0.40,0.45,0.48,0.48,;
Rm-56325	Unknown product	uk	0.0162	0.0554	4	0.13191	0.0174	23.555	0.56	0.71,0.61,0.40,0.52,;
Rm-56691	neutral alpha-glucosidase AB	met/carb	8e-05	0.00099	6	0.07339	0.00539	27.191	0.27	0.29,0.17,0.25,0.23,0.38,0.32,;
Rm-56695	Glucosidase II catalytic (alpha) subunit	met/carb	0.01672	0.05692	3	0.07234	0.00523	28.927	0.25	0.30,0.29,0.17,;
Rm-56696	glycosyl hydrolase	met/carb	0.02604	0.07926	2	0.02121	0.00045	6.428	0.33	0.32,0.35,;
Rm-56844	dihydrolipoyl dehydrogenase mitochondrial-like	met/energy	0.03059	0.08808	3	0.10693	0.01143	22.747	0.47	0.56,0.35,0.49,;
Rm-56846	Troponin T	cs	0.01102	0.04232	3	0.03055	0.00093	3.719	0.82	0.81,0.79,0.85,;
Rm-57171	Troponin T	cs	0.00999	0.03948	4	0.06344	0.00403	8.036	0.79	0.81,0.79,0.85,0.70,;
Rm-57347	myosin - probable fragment	cs	0.00257	0.0158	4	0.0685	0.00469	24.458	0.28	0.30,0.29,0.34,0.18,;
Rm-57709	dihydrolipoyl dehydrogenase mitochondrial-like	met/energy	0.03059	0.08808	3	0.10693	0.01143	22.747	0.47	0.56,0.35,0.49,;
Rm-58217	Vacuolar H+-ATPase V1 sector subunit H	tr	0.00876	0.03571	5	0.19665	0.03867	44.692	0.44	0.31,0.27,0.52,0.75,0.36,;
Rm-58635	calcium-transporting ATPase sarcoplasmic/endoplasmic reticulum type-like isoform X4	tr	0.00717	0.03232	3	0.05033	0.00253	21.869	0.23	0.28,0.18,0.22,;
Rm-58652	26S proteasome regulatory complex subunit RPN5/PSMD12	prot	1e-05	0.0002	10	0.13532	0.01831	25.531	0.53	0.64,0.48,0.42,0.63,0.41,0.44,0.41,0.65,0.41,0.78,;
Rm-58972	serine/threonine protein phosphatase 4 regulatory subunit	st	0.00875	0.03571	2	0.00707	5e-05	1.684	0.42	0.42,0.43,;
Rm-58974	Serine/threonine-protein phosphatase 4 regulatory subunit 2	st	0.00875	0.03571	2	0.00707	5e-05	1.684	0.42	0.42,0.43,;
Rm-59032	Isocitrate dehydrogenase gamma subunit	met/aa	0.00037	0.00355	7	0.09616	0.00925	14.144	0.68	0.82,0.70,0.71,0.75,0.54,0.58,0.67,;
Rm-59087	salivary secreted protein	s/	0.0005	0.00452	6	0.12336	0.01522	27.415	0.45	0.32,0.42,0.50,0.67,0.40,0.38,;
Rm-59468	Translocon-associated protein subunit delta	pe	0.02343	0.07301	3	0.14	0.0196	9.79	1.43	1.59,1.37,1.33,;
Rm-59784	Peptide chain release factor 1 (eRF1)	ps	0.04986	0.12397	2	0.03536	0.00125	6.096	0.58	0.55,0.60,;
Rm-59844	enoyl-CoA delta isomerase 2 mitochondrial-like	met/energy	0.01561	0.05435	6	0.20371	0.0415	30.405	0.67	0.99,0.82,0.48,0.68,0.47,0.59,;
Rm-60425	protein tyrosine kinase 9/actin monomer-binding protein	st	0.02531	0.07718	3	0.1097	0.01203	35.381	0.31	0.43,0.22,0.27,;
Rm-60567	NADH dehydrogenase ubiquinone 1 beta subcomplex subunit ESSS mitochondrial-like protein	met/energy	0.01842	0.06107	2	0.02121	0.00045	1.473	1.44	1.45,1.42,;
Rm-60970	mRNA-associated protein RAP55	tm	0.00131	0.00952	8	0.16272	0.02648	12.813	1.27	1.07,1.30,1.48,1.26,1.52,1.24,1.15,1.12,;
Rm-61630	dolichyl-diphosphooligosaccharide--protein glycosyltransferase subunit 2	met/carb	0.02928	0.08606	4	0.19227	0.03697	36.278	0.53	0.80,0.42,0.37,0.55,;
Rm-61631	Dolichyl-diphosphooligosaccharide--protein glycosyltransferase 63 kDa subunit precursor	met/carb	0.00088	0.0068	8	0.20525	0.04213	47.734	0.43	0.55,0.84,0.50,0.32,0.29,0.34,0.44,0.17,;
Rm-6164	F0F1-type ATP synthase beta subunit	met/energy	0	0	35	0.21223	0.04504	34.23	0.62	0.41,0.55,0.93,0.92,0.81,0.43,0.70,0.44,0.47,0.45,0.87,0.75,0.75,0.68,0.59,0.69,0.72,0.34,0.32,0.89,0.68,0.69,0.39,0.44,0.84,0.63,0.69,0.64,0.20,0.17,0.89,0.87,0.71,0.42,0.88,;
Rm-6165	F0F1-type ATP synthase beta subunit	met/energy	0	0	22	0.16829	0.02832	27.143	0.62	0.70,0.44,0.47,0.45,0.87,0.75,0.75,0.68,0.59,0.69,0.72,0.34,0.32,0.89,0.68,0.69,0.39,0.44,0.84,0.63,0.69,0.64,;
Rm-61717	dolichyl-diphosphooligosaccharide--protein glycosyltransferase 48 kDa subunit	met/carb	1e-05	0.00019	9	0.10093	0.01019	21.945	0.46	0.44,0.43,0.47,0.45,0.51,0.49,0.45,0.64,0.25,;
Rm-61963	DNA damage inducible protein	nr	0.00134	0.00961	5	0.1195	0.01428	33.194	0.36	0.25,0.31,0.31,0.56,0.35,;
Rm-62127	eukaryotic translation initiation factor 2 subunit 3	ps	0.00658	0.03016	3	0.05292	0.0028	18.247	0.29	0.27,0.25,0.35,;
Rm-62287	Medium subunit of clathrin adaptor complex	pe	0.01246	0.04584	3	0.06658	0.00443	23.771	0.28	0.30,0.21,0.34,;
Rm-62730	ca2+ calmodulin dependent protein	st	0.05336	0.12855	5	0.1896	0.03595	25.622	0.74	0.85,0.98,0.48,0.66,0.73,;
Rm-62783	glutathione peroxidase	detox/ox	0.00015	0.00154	7	0.06399	0.0041	8.316	0.77	0.72,0.73,0.71,0.78,0.89,0.82,0.77,;
Rm-62808	chaperonin	pm	0	1e-05	14	0.14166	0.02007	34.553	0.41	0.42,0.65,0.40,0.42,0.32,0.17,0.18,0.64,0.44,0.31,0.41,0.55,0.40,0.44,;
Rm-62830	Predicted GTPase	ps	0.0001	0.00114	7	0.09616	0.00925	16.873	0.57	0.47,0.51,0.67,0.62,0.46,0.70,0.55,;
Rm-62831	Predicted GTPase probable translation factor	ps	0.00062	0.00529	6	0.10496	0.01102	18.417	0.57	0.47,0.51,0.67,0.62,0.46,0.70,;
Rm-62949	Mitochondrial translation elongation factor Tu	met/energy	0.00011	0.00122	7	0.08923	0.00796	14.39	0.62	0.60,0.66,0.53,0.52,0.59,0.75,0.72,;
Rm-63421	Glycerol-3-phosphate dehydrogenase/dihydroxyacetone 3-phosphate reductase	met/energy	0	9e-05	11	0.14404	0.02075	30.649	0.47	0.48,0.51,0.43,0.53,0.46,0.25,0.46,0.84,0.44,0.35,0.47,;
Rm-63673	Solute carrier family 3 (Neutral and basic amino acid transporter)	tr	0.03357	0.0954	4	0.15033	0.0226	21.476	0.7	0.92,0.59,0.62,0.67,;
Rm-63764	Protein phosphatase 1 regulatory subunit	st	0.02616	0.07931	4	0.17224	0.02967	42.012	0.41	0.62,0.43,0.20,0.39,;
Rm-63807	Transaldolase	met/carb	0.00434	0.02287	9	0.14195	0.02015	17.525	0.81	0.67,0.73,0.64,0.68,0.92,0.76,0.86,0.99,1.01,;
Rm-63930	actin-like protein 6B	cs	0.00064	0.00536	4	0.04272	0.00182	7.9	0.54	0.48,0.57,0.57,0.55,;
Rm-63935	ribosomal protein L19	ps	0.03635	0.09942	3	0.05	0.0025	5.952	0.84	0.89,0.84,0.79,;
Rm-65087	ATP-dependent DNA ligase IV	nr	0.02214	0.06985	4	0.14754	0.02177	28.374	0.52	0.68,0.33,0.58,0.51,;
Rm-6524	Lipoprotein amino terminal region	storage	0	0	29	0.22078	0.04874	36.795	0.6	0.82,0.27,0.90,0.51,1.24,1.09,0.64,0.58,0.74,0.38,0.47,0.43,0.56,0.61,0.33,0.75,0.56,0.64,0.53,0.68,0.49,0.29,0.66,0.38,0.67,0.55,0.63,0.56,0.35,;
Rm-65310	proline and glutamine-rich splicing factor sfpq	tm	0.00064	0.00536	12	0.16801	0.02823	22.108	0.76	0.54,1.07,0.86,0.81,0.94,0.64,0.65,0.79,0.94,0.61,0.58,0.68,;
Rm-6532	malate dehydrogenase	met/energy	0.00198	0.0128	8	0.16142	0.02606	25.624	0.63	0.86,0.57,0.58,0.60,0.79,0.63,0.66,0.32,;
Rm-65375	GDP dissociation inhibitor	st	0	0	24	0.18733	0.03509	32.864	0.57	0.66,0.56,0.56,0.70,0.61,0.58,0.47,0.44,0.64,0.42,0.38,0.56,1.05,0.88,0.43,0.45,0.41,0.22,0.88,0.77,0.49,0.38,0.53,0.60,;
Rm-65379	26S protease regulatory subunit 6B-like	pm/protease	0.00062	0.00529	19	0.23417	0.05484	30.023	0.78	0.83,0.89,1.09,0.89,0.99,0.49,0.49,0.95,0.84,0.70,0.70,0.72,0.91,0.51,0.49,1.35,0.90,0.63,0.52,;
Rm-65393	hydroxyacylglutathione hydrolase mitochondrial	met/energy	0.02996	0.08722	10	0.19435	0.03777	23.136	0.84	0.62,0.55,1.05,1.10,0.74,0.65,0.88,1.00,0.84,0.99,;
Rm-65395	NFU1 iron-sulfur cluster scaffold homolog mitochondrial	met/energy	0.02174	0.06874	3	0.03	0.0009	2.703	1.11	1.14,1.08,1.11,;
Rm-65426	apoptosis-promoting RNA-binding protein TIA-1/TIAR	st/apoptosis	0.0013	0.00952	4	0.03862	0.00149	5.288	0.73	0.77,0.69,0.76,0.71,;
Rm-65446	26S protease regulatory subunit 6B-like	pm/protease	0.05162	0.1263	9	0.20799	0.04326	25.059	0.83	0.83,0.89,1.09,0.89,0.99,0.49,0.49,0.95,0.84,;
Rm-65697	Peptidase M20 domain-containing protein 2	pm/protease	0.00362	0.0202	7	0.19957	0.03983	35.013	0.57	0.44,0.83,0.63,0.81,0.54,0.36,0.35,;
Rm-65698	Peptidase M20 domain-containing protein 2	pm/protease	0.00362	0.0202	7	0.19957	0.03983	35.013	0.57	0.44,0.83,0.63,0.81,0.54,0.36,0.35,;
Rm-65708	60S ribosomal protein L5	ps	0.00102	0.00767	13	0.22152	0.04907	32.104	0.69	0.40,0.79,0.58,0.38,0.34,0.69,0.80,0.79,1.07,0.87,0.91,0.74,0.57,;
Rm-65742	heat shock 70 kDa protein cognate 3	pm	7e-05	0.00086	42	0.2149	0.04618	24.988	0.86	0.90,0.82,0.74,1.02,1.02,0.81,0.92,0.67,0.75,0.75,1.19,1.02,0.98,0.55,0.57,0.67,1.13,0.61,0.83,0.71,1.05,1.07,1.06,1.10,0.97,0.45,1.00,0.52,1.32,1.13,0.97,0.54,0.56,0.97,0.52,0.61,1.02,0.91,0.86,0.99,0.86,0.99,;
Rm-6587	Phosphoribosylamidoimidazole-succinocarboxamide synthase	met/nuc	0	6e-05	12	0.12662	0.01603	23.446	0.54	0.49,0.64,0.64,0.59,0.32,0.42,0.40,0.68,0.39,0.64,0.66,0.59,;
Rm-65978	Enoyl-CoA hydratase	met/lipd	0.01365	0.04905	7	0.23391	0.05471	35.44	0.66	0.42,0.44,0.43,0.75,0.76,0.78,1.03,;
Rm-66032	Large subunit ribosomal protein LP1	ps	0.05054	0.12522	2	0.00707	5e-05	0.752	0.94	0.94,0.93,;
Rm-66033	Large subunit ribosomal protein LP1	ps	0.05054	0.12522	2	0.00707	5e-05	0.752	0.94	0.94,0.93,;
Rm-66043	paramyosin	extmat	0.01779	0.06002	7	0.21905	0.04798	29.6	0.74	0.61,0.88,0.76,1.16,0.58,0.67,0.53,;
Rm-66086	COP9 signalosome complex subunit 4	pe	8e-05	0.00099	9	0.14069	0.01979	25.121	0.56	0.62,0.53,0.73,0.63,0.78,0.42,0.39,0.50,0.42,;
Rm-66087	COP9 signalosome complex subunit 4	pe	8e-05	0.00099	9	0.14069	0.01979	25.121	0.56	0.62,0.53,0.73,0.63,0.78,0.42,0.39,0.50,0.42,;
Rm-6609	eukaryotic translation initiation factor 3 subunit A	ps	0.00158	0.01079	6	0.13761	0.01894	27.525	0.5	0.61,0.66,0.60,0.41,0.40,0.33,;
Rm-66118	splicing factor proline-and glutamine-rich	tm	0.01821	0.06094	12	0.22206	0.04931	26.754	0.83	0.79,0.67,0.54,0.81,1.18,0.51,0.65,1.05,0.83,1.11,1.04,0.78,;
Rm-66175	60S ribosomal protein L15-like	ps	0.02752	0.08263	3	0.07	0.0049	9.859	0.71	0.74,0.63,0.76,;
Rm-66403	chaperonin protein	pm	0	0	26	0.14172	0.02008	30.15	0.47	0.56,0.27,0.42,0.42,0.67,0.65,0.51,0.47,0.36,0.33,0.40,0.23,0.48,0.72,0.44,0.29,0.42,0.56,0.32,0.26,0.58,0.60,0.63,0.46,0.70,0.46,;
Rm-66530	Casein kinase II alpha subunit	st	0.00412	0.02197	8	0.21474	0.04611	37.023	0.58	0.30,0.31,0.82,0.87,0.48,0.60,0.58,0.72,;
Rm-66599	Karyopherin (importin) alpha	pe	0.01065	0.04145	2	0.00707	5e-05	1.14	0.62	0.61,0.62,;
Rm-66741	eukaryotic translation initiation factor 3 subunit C	ps	0.00477	0.02421	5	0.07328	0.00537	9.276	0.79	0.76,0.85,0.79,0.86,0.68,;
Rm-66799	fed tick salivary protein 8	s/	0.0557	0.13213	4	0.12754	0.01627	15.944	0.8	0.98,0.72,0.70,0.80,;
Rm-66800	fed tick salivary protein 8	s/	0.02616	0.07931	2	0.01414	0.0002	1.992	0.71	0.72,0.70,;
Rm-66998	Reticulocalbin calumenin DNA supercoiling factor	st	0.00299	0.01775	6	0.2248	0.05054	15.721	1.43	1.74,1.43,1.30,1.37,1.63,1.12,;
Rm-67008	ubiquinone oxidoreductase NDUFA6/B14 subunit	met/energy	0.01472	0.05194	2	0.09192	0.00845	3.331	2.76	2.83,2.70,;
Rm-67127	Cell cycle-associated protein	nr	0.00299	0.01775	3	0.03512	0.00123	9.479	0.37	0.34,0.37,0.41,;
Rm-67129	Cell cycle-associated protein	nr	0.03462	0.09732	2	0.02828	0.0008	7.252	0.39	0.37,0.41,;
Rm-67453	Splicing factor 3a subunit 3	tm	0.03915	0.10379	4	0.18493	0.0342	29.828	0.62	0.49,0.46,0.67,0.86,;
Rm-67549	Uncharacterized protein	uc	0.04391	0.11347	3	0.08505	0.00723	11.49	0.74	0.74,0.65,0.82,;
Rm-67670	Transcription factor NFAT subunit NF45	tf	0.01378	0.04929	7	0.20391	0.04158	29.13	0.7	0.88,0.82,0.98,0.67,0.49,0.43,0.62,;
Rm-67675	actin-3	cs	0	0	29	0.12597	0.01587	23.769	0.53	0.61,0.94,0.48,0.61,0.50,0.51,0.67,0.56,0.52,0.34,0.48,0.34,0.65,0.34,0.55,0.60,0.63,0.46,0.47,0.45,0.51,0.47,0.39,0.46,0.44,0.44,0.58,0.66,0.67,;
Rm-68174	Vesicle coat complex AP-1 gamma subunit	pe	9e-05	0.00099	5	0.04037	0.00163	21.249	0.19	0.20,0.21,0.13,0.24,0.19,;
Rm-68211	Dihydroorotase	met/nuc	0.00671	0.03048	3	0.04359	0.0019	7.388	0.59	0.62,0.54,0.61,;
Rm-68367	Beta-N-acetylhexosaminidase	met/carb	0.00191	0.01258	6	0.09752	0.00951	13.544	0.72	0.69,0.88,0.58,0.72,0.76,0.72,;
Rm-68560	large proline-rich protein bag6-a	st/apoptosis	0.0173	0.05865	2	0.01414	0.0002	3.928	0.36	0.37,0.35,;
Rm-68791	26S proteasome regulatory complex subunit RPN7/PSMD6	prot	0.00143	0.01011	8	0.21408	0.04583	59.467	0.36	0.34,0.69,0.20,0.22,0.24,0.10,0.55,0.58,;
Rm-69212	6-phosphogluconate dehydrogenase	met/carb	0.00232	0.01458	8	0.1517	0.02301	21.984	0.69	0.42,0.57,0.70,0.80,0.93,0.67,0.69,0.75,;
Rm-69323	mitochondrial electron transport nadh to ubiquinone	met/energy	0.00605	0.02831	4	0.14221	0.02023	9.877	1.44	1.23,1.50,1.53,1.51,;
Rm-69324	mitochondrial electron transport nadh to ubiquinone	met/energy	0.00605	0.02831	4	0.14221	0.02023	9.877	1.44	1.23,1.50,1.53,1.51,;
Rm-69355	histidine--tRNA ligase cytoplasmic isoform X3	tm	3e-05	0.00049	6	0.05831	0.0034	16.197	0.36	0.25,0.38,0.39,0.36,0.42,0.36,;
Rm-69414	phosphatase 1 catalytic subunit beta isoform 1	st	4e-05	0.00057	9	0.12091	0.01462	22.814	0.53	0.41,0.54,0.32,0.48,0.61,0.60,0.55,0.74,0.54,;
Rm-69650	acyl-CoA synthetase	met/lipd	0.00922	0.03692	2	0.00707	5e-05	1.414	0.5	0.51,0.50,;
Rm-69883	F0F1-type ATP synthase gamma subunit	met/energy	0.0045	0.02345	4	0.08347	0.00697	17.393	0.48	0.53,0.36,0.53,0.52,;
Rm-69884	ATP synthase gamma subunit partial	met/energy	0.0045	0.02345	4	0.08347	0.00697	17.393	0.48	0.53,0.36,0.53,0.52,;
Rm-69934	Carbon-nitrogen hydrolase	met/aa	0.00412	0.02197	4	0.09327	0.0087	25.909	0.36	0.45,0.27,0.28,0.42,;
Rm-69999	cytokinesis actomyosin contractile ring assembly	cs	0.02494	0.0765	5	0.17213	0.02963	25.314	0.68	0.70,0.49,0.53,0.88,0.82,;
Rm-70243	translation initiation factor 4f ribosome/mrna-bridging subunit eif-4g	ps	0.02962	0.08673	6	0.15237	0.02322	18.812	0.81	0.76,0.66,0.75,0.70,0.96,1.04,;
Rm-70247	replication factor a 1	nr	0.00281	0.01699	5	0.15881	0.02522	46.708	0.34	0.24,0.30,0.24,0.31,0.62,;
Rm-70274	26S protease regulatory subunit 7-like protein	pm/protease	0	9e-05	14	0.15381	0.02366	23.306	0.66	0.58,0.84,0.69,0.71,0.42,0.58,1.04,0.69,0.73,0.67,0.56,0.49,0.56,0.61,;
Rm-70286	26S protease regulatory subunit 7-like protein	pm/protease	0	9e-05	14	0.15381	0.02366	23.306	0.66	0.58,0.84,0.69,0.71,0.42,0.58,1.04,0.69,0.73,0.67,0.56,0.49,0.56,0.61,;
Rm-7034	Metallopeptidase	pm/protease	0.00618	0.02868	6	0.17657	0.03118	56.961	0.31	0.47,0.53,0.36,0.08,0.28,0.15,;
Rm-70460	myosin regulatory light polypeptide 9-like	cs	0.00892	0.03597	4	0.12093	0.01462	22.391	0.54	0.72,0.49,0.45,0.51,;
Rm-70562	cuticular protein	extmat	0.0001	0.00109	6	0.03077	0.00095	2.728	1.13	1.18,1.15,1.12,1.14,1.12,1.09,;
Rm-70671	chaperonin	pm	0	0	20	0.14128	0.01996	32.856	0.43	0.48,0.40,0.36,0.30,0.35,0.19,0.45,0.30,0.51,0.58,0.59,0.53,0.50,0.38,0.50,0.38,0.75,0.59,0.34,0.19,;
Rm-70703	Cystathionine beta-lyases/cystathionine gamma-synthases	met/aa	0.01569	0.05448	4	0.17212	0.02962	47.807	0.36	0.60,0.24,0.23,0.36,;
Rm-70707	Septins (P-loop GTPases)	nr	0.02405	0.07424	3	0.08083	0.00653	12.827	0.63	0.56,0.62,0.72,;
Rm-70766	ADPATP carrier protein 1-like protein	tr	1e-05	0.00012	11	0.14056	0.01976	39.047	0.36	0.58,0.41,0.21,0.49,0.53,0.37,0.24,0.37,0.41,0.19,0.18,;
Rm-70838	Methylmalonyl-CoA mutase N-terminal domain/subunit	met/lipd	1e-05	0.00023	7	0.07128	0.00508	14.849	0.48	0.36,0.52,0.48,0.58,0.52,0.43,0.46,;
Rm-70877	Glyceraldehyde 3-phosphate dehydrogenase	met/carb	2e-05	0.00036	7	0.08538	0.00729	21.345	0.4	0.54,0.30,0.30,0.45,0.43,0.38,0.38,;
Rm-71018	Methylmalonyl-CoA mutase N-terminal domain/subunit	met/lipd	1e-05	0.00023	7	0.07128	0.00508	14.849	0.48	0.36,0.52,0.48,0.58,0.52,0.43,0.46,;
Rm-7110	Serine carboxypeptidases (lysosomal cathepsin A)	met/aa	0.00011	0.0012	7	0.11393	0.01298	31.647	0.36	0.54,0.47,0.24,0.37,0.28,0.38,0.25,;
Rm-7131	cation-independent mannose-6-phosphate receptor-like	st	0	6e-05	14	0.14043	0.01972	22.65	0.62	0.45,0.42,0.69,0.58,0.65,0.69,0.38,0.82,0.74,0.45,0.65,0.65,0.80,0.64,;
Rm-71657	Mitochondrial carrier protein	met/energy	0.0332	0.09458	3	0.13	0.0169	50	0.26	0.41,0.19,0.18,;
Rm-71661	Thioredoxin-like protein	detox	0.00017	0.00176	9	0.13154	0.0173	20.235	0.65	0.79,0.50,0.74,0.51,0.64,0.72,0.48,0.83,0.60,;
Rm-71665	Clathrin assembly protein AP180	st	0.00521	0.02584	6	0.19631	0.03854	44.617	0.44	0.59,0.62,0.26,0.26,0.27,0.65,;
Rm-71666	Clathrin assembly protein AP180	st	0.00521	0.02584	6	0.19631	0.03854	44.617	0.44	0.59,0.62,0.26,0.26,0.27,0.65,;
Rm-71692	small nuclear ribonucleoprotein splicing factor	tm	0.00154	0.01072	4	0.05916	0.0035	11.832	0.5	0.54,0.55,0.42,0.51,;
Rm-71740	40S ribosomal protein SA	ps	0.02785	0.08313	6	0.20219	0.04088	28.082	0.72	0.69,0.74,0.46,0.55,0.87,1.01,;
Rm-71844	Calmodulin	st	0.0102	0.0402	4	0.10145	0.01029	16.102	0.63	0.54,0.55,0.73,0.71,;
Rm-71901	eukaryotic translation initiation factor 4 gamma partial	ps	0.00309	0.01823	4	0.07874	0.0062	26.247	0.3	0.29,0.32,0.20,0.39,;
Rm-72104	26S proteasome regulatory complex subunit RPN1/PSMD2	prot	0	0	15	0.08481	0.00719	29.239	0.29	0.40,0.35,0.18,0.38,0.34,0.26,0.26,0.19,0.13,0.34,0.24,0.23,0.35,0.37,0.37,;
Rm-7220	CRAL-TRIO domain-containing protein C589.09 mitochondrial-like	met/energy	0.02781	0.08313	3	0.08544	0.0073	13.562	0.63	0.54,0.71,0.64,;
Rm-72230	Cell adhesion molecule	extmat	0.03824	0.10238	4	0.09798	0.0096	12.096	0.81	0.93,0.81,0.69,0.81,;
Rm-72231	Cell adhesion molecule	extmat	0.00828	0.035	3	0.02887	0.00083	3.647	0.79	0.76,0.81,0.81,;
Rm-72548	Vitellogenin 4 (Vt_6)	storage/	0.00563	0.02733	6	0.17202	0.02959	31.855	0.54	0.56,0.27,0.51,0.81,0.55,0.51,;
Rm-72556	Uncharacterized protein	uc	0.00204	0.01308	6	0.14846	0.02204	38.066	0.39	0.24,0.20,0.40,0.56,0.54,0.40,;
Rm-7314	collagen alpha-1iv chain-like protein	extmat	0.01413	0.05021	8	0.12939	0.01674	15.222	0.85	0.90,1.01,0.81,0.74,1.05,0.68,0.77,0.84,;
Rm-74010	Histone H4	nr	0.01028	0.04033	8	0.16724	0.02797	13.937	1.2	1.42,1.12,1.42,1.27,1.24,1.05,1.06,0.99,;
Rm-74118	20-hydroxysteroid dehydrogenase	met/lipd	0.02076	0.06629	5	0.21879	0.04787	37.723	0.58	0.49,0.92,0.65,0.48,0.35,;
Rm-74167	ml domain protein	imm	0.05311	0.12835	4	0.16703	0.0279	23.862	0.7	0.80,0.89,0.59,0.54,;
Rm-74168	ml domain protein	imm	0.05311	0.12835	4	0.16703	0.0279	23.862	0.7	0.80,0.89,0.59,0.54,;
Rm-742	salivary secreted protein	s/	0.00811	0.03475	4	0.10243	0.01049	17.969	0.57	0.56,0.45,0.70,0.58,;
Rm-7462	elongation factor 1-gamma-like	ps	0	3e-05	10	0.11631	0.01353	29.08	0.4	0.64,0.42,0.30,0.30,0.42,0.32,0.41,0.33,0.32,0.56,;
Rm-74674	Unknown product	uk	0.00609	0.02831	4	0.09535	0.00909	7.391	1.29	1.33,1.21,1.22,1.41,;
Rm-74856	Translation initiation factor 2C (eIF-2C)	ps	0	1e-05	14	0.18807	0.03537	67.168	0.28	0.22,0.13,0.24,0.85,0.26,0.10,0.11,0.22,0.36,0.41,0.16,0.29,0.33,0.24,;
Rm-74947	Cyclophilin type peptidyl-prolyl cis-trans isomerase	pm	0.00595	0.02831	6	0.13576	0.01843	10.948	1.24	1.21,1.12,1.35,1.42,1.25,1.06,;
Rm-75097	Glutathione S-transferase	detox	0.03984	0.10478	3	0.12342	0.01523	29.383	0.42	0.28,0.52,0.45,;
Rm-75308	iron regulatory protein	st	0.00143	0.01011	6	0.16315	0.02662	54.385	0.3	0.39,0.16,0.17,0.20,0.29,0.58,;
Rm-75459	ribosomal protein S24	ps	0.03594	0.09896	2	0.02121	0.00045	3.12	0.68	0.66,0.69,;
Rm-75502	G-protein alpha subunit	st	0.02705	0.08168	3	0.1159	0.01343	28.265	0.41	0.54,0.35,0.33,;
Rm-75567	60S ribosomal protein L14	ps	0.04141	0.1081	4	0.07506	0.00563	6.699	1.12	1.18,1.19,1.03,1.10,;
Rm-75624	trifunctional enzyme subunit beta mitochondrial-like	met/energy	0.00069	0.00567	3	0.01155	0.00013	1.652	0.69	0.70,0.70,0.68,;
Rm-75704	endocytosis/signaling protein ehd1	pe	0.05177	0.1263	2	0.04243	0.0018	11.165	0.38	0.41,0.35,;
Rm-75889	Drebrins	cs	0.05452	0.12972	2	0.02121	0.00045	2.652	0.8	0.79,0.82,;
Rm-7619	Alpha-2-macroglobulin	s/protinh	3e-05	0.00047	9	0.13062	0.01706	24.644	0.53	0.76,0.45,0.38,0.44,0.66,0.53,0.45,0.45,0.66,;
Rm-76210	Histone H4	nr	0.01028	0.04033	8	0.16724	0.02797	13.937	1.2	1.42,1.12,1.42,1.27,1.24,1.05,1.06,0.99,;
Rm-76250	Ubiquitin protein ligase Ubc5	prot	0.01426	0.05042	6	0.23704	0.05619	35.916	0.66	0.50,0.68,1.13,0.52,0.57,0.58,;
Rm-76311	Conserved protein Mo25	uc	0.0004	0.00371	4	0.03416	0.00117	5.607	0.61	0.62,0.56,0.64,0.60,;
Rm-76906	Transketolase	met/carb	0	0	18	0.10589	0.01121	33.087	0.32	0.44,0.56,0.44,0.24,0.19,0.17,0.25,0.33,0.47,0.28,0.30,0.39,0.20,0.31,0.26,0.27,0.26,0.33,;
Rm-77175	transducin family protein/WD-40 repeat family protein	st	0.01425	0.05042	4	0.11325	0.01282	19.191	0.59	0.61,0.64,0.43,0.69,;
Rm-7719	Alpha-2-macroglobulin	s/protinh	0.00014	0.00146	8	0.14004	0.01961	33.342	0.42	0.25,0.38,0.37,0.65,0.47,0.56,0.44,0.25,;
Rm-7731	translation initiation factor 2C	ps	0.03841	0.10241	2	0.02121	0.00045	17.678	0.12	0.10,0.13,;
Rm-7737	Vacuolar H+-ATPase V1 sector subunit A	tr	0.00038	0.00357	4	0.03742	0.0014	7.195	0.52	0.47,0.56,0.53,0.52,;
Rm-77444	dolichyl-diphosphooligosaccharide--protein glycosyltransferase subunit STT3A	met/carb	0.01912	0.06223	2	0.01414	0.0002	2.619	0.54	0.55,0.53,;
Rm-77652	5'-3' exonuclease hke1/rat1	met/nuc	0.00528	0.02603	6	0.15297	0.0234	26.374	0.58	0.64,0.71,0.44,0.70,0.65,0.34,;
Rm-77653	5'-3' exonuclease hke1/rat2	met/nuc	0.00029	0.0028	7	0.09163	0.0084	14.548	0.63	0.64,0.71,0.44,0.70,0.65,0.62,0.68,;
Rm-77661	Dolichyl-diphosphooligosaccharide--protein glycosyltransferase subunit STT3A	met/carb	0.01912	0.06223	2	0.01414	0.0002	2.619	0.54	0.55,0.53,;
Rm-77688	dipeptidyl peptidase 1 isoform X2	pm/protease	0	5e-05	12	0.11681	0.01365	20.863	0.56	0.38,0.38,0.60,0.54,0.64,0.65,0.68,0.60,0.69,0.59,0.64,0.39,;
Rm-77927	Uncharacterized protein	uc	0.00559	0.02721	6	0.11788	0.0139	9.744	1.21	1.24,1.02,1.21,1.39,1.20,1.21,;
Rm-78121	Actin-related protein Arp2/3 complex subunit ARPC1/p41-ARC	cs	0.01842	0.06107	4	0.16921	0.02863	52.876	0.32	0.18,0.20,0.54,0.38,;
Rm-78210	Molybdopterin biosynthesis-related protein	met/int	0.00816	0.03475	4	0.12685	0.01609	35.235	0.36	0.53,0.24,0.29,0.37,;
Rm-7822	alpha-macroglobulin	s/protinh	0.00592	0.02831	6	0.24112	0.05814	47.279	0.51	0.38,0.34,0.41,0.59,0.97,0.38,;
Rm-7828	Translation elongation factor EF-1 alpha/Tu	ps	0.0001	0.0011	13	0.22482	0.05054	39.441	0.57	0.72,0.73,0.31,0.28,0.48,0.77,0.36,0.66,1.05,0.33,0.48,0.52,0.66,;
Rm-78624	heat shock-related protein	pm	0.03639	0.09942	13	0.22314	0.04979	19.573	1.14	1.52,1.64,1.16,0.95,0.91,0.93,1.15,1.12,1.03,1.12,1.14,1.27,0.94,;
Rm-78719	serine/threonine-protein phosphatase 2B catalytic subunit 2-like	st	0	0	2	0	0	0	0.34	0.34,0.34,;
Rm-78919	heat shock-related protein	pm	0.01946	0.06321	11	0.24054	0.05786	20.045	1.2	1.52,1.64,1.16,0.95,0.91,0.93,1.15,1.41,1.12,1.14,1.27,;
Rm-79601	Methylthioadenosine phosphorylase MTAP	met/nuc	0.00879	0.03573	2	0.00707	5e-05	2.357	0.3	0.30,0.31,;
Rm-80244	thioredoxin/protein disulfide isomerase	pm	0.01273	0.04644	5	0.06693	0.00448	5.976	1.12	1.17,1.20,1.03,1.09,1.13,;
Rm-80704	Myosin class II heavy chain	cs	0	1e-05	11	0.12942	0.01675	46.222	0.28	0.23,0.31,0.25,0.21,0.31,0.21,0.24,0.14,0.29,0.24,0.64,;
Rm-80856	Rhipicephalus microplus vitelogenin receptor (RmVgR)	storage/	0.01802	0.06053	3	0.09238	0.00853	32.985	0.28	0.23,0.23,0.39,;
Rm-80936	DNA replication licensing factor MCM5 component	nr	0.03503	0.09814	2	0.02828	0.0008	6.578	0.43	0.45,0.41,;
Rm-80976	NADH-ubiquinone oxidoreductase NDUFS1/75 kDa subunit	met/energy	0.0339	0.09584	4	0.21502	0.04623	67.191	0.32	0.15,0.15,0.59,0.41,;
Rm-81186	3-Methylcrotonyl-CoA carboxylase	met/aa	0.03504	0.09814	3	0.09452	0.00893	44.999	0.21	0.28,0.24,0.10,;
Rm-81331	Thioredoxin	detox	0.0599	0.14015	2	0.06364	0.00405	4.546	1.4	1.36,1.45,;
Rm-8199	Aspartate aminotransferase/Glutamic oxaloacetic transaminase AAT2/GOT1	met/aa	0.00759	0.03369	4	0.08347	0.00697	12.649	0.66	0.64,0.75,0.56,0.71,;
Rm-8200	Aspartate aminotransferase/Glutamic oxaloacetic transaminase AAT2/GOT1	met/aa	0.00759	0.03369	4	0.08347	0.00697	12.649	0.66	0.64,0.75,0.56,0.71,;
Rm-8217	Vacuolar H+-ATPase V1 sector subunit C	tr	0.00193	0.01259	4	0.07411	0.00549	16.465	0.45	0.43,0.43,0.39,0.56,;
Rm-82578	Neurexin iii alpha	uc	0.01963	0.06328	4	0.15108	0.02283	25.609	0.59	0.46,0.55,0.55,0.81,;
Rm-82831	Heterogeneous nuclear ribonucleoprotein R (RRM superfamily)	tm	0.0117	0.04389	5	0.14758	0.02178	21.703	0.68	0.55,0.90,0.57,0.75,0.61,;
Rm-83133	sodium/potassium-transporting ATPase subunit alpha isoform X4	tr	0.00585	0.02822	5	0.16682	0.02783	59.58	0.28	0.27,0.22,0.56,0.11,0.26,;
Rm-84731	paramyosin long form	extmat	0	0	13	0.09621	0.00926	32.076	0.3	0.20,0.38,0.30,0.28,0.27,0.31,0.33,0.51,0.27,0.43,0.30,0.21,0.15,;
Rm-8692	Secreted protein 20	s/	7e-05	0.00088	6	0.0753	0.00567	27.889	0.27	0.19,0.28,0.25,0.21,0.39,0.33,;
Rm-8706	HEAT shock protein 75 kDa	pm	0.00066	0.00546	8	0.16013	0.02564	34.069	0.47	0.46,0.19,0.41,0.47,0.76,0.56,0.51,0.41,;
Rm-90619	splicing factor hnRNP-F	tm	0.00566	0.02738	9	0.2229	0.04969	33.775	0.66	0.85,0.65,0.54,0.87,0.99,0.69,0.63,0.41,0.30,;
Rm-91088	mitochondrial 28s ribosomal protein s27	met/energy	0.04341	0.11244	4	0.21469	0.04609	36.387	0.59	0.89,0.58,0.48,0.40,;
Rm-9140	Protein kinase c inhibitor like protein	st	0.05178	0.1263	3	0.08737	0.00763	11.493	0.76	0.86,0.74,0.69,;
Rm-9213	alpha 13-fucosyltransferase	met/carb	0.05934	0.13907	2	0.04243	0.0018	7.443	0.57	0.54,0.60,;
Rm-9271	Karyopherin (importin) beta 3	ne	0.01224	0.04546	6	0.24012	0.05766	72.765	0.33	0.36,0.23,0.09,0.08,0.66,0.55,;
Rm-9294	Predicted transporter (ABC superfamily)	tr	0.00056	0.0049	9	0.19251	0.03706	44.77	0.43	0.62,0.36,0.49,0.72,0.15,0.22,0.59,0.29,0.42,;
Rm-93856	Ras suppressor protein (contains leucine-rich repeats)	st	0	0	2	0	0	0	0.59	0.59,0.59,;
Rm-9682	transcriptional coactivator	tm	0.02043	0.0654	3	0.08544	0.0073	31.644	0.27	0.18,0.35,0.28,;
Rm-98254	Vacuolar sorting protein VPS1 dynamin	pe	0.00075	0.00597	3	0.01732	0.0003	5.973	0.29	0.28,0.28,0.31,;

## Sheet: quant PEF-53 vs std
Contig	Comment	Class(Cluster)	PEF-53 vs standard
			ttest pvalue	BH correction	occurance 1	standard deviation	ratio variance	ratio RSD	average ratio	peptide ratio
Rm-10100	20S proteasome regulatory subunit alpha type PSMA4/PRE9	prot	0.00618	0.02968	12	0.17761	0.03155	22.484	0.79	0.96,0.38,0.79,0.98,0.90,0.79,0.89,0.85,0.57,0.66,0.77,0.94,;
Rm-10107	Glyceraldehyde 3-phosphate dehydrogenase	met/carb	0	0	18	0.1529	0.02338	24.662	0.62	0.67,0.57,0.53,0.65,0.60,0.60,0.49,0.46,0.47,0.45,0.55,0.67,0.92,0.96,0.63,0.53,0.52,0.86,;
Rm-10323	collagen alpha-2(IV) chain-like protein	extmat	0.00171	0.01025	7	0.15805	0.02498	25.492	0.62	0.48,0.49,0.49,0.86,0.77,0.72,0.54,;
Rm-10349	Uncharacterized conserved protein	uc	0.00231	0.0131	6	0.17401	0.03028	36.252	0.48	0.79,0.56,0.41,0.44,0.30,0.38,;
Rm-103884	60S acidic ribosomal protein P0	ps	0.02091	0.07374	22	0.19576	0.03832	21.512	0.91	1.18,0.97,1.41,0.93,1.04,0.96,0.93,1.08,1.09,1.10,0.83,0.64,0.77,0.62,0.77,0.68,0.73,0.67,0.87,0.87,0.91,1.02,;
Rm-10414	Ribose 5-phosphate isomerase	met/carb	0.00991	0.04338	3	0.04	0.0016	5.479	0.73	0.77,0.73,0.69,;
Rm-10416	Ribose 5-phosphate isomerase	met/carb	0.00165	0.01006	5	0.06017	0.00362	7.814	0.77	0.77,0.73,0.69,0.84,0.81,;
Rm-10560	Spectrin repeats	cs	0.00018	0.00188	5	0.05857	0.00343	13.944	0.42	0.34,0.48,0.44,0.47,0.39,;
Rm-10611	electron transfer flavoprotein subunit beta-like	pm	0.01182	0.04929	15	0.14446	0.02087	16.232	0.89	0.99,0.99,0.98,1.04,1.07,0.78,0.73,1.13,0.79,1.00,0.87,0.83,0.83,0.63,0.76,;
Rm-10643	prosaposin	met/lipd	0.01925	0.06937	8	0.24471	0.05988	19.421	1.26	1.41,1.12,1.52,1.48,0.90,1.00,1.18,1.50,;
Rm-10664	Superoxide dismutase Cu-Zn	detox/ox	0.05108	0.13866	10	0.201	0.0404	17.478	1.15	0.88,1.07,1.39,1.14,1.11,0.91,0.96,1.25,1.42,1.37,;
Rm-10704	cysteine proteinase CG12163 isoform X1	s/protease	0.04468	0.12647	5	0.20717	0.04292	16.574	1.25	1.56,1.26,1.20,0.98,1.26,;
Rm-10724	phospholipid-hydroperoxide glutathione peroxidase	detox/ox	0.01279	0.05192	4	0.04509	0.00203	4.023	1.12	1.12,1.17,1.06,1.11,;
Rm-1083	Dihydrolipoamide succinyltransferase (2-oxoglutarate dehydrogenase E2 subunit)	met/energy	0.05084	0.13817	2	0.02828	0.0008	4.041	0.7	0.68,0.72,;
Rm-10832	Cysteine proteinase	pm/protease	0.00279	0.01536	15	0.2267	0.05139	29.063	0.78	1.18,1.07,0.96,0.84,0.71,1.05,0.48,0.67,0.69,0.92,0.38,0.86,0.61,0.65,0.64,;
Rm-10835	Cysteine proteinase	pm/protease	0.02678	0.08786	12	0.19751	0.03901	23.236	0.85	1.18,1.07,0.96,0.84,0.71,0.83,1.05,0.48,0.67,0.69,0.92,0.86,;
Rm-10851	F0F1-type ATP synthase alpha subunit	met/energy	0	0	28	0.17866	0.03192	28.816	0.62	0.63,0.70,0.62,0.33,0.33,1.12,0.94,0.61,0.32,0.66,0.65,0.68,0.47,0.52,0.56,0.66,0.55,0.36,0.62,0.70,0.78,0.76,0.85,0.62,0.55,0.68,0.50,0.59,;
Rm-10908	Secreted protein 9	s/	0.00924	0.04087	2	0.00707	5e-05	2.946	0.24	0.25,0.24,;
Rm-10910	Septins (P-loop GTPases)	nr	0.03093	0.09721	5	0.17138	0.02937	24.837	0.69	0.88,0.80,0.68,0.43,0.65,;
Rm-1113	e3 ubiquitin ligase	prot	0.03551	0.10694	3	0.10536	0.0111	8.231	1.28	1.27,1.18,1.39,;
Rm-11299	actin-related protein 2/3 complex subunit 4	cs	0.00162	0.00993	5	0.03347	0.00112	3.803	0.88	0.86,0.94,0.88,0.86,0.87,;
Rm-11949	Heterogeneous nuclear ribonucleoprotein L	tm	0	1e-05	21	0.13566	0.0184	18.086	0.75	0.69,0.78,0.56,1.04,0.73,0.53,0.94,0.86,0.93,0.81,0.63,0.84,0.80,0.78,0.68,0.64,0.65,0.60,0.92,0.67,0.75,;
Rm-1195	serine protease inhibitor 15	s/protinh	0.04733	0.1314	2	0.02828	0.0008	4.222	0.67	0.69,0.65,;
Rm-1196	serine protease inhibitor 15	s/protinh	0.04733	0.1314	2	0.02828	0.0008	4.222	0.67	0.69,0.65,;
Rm-119912	ubiquitin-40S ribosomal protein S27a	prot	0.04753	0.1318	4	0.06557	0.0043	7.452	0.88	0.90,0.94,0.79,0.91,;
Rm-120182	Unknown product	uk	0.00888	0.03961	2	0.00707	5e-05	1.537	0.46	0.46,0.45,;
Rm-12074	eukaryotic translation initiation factor 3 subunit E isoform X3	ps	0.00039	0.00348	5	0.07362	0.00542	18.877	0.39	0.46,0.31,0.31,0.41,0.45,;
Rm-12079	Vitellogenin 3 (Vt_5)	storage/	0	0	129	0.19923	0.03969	38.312	0.52	0.82,0.34,0.33,0.32,0.31,0.34,0.36,0.54,0.38,0.39,0.39,0.21,0.16,0.40,0.28,0.29,0.25,0.42,0.37,0.38,0.29,0.60,0.59,0.47,0.45,0.35,0.35,0.33,0.68,0.62,0.29,0.34,0.33,0.24,0.31,0.31,0.38,0.31,0.21,0.20,0.48,0.45,0.16,0.16,1.07,0.44,0.53,0.55,0.47,0.91,0.84,0.44,0.51,0.41,1.32,0.64,0.45,0.68,0.49,0.53,0.38,0.54,0.63,0.45,0.56,0.62,0.46,0.46,0.62,0.56,0.55,0.64,0.37,0.39,0.39,0.41,0.58,0.49,0.54,0.55…
Rm-121147	N2-dimethylguanosine tRNA methyltransferase	ps	0.00819	0.03762	5	0.17516	0.03068	34.345	0.51	0.45,0.31,0.49,0.49,0.79,;
Rm-12225	20S proteasome regulatory subunit beta type PSMB3/PUP3	prot	0.01047	0.04505	8	0.1437	0.02065	17.741	0.81	0.77,0.77,0.97,0.93,0.96,0.65,0.58,0.83,;
Rm-1230	Ankyrin	st	0.05374	0.14451	3	0.12097	0.01463	19.509	0.62	0.71,0.48,0.66,;
Rm-12337	splicing factor	tm	0.01367	0.05452	16	0.20641	0.04261	24.003	0.86	0.47,0.61,0.88,1.02,0.93,0.97,1.02,0.66,0.69,0.75,0.87,0.76,0.78,1.00,1.28,1.11,;
Rm-12490	DEAD-box RNA helicase DDX1	tm	0.00163	0.00997	5	0.10654	0.01135	31.334	0.34	0.38,0.39,0.22,0.47,0.24,;
Rm-12491	serine protease inhibitor 6	s/protinh	0.01029	0.04435	8	0.16069	0.02582	20.601	0.78	0.89,0.55,0.84,1.04,0.80,0.57,0.78,0.79,;
Rm-12492	serine protease inhibitor 6	s/protinh	0.04601	0.1285	6	0.15375	0.02364	18.75	0.82	0.89,0.84,1.04,0.80,0.57,0.78,;
Rm-12493	serine protease inhibitor 6	s/protinh	0.01029	0.04435	8	0.16069	0.02582	20.601	0.78	0.89,0.55,0.84,1.04,0.80,0.57,0.78,0.79,;
Rm-125477	moesin/ezrin/radixin homolog 1 isoform X2	cs	0	5e-05	18	0.18231	0.03324	28.049	0.65	0.38,0.93,0.60,0.40,0.61,0.65,0.54,0.46,0.85,0.89,0.60,0.51,0.66,0.53,0.66,0.64,0.90,0.97,;
Rm-12787	Thymosin beta	cs	0.023	0.07884	6	0.22423	0.05028	17.249	1.3	1.57,1.22,1.30,0.91,1.40,1.40,;
Rm-12807	ras-related protein Rab-14-like	st	0.01556	0.0594	4	0.11284	0.01273	16.592	0.68	0.67,0.84,0.58,0.63,;
Rm-128621	Unknown product	uk	9e-05	0.00103	4	0.01291	0.00017	1.672	0.78	0.77,0.78,0.79,0.80,;
Rm-1295	Leucyl aminopeptidase	met/aa	0	2e-05	13	0.15484	0.02398	28.155	0.55	0.52,0.57,0.38,0.50,0.43,0.50,0.54,0.94,0.82,0.47,0.54,0.47,0.53,;
Rm-13010	Sulfotransferase	detox	0.01107	0.04694	10	0.20887	0.04363	28.613	0.73	0.85,0.94,0.71,0.75,0.30,0.60,0.53,0.79,0.89,0.98,;
Rm-13011	Sulfotransferase	detox	0.00507	0.02523	12	0.1928	0.03717	25.706	0.75	0.85,0.94,0.79,0.71,0.75,0.30,0.60,0.53,0.79,0.86,0.89,0.98,;
Rm-13021	cytosolic purine 5'-nucleotidase-like	met/nuc	0.0005	0.00418	7	0.14617	0.02137	29.834	0.49	0.31,0.51,0.46,0.75,0.37,0.44,0.59,;
Rm-13024	Unknown product	uk	0.00835	0.03782	3	0.05292	0.0028	20.352	0.26	0.20,0.28,0.30,;
Rm-13082	heat shock 70 kDa protein cognate 2	pm	0.05512	0.14681	5	0.16664	0.02777	14.004	1.19	1.02,1.04,1.18,1.39,1.33,;
Rm-13129	endoplasmic reticulum-Golgi intermediate compartment protein 1-like	pm	0.05084	0.13817	2	0.02828	0.0008	4.041	0.7	0.72,0.68,;
Rm-13135	Protein tyrosine phosphatase SHP1/Cofactor for p97 ATPase-mediated vesicle membrane fusion	ne	0.02582	0.08557	6	0.1173	0.01376	10.2	1.15	0.99,1.01,1.25,1.23,1.21,1.21,;
Rm-1315	Chloride intracellular channel exc-4	tr	0.0352	0.10625	5	0.21455	0.04603	30.218	0.71	0.69,0.58,0.62,0.59,1.09,;
Rm-13248	isovaleryl-CoA dehydrogenase mitochondrial-like isoform 2	met/energy	0.04972	0.13623	5	0.24193	0.05853	36.109	0.67	0.63,0.47,0.41,0.84,0.98,;
Rm-13381	F-type H+-transporting ATPase subunit f	tr	0.04938	0.13546	4	0.12193	0.01487	10.247	1.19	1.21,1.22,1.31,1.02,;
Rm-13522	Branched chain aminotransferase BCAT1 pyridoxal phosphate enzymes type IV superfamily	met/aa	1e-05	0.00016	13	0.13875	0.01925	20.708	0.67	0.56,0.55,0.65,0.49,0.47,0.69,0.63,0.63,0.89,0.75,0.84,0.88,0.65,;
Rm-13524	Branched chain aminotransferase BCAT1 pyridoxal phosphate enzymes type IV superfamily	met/aa	1e-05	0.00016	13	0.13875	0.01925	20.708	0.67	0.56,0.55,0.65,0.49,0.47,0.69,0.63,0.63,0.89,0.75,0.84,0.88,0.65,;
Rm-13590	DNA polymerase delta regulatory subunit 55	nr	0.03037	0.09611	3	0.10817	0.0117	51.508	0.21	0.12,0.18,0.33,;
Rm-136220	Uncharacterized protein	uc	0.03679	0.11013	2	0.02121	0.00045	3.12	0.68	0.67,0.70,;
Rm-13665	40S ribosomal protein S6-like	ps	0.00223	0.01274	10	0.13325	0.01776	16.453	0.81	0.76,0.83,0.95,0.64,1.02,0.68,0.92,0.92,0.68,0.73,;
Rm-136737	S-adenosylhomocysteine hydrolase	met/int	0	0	11	0.05905	0.00349	23.63	0.25	0.28,0.27,0.23,0.26,0.18,0.26,0.17,0.20,0.29,0.38,0.28,;
Rm-13707	ubiquitin carboxyl-terminal hydrolase 5	prot	1e-05	0.00021	11	0.17829	0.03179	42.452	0.42	0.35,0.55,0.30,0.49,0.57,0.22,0.83,0.39,0.25,0.32,0.34,;
Rm-138324	ubiquitin-60s ribosomal protein l40	prot	0.01081	0.04606	8	0.09798	0.0096	11.262	0.87	0.93,0.68,0.98,0.83,0.90,0.94,0.79,0.91,;
Rm-13849	NAD(P) transhydrogenase mitochondrial-like	met/energy	0	0	11	0.0343	0.00118	17.176	0.2	0.22,0.18,0.17,0.17,0.28,0.22,0.23,0.17,0.18,0.19,0.21,;
Rm-139162	26S proteasome regulatory complex subunit RPN6/PSMD11	prot	2e-05	0.00034	16	0.13015	0.01694	16.269	0.8	0.77,0.87,1.12,0.65,0.77,0.61,0.80,0.73,0.77,0.63,0.79,0.72,0.92,0.87,0.96,0.78,;
Rm-139166	mitochondrial import inner membrane translocase subunit TIM50	met/energy	0.03805	0.11282	6	0.17383	0.03022	22.576	0.77	0.87,0.88,0.60,0.94,0.51,0.83,;
Rm-13958	Metastriate one of each protein family	uc	0.04557	0.12759	3	0.1097	0.01203	8.775	1.25	1.19,1.19,1.38,;
Rm-139827	Myosin regulatory light chain 12	cs	0.02729	0.08892	4	0.16371	0.0268	12.593	1.3	1.43,1.19,1.45,1.13,;
Rm-14003	leucine-rich acidic nuclear protein	nr	0.00078	0.00591	6	0.05502	0.00303	6.713	0.82	0.91,0.76,0.77,0.82,0.83,0.85,;
Rm-14014	2-oxoisovalerate dehydrogenase subunit beta mitochondrial-like	met/energy	0.0223	0.07665	3	0.08963	0.00803	19.913	0.45	0.35,0.50,0.51,;
Rm-14015	Branched chain alpha-keto acid dehydrogenase E1 beta subunit	met/energy	0.0223	0.07665	3	0.08963	0.00803	19.913	0.45	0.35,0.50,0.51,;
Rm-141510	60s ribosomal protein	ps	0.00129	0.00825	9	0.09526	0.00907	8.281	1.15	1.21,1.16,1.30,1.18,1.01,1.08,1.06,1.08,1.24,;
Rm-14296	Lon protease homolog	pm/protease	0	1e-05	9	0.06729	0.00453	17.258	0.39	0.29,0.39,0.36,0.34,0.44,0.42,0.45,0.35,0.51,;
Rm-142974	citrate synthase 1 mitochondrial-like protein	met/energy	0.00201	0.01171	8	0.0935	0.00874	11.13	0.84	0.79,0.86,0.74,0.76,0.91,0.88,1.00,0.74,;
Rm-142975	Citrate synthase	met/energy	0.00087	0.00619	17	0.24014	0.05767	34.307	0.7	0.79,0.92,0.88,0.81,0.27,0.29,0.30,0.46,0.79,0.86,0.74,0.76,0.91,0.88,1.00,0.49,0.74,;
Rm-14302	Betaine aldehyde dehydrogenase	met/energy	0	0	11	0.08042	0.00647	18.281	0.44	0.48,0.44,0.33,0.41,0.58,0.47,0.33,0.47,0.34,0.52,0.42,;
Rm-14315	Heat shock protein 90kDa beta	pm	0	0	98	0.15096	0.02279	17.352	0.87	1.05,1.03,0.53,0.92,1.00,0.83,0.93,0.91,0.88,0.99,1.00,0.95,0.99,0.95,1.07,0.74,0.86,0.74,0.98,0.95,0.79,1.02,0.97,0.93,0.80,0.40,0.99,0.81,0.92,0.84,0.71,1.07,0.77,0.78,0.82,0.97,0.88,0.92,1.16,0.98,0.73,0.75,0.79,0.84,1.14,0.79,0.78,1.00,1.13,0.66,0.69,0.74,0.69,0.97,0.94,1.01,1.00,1.03,1.06,1.04,0.89,0.79,0.72,0.76,0.69,0.90,0.79,0.45,0.73,0.75,0.68,0.94,0.83,1.08,1.08,1.00,0.83,0.90,0.48,0.92…
Rm-143641	F-actin-capping protein subunit alpha-like	cs	0.01212	0.05028	7	0.12715	0.01617	15.507	0.82	0.91,0.67,0.97,0.71,0.96,0.81,0.71,;
Rm-14389	ATP synthase subunit s-like protein	met/energy	0.02044	0.07242	2	0.01414	0.0002	2.397	0.59	0.60,0.58,;
Rm-14422	ATP synthase subunit s-like protein	met/energy	0.02044	0.07242	2	0.01414	0.0002	2.397	0.59	0.60,0.58,;
Rm-14504	Formyltetrahydrofolate dehydrogenase	met/nuc	0	0	36	0.16929	0.02866	23.513	0.72	0.60,0.57,0.85,0.58,0.46,0.83,0.46,0.90,0.70,0.67,1.19,0.56,0.60,0.68,0.75,0.50,0.75,0.76,0.89,0.91,0.51,0.63,0.62,0.71,0.70,0.53,0.63,0.95,1.08,0.96,0.73,0.63,0.76,0.82,0.71,0.69,;
Rm-14505	aldehyde dehydrogenase mitochondrial-like	met/energy	0	1e-05	22	0.17949	0.03222	25.643	0.7	0.60,0.57,0.85,0.58,0.46,0.83,0.46,0.90,0.70,0.67,1.19,0.56,0.60,0.68,0.75,0.50,0.75,0.76,0.89,0.91,0.51,0.63,;
Rm-146524	3-Methylcrotonyl-CoA carboxylase	met/aa	0.02008	0.07136	7	0.22322	0.04983	30.579	0.73	0.81,0.72,0.86,0.59,0.47,0.52,1.11,;
Rm-14748	aldehyde dehydrogenase X mitochondrial-like	met/energy	0	2e-05	21	0.15457	0.02389	20.887	0.74	0.50,0.75,0.76,0.89,0.91,0.51,0.63,0.62,0.71,0.70,0.53,0.63,0.95,1.08,0.96,0.73,0.63,0.76,0.82,0.71,0.69,;
Rm-14840	ornithine decarboxylase	met/aa	0.02326	0.07948	5	0.17387	0.03023	26.344	0.66	0.65,0.81,0.56,0.44,0.86,;
Rm-1513	Leucyl aminopeptidase	met/aa	0	2e-05	13	0.15484	0.02398	28.155	0.55	0.52,0.57,0.38,0.50,0.43,0.50,0.54,0.94,0.82,0.47,0.54,0.47,0.53,;
Rm-1514	Leucyl aminopeptidase	met/aa	0.00073	0.00564	8	0.18383	0.03379	31.156	0.59	0.50,0.43,0.50,0.54,0.94,0.82,0.47,0.54,;
Rm-15170	biotinidase and vanin	met/int	0.05023	0.13716	6	0.09445	0.00892	10.494	0.9	0.81,0.80,0.96,0.97,1.02,0.84,;
Rm-15243	Glutamate/leucine/phenylalanine/valine dehydrogenases	met/aa	1e-05	0.00014	17	0.23244	0.05403	43.045	0.54	1.03,1.02,0.23,0.20,0.31,0.46,0.64,0.57,0.60,0.40,0.37,0.47,0.51,0.75,0.50,0.52,0.63,;
Rm-15267	nonmuscle myosin essential light chain	cs	0.00019	0.00199	9	0.23685	0.0561	16.448	1.44	1.18,1.38,1.58,1.60,1.87,1.55,1.44,1.19,1.17,;
Rm-152732	xaa-pro dipeptidase	pm	0.00033	0.00301	11	0.17685	0.03128	26.797	0.66	0.62,0.96,0.55,0.60,0.60,0.84,0.79,0.81,0.40,0.41,0.66,;
Rm-152733	xaa-pro dipeptidase	pm	0.00048	0.0041	10	0.1787	0.03193	27.92	0.64	0.62,0.96,0.55,0.60,0.60,0.84,0.79,0.40,0.41,0.66,;
Rm-15293	Ubiquitin-fold modifier 1	prot	0.0422	0.12124	4	0.06952	0.00483	7.898	0.88	0.96,0.87,0.88,0.79,;
Rm-15309	Protein required for fusion of vesicles in vesicular transport alpha-SNAP	pe	0.00023	0.0023	8	0.10239	0.01048	15.279	0.67	0.64,0.78,0.66,0.67,0.65,0.45,0.77,0.71,;
Rm-1532	alpha tubulin	cs	0.01365	0.05452	2	0.00707	5e-05	0.982	0.72	0.72,0.73,;
Rm-1533	tubulin beta-4 chain-like	cs	0	6e-05	28	0.19648	0.0386	26.55	0.74	0.84,1.05,0.83,0.79,0.52,1.19,0.55,0.56,1.07,0.85,0.28,0.93,0.89,0.85,0.79,0.72,0.73,0.73,0.41,0.74,0.75,0.71,0.82,0.58,0.61,0.54,0.74,0.78,;
Rm-153411	Metastriate one of each protein family	uc	0.04557	0.12759	3	0.1097	0.01203	8.775	1.25	1.19,1.19,1.38,;
Rm-153490	K homology RNA-binding domain	tm	0.00888	0.03961	2	0.00707	5e-05	1.537	0.46	0.46,0.45,;
Rm-1540	low-density lipoprotein receptor domain class a	storage/	5e-05	0.0007	14	0.15846	0.02511	21.414	0.74	0.73,0.52,1.15,0.73,0.72,0.74,0.90,0.86,0.80,0.60,0.60,0.58,0.71,0.75,;
Rm-15422	ADP-ribosylation factor GTPase-activating protein 2-like	st	0.03504	0.10625	8	0.21726	0.0472	26.822	0.81	0.84,0.71,0.63,1.18,0.66,0.55,0.86,1.05,;
Rm-154697	Unknown product	uk	0.03472	0.10589	3	0.1044	0.0109	18.982	0.55	0.62,0.43,0.60,;
Rm-155055	RNA-binding protein	tm	0.0417	0.12033	2	0.04243	0.0018	3.052	1.39	1.42,1.36,;
Rm-155491	protein disulfide-isomerase A5	pm	0.04631	0.12904	2	0.02828	0.0008	4.285	0.66	0.64,0.68,;
Rm-15599	ubiquitin carboxyl-terminal hydrolase 14-like	prot	0.02375	0.08045	5	0.15057	0.02267	21.206	0.71	0.70,0.48,0.78,0.89,0.69,;
Rm-1568	Fructose-biphosphate aldolase	met/carb	1e-05	0.00017	22	0.22055	0.04864	31.063	0.71	0.71,0.41,0.75,0.71,0.83,0.31,0.54,0.57,0.55,0.79,0.58,0.65,1.10,1.09,0.60,0.47,0.71,0.69,0.67,0.64,1.10,1.07,;
Rm-15705	threonine--tRNA ligase cytoplasmic isoform X1	tm	0.00011	0.00128	6	0.08462	0.00716	21.697	0.39	0.31,0.50,0.33,0.31,0.42,0.47,;
Rm-15798	Rho	cs	0.01552	0.05934	7	0.22263	0.04956	34.249	0.65	0.84,0.49,0.61,0.98,0.31,0.74,0.61,;
Rm-15854	Vitellin degrading cysteine endopeptidase (VTDCE)	pm/protease	0	0	2	0	0	0	0.29	0.29,0.29,;
Rm-159278	Unknown product	uk	0.0147	0.0574	8	0.15872	0.02519	19.594	0.81	0.73,0.69,0.95,0.58,0.66,0.98,0.95,0.92,;
Rm-159853	Pyruvate kinase	met/carb	0	1e-05	14	0.2065	0.04264	58.998	0.35	0.32,0.32,0.30,0.29,0.31,0.22,0.87,0.78,0.19,0.20,0.25,0.32,0.31,0.24,;
Rm-160367	Hydroxymethylglutaryl-CoA lyase	met/energy	0.00354	0.01894	7	0.14346	0.02058	20.791	0.69	0.61,0.46,0.59,0.81,0.74,0.87,0.76,;
Rm-16040	Prohibitins and stomatins of the PID superfamily	met/energy	0.0046	0.02346	16	0.15033	0.0226	17.083	0.88	0.82,0.89,0.88,1.07,1.22,0.96,0.66,0.97,0.97,0.80,0.64,1.00,0.78,0.88,0.77,0.77,;
Rm-16183	Isocitrate dehydrogenase alpha subunit	met/aa	0.0006	0.00482	8	0.12717	0.01617	18.7	0.68	0.71,0.81,0.52,0.52,0.75,0.58,0.70,0.85,;
Rm-16253	Nucleosome assembly protein NAP-1	nr	8e-05	0.00094	24	0.14599	0.02131	16.974	0.86	0.87,0.97,1.07,0.67,0.64,0.63,0.83,0.83,0.95,0.82,0.92,0.92,0.83,0.72,0.97,0.68,0.63,1.14,1.03,0.99,0.99,0.89,0.75,0.78,;
Rm-16267	GDP-mannose 46 dehydratase	met/carb	1e-05	0.00016	12	0.2139	0.04575	47.532	0.45	0.32,0.26,0.46,0.37,0.34,1.06,0.50,0.38,0.24,0.49,0.46,0.53,;
Rm-162745	40S ribosomal protein S11	ps	0.05145	0.13902	3	0.05568	0.0031	4.927	1.13	1.18,1.14,1.07,;
Rm-16286	60S ribosomal protein L3	ps	0.0002	0.00205	11	0.17551	0.03081	29.255	0.6	0.64,0.34,0.33,0.55,0.85,0.87,0.48,0.71,0.62,0.62,0.63,;
Rm-16403	deoxyuridine 5'-triphosphate nucleotidohydrolase mitochondrial-like	met/energy	0.05636	0.14895	8	0.16496	0.02721	19.181	0.86	0.79,0.90,0.55,0.73,0.94,1.07,1.00,0.89,;
Rm-16422	Vacuolar H+-ATPase V1 sector subunit A	tr	0	0	37	0.1296	0.0168	27.578	0.47	0.33,0.45,0.38,0.62,0.44,0.45,0.46,0.62,0.40,0.48,0.36,0.65,0.50,0.42,0.44,0.34,0.54,0.52,0.39,0.45,0.86,0.74,0.68,0.41,0.45,0.30,0.34,0.31,0.31,0.44,0.43,0.43,0.42,0.51,0.44,0.41,0.72,;
Rm-16440	Annexin	pe	0.04405	0.12516	13	0.23213	0.05388	20.184	1.15	1.34,0.95,0.78,1.18,1.02,1.14,1.10,1.03,1.02,1.15,1.08,1.52,1.64,;
Rm-164778	interphotoreceptor matrix proteoglycan 2	st	0.00145	0.0091	5	0.07635	0.00583	11.229	0.68	0.80,0.70,0.67,0.66,0.59,;
Rm-165361	interphotoreceptor matrix proteoglycan 2	st	0.00145	0.0091	5	0.07635	0.00583	11.229	0.68	0.80,0.70,0.67,0.66,0.59,;
Rm-16550	adipocyte plasma membrane-associated protein-like	met/lipd	0.00082	0.00598	14	0.18454	0.03406	26.365	0.7	0.71,0.70,0.79,0.73,0.26,0.63,0.75,0.86,0.35,0.95,0.68,0.75,0.82,0.77,;
Rm-16566	replication factor C subunit 4-like	nr	0.05892	0.15431	4	0.22051	0.04862	33.923	0.65	0.46,0.60,0.58,0.97,;
Rm-16609	adipocyte plasma membrane-associated protein-like	met/lipd	0.00764	0.03558	9	0.20939	0.04384	32.212	0.65	0.26,0.63,0.75,0.86,0.35,0.68,0.75,0.82,0.77,;
Rm-166934	Small nuclear ribonucleoprotein SMD1	tm	0.0101	0.04379	4	0.11236	0.01262	21.604	0.52	0.60,0.61,0.49,0.37,;
Rm-16786	Cytokine-induced anti-apoptosis inhibitor 1	st/apoptosis	6e-05	0.00078	9	0.08358	0.00699	11.001	0.76	0.86,0.64,0.70,0.72,0.77,0.67,0.86,0.85,0.76,;
Rm-16897	ubiquitin carboxyl-terminal hydrolase 14-like	prot	0.01586	0.06008	8	0.21078	0.04443	28.484	0.74	0.46,0.86,0.70,0.48,0.78,0.89,0.69,1.09,;
Rm-169115	Pyruvate dehydrogenase E1 alpha subunit	met/energy	0.00052	0.00424	9	0.13971	0.01952	20.546	0.68	0.66,0.66,0.75,0.82,0.91,0.44,0.54,0.70,0.66,;
Rm-17029	mitochondrial import inner membrane translocase subunit TIM50	met/energy	0.03805	0.11282	6	0.17383	0.03022	22.576	0.77	0.87,0.88,0.60,0.94,0.51,0.83,;
Rm-17192	microtubule-binding protein	cs	0.02556	0.08485	14	0.21653	0.04689	25.179	0.86	0.47,0.57,1.01,0.80,0.67,0.97,1.06,0.78,0.90,0.91,1.12,1.07,1.09,0.57,;
Rm-172016	FKBP-type peptidyl-prolyl cis-trans isomerase	pm	0.02891	0.09263	7	0.21094	0.0445	28.127	0.75	0.91,0.51,0.98,0.80,0.51,0.60,0.97,;
Rm-17221	Eukaryotic translation initiation factor 3 subunit F	ps	0.00992	0.04338	5	0.16131	0.02602	28.805	0.56	0.37,0.44,0.60,0.78,0.62,;
Rm-172330	Septin CDC10	nr	0.01497	0.05791	4	0.11758	0.01382	19.593	0.6	0.70,0.57,0.69,0.45,;
Rm-172429	Soluble epoxide hydrolase	met/lipd	0.04235	0.12124	6	0.11957	0.0143	13.905	0.86	0.81,0.91,0.66,1.02,0.86,0.89,;
Rm-172617	beta tubulin	cs	1e-05	0.00018	16	0.14715	0.02165	19.36	0.76	1.21,0.85,0.79,0.72,0.73,0.73,0.74,0.75,0.80,0.77,0.82,0.58,0.61,0.54,0.74,0.78,;
Rm-17271	sterol dehydrogenase/3-beta-hydroxysteroid dehydrogenase	met/lipd	0.00053	0.00427	12	0.19027	0.0362	27.574	0.69	0.93,0.60,0.34,0.59,0.61,0.49,0.70,0.76,0.72,0.79,1.06,0.66,;
Rm-173258	nuclease sensitive element-binding protein	met/nuc	0.00531	0.02607	6	0.15565	0.02423	12.257	1.27	1.24,1.41,1.49,1.26,1.06,1.18,;
Rm-17333	elongation factor 1-beta	ps	0.00027	0.00256	9	0.07607	0.00579	6.617	1.15	1.28,1.13,1.16,1.19,1.19,1.18,1.03,1.05,1.13,;
Rm-173609	Plasma membrane glycoprotein CD36	st	0.00028	0.00265	10	0.16133	0.02603	25.209	0.64	0.51,0.37,0.54,0.49,0.64,0.76,0.62,0.85,0.71,0.86,;
Rm-173712	methionine adenosyltransferase 2 subunit beta	met/carb	0.03437	0.10555	6	0.21298	0.04536	29.997	0.71	0.78,0.40,0.76,0.75,0.55,1.02,;
Rm-17478	chaperonin chaperonin	pm	0	0	20	0.14231	0.02025	34.708	0.41	0.35,0.21,0.19,0.33,0.35,0.33,0.35,0.29,0.60,0.44,0.42,0.52,0.53,0.38,0.48,0.43,0.37,0.32,0.46,0.83,;
Rm-17503	26S proteasome regulatory complex ATPase RPT1	prot	6e-05	0.00082	15	0.17258	0.02978	23.64	0.73	0.75,0.54,0.87,0.95,1.08,0.56,0.75,0.80,0.66,0.81,0.50,0.58,0.68,0.88,0.52,;
Rm-176334	actin-binding cytoskeleton protein filamin	cs	0	1e-05	10	0.07394	0.00547	12.327	0.6	0.61,0.44,0.62,0.57,0.57,0.65,0.56,0.62,0.60,0.73,;
Rm-17696	Eukaryotic translation initiation factor 3 subunit L	ps	4e-05	0.00054	7	0.09572	0.00916	22.788	0.42	0.36,0.49,0.58,0.37,0.32,0.36,0.49,;
Rm-17791	chaperonin complex component tcp-1 beta subunit cct2	pm	0	0	33	0.16308	0.02659	24.338	0.67	0.60,0.69,0.49,0.44,0.68,0.71,0.72,0.73,0.79,0.42,0.65,0.62,0.95,0.85,0.65,0.78,0.98,0.58,0.74,0.70,0.49,0.88,0.47,0.56,0.96,0.79,0.45,0.44,0.45,0.67,0.87,0.52,0.64,;
Rm-178393	Uncharacterized conserved protein Lama	st	0.00336	0.01804	8	0.1577	0.02487	22.212	0.71	0.62,0.76,0.84,0.55,0.71,0.83,0.46,0.92,;
Rm-178993	ras-related protein Rab-5C-like	st	0.00133	0.00844	5	0.0757	0.00573	11.132	0.68	0.72,0.60,0.67,0.61,0.78,;
Rm-179074	BPTI/Kunitz family of serine protease inhibitors	s/protinh	0	0	2	0	0	0	0.1	0.10,0.10,;
Rm-17969	fascin actin-bundling protein 2 retinal	cs	0.00061	0.00484	8	0.14482	0.02097	21.941	0.66	0.51,0.61,0.83,0.60,0.55,0.93,0.60,0.69,;
Rm-18089	heat shock protein HSP 90-alpha-like	pm	0	0	54	0.20395	0.0416	26.837	0.76	0.62,0.76,0.76,0.87,0.94,0.88,0.77,0.74,0.75,0.80,0.71,0.72,0.53,0.67,0.89,0.95,0.53,0.51,0.51,0.51,0.51,0.48,0.83,0.80,0.76,0.68,0.83,0.87,0.87,0.89,0.83,0.61,0.49,0.79,0.43,0.51,0.44,0.52,0.81,0.82,0.84,0.86,0.47,0.94,0.52,1.02,1.07,0.67,1.03,1.08,1.05,1.24,1.10,1.16,;
Rm-18097	60S ribosomal protein L10	ps	0.03043	0.09617	5	0.17967	0.03228	28.518	0.63	0.63,0.65,0.33,0.81,0.71,;
Rm-18098	60S ribosomal protein L10-like	ps	3e-05	0.00037	7	0.06268	0.00393	9.219	0.68	0.63,0.65,0.81,0.71,0.68,0.63,0.68,;
Rm-18119	Beta-glucocerebrosidase	met/carb	0.01145	0.04818	5	0.08044	0.00647	9.691	0.83	0.91,0.74,0.91,0.76,0.82,;
Rm-18186	Enoyl-CoA isomerase	met/lipd	0.0581	0.15286	3	0.17098	0.02923	34.891	0.49	0.69,0.38,0.41,;
Rm-18211	hypothetical protein	uc	0.0031	0.01681	10	0.20262	0.04105	29.795	0.68	0.38,0.77,0.89,0.79,0.87,0.57,0.74,0.89,0.55,0.36,;
Rm-18249	phospholipase/carboxyhydrolase	met/lipd	0.01782	0.06547	2	0.01414	0.0002	3.074	0.46	0.47,0.45,;
Rm-18250	Phospholipase/carboxyhydrolase	met/lipd	0.01782	0.06547	2	0.01414	0.0002	3.074	0.46	0.47,0.45,;
Rm-18261	molecular chaperone distantly	pm	0	7e-05	12	0.14208	0.02019	23.682	0.6	0.59,0.65,0.43,0.44,0.60,0.65,0.54,0.64,0.54,0.56,0.99,0.61,;
Rm-18267	Histone H1/5	nr	0.00197	0.01155	6	0.15368	0.02362	11.555	1.33	1.32,1.10,1.28,1.57,1.32,1.40,;
Rm-18270	vesicle coat complex COPI epsilon subunit	pe	0.00023	0.00231	15	0.12389	0.01535	15.296	0.81	0.82,0.78,0.87,0.87,0.89,0.94,0.97,0.67,0.76,0.87,0.86,0.79,0.46,0.73,0.83,;
Rm-18312	Guanylate-binding protein	tm	0.0001	0.00118	6	0.07139	0.0051	21.641	0.33	0.37,0.20,0.37,0.40,0.32,0.31,;
Rm-18313	Guanylate-binding protein	tm	1e-05	0.00017	8	0.08447	0.00714	23.472	0.36	0.49,0.40,0.37,0.20,0.37,0.40,0.32,0.31,;
Rm-18435	chaperonin families	pm	0	2e-05	24	0.24045	0.05782	38.784	0.62	0.53,0.40,0.42,0.44,0.85,0.76,0.18,0.67,0.52,0.85,0.77,0.54,0.50,0.51,0.46,1.16,0.56,0.39,1.11,0.53,0.90,0.88,0.43,0.52,;
Rm-18461	Succinyl-CoA synthetase alpha subunit	met/energy	0.00145	0.0091	6	0.09395	0.00883	12.872	0.73	0.90,0.67,0.74,0.67,0.65,0.77,;
Rm-18568	hypothetical protein	uc	0.01487	0.05775	6	0.07797	0.00608	7.025	1.11	1.03,1.08,1.05,1.24,1.10,1.16,;
Rm-18627	molecular chaperone distantly	pm	1e-05	0.00023	11	0.14895	0.02219	24.827	0.6	0.65,0.43,0.44,0.60,0.65,0.54,0.64,0.54,0.56,0.99,0.61,;
Rm-1879	ornithine decarboxylase	met/aa	0.01638	0.06161	6	0.2123	0.04507	35.383	0.6	0.65,0.81,0.56,0.44,0.31,0.86,;
Rm-18806	low-density lipoprotein receptor-related protein-like	storage/	1e-05	0.0002	34	0.13161	0.01732	14.787	0.89	0.93,0.97,0.98,0.98,1.09,1.18,0.73,0.75,0.84,0.68,1.07,0.73,0.90,0.86,1.11,0.71,1.00,0.84,1.01,0.98,0.92,0.92,0.73,0.87,0.87,0.92,0.96,0.70,0.81,0.78,0.72,0.91,0.71,0.96,;
Rm-18807	low-density lipoprotein receptor-related protein 2-like	storage/	0.00012	0.00139	25	0.15937	0.0254	18.973	0.84	1.07,0.73,0.90,0.86,1.11,0.71,1.00,0.84,1.01,0.98,0.92,0.92,0.73,0.87,0.87,0.92,0.96,0.70,0.81,0.78,0.72,0.91,0.71,0.51,0.44,;
Rm-19005	60S ribosomal protein L13a	ps	3e-05	0.0004	6	0.03559	0.00127	4.752	0.75	0.76,0.69,0.78,0.79,0.76,0.74,;
Rm-19039	Enolase	met/carb	0	0	33	0.19282	0.03718	25.042	0.77	0.72,0.86,1.07,0.78,0.87,0.89,0.69,0.72,0.55,0.75,0.65,1.13,0.84,0.77,0.55,0.53,0.70,0.65,0.77,0.75,0.60,0.64,0.78,0.55,0.55,0.78,0.84,0.55,0.58,1.03,1.00,0.91,1.37,;
Rm-19052	26S proteasome non-ATPase regulatory subunit 5	prot	0.00571	0.02758	5	0.13809	0.01907	23.406	0.59	0.50,0.45,0.80,0.56,0.65,;
Rm-19079	ribosomal protein S6 kinase 2 alpha-like	st	0.00081	0.00595	8	0.18551	0.03441	35.673	0.52	0.64,0.33,0.41,0.48,0.53,0.61,0.86,0.29,;
Rm-19147	Aminomethyl transferase	met/aa	0.00455	0.02326	5	0.12422	0.01543	25.879	0.48	0.59,0.54,0.43,0.28,0.54,;
Rm-19168	ribosomal protein S6 kinase 2 alpha-like	st	0.00081	0.00595	8	0.18551	0.03441	35.673	0.52	0.64,0.33,0.41,0.48,0.53,0.61,0.86,0.29,;
Rm-19169	ribosomal protein S6 kinase 2 alpha-like	st	0.00081	0.00595	8	0.18551	0.03441	35.673	0.52	0.64,0.33,0.41,0.48,0.53,0.61,0.86,0.29,;
Rm-19243	myosin regulatory light chain	cs	0.00236	0.01338	7	0.1427	0.02036	11.507	1.24	1.17,1.09,1.25,1.43,1.19,1.45,1.13,;
Rm-19252	transforming growth factor-beta-induced protein ig-h3-like	st	0.01851	0.06733	10	0.15579	0.02427	18.115	0.86	0.77,1.09,0.77,0.82,0.96,0.91,0.87,0.58,1.06,0.73,;
Rm-19277	mitochondrial import receptor subunit TOM40 homolog 1-like	met/energy	0.00523	0.02583	5	0.09618	0.00925	13.358	0.72	0.63,0.74,0.80,0.61,0.82,;
Rm-19412	Clathrin-associated protein medium chain	pe	0.00517	0.02562	4	0.08995	0.00809	25.698	0.35	0.42,0.35,0.22,0.40,;
Rm-19500	Uncharacterized protein	uc	0.03813	0.11285	4	0.13772	0.01897	19.129	0.72	0.56,0.85,0.64,0.81,;
Rm-19660	AAA+-type ATPase	pm	3e-05	0.00043	13	0.13345	0.01781	19.065	0.7	0.68,0.67,0.66,0.64,0.87,0.46,0.81,0.80,0.65,0.87,0.79,0.78,0.47,;
Rm-19661	AAA+-type ATPase	pm	1e-05	0.00021	14	0.12881	0.01659	18.141	0.71	0.75,0.68,0.67,0.66,0.64,0.87,0.46,0.81,0.80,0.65,0.87,0.79,0.78,0.47,;
Rm-19814	sorting nexin-2-like	pe	0.00315	0.01707	33	0.15633	0.02444	16.993	0.92	0.66,0.88,0.68,0.89,0.87,0.50,1.06,1.09,0.92,0.90,0.99,0.78,0.79,0.84,1.01,1.08,0.94,1.03,1.00,1.01,1.01,0.97,0.88,0.88,1.09,1.01,0.64,1.01,0.96,0.87,1.00,0.70,1.27,;
Rm-19833	hypothetical protein	uc	0.00508	0.02524	9	0.17854	0.03188	24.799	0.72	0.38,0.77,0.89,0.79,0.87,0.57,0.74,0.89,0.55,;
Rm-19844	Phenylalanyl-tRNA synthetase beta subunit	ps	0.01429	0.05624	4	0.135	0.01822	29.996	0.45	0.58,0.53,0.28,0.40,;
Rm-20112	Protein phosphatase 2A regulatory subunit A	st	0.00059	0.00476	11	0.1996	0.03984	55.444	0.36	0.36,0.32,0.38,0.74,0.60,0.39,0.29,0.34,0.07,0.05,0.45,;
Rm-20237	lysophospholipase	met/lipd	0.04495	0.12666	4	0.19192	0.03683	31.985	0.6	0.69,0.81,0.50,0.38,;
Rm-20242	serine--tRNA ligase cytoplasmic	tm	2e-05	0.00025	17	0.15304	0.02342	20.136	0.76	0.92,0.63,0.59,0.72,0.91,0.70,1.07,0.62,0.69,0.89,0.79,0.72,0.50,0.63,0.69,0.84,0.96,;
Rm-20243	GTP-binding ADP-ribosylation factor Arf1	pe	0.04521	0.12706	6	0.21824	0.04763	28.343	0.77	0.74,1.14,0.60,0.52,0.74,0.86,;
Rm-20284	20-hydroxysteroid dehydrogenase	met/lipd	6e-05	0.00081	21	0.21262	0.04521	27.614	0.77	0.99,1.38,0.61,0.74,0.90,1.00,0.85,0.87,0.88,0.83,0.71,0.47,0.51,0.56,0.60,0.50,0.66,0.81,0.93,0.69,0.72,;
Rm-20337	Phenylalanyl-tRNA synthetase beta subunit	ps	0.01429	0.05624	4	0.135	0.01822	29.996	0.45	0.58,0.53,0.28,0.40,;
Rm-20358	NIPSNAP1 protein	pe	0.04986	0.13647	2	0.03536	0.00125	6.096	0.58	0.60,0.55,;
Rm-2061	lysophospholipase	met/lipd	0.04495	0.12666	4	0.19192	0.03683	31.985	0.6	0.69,0.81,0.50,0.38,;
Rm-20652	Vacuolar sorting protein VPS1 dynamin	pe	0.00118	0.00773	9	0.24218	0.05865	44.848	0.54	0.35,0.62,0.48,0.25,0.43,0.57,1.08,0.43,0.69,;
Rm-20673	Histone H1/5	nr	0.00113	0.00743	8	0.19797	0.03919	14.664	1.35	1.02,1.32,1.10,1.37,1.51,1.56,1.43,1.51,;
Rm-20677	lipocalin-8 1	s/lipocalin	0.00798	0.03676	2	0.00707	5e-05	0.524	1.35	1.35,1.34,;
Rm-20683	60 kDa heat shock protein mitochondrial-like	pm	0	0	58	0.18994	0.03608	23.45	0.81	0.72,1.00,1.03,1.07,0.88,0.91,1.06,1.01,0.85,0.65,0.70,0.86,0.92,0.96,0.73,0.74,0.69,0.51,1.00,1.01,0.66,0.92,0.99,0.63,0.44,0.87,0.95,0.90,0.74,0.90,0.88,0.89,0.84,0.99,0.93,0.98,0.81,0.78,0.80,0.95,0.87,0.93,0.76,0.66,1.50,0.55,0.61,0.73,0.65,0.60,0.62,0.85,0.84,0.83,0.42,0.43,0.60,0.61,;
Rm-21421	Activator of 90 kDa heat shock protein ATPase	pm	0.00025	0.00237	13	0.15499	0.02402	20.665	0.75	0.69,0.53,0.65,0.88,0.89,0.79,0.79,0.56,0.83,0.70,0.54,0.95,0.99,;
Rm-218	ras-related protein Rab-7a	st	0.00206	0.01189	13	0.21014	0.04416	27.291	0.77	1.06,0.70,0.74,0.42,0.70,0.75,1.20,0.71,0.64,0.72,0.94,0.51,0.86,;
Rm-21865	calponin homology domain-containing protein DDB_G0272472-like isoform X3	cs	0.02976	0.09442	20	0.16173	0.02616	14.704	1.1	1.25,0.74,0.78,1.01,0.98,1.16,1.16,0.96,1.23,0.96,1.14,1.06,1.18,1.26,1.21,1.14,1.30,1.35,1.08,1.03,;
Rm-2198	eukaryotic translation initiation factor 4h	ps	0.03612	0.10835	3	0.06245	0.0039	5.338	1.17	1.12,1.15,1.24,;
Rm-21982	prohibitin-related membrane protease subunit	pm	0.00379	0.02003	8	0.19855	0.03942	31.023	0.64	0.35,0.54,0.51,0.47,0.75,0.94,0.76,0.78,;
Rm-22333	Programmed cell death	st/apoptosis	0.01571	0.05983	4	0.08367	0.007	7.031	1.19	1.30,1.12,1.13,1.21,;
Rm-22374	BPTI/Kunitz family of serine protease inhibitors	s/protinh Kunitz	0	0	2	0	0	0	0.21	0.21,0.21,;
Rm-22413	40S ribosomal protein S3	ps	0	3e-05	19	0.13625	0.01856	17.926	0.76	0.64,0.83,0.74,0.85,0.64,0.89,0.75,0.67,0.73,0.58,0.70,0.66,1.01,0.73,0.72,0.55,0.89,1.05,0.86,;
Rm-22436	NADP-dependent isocitrate dehydrogenase	met/energy	1e-05	0.00023	16	0.183	0.03349	28.594	0.64	0.65,0.83,0.67,0.39,0.66,0.81,0.43,0.70,1.04,0.61,0.50,0.64,0.66,0.76,0.55,0.29,;
Rm-22490	translation initiation factor 5A eIF-5A	ps	0.02335	0.07967	8	0.23385	0.05469	32.48	0.72	0.82,0.96,0.35,0.53,0.47,0.93,0.88,0.82,;
Rm-22666	actin-related 3-like protein	cs	0.01792	0.06561	5	0.24006	0.05763	17.523	1.37	1.26,1.15,1.17,1.63,1.62,;
Rm-2273	Chloride intracellular channel exc-4	tr	0.0352	0.10625	5	0.21455	0.04603	30.218	0.71	0.69,0.58,0.62,0.59,1.09,;
Rm-22741	isocitrate dehydrogenase	met/energy	0.01733	0.06433	2	0.01414	0.0002	3.626	0.39	0.40,0.38,;
Rm-22789	Actin-binding cytoskeleton protein filamin	cs	0.00176	0.01042	10	0.24286	0.05898	38.549	0.63	0.28,0.59,1.08,0.60,0.59,0.60,1.01,0.48,0.45,0.59,;
Rm-22973	6-phosphogluconolactonase - like protein	met/carb	0.00085	0.0061	12	0.1293	0.01672	15.394	0.84	0.76,0.77,0.77,0.81,0.73,0.72,1.13,0.95,0.99,0.89,0.71,0.79,;
Rm-22983	Microtubule-associated protein 1	cs	0.00065	0.00511	20	0.20941	0.04385	17.45	1.2	1.10,0.89,1.17,1.30,0.79,0.93,1.54,0.94,1.16,1.29,1.59,1.36,1.25,1.04,1.37,1.09,1.28,1.27,1.31,1.31,;
Rm-23052	FKBP-type peptidyl-prolyl cis-trans isomerase	pm	0.02738	0.08902	4	0.15588	0.0243	26.877	0.58	0.75,0.63,0.38,0.54,;
Rm-23054	Endoplasmic reticulum protein 29	pm	0.00017	0.00179	27	0.23426	0.05488	19.522	1.2	1.21,1.06,1.47,1.41,1.45,1.01,1.39,0.94,0.94,0.98,1.29,1.35,1.14,0.82,1.15,1.20,1.15,1.23,1.53,1.33,1.85,1.27,0.90,0.84,1.20,1.08,1.19,;
Rm-23208	Translation initiation factor 2B delta subunit (eIF-2Bdelta/GCD2)	ps	0.0274	0.08902	3	0.11372	0.01293	28.428	0.4	0.53,0.31,0.37,;
Rm-23231	Signal peptidase complex subunit 2	pe	0.04837	0.13334	10	0.24008	0.05764	29.278	0.82	1.02,0.69,1.12,1.00,0.76,0.83,0.86,0.44,0.45,1.05,;
Rm-2328	Glutathione S-transferase	detox	0.03372	0.10413	19	0.21874	0.04785	24.305	0.9	0.89,1.02,0.73,0.66,0.57,0.97,0.90,1.25,1.32,0.81,1.23,0.70,0.90,1.11,0.72,0.78,0.63,0.94,1.06,;
Rm-23315	AAA+-type ATPase	pm	0	0	46	0.22841	0.05217	50.757	0.45	0.35,0.24,0.34,0.36,0.42,0.32,0.35,0.34,0.53,0.35,0.44,0.21,0.39,0.19,0.43,0.21,0.35,0.31,0.29,0.57,0.57,0.60,0.31,0.32,0.30,0.77,0.65,0.86,0.20,0.25,0.26,0.70,0.76,0.29,0.41,0.39,0.34,0.35,0.40,1.01,0.96,0.47,1.23,0.41,0.58,0.42,;
Rm-23381	CNPV096 ubiquitin	prot	0.00844	0.03809	7	0.13496	0.01821	17.082	0.79	0.80,0.82,0.61,0.70,0.93,0.68,0.98,;
Rm-23443	thioredoxin peroxidase	detox/ox	0.0016	0.00988	11	0.13575	0.01843	16.556	0.82	1.06,1.00,0.70,0.63,0.71,0.91,0.83,0.69,0.81,0.78,0.89,;
Rm-23486	GTPase Ran/TC4/GSP1 (nuclear protein transport pathway) small G protein superfamily	pe	1e-05	0.00024	9	0.07524	0.00566	10.306	0.73	0.73,0.77,0.83,0.64,0.68,0.68,0.64,0.78,0.83,;
Rm-23503	Succinate dehydrogenase Fe-S protein subunit	met/energy	0.001	0.00681	9	0.13233	0.01751	17.882	0.74	0.79,0.86,0.54,0.80,0.83,0.70,0.67,0.91,0.55,;
Rm-23518	Nucleosome remodeling factor subunit CAF1/NURF55/MSI1	nr	0.00861	0.03863	6	0.15368	0.02362	22.274	0.69	0.49,0.79,0.60,0.59,0.79,0.89,;
Rm-23565	GTPase Ran/TC4/GSP1 (nuclear protein transport pathway) small G protein superfamily	pe	1e-05	0.00024	9	0.07524	0.00566	10.306	0.73	0.73,0.77,0.83,0.64,0.68,0.68,0.64,0.78,0.83,;
Rm-23598	IbpA Molecular chaperone (small heat shock protein)	pm	0.01881	0.06821	7	0.10163	0.01033	9.075	1.12	1.03,1.05,1.13,1.17,1.31,1.10,1.02,;
Rm-23832	Glycolate oxidase	met/energy	0.02375	0.08045	2	0.00707	5e-05	0.822	0.86	0.86,0.85,;
Rm-23839	innexin	extmat	0.00105	0.007	9	0.20913	0.04374	38.73	0.54	0.79,0.37,0.61,0.38,0.89,0.43,0.57,0.24,0.59,;
Rm-23854	20S proteasome regulatory subunit alpha type PSMA1/PRE5	prot	3e-05	0.00041	16	0.11833	0.014	14.429	0.82	0.89,1.09,0.65,0.87,0.71,0.82,0.85,0.99,0.84,0.74,0.83,0.68,0.84,0.65,0.86,0.78,;
Rm-23945	cathepsin B-like proteinase	pm/protease	0.00092	0.00638	10	0.13392	0.01793	11.159	1.2	1.42,1.29,1.23,1.16,1.24,1.31,1.04,1.08,1.22,0.98,;
Rm-23966	Vitellogenin 2 (Vt_3)	storage/	0	0	53	0.20612	0.04249	29.033	0.71	0.21,0.67,0.39,0.78,0.71,0.32,0.40,0.41,0.95,0.71,0.71,0.93,0.65,0.63,0.88,0.88,0.83,1.01,0.39,0.48,0.89,0.88,0.78,0.86,0.74,0.77,0.68,0.75,0.57,0.59,0.42,0.43,0.47,0.73,0.75,0.61,1.22,1.17,0.74,0.76,0.62,0.87,0.65,0.97,0.66,0.97,0.77,0.83,0.54,0.68,0.68,0.81,0.80,;
Rm-23967	Vitellogenin 2 (Vt_4)	storage/	0	0	49	0.20698	0.04284	29.568	0.7	0.21,0.67,0.39,0.78,0.71,0.32,0.40,0.41,0.95,0.71,0.71,0.93,0.65,0.63,0.88,0.88,0.83,1.01,0.39,0.48,0.89,0.88,0.78,0.86,0.74,0.77,0.68,0.75,0.57,0.59,0.42,0.43,0.47,0.73,0.75,0.61,1.22,1.17,0.74,0.76,0.62,0.87,0.65,0.77,0.83,0.54,0.68,0.68,0.81,;
Rm-24008	tumor protein d52-like	st/apoptosis	0.00021	0.00216	15	0.21695	0.04707	17.356	1.25	1.19,1.03,1.20,1.36,0.93,1.82,1.41,1.16,1.45,1.30,1.11,1.29,1.32,1.00,1.23,;
Rm-24009	Coiled-coil protein TPD52	bacterial	0.02049	0.07248	7	0.17839	0.03182	14.742	1.21	1.45,1.30,1.07,0.95,1.07,1.29,1.32,;
Rm-24049	Aldehyde reductase	detox/ox	0.01176	0.04911	5	0.16208	0.02627	31.169	0.52	0.55,0.28,0.73,0.49,0.56,;
Rm-24149	serine protease K12H4.7	pm/protease	0.00052	0.00426	15	0.1722	0.02965	21.796	0.79	0.86,0.72,0.70,0.75,0.62,0.85,0.59,1.06,1.05,1.02,0.88,0.60,0.54,0.73,0.93,;
Rm-24527	Hydroxysteroid dehydrogenase protein 2	met/lipd	0.00705	0.03308	3	0.05132	0.00263	11.149	0.46	0.47,0.50,0.40,;
Rm-24530	salivary secreted protein	s/	0.05878	0.15414	2	0.02828	0.0008	3.771	0.75	0.73,0.77,;
Rm-24537	Uncharacterized protein	uc	0	3e-05	12	0.11079	0.01228	8.657	1.28	1.27,1.28,1.14,1.15,1.22,1.39,1.36,1.34,1.30,1.10,1.44,1.40,;
Rm-24551	Heat shock 70 kDa protein cognate	pm	0	1e-05	30	0.20052	0.04021	27.851	0.72	0.65,0.83,0.70,0.74,0.96,0.61,0.94,0.99,0.63,0.60,0.66,0.84,0.80,0.76,0.88,0.72,0.70,0.91,1.22,0.73,0.77,0.39,0.47,0.32,0.50,0.71,0.51,0.35,0.90,0.75,;
Rm-24571	heat shock 70 kDa protein cognate 4	pm	0	3e-05	34	0.20471	0.0419	25.587	0.8	1.39,1.33,0.43,0.77,0.67,0.82,0.76,0.86,0.82,0.67,0.54,0.83,0.52,0.58,0.80,0.92,0.79,1.03,0.74,0.80,0.72,0.97,0.76,0.74,0.72,0.60,0.67,0.77,0.79,0.83,0.76,0.73,1.11,1.12,;
Rm-24610	heat shock 70 kDa protein cognate 4	pm	1e-05	0.00011	30	0.22529	0.05076	28.885	0.78	0.93,0.74,0.86,0.76,0.52,0.77,0.76,0.69,0.80,0.43,0.44,0.81,0.97,0.99,0.83,0.99,1.39,1.33,0.43,0.77,0.67,0.82,0.76,0.86,0.82,0.67,0.54,0.83,0.52,0.58,;
Rm-24819	Ubiquitin thioesterase protein OTUB1	prot	0.0036	0.01914	11	0.17636	0.0311	22.903	0.77	0.84,0.61,0.97,0.46,0.75,0.98,0.76,0.82,0.98,0.79,0.54,;
Rm-2497	Splicing factor U2AF large subunit (RRM superfamily)	tm	0.03791	0.1127	6	0.17452	0.03046	22.375	0.78	0.52,0.94,0.95,0.68,0.69,0.89,;
Rm-25070	40S ribosomal protein S10	ps	0.05726	0.15099	2	0.02121	0.00045	1.845	1.15	1.17,1.14,;
Rm-25071	Coiled-coil domain-containing protein 39	bacterial	0.00104	0.00695	9	0.19214	0.03692	37.676	0.51	0.56,0.58,0.24,0.65,0.58,0.74,0.69,0.24,0.33,;
Rm-25092	ribosomal protein L31	ps	0.01861	0.0676	8	0.12464	0.01554	10.935	1.14	1.31,1.17,1.15,1.01,1.15,0.91,1.17,1.23,;
Rm-25143	proteasome subunit alpha type-7-like isoform 1	prot	0.00033	0.00302	10	0.09855	0.00971	12.165	0.81	0.73,0.74,0.78,0.63,0.86,0.96,0.90,0.90,0.77,0.80,;
Rm-25157	60S ribosomal protein L9	ps	1e-05	0.00011	14	0.11408	0.01302	15.214	0.75	0.84,0.65,0.84,0.78,0.96,0.89,0.76,0.62,0.58,0.69,0.73,0.85,0.67,0.64,;
Rm-2538	RNA helicase	tm	3e-05	0.00037	14	0.19619	0.03849	28.433	0.69	0.59,0.73,0.50,0.56,0.94,0.60,0.63,0.64,0.74,0.67,1.26,0.63,0.60,0.55,;
Rm-25417	isobutyryl-CoA dehydrogenase mitochondrial-like	met/energy	0.03862	0.11363	4	0.23894	0.05709	49.778	0.48	0.34,0.82,0.29,0.48,;
Rm-25590	Glycolate oxidase	met/energy	0.02375	0.08045	2	0.00707	5e-05	0.822	0.86	0.86,0.85,;
Rm-25949	eukaryotic translation initiation factor 2A	ps	0.0593	0.15496	4	0.16761	0.02809	25.015	0.67	0.78,0.42,0.76,0.71,;
Rm-2596	Membrane coat complex Retromer subunit VPS29/PEP11	pe	0.02856	0.09189	3	0.06557	0.0043	8.743	0.75	0.69,0.74,0.82,;
Rm-25975	Aldehyde dehydrogenase	met/energy	0	1e-05	18	0.13044	0.01701	18.902	0.69	0.41,0.44,0.68,0.66,0.58,0.94,0.71,0.65,0.74,0.80,0.82,0.77,0.72,0.71,0.80,0.71,0.56,0.64,;
Rm-25976	Aldehyde dehydrogenase	met/energy	0	8e-05	12	0.09976	0.00995	13.854	0.72	0.67,0.68,0.66,0.60,0.58,0.94,0.71,0.74,0.80,0.82,0.77,0.71,;
Rm-25985	Vesicle trafficking protein Sly1 (Sec1 family)	pe	0.01158	0.04862	7	0.22409	0.05021	40.014	0.56	0.23,0.75,0.78,0.71,0.51,0.66,0.29,;
Rm-26047	Metalloexopeptidases	met/aa	0.00035	0.00317	7	0.13018	0.01695	24.11	0.54	0.57,0.44,0.58,0.77,0.41,0.41,0.59,;
Rm-26196	NAD-dependent malate dehydrogenase	met/energy	3e-05	0.00038	15	0.09085	0.00825	10.813	0.84	0.81,0.90,0.69,0.68,0.86,0.89,0.75,0.81,0.97,0.91,0.98,0.87,0.88,0.89,0.77,;
Rm-26385	vesicle coat complex COPI epsilon subunit	pe	0.00063	0.00497	14	0.12877	0.01658	15.897	0.81	0.87,0.87,0.89,0.94,0.97,0.67,0.76,0.87,0.86,0.79,0.46,0.73,0.83,0.85,;
Rm-26537	Lipocalin 5	s/lipocalin	0.00169	0.01025	14	0.15087	0.02276	13.006	1.16	1.25,1.00,0.89,1.01,1.22,1.41,1.28,1.19,1.41,1.15,1.06,1.14,1.14,1.05,;
Rm-26539	Lipocalin 5	s/lipocalin	0.05915	0.15474	19	0.19633	0.03855	17.53	1.12	1.22,1.19,0.82,1.18,1.25,1.00,0.89,1.01,1.22,1.41,1.28,0.60,1.19,1.41,1.15,1.06,1.14,1.14,1.05,;
Rm-26540	Lipocalin 5	s/lipocalin	0.00076	0.00581	15	0.1455	0.02117	12.543	1.16	1.18,1.25,1.00,0.89,1.01,1.22,1.41,1.28,1.19,1.41,1.15,1.06,1.14,1.14,1.05,;
Rm-26675	26S proteasome regulatory complex subunit RPN3/PSMD3	prot	0.00025	0.00243	9	0.15943	0.02542	28.471	0.56	0.66,0.48,0.54,0.72,0.81,0.46,0.33,0.40,0.66,;
Rm-26783	Tropomyosin 1	cs	0	0	21	0.23672	0.05603	17.153	1.38	1.85,1.60,1.12,1.20,1.45,1.58,1.70,1.03,0.91,1.39,1.19,1.19,1.56,1.64,1.43,1.35,1.51,1.39,1.48,1.22,1.20,;
Rm-26789	GDP-L-fucose synthetase	met/carb	3e-05	0.00043	20	0.11074	0.01226	13.026	0.85	0.92,0.73,0.95,0.86,0.79,0.74,0.93,0.97,0.91,0.96,0.86,0.93,0.95,0.64,0.72,0.88,0.98,0.82,0.90,0.62,;
Rm-26807	ribosomal protein L18	ps	0.00728	0.03413	5	0.15356	0.02358	33.382	0.46	0.43,0.49,0.47,0.68,0.25,;
Rm-26852	selenium-binding protein	pe	0.00483	0.02446	3	0.03512	0.00123	5.567	0.63	0.67,0.60,0.63,;
Rm-26854	selenium-binding protein 1	pe	1e-05	0.00016	15	0.17268	0.02982	25.027	0.69	0.73,0.67,0.60,0.63,0.60,0.60,1.04,0.98,0.99,0.57,0.57,0.64,0.61,0.62,0.47,;
Rm-26863	NADP-dependent isocitrate dehydrogenase	met/energy	0	0	29	0.16654	0.02774	25.624	0.65	0.84,0.73,1.03,0.95,0.39,0.68,0.68,0.66,0.85,0.58,0.66,0.67,0.43,0.59,0.73,0.47,0.60,0.64,0.65,0.77,0.79,0.55,0.29,0.71,0.75,0.71,0.43,0.44,0.56,;
Rm-26883	Transcription factor mbf1	tf	0.0147	0.0574	4	0.13401	0.01796	10.389	1.29	1.26,1.22,1.20,1.49,;
Rm-26900	F0F1-type ATP synthase alpha subunit	met/energy	0	0	24	0.21987	0.04834	37.908	0.58	0.59,0.49,0.61,0.62,0.33,0.33,1.12,0.94,0.61,0.32,0.65,0.68,0.62,0.42,0.57,0.55,0.36,0.62,0.90,0.91,0.59,0.47,0.32,0.26,;
Rm-26984	Aspartate aminotransferase/Glutamic oxaloacetic transaminase AAT1/GOT2	met/aa	0.00522	0.02581	8	0.21566	0.04651	30.809	0.7	0.68,0.65,0.63,0.44,1.17,0.56,0.79,0.66,;
Rm-26992	60S ribosomal protein L7-like	ps	0.00077	0.00586	14	0.18054	0.0326	14.922	1.21	1.17,1.19,1.37,1.44,1.27,1.36,1.48,1.04,0.95,1.39,1.06,1.10,0.94,1.12,;
Rm-27027	Profilin binds actin monomers	cs	0.02121	0.07439	7	0.15946	0.02543	19.447	0.82	0.79,0.80,0.64,1.16,0.82,0.77,0.79,;
Rm-27092	BPTI/Kunitz family of serine protease inhibitors 1	s/protinh Kunitz	0.00105	0.00698	4	0.04546	0.00207	25.276	0.18	0.19,0.23,0.18,0.12,;
Rm-27169	programmed cell death protein 4-like	st/apoptosis	0.04026	0.11744	4	0.17652	0.03116	26.347	0.67	0.93,0.64,0.58,0.54,;
Rm-27195	receptor-mediated endocytosis	st	0.00092	0.00638	5	0.09497	0.00902	22.613	0.42	0.56,0.41,0.44,0.30,0.38,;
Rm-27196	receptor-mediated endocytosis	st	0.00092	0.00638	5	0.09497	0.00902	22.613	0.42	0.56,0.41,0.44,0.30,0.38,;
Rm-27197	receptor-mediated endocytosis	st	0.00092	0.00638	5	0.09497	0.00902	22.613	0.42	0.56,0.41,0.44,0.30,0.38,;
Rm-27199	alpha-tubulin	cs	0.00546	0.02673	12	0.24071	0.05794	33.432	0.72	0.93,0.85,0.92,0.89,0.92,0.34,0.33,0.71,0.72,1.00,0.50,0.51,;
Rm-27216	hydroxysteroid (17-beta) dehydrogenase	met/lipd	0.0001	0.00115	7	0.08896	0.00791	17.103	0.52	0.54,0.50,0.58,0.59,0.34,0.49,0.59,;
Rm-27217	hydroxysteroid (17-beta) dehydrogenase	met/lipd	1e-05	0.00019	6	0.04535	0.00206	8.252	0.55	0.54,0.50,0.58,0.59,0.49,0.59,;
Rm-27246	Alpha tubulin	cs	1e-05	0.00014	22	0.22748	0.05175	33.454	0.68	0.93,0.85,0.92,0.89,0.92,0.34,0.33,0.71,0.72,0.51,0.47,1.00,0.50,0.51,0.52,0.52,0.80,0.77,0.69,1.11,0.42,0.50,;
Rm-27247	tubulin alpha chain	cs	1e-05	0.00021	20	0.22096	0.04883	33.996	0.65	0.25,0.70,0.53,0.55,0.60,0.57,0.65,0.48,0.93,0.85,0.92,0.89,0.92,0.34,0.33,0.71,0.72,0.51,0.47,1.00,;
Rm-27248	Alpha tubulin	cs	0.00091	0.00638	12	0.18125	0.03285	24.828	0.73	0.46,0.50,0.79,0.80,0.55,0.60,0.57,0.93,0.85,0.92,0.89,0.92,;
Rm-27254	Polyadenylate-binding protein (RRM superfamily)	tm	0.0005	0.0042	19	0.16803	0.02823	20.002	0.84	0.83,0.76,0.94,0.94,1.02,0.78,0.80,0.86,0.80,0.78,0.75,0.82,0.53,0.54,0.96,0.78,0.74,0.99,1.28,;
Rm-27261	glycine-rich cell wall structural protein-like	extmat	0.00827	0.03773	5	0.16165	0.02613	12.434	1.3	1.20,1.25,1.19,1.58,1.26,;
Rm-27312	thioredoxin peroxidase	detox/ox	0.00062	0.00493	11	0.13	0.0169	16.667	0.78	0.86,0.60,0.67,0.71,0.55,0.84,0.84,0.89,0.95,0.78,0.89,;
Rm-27556	Catalase	detox/ox	0.0189	0.06843	15	0.19417	0.0377	22.064	0.88	0.59,1.06,0.90,0.79,0.96,1.08,0.92,1.27,1.02,0.65,0.69,0.84,0.71,1.02,0.67,;
Rm-27594	SNARE protein PEP12/VAM3/Syntaxin 7/Syntaxin 17	pe	0.03159	0.09908	8	0.13049	0.01703	11.549	1.13	1.20,1.02,1.26,1.21,1.26,0.97,0.94,1.15,;
Rm-27606	40S ribosomal protein S11	ps	0.00015	0.00162	5	0.04324	0.00187	6.454	0.67	0.67,0.74,0.67,0.62,0.66,;
Rm-27617	Uncharacterized conserved protein	uc	0.05452	0.14593	2	0.02121	0.00045	2.652	0.8	0.82,0.79,;
Rm-2788	Vitellogenin 1 (Vt_1)	storage/	0	0	68	0.1231	0.01515	30.021	0.41	0.39,0.42,0.42,0.83,0.79,0.46,0.46,0.47,0.64,0.56,0.57,0.30,0.22,0.23,0.45,0.24,0.55,0.54,0.36,0.27,0.47,0.45,0.41,0.37,0.44,0.22,0.21,0.17,0.39,0.26,0.32,0.46,0.42,0.46,0.61,0.49,0.32,0.43,0.31,0.36,0.31,0.56,0.43,0.37,0.40,0.40,0.41,0.44,0.45,0.40,0.31,0.44,0.47,0.41,0.21,0.33,0.32,0.40,0.32,0.51,0.39,0.42,0.23,0.35,0.33,0.43,0.42,0.46,;
Rm-27887	60S ribosomal protein L6	ps	0.01409	0.05594	12	0.17401	0.03028	20.472	0.85	0.85,1.02,0.94,0.90,0.84,0.69,0.66,1.17,0.96,0.51,0.81,0.84,;
Rm-27923	Selenophosphate synthetase	st	0.04345	0.12361	2	0.02121	0.00045	2.867	0.74	0.76,0.73,;
Rm-27959	spliceosome RNA helicase DDX39B-like	tm	2e-05	0.00024	11	0.15036	0.02261	28.371	0.53	0.48,0.39,0.74,0.61,0.66,0.32,0.37,0.47,0.51,0.78,0.51,;
Rm-28002	40S ribosomal protein S29	ps	0.01589	0.06008	4	0.07411	0.00549	6.333	1.17	1.21,1.25,1.15,1.08,;
Rm-28264	V-type H+-transporting ATPase subunit G	tr	0.02236	0.07673	2	0.00707	5e-05	0.842	0.84	0.85,0.84,;
Rm-2887	tubulin alpha chain	cs	1e-05	0.00018	17	0.21379	0.04571	33.936	0.63	0.60,0.65,0.48,0.34,0.33,0.71,0.72,1.00,0.50,0.51,0.52,0.52,0.80,0.77,0.69,1.11,0.42,;
Rm-2902	translin-associated protein x	uc	0.04323	0.12316	8	0.21567	0.04651	26.625	0.81	0.58,0.89,1.12,0.63,0.85,0.84,0.54,1.06,;
Rm-3086	histone H3	nr	0.01476	0.0574	2	0.01414	0.0002	1.032	1.37	1.38,1.36,;
Rm-31701	Glucose-6-phosphate isomerase	met/carb	7e-05	0.00084	10	0.14024	0.01967	25.045	0.56	0.73,0.41,0.59,0.53,0.31,0.62,0.72,0.42,0.61,0.66,;
Rm-31727	40S ribosomal protein S29	ps	0.01589	0.06008	4	0.07411	0.00549	6.333	1.17	1.21,1.25,1.15,1.08,;
Rm-31783	Glyoxylate/hydroxypyruvate reductase (D-isomer-specific 2-hydroxy acid dehydrogenase superfamily)	met/energy	0.0554	0.14709	2	0.04243	0.0018	8.319	0.51	0.54,0.48,;
Rm-31812	Phosphoenolpyruvate carboxykinase	met/energy	0.0025	0.01393	6	0.1439	0.02071	25.247	0.57	0.46,0.72,0.43,0.44,0.67,0.72,;
Rm-3226	microtubule associated complex	cs	0.00041	0.00358	66	0.2016	0.04064	21.912	0.92	0.57,0.81,1.02,0.88,1.18,0.87,0.95,0.58,0.68,0.54,0.93,0.94,1.18,0.69,0.71,0.85,0.78,1.22,1.07,0.70,0.73,0.99,1.01,0.91,0.88,0.90,0.91,0.73,1.12,0.95,0.47,0.66,0.78,0.76,1.09,1.16,1.09,1.12,1.24,1.37,0.66,0.86,0.90,1.04,0.82,0.90,0.85,0.99,0.85,0.79,0.90,1.01,0.69,0.93,0.92,0.95,0.98,0.95,1.55,1.24,0.92,1.03,0.97,1.23,0.90,1.14,;
Rm-3241	Electron transfer flavoprotein ubiquinone oxidoreductase	met/energy	0.00405	0.02119	5	0.11563	0.01337	28.202	0.41	0.44,0.21,0.51,0.42,0.46,;
Rm-32465	Alcohol dehydrogenase class III	detox	0.02008	0.07136	3	0.08737	0.00763	20.314	0.43	0.50,0.45,0.33,;
Rm-32497	IMP dehydrogenase/GMP reductase	met/nuc	0.00174	0.01034	7	0.15808	0.02499	26.347	0.6	0.58,0.54,0.55,0.89,0.61,0.68,0.37,;
Rm-32516	Sorting nexin SNX6/TFAF2 contains PX domain	imm	0	0	26	0.14862	0.02209	19.302	0.77	0.78,0.71,0.66,0.75,0.81,1.21,0.77,0.90,0.63,0.81,0.56,0.67,0.72,0.69,0.67,0.70,0.90,0.73,0.80,0.68,0.79,1.15,0.90,0.63,0.73,0.65,;
Rm-32524	molecular chaperones grp170/sil1 hsp70 superfamily	pm	0.00157	0.00975	23	0.17191	0.02955	19.759	0.87	1.09,1.08,0.82,0.63,0.82,1.14,0.72,0.76,0.97,0.85,0.74,0.81,1.01,1.20,0.52,0.83,0.76,0.99,0.99,0.68,0.85,0.83,1.03,;
Rm-32529	Suppressor of G2 allele of skp1	st	1e-05	0.00018	20	0.18243	0.03328	24.99	0.73	0.61,0.73,0.53,0.85,0.40,0.57,0.51,1.03,1.00,0.95,0.91,0.77,0.77,0.57,0.78,0.95,0.65,0.77,0.51,0.70,;
Rm-32541	ubiquinone oxidoreductase NDUFB3/B12 subunit	met/energy	0.04026	0.11744	2	0.02828	0.0008	2.21	1.28	1.30,1.26,;
Rm-32591	Signal recognition particle subunit Srp72	pe	0.01552	0.05934	5	0.21673	0.04697	38.701	0.56	0.51,0.57,0.37,0.42,0.92,;
Rm-32774	aconitate hydratase mitochondrial-like	met/energy	0.00171	0.01025	11	0.22008	0.04844	34.389	0.64	0.69,0.76,0.53,0.47,0.25,0.93,0.84,0.85,0.42,0.47,0.81,;
Rm-32779	trifunctional enzyme subunit alpha mitochondrial-like	met/energy	0	5e-05	12	0.15316	0.02346	41.396	0.37	0.48,0.50,0.67,0.17,0.29,0.31,0.24,0.26,0.23,0.36,0.39,0.57,;
Rm-32782	Mitochondrial import inner membrane translocase subunit TIM9	met/energy	0.02536	0.0844	2	0.00707	5e-05	0.822	0.86	0.87,0.86,;
Rm-32814	Ribosome biogenesis protein - Nop58p/Nop5p	tm	2e-05	0.00024	11	0.11422	0.01305	17.05	0.67	0.77,0.48,0.68,0.79,0.77,0.66,0.53,0.60,0.54,0.71,0.80,;
Rm-32846	Purine nucleoside phosphorylase	met/nuc	0.00086	0.00614	9	0.21875	0.04785	37.715	0.58	0.45,0.36,0.64,0.52,0.65,0.51,1.07,0.69,0.36,;
Rm-32854	Malate dehydrogenase	met/energy	2e-05	0.00027	12	0.11928	0.01423	16.568	0.72	0.56,0.54,0.87,0.71,0.76,0.74,0.79,0.59,0.72,0.94,0.66,0.70,;
Rm-32898	Phosphoglucomutase	met/carb	0.00128	0.00821	9	0.14942	0.02233	21.657	0.69	0.71,0.80,0.63,0.82,0.89,0.76,0.69,0.41,0.54,;
Rm-32906	Purine nucleoside phosphorylase	met/nuc	0.00086	0.00614	9	0.21875	0.04785	37.715	0.58	0.45,0.36,0.64,0.52,0.65,0.51,1.07,0.69,0.36,;
Rm-33129	molecular chaperones grp170/sil1 hsp70 superfamily	pm	0.00022	0.00224	31	0.14137	0.01998	15.882	0.89	0.89,0.90,0.85,0.91,1.05,0.94,0.78,0.90,0.99,0.94,0.98,0.83,1.09,0.82,0.63,0.82,1.14,1.00,0.97,0.92,0.90,0.72,0.76,0.97,0.85,0.74,0.81,1.01,1.20,0.52,0.83,;
Rm-33137	Fructose-16-bisphosphatase	met/carb	0	0	25	0.18899	0.03572	32.586	0.58	0.50,0.54,0.33,0.38,0.52,0.69,0.59,0.43,0.35,0.73,0.46,0.57,0.50,0.54,0.42,0.62,0.45,0.54,0.57,0.71,0.85,1.03,1.09,0.47,0.56,;
Rm-33193	Heat shock factor binding protein 1	pm	0.01	0.04349	2	0.00707	5e-05	1.219	0.58	0.57,0.58,;
Rm-33245	Actin-related protein Arp2/3 complex subunit ARPC2	cs	0.00034	0.00311	6	0.0784	0.00615	12.065	0.65	0.54,0.76,0.70,0.67,0.66,0.59,;
Rm-33377	delta-1-pyrroline-5-carboxylate dehydrogenase mitochondrial-like	met/energy	7e-05	0.00085	14	0.24129	0.05822	40.215	0.6	0.42,0.70,0.37,0.73,0.54,0.69,0.85,0.28,1.23,0.49,0.41,0.66,0.47,0.55,;
Rm-33390	hsp90 co-chaperone p23	pm	0.00361	0.01917	5	0.07497	0.00562	6.3	1.19	1.21,1.19,1.13,1.11,1.30,;
Rm-33595	trifunctional enzyme subunit alpha mitochondrial-like	met/energy	3e-05	0.00046	10	0.16188	0.02621	42.604	0.38	0.48,0.50,0.67,0.17,0.29,0.31,0.24,0.26,0.36,0.57,;
Rm-33596	trifunctional enzyme subunit alpha mitochondrial-like	met/energy	0	7e-05	11	0.14679	0.02155	41.943	0.35	0.48,0.50,0.67,0.17,0.29,0.31,0.24,0.26,0.23,0.36,0.39,;
Rm-33597	trifunctional enzyme subunit alpha mitochondrial-like	met/energy	0.00024	0.00233	8	0.1681	0.02826	46.696	0.36	0.48,0.50,0.67,0.17,0.29,0.31,0.24,0.26,;
Rm-33598	trifunctional enzyme subunit alpha mitochondrial-like	met/energy	0.00024	0.00233	8	0.1681	0.02826	46.696	0.36	0.48,0.50,0.67,0.17,0.29,0.31,0.24,0.26,;
Rm-33600	trifunctional enzyme subunit alpha mitochondrial-like	met/energy	6e-05	0.00073	9	0.15725	0.02473	43.683	0.36	0.48,0.50,0.67,0.17,0.29,0.31,0.24,0.26,0.36,;
Rm-33622	methionine aminopeptidase	met/aa	0.0083	0.03777	4	0.09678	0.00937	15.613	0.62	0.75,0.52,0.64,0.59,;
Rm-3365	Unknown product	uk	0.01104	0.04686	2	0.00707	5e-05	1.105	0.64	0.63,0.64,;
Rm-3373	F-type H+-transporting ATPase subunit f	tr	0.04938	0.13546	4	0.12193	0.01487	10.247	1.19	1.21,1.22,1.31,1.02,;
Rm-33801	Glutathione peroxidase	detox/ox	0.05482	0.14657	4	0.21802	0.04753	39.639	0.55	0.69,0.77,0.30,0.44,;
Rm-33966	Polypyrimidine tract-binding protein PUF60 (RRM superfamily)	tm	0.00951	0.04193	2	0.00707	5e-05	1.309	0.54	0.54,0.53,;
Rm-34032	Ras-related small GTPase Rho type	st	0.00742	0.03463	5	0.15209	0.02313	25.348	0.6	0.84,0.54,0.53,0.63,0.44,;
Rm-34073	ubiquitin/40S ribosomal protein S27a	prot	0.01101	0.04683	7	0.11495	0.01321	13.848	0.83	0.80,0.82,0.70,0.93,0.68,0.98,0.91,;
Rm-34074	polyubiquitin-B	prot	0.00019	0.00199	13	0.11551	0.01334	14.259	0.81	0.80,0.82,0.61,0.70,0.93,0.68,0.98,0.83,0.90,0.94,0.79,0.91,0.70,;
Rm-34077	ubiquitin carboxyl-terminal hydrolase isozyme L5	prot	0.04542	0.12749	8	0.23244	0.05403	29.423	0.79	0.66,0.41,0.55,1.07,1.00,0.81,0.81,0.98,;
Rm-34090	ubiquitin	prot	0.00019	0.00199	13	0.11551	0.01334	14.259	0.81	0.80,0.82,0.61,0.70,0.93,0.68,0.98,0.83,0.90,0.94,0.79,0.91,0.70,;
Rm-34154	mitochondrial inner membrane protein-like	met/energy	0.01691	0.06307	28	0.15504	0.02404	16.672	0.93	0.60,0.84,0.74,0.69,1.00,0.78,1.27,0.95,1.11,0.85,1.17,0.99,1.10,1.06,1.05,0.96,1.00,1.00,0.98,0.83,0.71,0.80,0.99,0.91,0.89,0.96,1.09,0.81,;
Rm-34357	Nuclear distribution protein NUDC	st	0.00167	0.01013	10	0.11503	0.01323	14.2	0.81	0.77,0.80,0.83,0.71,0.55,0.89,0.84,0.95,0.91,0.86,;
Rm-34498	ribosomal protein L11	ps	0.01002	0.04349	4	0.05377	0.00289	6.477	0.83	0.82,0.84,0.89,0.76,;
Rm-34526	Regulator of ATP-sensitive K+ channels	tr	0.01345	0.05404	2	0.00707	5e-05	0.584	1.21	1.22,1.21,;
Rm-34535	nuclear distribution protein C-like protein	uc	0.04464	0.12647	4	0.14151	0.02003	20.218	0.7	0.80,0.71,0.80,0.50,;
Rm-34558	Mannose lectin ERGIC-53 involved in glycoprotein traffic	pe	0.00051	0.00423	17	0.1781	0.03172	21.988	0.81	0.90,1.20,0.84,0.94,0.99,0.52,0.79,0.76,0.66,0.57,0.98,0.96,0.66,0.81,0.65,0.65,0.88,;
Rm-36854	Chaperonin GroES	pm	0.00155	0.00968	11	0.14952	0.02236	12.566	1.19	1.00,1.13,1.34,1.22,1.38,1.20,1.02,1.34,1.22,0.95,1.31,;
Rm-36896	nuclear protein hcc-1	nr	0.00161	0.00993	12	0.18138	0.0329	14.868	1.22	1.23,1.44,1.18,1.15,1.24,0.87,1.02,1.34,1.13,1.39,1.50,1.10,;
Rm-36913	golgi apparatus protein 1	pe	0.05607	0.14837	5	0.22186	0.04922	17.748	1.25	1.25,1.59,1.20,1.23,0.97,;
Rm-36928	Cytokine-induced anti-apoptosis inhibitor 1	st/apoptosis	0.00027	0.00254	8	0.08935	0.00798	11.754	0.76	0.86,0.64,0.70,0.72,0.77,0.67,0.86,0.85,;
Rm-37438	Translation initiation factor 2 alpha subunit (eIF-2alpha)	ps	0	0	15	0.10488	0.011	16.136	0.65	0.59,0.58,0.65,0.52,0.45,0.68,0.86,0.72,0.61,0.57,0.70,0.69,0.78,0.61,0.74,;
Rm-37498	Basement membrane-specific heparan sulfate proteoglycan core protein	extmat	0.00011	0.00126	11	0.19733	0.03894	32.889	0.6	0.53,0.50,0.65,0.35,0.58,0.48,0.93,0.53,1.01,0.52,0.52,;
Rm-37512	translation initiation factor 2 alpha subunit	ps	1e-05	0.0002	10	0.11353	0.01289	18.312	0.62	0.59,0.58,0.65,0.52,0.45,0.68,0.86,0.72,0.61,0.57,;
Rm-37725	RNA-binding protein LARK	tm	0.00035	0.00319	13	0.1117	0.01248	13.46	0.83	0.76,0.80,0.68,0.63,1.02,0.72,0.85,0.90,0.87,0.86,0.95,0.90,0.91,;
Rm-37753	Predicted RNA-binding protein (RRM superfamily)	ps	0.00097	0.00669	8	0.19516	0.03809	33.649	0.58	0.66,0.55,0.60,0.99,0.46,0.57,0.37,0.40,;
Rm-37820	Mitochondrial/plastidial beta-ketoacyl-ACP reductase	met/lipd	0.05207	0.1405	2	0.04243	0.0018	10.348	0.41	0.44,0.38,;
Rm-37923	chaperonin families	pm	0	0	32	0.14675	0.02154	29.353	0.5	0.87,0.87,0.53,0.43,0.42,0.39,0.48,0.43,0.46,0.50,0.39,0.49,0.22,0.46,0.50,0.35,0.40,0.56,0.48,0.55,0.37,0.56,0.47,0.52,0.42,0.44,0.57,0.72,0.81,0.48,0.29,0.42,;
Rm-37924	chaperonin families	pm	0	0	35	0.14236	0.02027	29.056	0.49	0.87,0.87,0.53,0.43,0.42,0.39,0.48,0.43,0.46,0.50,0.39,0.49,0.22,0.46,0.50,0.35,0.40,0.36,0.43,0.56,0.48,0.55,0.37,0.56,0.47,0.52,0.42,0.44,0.57,0.72,0.81,0.48,0.29,0.42,0.50,;
Rm-37953	WW domain binding protein WBP-2 contains GRAM domain	st	0.03441	0.10555	2	0.02121	0.00045	3.214	0.66	0.67,0.64,;
Rm-38194	Glutathione S-transferase 1	detox	0.036	0.10813	12	0.08749	0.00765	9.305	0.94	0.93,0.91,0.98,0.80,0.78,0.91,1.06,1.05,0.95,0.98,0.91,1.02,;
Rm-38502	Uncharacterized conserved protein	uc	0.01211	0.05028	8	0.07407	0.00549	8.142	0.91	0.84,0.99,1.00,0.89,0.98,0.80,0.87,0.91,;
Rm-3853	actin-5C-like	cs	0	0.0001	35	0.23483	0.05514	30.105	0.78	0.78,0.76,0.76,0.58,1.14,0.89,0.90,0.95,1.08,1.09,1.06,1.03,1.04,0.41,0.42,0.68,0.76,0.52,0.58,0.46,0.48,0.99,1.00,0.50,0.49,0.72,0.61,0.65,1.22,1.17,0.67,0.86,0.79,0.74,0.69,;
Rm-3956	Large subunit ribosomal protein L22e	ps	0.02519	0.08412	9	0.10886	0.01185	9.896	1.1	0.95,1.04,1.25,1.16,1.25,1.11,0.96,1.08,1.10,;
Rm-39733	Peptidyl-prolyl cis-trans isomerase	pm	0.00024	0.00237	13	0.19019	0.03617	14.743	1.29	0.79,1.53,1.38,1.34,1.11,1.25,1.24,1.52,1.30,1.36,1.33,1.39,1.19,;
Rm-39771	NADH dehydrogenase (Ubiquinone) 1 alpha subcomplex subunit 13	st/apoptosis	0.03845	0.11344	6	0.16207	0.02627	13.853	1.17	1.01,1.19,1.12,1.24,1.45,1.03,;
Rm-39837	WW domain binding protein WBP-2 contains GRAM domain	st	0.04084	0.1188	3	0.10786	0.01163	18.278	0.59	0.67,0.64,0.47,;
Rm-4027	Voltage-dependent anion-selective channel	tr	0	2e-05	15	0.11907	0.01418	17.011	0.7	0.49,0.68,0.54,0.65,0.96,0.83,0.79,0.63,0.79,0.67,0.60,0.65,0.78,0.71,0.72,;
Rm-4095	RNA polymerase II transcription elongation factor	tm	0.032	0.09963	4	0.07789	0.00607	6.834	1.14	1.07,1.08,1.18,1.23,;
Rm-40973	hypothetical protein	uc	0.0136	0.05446	7	0.21185	0.04488	30.264	0.7	0.96,0.59,0.93,0.55,0.47,0.53,0.88,;
Rm-41006	molecular chaperone dnaj superfamily	pm	0.05003	0.13678	7	0.14708	0.02163	13.015	1.13	1.38,1.05,1.29,1.11,1.00,1.01,1.07,;
Rm-41103	cytochrome b-c1 complex subunit 2 mitochondrial-like	met/energy	0.00019	0.002	17	0.19222	0.03695	24.964	0.77	1.09,0.94,0.61,0.64,0.59,1.00,1.07,0.94,0.67,0.54,0.57,0.72,0.60,0.55,0.85,0.81,0.92,;
Rm-41115	Membrane protein	uc	0.01688	0.06307	6	0.21545	0.04642	32.157	0.67	0.96,0.59,0.93,0.55,0.47,0.53,;
Rm-41402	ATP-dependent RNA helicase	tm	0	0	22	0.09802	0.00961	15.811	0.62	0.52,0.67,0.50,0.58,0.53,0.63,0.57,0.82,0.67,0.77,0.76,0.55,0.47,0.49,0.67,0.55,0.66,0.74,0.61,0.61,0.71,0.67,;
Rm-41715	eukaryotic translation initiation factor 3 subunit I	ps	0.00058	0.00467	12	0.19874	0.0395	31.054	0.64	0.74,0.88,0.85,0.80,0.68,0.29,0.53,0.48,0.34,0.55,0.82,0.71,;
Rm-4172	cell adhesion molecule	extmat	0.04144	0.12014	5	0.13472	0.01815	11.515	1.17	1.17,1.25,1.04,1.04,1.35,;
Rm-41771	Cytochrome c oxidase subunit 5a	met/energy	0.04186	0.12042	10	0.17216	0.02964	15.102	1.14	1.12,1.27,1.26,1.40,1.27,0.86,1.08,1.11,1.13,0.88,;
Rm-42246	dolichyl-diphosphooligosaccharide--protein glycosyltransferase subunit 1	met/carb	0	2e-05	27	0.16244	0.02639	20.827	0.78	0.81,1.09,0.76,0.81,1.07,1.10,0.86,0.81,0.87,0.77,0.66,0.61,0.55,0.85,0.69,0.79,0.87,0.45,0.57,0.55,0.74,0.90,0.82,0.90,0.82,0.70,0.63,;
Rm-42458	Vacuolar H+-ATPase V1 sector subunit B	tr	1e-05	0.00011	18	0.18792	0.03531	28.471	0.66	0.42,0.82,0.84,0.50,0.55,0.52,0.69,0.63,0.74,0.80,0.56,0.69,0.43,0.68,0.69,0.99,1.02,0.35,;
Rm-42640	Alpha 2 macroglobulin receptor associated protein	st	0.00171	0.01025	10	0.18361	0.03371	14.688	1.25	1.49,1.01,0.94,1.48,1.32,1.35,1.32,1.17,1.14,1.28,;
Rm-42783	Selenoprotein S	detox/ox	0.02851	0.09187	2	0.02121	0.00045	1.632	1.3	1.28,1.31,;
Rm-42784	methylmalonate-semialdehyde dehydrogenase acylating mitochondrial-like protein	met/energy	0.00364	0.0193	5	0.08562	0.00733	11.728	0.73	0.84,0.81,0.67,0.65,0.70,;
Rm-43115	molecular chaperone prefoldin subunit 2	pm	0.05963	0.15511	4	0.20238	0.04096	15.689	1.29	1.47,1.40,1.29,1.01,;
Rm-43141	truncated 40S ribosomal protein S7	ps	0.00023	0.0023	14	0.13854	0.01919	17.102	0.81	0.68,0.61,0.64,0.70,1.05,0.81,0.89,0.73,0.71,1.03,0.87,0.94,0.78,0.85,;
Rm-43152	Antigen 5/SCP domain-containing protein 1	s/antigen5	0.02448	0.08243	6	0.11243	0.01264	13.227	0.85	0.81,0.89,1.03,0.71,0.77,0.89,;
Rm-43732	Glucose-6-phosphate 1-dehydrogenase	met/carb	0	4e-05	17	0.20745	0.04304	37.047	0.56	0.34,0.28,0.51,0.38,0.66,0.86,0.41,0.80,0.43,0.92,0.89,0.41,0.57,0.42,0.39,0.50,0.69,;
Rm-44275	Cysteine and histidine-rich domain-containing protein 1	bacterial	0.00549	0.02679	6	0.18569	0.03448	29.95	0.62	0.47,0.97,0.49,0.64,0.52,0.63,;
Rm-44345	muscle LIM protein	cs	0.00075	0.00575	7	0.21134	0.04467	14.476	1.46	1.08,1.64,1.64,1.45,1.65,1.45,1.31,;
Rm-44374	20-hydroxysteroid dehydrogenase	met/lipd	0.02702	0.08854	23	0.22837	0.05215	25.374	0.9	0.97,1.38,0.61,0.74,0.42,1.27,0.97,1.12,0.87,0.88,0.89,0.76,0.75,0.72,0.86,1.15,0.69,0.67,0.95,1.13,1.17,0.83,1.01,;
Rm-44387	eukaryotic translation initiation factor 3 subunit H-like	ps	0.01129	0.0477	5	0.19047	0.03628	38.095	0.5	0.37,0.78,0.57,0.29,0.47,;
Rm-44390	Glutamine phosphoribosylpyrophosphate amidotransferase	met/nuc	0.02648	0.08701	2	0.02121	0.00045	4.821	0.44	0.46,0.43,;
Rm-44739	cytochrome b-c1 complex subunit Rieske mitochondrial-like	met/energy	0.0079	0.03648	7	0.10254	0.01051	12.205	0.84	0.85,0.74,0.86,0.78,0.72,0.99,0.95,;
Rm-44823	Dihydropteridine reductase DHPR/QDPR	met/aa	0.02795	0.09044	6	0.09793	0.00959	11.128	0.88	0.89,0.78,0.78,0.82,1.00,0.98,;
Rm-44892	Inorganic pyrophosphatase/Nucleosome remodeling factor subunit NURF38	met/energy	0.00024	0.00233	11	0.16045	0.02575	28.655	0.56	0.62,0.70,0.60,0.69,0.56,0.52,0.63,0.23,0.27,0.66,0.64,;
Rm-44969	THUMP domain-containing protein 3	tm	0.00493	0.02467	3	0.04509	0.00203	11.553	0.39	0.39,0.44,0.35,;
Rm-4522	ubiquitin protein ligase	prot	0.05694	0.15031	2	0.02828	0.0008	3.822	0.74	0.76,0.72,;
Rm-45279	ribosomal DEAD box protein	ps	0	0	21	0.11456	0.01312	31.817	0.36	0.54,0.23,0.31,0.26,0.21,0.30,0.28,0.31,0.42,0.24,0.23,0.42,0.59,0.54,0.34,0.43,0.44,0.46,0.22,0.34,0.38,;
Rm-45542	ATP-dependent RNA helicase	tm	0	0	22	0.09308	0.00866	27.37	0.34	0.33,0.33,0.35,0.35,0.23,0.36,0.34,0.43,0.54,0.36,0.44,0.54,0.23,0.31,0.26,0.21,0.30,0.28,0.31,0.42,0.24,0.23,;
Rm-45624	20S proteasome regulatory subunit alpha type PSMA6/SCL1	prot	0.00832	0.03777	12	0.1602	0.02566	19.07	0.84	0.57,0.84,0.89,0.96,0.99,0.97,1.04,0.55,0.76,0.93,0.72,0.85,;
Rm-4572	ribosomal protein L11	ps	0.00575	0.02772	5	0.05941	0.00353	7.073	0.84	0.82,0.84,0.89,0.76,0.91,;
Rm-45721	ribosomal protein S15Aa	ps	0.02612	0.08618	4	0.09798	0.0096	12.725	0.77	0.85,0.85,0.65,0.73,;
Rm-45885	vacuolar ATP synthase subunit D	met/energy	0.02457	0.08262	8	0.08681	0.00754	7.966	1.09	1.01,1.05,1.12,0.96,1.20,1.17,1.03,1.16,;
Rm-45925	Phosphatidylinositol transfer protein	met/lipd	3e-05	0.00044	13	0.15617	0.02439	23.663	0.66	0.65,0.63,0.79,0.97,0.85,0.39,0.53,0.66,0.70,0.46,0.62,0.75,0.62,;
Rm-45971	Karyopherin (importin) beta 1	ne	0.00148	0.00929	6	0.13155	0.01731	41.115	0.32	0.16,0.17,0.34,0.36,0.45,0.46,;
Rm-46288	heat shock-related protein	pm	0.03523	0.10625	3	0.06	0.0036	7.5	0.8	0.86,0.80,0.74,;
Rm-46347	20S proteasome regulatory subunit beta type PSMB7/PSMB10/PUP1	prot	0.00103	0.00695	8	0.15682	0.02459	27.037	0.58	0.55,0.58,0.56,0.68,0.30,0.83,0.48,0.68,;
Rm-46401	ribosomal protein l26e	ps	0.00418	0.02168	5	0.12377	0.01532	24.269	0.51	0.43,0.33,0.61,0.56,0.61,;
Rm-4641	Cytoskeletal protein Adducin	st	0.00051	0.00423	14	0.1176	0.01383	14	0.84	0.84,0.61,0.96,0.93,0.62,0.89,0.96,0.75,0.93,0.98,0.82,0.80,0.86,0.81,;
Rm-4643	Cytoskeletal protein Adducin	st	0.00051	0.00423	14	0.1176	0.01383	14	0.84	0.84,0.61,0.96,0.93,0.62,0.89,0.96,0.75,0.93,0.98,0.82,0.80,0.86,0.81,;
Rm-46457	Comm domain-containing protein	tm	0.03281	0.10173	5	0.12872	0.01657	16.091	0.8	0.72,0.94,0.77,0.65,0.93,;
Rm-47149	tubulin alpha chain	cs	0	2e-05	21	0.17648	0.03115	25.579	0.69	0.78,0.89,0.80,0.76,0.60,0.57,0.65,0.48,0.93,0.39,0.71,0.72,0.83,0.50,0.51,0.52,0.52,0.80,0.77,0.69,1.11,;
Rm-47164	Fumarylacetoacetase	met/carb	0	1e-05	7	0.0383	0.00147	7.668	0.5	0.44,0.49,0.47,0.55,0.50,0.54,0.51,;
Rm-47165	Fumarylacetoacetase	met/carb	0	0	8	0.04268	0.00182	8.706	0.49	0.49,0.47,0.55,0.50,0.46,0.42,0.54,0.51,;
Rm-47230	COP9 signalosome complex subunit 8	pe	0.03258	0.10115	2	0.01414	0.0002	1.198	1.18	1.19,1.17,;
Rm-47252	vesicle-fusing ATPase 2 - probable fragment	pe	0.00181	0.01069	7	0.17661	0.03119	36.042	0.49	0.28,0.39,0.71,0.68,0.52,0.28,0.55,;
Rm-47284	ubiquitin carboxyl-terminal hydrolase 5	prot	0.0009	0.00636	8	0.20688	0.0428	47.019	0.44	0.24,0.35,0.55,0.30,0.49,0.57,0.22,0.83,;
Rm-47457	26S proteasome regulatory complex subunit RPN11	prot	0.00351	0.01883	11	0.20727	0.04296	27.272	0.76	0.59,0.80,0.59,0.60,0.54,0.55,0.68,0.98,1.04,1.06,0.93,;
Rm-47500	ribosomal protein L18A	ps	0.00733	0.0343	9	0.11713	0.01372	13.944	0.84	0.87,0.75,0.97,0.82,0.91,0.57,0.89,0.88,0.88,;
Rm-47501	ribosomal protein L18A	ps	0.01373	0.05469	8	0.12455	0.01551	15.005	0.83	0.75,0.97,0.82,0.91,0.57,0.89,0.88,0.88,;
Rm-47541	Vacuolar sorting protein VPS45/Stt10 (Sec1 family)	pe	0.02371	0.08045	2	0.01414	0.0002	2.111	0.67	0.66,0.68,;
Rm-4771	selenoprotein M-like protein	detox/ox	0.05132	0.13897	2	0.03536	0.00125	2.762	1.28	1.30,1.25,;
Rm-4777	RNA-binding protein LARK	tm	2e-05	0.00027	16	0.11383	0.01296	9.73	1.17	1.23,1.19,1.08,1.04,1.11,0.96,1.03,1.18,1.22,1.20,1.37,1.23,1.35,1.28,1.10,1.13,;
Rm-47989	NEDD8-activating enzyme E1 regulatory subunit	st	0	6e-05	10	0.08904	0.00793	14.598	0.61	0.54,0.60,0.74,0.64,0.62,0.55,0.65,0.73,0.61,0.44,;
Rm-48545	Adaptor complexes medium subunit family	pe	0.00103	0.00694	8	0.195	0.03803	45.352	0.43	0.15,0.34,0.54,0.45,0.37,0.33,0.47,0.82,;
Rm-48594	ubiquitin-like domain protein	prot	0.00031	0.00292	9	0.13821	0.0191	18.932	0.73	0.68,0.64,0.69,0.68,1.07,0.62,0.78,0.73,0.64,;
Rm-4893	20S proteasome regulatory subunit alpha type PSMA2/PRE8	prot	0.00084	0.00605	16	0.19467	0.0379	24.959	0.78	0.97,0.59,0.63,1.06,0.87,1.00,1.04,0.83,0.73,0.93,0.44,0.56,0.52,0.69,0.83,0.82,;
Rm-4908	Eukaryotic translation initiation factor 3 subunit D-1-like Protein	ps	0.0041	0.02136	9	0.20152	0.04061	30.533	0.66	0.48,0.30,0.74,0.70,0.66,0.82,1.00,0.70,0.55,;
Rm-49198	ribosomal protein L21	ps	0.00649	0.03091	8	0.10696	0.01144	12.733	0.84	0.91,0.80,0.80,0.91,0.90,0.63,0.79,0.97,;
Rm-49200	ribosomal protein L21	ps	0.00649	0.03091	8	0.10696	0.01144	12.733	0.84	0.91,0.80,0.80,0.91,0.90,0.63,0.79,0.97,;
Rm-49202	Acyl-CoA-binding protein	met/lipd	0.04179	0.12035	5	0.13103	0.01717	11.2	1.17	1.00,1.08,1.28,1.31,1.17,;
Rm-49220	protein disulfide-isomerase	pm	0.00174	0.01034	47	0.21603	0.04667	24.004	0.9	0.94,1.01,0.98,1.12,0.95,0.87,0.77,0.88,0.61,0.96,1.10,1.13,0.83,0.68,0.65,0.64,0.94,0.85,0.93,1.16,0.43,0.34,1.19,0.57,1.05,1.05,1.07,0.75,0.99,1.29,1.04,1.02,1.05,0.93,0.83,0.62,0.56,0.97,0.85,1.30,1.01,1.31,0.72,0.87,0.91,0.91,0.88,;
Rm-49228	Ubiquitin-conjugating enzyme E2 Z	prot	0	0	2	0	0	0	0.99	0.99,0.99,;
Rm-49322	hypoxanthine-guanine phosphoribosyltransferase	met/carb	0.0006	0.00479	7	0.1021	0.01042	15.012	0.68	0.49,0.73,0.70,0.68,0.82,0.62,0.70,;
Rm-49335	hypoxanthine-guanine phosphoribosyltransferase	met/carb	0.0006	0.00479	7	0.1021	0.01042	15.012	0.68	0.49,0.73,0.70,0.68,0.82,0.62,0.70,;
Rm-4971	lysine--tRNA ligase isoform X3	tm	0.00103	0.00695	7	0.17547	0.03079	42.798	0.41	0.39,0.38,0.19,0.58,0.32,0.71,0.32,;
Rm-49873	Fructose-16-bisphosphatase	met/carb	0	3e-05	12	0.12636	0.01597	24.779	0.51	0.50,0.54,0.33,0.38,0.52,0.69,0.59,0.43,0.35,0.73,0.46,0.57,;
Rm-49919	Transcription factor NFAT subunit NF90	tf	0.01248	0.05156	11	0.21454	0.04603	26.487	0.81	0.96,0.56,0.68,0.69,0.87,1.05,0.96,0.70,0.57,0.69,1.23,;
Rm-50080	Glycosyltransferase family 92	met/carb	0.04784	0.13235	4	0.13784	0.019	18.379	0.75	0.78,0.92,0.71,0.59,;
Rm-50135	connectin-like	extmat	0.02827	0.09128	8	0.21843	0.04771	28.74	0.76	0.80,0.76,0.68,0.94,0.38,1.04,0.54,0.91,;
Rm-50257	adenylate kinase 2 mitochondrial-like	met/energy	0.05142	0.13902	12	0.20995	0.04408	24.413	0.86	0.87,0.95,0.84,0.97,1.10,1.13,0.39,0.73,0.85,0.59,0.88,1.01,;
Rm-50267	lysosomal alpha-mannosidase-like	pm/protease	0.00012	0.00137	15	0.17378	0.0302	23.806	0.73	0.53,0.72,0.80,0.76,0.73,0.50,0.78,0.44,1.07,0.89,0.81,0.75,0.57,0.98,0.69,;
Rm-50366	ribosomal protein S8	ps	0.02639	0.08684	14	0.17644	0.03113	20.05	0.88	1.11,1.04,0.97,0.98,0.57,0.95,0.99,0.60,0.93,0.77,0.89,0.87,1.05,0.61,;
Rm-50378	guanine nucleotide-binding protein-like 1	st	0.01999	0.07127	9	0.174	0.03027	22.023	0.79	0.86,0.76,0.79,0.88,0.79,0.74,0.38,1.02,0.86,;
Rm-50382	translation elongation factor 2 isoform X2	ps	0	0	45	0.18494	0.0342	45.105	0.41	0.43,0.34,0.56,0.51,0.71,0.20,0.16,0.26,0.38,0.31,0.27,0.33,0.24,0.28,0.31,0.30,0.32,0.26,0.25,0.37,0.36,0.33,0.31,0.27,0.32,0.54,0.34,0.43,0.42,0.39,0.74,0.90,0.93,0.73,0.86,0.33,0.30,0.53,0.53,0.36,0.43,0.33,0.28,0.49,0.30,;
Rm-5043	Boophilus microplus cathepsin-L like (BmCL1)	pm/protease	0.00014	0.00151	23	0.12745	0.01624	14.481	0.88	0.74,0.71,0.99,0.96,0.88,0.82,0.79,0.81,0.83,0.80,0.95,1.02,0.76,1.02,1.02,0.96,0.80,0.93,0.81,0.76,1.21,1.00,0.71,;
Rm-5044	Boophilus microplus cathepsin-L like (BmCL1)	pm/protease	0.00121	0.00784	27	0.15885	0.02523	17.649	0.9	0.74,0.71,0.99,0.96,0.88,0.82,0.79,0.81,0.83,0.80,0.95,1.02,0.76,1.02,1.02,0.96,0.80,0.93,0.81,0.76,1.02,1.21,1.00,0.71,0.88,0.82,1.42,;
Rm-50648	Acetyl-CoA acetyltransferase	met/lipd	0.01169	0.04892	3	0.06658	0.00443	12.8	0.52	0.60,0.48,0.49,;
Rm-50704	Nuclear pore complex rNpl4 component (sc Npl4)	ne	2e-05	0.00028	7	0.07783	0.00606	22.242	0.35	0.25,0.26,0.29,0.40,0.43,0.42,0.38,;
Rm-50848	20S proteasome regulatory subunit alpha type PSMA5/PUP2	prot	0.02192	0.0759	9	0.16785	0.02818	20.472	0.82	0.90,1.06,0.95,0.81,0.91,0.49,0.73,0.69,0.87,;
Rm-50849	20S proteasome regulatory subunit alpha type PSMA5/PUP2	prot	0.02192	0.0759	9	0.16785	0.02818	20.472	0.82	0.90,1.06,0.95,0.81,0.91,0.49,0.73,0.69,0.87,;
Rm-51153	Hismacro and SEC14 domain-containing	nr	0.00205	0.01186	9	0.16964	0.02878	23.239	0.73	0.53,0.67,0.98,0.77,0.62,0.93,0.57,0.58,0.88,;
Rm-51265	selenoprotein	detox/ox	0.04496	0.12666	4	0.13723	0.01883	11.248	1.22	1.28,1.31,1.29,1.02,;
Rm-51415	Hismacro and SEC14 domain-containing	nr	0.00205	0.01186	9	0.16964	0.02878	23.239	0.73	0.53,0.67,0.98,0.77,0.62,0.93,0.57,0.58,0.88,;
Rm-51522	selenoprotein S	detox/ox	0.04496	0.12666	4	0.13723	0.01883	11.248	1.22	1.28,1.31,1.29,1.02,;
Rm-51564	Hismacro and SEC14 domain-containing	nr	0.02601	0.08607	5	0.17213	0.02963	24.244	0.71	0.53,0.67,0.98,0.77,0.62,;
Rm-51568	tubulin beta-4 chain-like	cs	0	0	35	0.15904	0.02529	20.653	0.77	0.73,0.73,0.70,1.00,0.95,0.71,0.84,1.05,0.83,0.79,0.52,1.19,0.55,0.56,1.07,0.85,0.72,0.93,0.89,0.85,0.79,0.72,0.73,0.73,0.50,0.74,0.75,0.80,0.77,0.82,0.58,0.61,0.54,0.74,0.78,;
Rm-51574	microtubule-associated protein	cs	0.00048	0.00407	9	0.15807	0.02499	22.91	0.69	0.69,0.65,1.06,0.65,0.62,0.49,0.77,0.67,0.60,;
Rm-52271	Unknown product	uk	0.02934	0.09349	3	0.09609	0.00923	16.012	0.6	0.70,0.58,0.51,;
Rm-5397	RNA methylase	nr	0.00493	0.02467	3	0.04509	0.00203	11.553	0.39	0.39,0.44,0.35,;
Rm-54417	5'-AMP-activated protein kinase catalytic subunit alpha-2 isoform 5	st	0.03402	0.10465	3	0.11372	0.01293	27.734	0.41	0.44,0.28,0.50,;
Rm-54704	dolichyl-phosphate mannosyltransferase	met/carb	0.05452	0.14593	2	0.02121	0.00045	2.652	0.8	0.82,0.79,;
Rm-54729	heat shock protein	pm	0.0176	0.06507	27	0.20261	0.04105	22.023	0.92	0.79,0.81,1.06,1.27,1.04,1.04,1.31,1.43,0.93,0.76,1.03,0.76,0.71,0.56,0.58,0.76,1.01,0.99,0.74,0.92,0.88,0.84,1.04,0.89,0.95,0.84,0.89,;
Rm-55240	mitochondrial import receptor subunit TOM70-like	met/energy	0	2e-05	15	0.10363	0.01074	14.005	0.74	0.68,0.57,0.63,0.78,0.86,0.91,0.76,0.70,0.79,0.61,0.80,0.80,0.65,0.86,0.64,;
Rm-5526	cytochrome b5 ixodes scapularis cytochrome b5 ixodes pacificus cytochrome b5	met/energy	0.03498	0.10625	2	0.02121	0.00045	1.711	1.24	1.26,1.23,;
Rm-5527	Cytochrome b5	met/energy	0.05937	0.15496	14	0.20857	0.0435	18.295	1.14	1.29,1.16,1.18,1.18,0.72,0.72,1.20,1.17,1.26,1.23,1.33,0.92,1.37,1.29,;
Rm-55852	Dihydrolipoamide succinyltransferase (2-oxoglutarate dehydrogenase E2 subunit)	met/energy	0.05856	0.15373	2	0.04243	0.0018	7.576	0.56	0.53,0.59,;
Rm-56077	Dehydrogenases	detox	0.00425	0.02196	6	0.13635	0.01859	20.658	0.66	0.48,0.70,0.80,0.57,0.61,0.83,;
Rm-56168	ras-related protein Rab-10-like	st	0.01815	0.06633	3	0.05033	0.00253	6.707	0.75	0.80,0.76,0.70,;
Rm-56325	Unknown product	uk	0.01921	0.06935	5	0.14061	0.01977	19.001	0.74	0.60,0.66,0.65,0.89,0.89,;
Rm-56684	20S proteasome regulatory subunit alpha type PSMA3/PRE10	prot	0.01252	0.05156	8	0.18615	0.03465	25.499	0.73	0.73,0.93,0.53,0.69,0.85,0.40,0.84,0.89,;
Rm-56695	Glucosidase II catalytic (alpha) subunit	met/carb	0.00028	0.00263	9	0.15937	0.0254	33.909	0.47	0.69,0.64,0.51,0.49,0.48,0.37,0.58,0.20,0.30,;
Rm-56696	glycosyl hydrolase	met/carb	0	0	2	0	0	0	0.52	0.52,0.52,;
Rm-56712	Dehydrogenases	detox	0.00656	0.03117	7	0.1671	0.02792	23.534	0.71	0.48,0.70,0.80,0.57,0.61,0.83,0.96,;
Rm-56823	46 kDa FK506-binding nuclear protein-like isoform X1	nr	0.00531	0.02607	12	0.12019	0.01444	13.655	0.88	0.69,0.76,0.76,0.89,1.02,0.89,1.12,0.99,0.90,0.83,0.88,0.84,;
Rm-56846	Troponin T	cs	0	5e-05	7	0.12389	0.01535	7.375	1.68	1.70,1.46,1.76,1.57,1.74,1.82,1.72,;
Rm-57171	Troponin T	cs	2e-05	0.00032	6	0.13442	0.01807	8.001	1.68	1.70,1.46,1.76,1.57,1.74,1.82,;
Rm-57347	myosin - probable fragment	cs	0	2e-05	9	0.08441	0.00712	32.454	0.26	0.44,0.26,0.17,0.24,0.20,0.20,0.25,0.34,0.21,;
Rm-58217	Vacuolar H+-ATPase V1 sector subunit H	tr	0	7e-05	14	0.17765	0.03156	34.834	0.51	0.52,0.50,0.35,0.35,0.46,0.51,0.26,0.41,0.32,0.63,0.57,0.62,0.84,0.84,;
Rm-58399	proteasome subunit beta type-4-like	prot	0.02127	0.07446	11	0.18204	0.03314	22.2	0.82	0.40,0.55,0.92,0.91,0.93,0.94,0.95,0.77,0.83,0.88,0.94,;
Rm-58511	Small Nuclear ribonucleoprotein G	tm	0.02221	0.07659	4	0.10905	0.01189	14.735	0.74	0.66,0.73,0.68,0.90,;
Rm-58512	Small Nuclear ribonucleoprotein G	tm	0.02221	0.07659	4	0.10905	0.01189	14.735	0.74	0.66,0.73,0.68,0.90,;
Rm-58560	Nuclear export receptor CSE1/CAS (importin beta superfamily)	ne	0.00099	0.0068	9	0.20853	0.04349	36.586	0.57	0.85,0.71,0.84,0.73,0.47,0.42,0.33,0.39,0.40,;
Rm-58584	ndk mulitfunctional nucleoside diphosphate kinase/apyrimidinic endonuclease/3'-	met/nuc	0.03192	0.09949	7	0.1926	0.0371	15.918	1.21	1.32,1.45,1.16,1.27,1.33,0.99,0.92,;
Rm-58587	Coiled-coil-helix-coiled-coil-helix domain-containing protein 3	met/energy	0.00051	0.00423	14	0.135	0.01822	11.636	1.16	1.44,1.15,1.18,1.36,1.22,1.03,1.15,1.01,1.00,1.29,1.10,1.08,1.01,1.17,;
Rm-58652	26S proteasome regulatory complex subunit RPN5/PSMD12	prot	0	2e-05	13	0.15226	0.02318	29.853	0.51	0.72,0.37,0.35,0.58,0.47,0.38,0.38,0.62,0.41,0.51,0.86,0.53,0.45,;
Rm-58958	ndk mulitfunctional nucleoside diphosphate kinase/apyrimidinic endonuclease/3'-	met/nuc	0.03192	0.09949	7	0.1926	0.0371	15.918	1.21	1.32,1.45,1.16,1.27,1.33,0.99,0.92,;
Rm-59064	Splicing factor	tm	0.02406	0.08137	13	0.22583	0.051	19.302	1.17	1.18,1.17,1.22,1.14,1.10,1.56,1.63,1.00,0.74,1.08,1.07,1.09,1.21,;
Rm-59085	Secreted protein 35	s/	9e-05	0.00106	8	0.19423	0.03773	13.214	1.47	1.60,1.24,1.49,1.76,1.48,1.64,1.25,1.29,;
Rm-59087	salivary secreted protein	s/	9e-05	0.00107	11	0.2262	0.05117	16.274	1.39	1.00,1.20,1.29,1.60,1.24,1.49,1.76,1.48,1.64,1.25,1.29,;
Rm-5932	proteasome subunit beta type-1-like	prot	0.00856	0.03854	10	0.22425	0.05029	29.901	0.75	0.99,0.56,0.56,0.46,0.48,0.64,0.94,0.98,0.93,0.93,;
Rm-59467	Translocon-associated protein subunit delta	pe	0	0	2	0	0	0	1.17	1.17,1.17,;
Rm-59468	Translocon-associated protein subunit delta	pe	0.01429	0.05624	4	0.11662	0.0136	9.183	1.27	1.17,1.17,1.39,1.35,;
Rm-59784	Peptide chain release factor 1 (eRF1)	ps	0.00017	0.00183	8	0.1426	0.02034	31.004	0.46	0.46,0.51,0.57,0.35,0.30,0.70,0.29,0.52,;
Rm-59844	enoyl-CoA delta isomerase 2 mitochondrial-like	met/energy	1e-05	0.00022	11	0.12408	0.0154	19.39	0.64	0.80,0.46,0.55,0.54,0.64,0.56,0.54,0.81,0.65,0.70,0.81,;
Rm-60425	protein tyrosine kinase 9/actin monomer-binding protein	st	0.0105	0.04507	5	0.1874	0.03512	35.359	0.53	0.41,0.64,0.37,0.81,0.43,;
Rm-60848	stomatin-like protein 2 mitochondrial	met/energy	0.00254	0.01409	10	0.1273	0.0162	15.522	0.82	0.66,0.97,0.97,0.80,0.64,1.00,0.78,0.88,0.77,0.77,;
Rm-61369	DNA helicase TIP49 TBP-interacting protein	tm	0.00249	0.01388	7	0.12526	0.01569	18.421	0.68	0.72,0.42,0.76,0.79,0.73,0.70,0.62,;
Rm-61630	dolichyl-diphosphooligosaccharide--protein glycosyltransferase subunit 2	met/carb	3e-05	0.00037	9	0.10466	0.01095	17.736	0.59	0.68,0.66,0.70,0.50,0.40,0.59,0.59,0.67,0.48,;
Rm-61631	Dolichyl-diphosphooligosaccharide--protein glycosyltransferase 63 kDa subunit precursor	met/carb	0.00028	0.00263	12	0.20982	0.04403	38.858	0.54	0.67,0.48,0.51,0.61,0.76,0.89,0.38,0.45,0.74,0.57,0.24,0.19,;
Rm-61717	dolichyl-diphosphooligosaccharide--protein glycosyltransferase 48 kDa subunit	met/carb	5e-05	0.00069	16	0.19113	0.03653	28.527	0.67	0.58,0.59,1.12,0.58,0.85,0.73,0.69,0.58,0.61,0.67,0.59,0.25,0.50,0.86,0.83,0.63,;
Rm-61881	ATP-dependent RNA helicase	tm	0.00976	0.04288	4	0.12606	0.01589	34.069	0.37	0.33,0.40,0.53,0.23,;
Rm-61963	DNA damage inducible protein	nr	0.00102	0.00691	9	0.1299	0.01688	17.095	0.76	0.99,0.84,0.84,0.64,0.58,0.63,0.78,0.72,0.82,;
Rm-62108	3-hydroxyisobutyrate dehydrogenase mitochondrial-like	met/energy	0.05753	0.15152	5	0.12438	0.01547	14.807	0.84	0.77,0.92,0.93,0.92,0.65,;
Rm-6212	Alcohol dehydrogenase class III	detox	0.00492	0.02467	4	0.09878	0.00976	25.331	0.39	0.50,0.45,0.33,0.29,;
Rm-62127	eukaryotic translation initiation factor 2 subunit 3	ps	0.00087	0.00616	5	0.09985	0.00997	39.94	0.25	0.25,0.42,0.16,0.20,0.23,;
Rm-62191	cystatin-like 1 protein	s/protinh cystatin	0.02535	0.0844	4	0.06758	0.00457	8.048	0.84	0.91,0.86,0.75,0.86,;
Rm-62286	coatomer delta subunit	tr	0.01783	0.06547	3	0.0755	0.0057	32.825	0.23	0.15,0.24,0.30,;
Rm-62287	Medium subunit of clathrin adaptor complex	pe	0	0	11	0.08088	0.00654	31.104	0.26	0.29,0.25,0.21,0.34,0.21,0.16,0.43,0.25,0.15,0.24,0.30,;
Rm-62309	phosphatidylinositol 4-kinase type 2-beta-like protein partial	st	0.00077	0.00586	3	0.01155	0.00013	1.584	0.72	0.73,0.71,0.71,;
Rm-62467	Serine carboxypeptidase	pm/protease	0.00491	0.02467	4	0.0818	0.00669	13.863	0.59	0.68,0.49,0.63,0.57,;
Rm-62495	Phosphoglycerate mutase	met/carb	0.00019	0.00199	10	0.16212	0.02628	26.147	0.62	0.74,0.91,0.72,0.78,0.59,0.55,0.41,0.41,0.55,0.56,;
Rm-62607	Anion-transporting ATPase	tr	0.00395	0.02076	4	0.08846	0.00782	17.686	0.5	0.41,0.51,0.62,0.47,;
Rm-62776	tRNA and rRNA cytosine-C5-methylase (nucleolar protein NOL1/NOP2)	tm	0.02903	0.09264	6	0.21814	0.04759	29.087	0.75	0.62,0.58,0.72,1.18,0.75,0.67,;
Rm-62783	glutathione peroxidase	detox/ox	0.00018	0.00193	10	0.09226	0.00851	11.389	0.81	0.71,0.75,0.68,0.72,0.89,0.90,0.95,0.81,0.79,0.87,;
Rm-62808	chaperonin	pm	0	0	29	0.22845	0.05219	45.69	0.5	0.45,0.21,0.43,0.38,0.44,0.40,0.33,0.96,0.33,0.42,0.84,0.38,0.32,0.41,0.79,0.26,0.49,0.57,0.37,0.73,0.51,0.39,0.53,0.98,0.24,0.53,0.35,0.36,1.07,;
Rm-62830	Predicted GTPase	ps	0.00262	0.01454	18	0.187	0.03497	22.262	0.84	1.07,1.01,0.81,0.80,0.94,0.99,0.72,0.77,0.92,0.99,0.71,1.13,0.96,0.91,0.42,0.61,0.65,0.63,;
Rm-62831	Predicted GTPase probable translation factor	ps	0.02719	0.08881	13	0.13481	0.01817	14.813	0.91	1.07,1.01,0.81,0.80,0.94,0.99,0.72,0.77,0.92,0.99,0.71,1.13,0.96,;
Rm-62948	elongation factor Tu	ps	0.00069	0.00531	8	0.15334	0.02351	36.507	0.42	0.56,0.45,0.44,0.45,0.20,0.18,0.57,0.54,;
Rm-62949	Mitochondrial translation elongation factor Tu	met/energy	0	0	14	0.078	0.00608	14.712	0.53	0.56,0.45,0.44,0.45,0.48,0.41,0.57,0.54,0.50,0.56,0.52,0.69,0.61,0.60,;
Rm-62959	V-type H+-transporting ATPase S1 subunit	tr	0.01586	0.06008	3	0.03464	0.0012	4.174	0.83	0.87,0.81,0.81,;
Rm-63289	BPTI/Kunitz family of serine protease inhibitors 1	s/protinh Kunitz	0.00011	0.00128	7	0.07138	0.0051	54.934	0.13	0.10,0.10,0.17,0.04,0.05,0.21,0.21,;
Rm-63421	Glycerol-3-phosphate dehydrogenase/dihydroxyacetone 3-phosphate reductase	met/energy	3e-05	0.00044	14	0.22954	0.05269	39.576	0.58	0.64,0.50,0.40,0.80,0.46,0.48,0.34,0.30,0.93,1.07,0.48,0.75,0.43,0.48,;
Rm-63589	TUG ubiquitin-like domain	prot	0.01599	0.06034	6	0.0791	0.00626	8.991	0.88	1.01,0.90,0.81,0.79,0.91,0.87,;
Rm-63628	sulfotransferase	detox	0.05523	0.14681	2	0.02828	0.0008	3.875	0.73	0.71,0.75,;
Rm-63673	Solute carrier family 3 (Neutral and basic amino acid transporter)	tr	0.00283	0.01546	5	0.10592	0.01122	17.085	0.62	0.49,0.64,0.60,0.58,0.78,;
Rm-63807	Transaldolase	met/carb	0.00381	0.02008	12	0.09977	0.00995	11.208	0.89	0.90,0.88,1.02,1.05,0.87,0.94,0.85,1.03,0.83,0.78,0.73,0.85,;
Rm-63930	actin-like protein 6B	cs	0.00358	0.01911	5	0.11675	0.01363	19.458	0.6	0.72,0.49,0.72,0.49,0.56,;
Rm-63958	Succinate dehydrogenase Fe-S protein subunit	met/energy	0.001	0.00681	9	0.13233	0.01751	17.882	0.74	0.79,0.86,0.54,0.80,0.83,0.70,0.67,0.91,0.55,;
Rm-6414	20S proteasome regulatory subunit beta type PSMB5/PSMB8/PRE2	prot	0.01056	0.04525	6	0.18787	0.0353	32.394	0.58	0.31,0.79,0.74,0.41,0.59,0.65,;
Rm-64216	glycine-rich cell wall structural protein-like isoform x1	extmat	0.0017	0.01025	6	0.22677	0.05143	15.22	1.49	1.70,1.76,1.38,1.18,1.33,1.57,;
Rm-64283	glutathione s-transferase	detox	0.03189	0.09949	6	0.22649	0.0513	31.901	0.71	0.51,0.56,0.47,0.85,0.83,1.03,;
Rm-64284	glutathione s-transferase	detox	0.03189	0.09949	6	0.22649	0.0513	31.901	0.71	0.51,0.56,0.47,0.85,0.83,1.03,;
Rm-64400	RtcB, uncharacterized conserved protein	tm	0.00017	0.00183	9	0.16194	0.02622	30.552	0.53	0.33,0.68,0.49,0.63,0.44,0.34,0.46,0.82,0.58,;
Rm-64428	Sulfite oxidase molybdopterin-binding component	met/energy	0.0215	0.07492	3	0.04359	0.0019	5.381	0.81	0.84,0.83,0.76,;
Rm-64429	Sulfite oxidase molybdopterin-binding component	met/energy	0.02113	0.0743	2	0.00707	5e-05	0.842	0.84	0.84,0.83,;
Rm-65089	AAA+-type ATPase containing the peptidase M41 domain	pm/protease	0.01059	0.0453	5	0.16186	0.0262	26.535	0.61	0.54,0.56,0.43,0.66,0.86,;
Rm-6524	Lipoprotein amino terminal region	storage	0	0	35	0.16063	0.0258	24.337	0.66	0.81,0.82,0.49,0.47,0.90,0.79,0.88,0.69,0.73,0.67,0.90,0.47,0.82,0.57,0.69,0.54,0.33,0.39,0.87,0.60,0.67,0.74,0.67,0.63,0.52,0.82,0.94,0.62,0.65,0.43,0.61,0.43,0.77,0.67,0.56,;
Rm-6525	Lipoprotein amino terminal region	storage/	0	0	57	0.19186	0.03681	26.647	0.72	0.74,0.84,0.99,0.70,0.70,0.84,0.66,0.95,0.96,1.22,0.82,0.90,0.81,0.82,0.49,0.47,0.90,0.79,0.88,0.69,0.73,0.67,0.90,0.47,0.82,0.57,0.69,0.54,0.33,0.39,0.87,0.60,0.67,0.74,0.67,0.63,0.52,0.82,0.94,0.62,0.65,0.43,0.61,0.43,0.77,0.67,0.56,0.51,0.59,0.76,0.55,0.89,1.02,0.53,0.62,1.24,0.89,;
Rm-65310	proline and glutamine-rich splicing factor sfpq	tm	0.0058	0.0279	21	0.09964	0.00993	10.715	0.93	1.00,0.89,0.90,0.83,0.89,0.92,0.81,0.64,0.89,0.92,1.05,0.96,1.10,0.95,1.02,0.91,0.88,0.98,0.95,1.01,1.05,;
Rm-65312	proline and glutamine-rich splicing factor (SFPQ)	tm	0.01261	0.05164	8	0.14422	0.0208	18.028	0.8	0.89,0.90,0.83,0.89,0.92,0.81,0.64,0.52,;
Rm-6532	malate dehydrogenase	met/energy	0.0028	0.01539	17	0.21687	0.04703	27.108	0.8	1.09,0.87,0.71,0.78,0.98,0.74,0.50,0.65,0.92,1.04,1.08,0.41,0.39,0.99,0.80,0.80,0.80,;
Rm-65375	GDP dissociation inhibitor	st	0	0	30	0.14316	0.02049	24.68	0.58	0.67,0.62,0.60,0.61,0.60,0.60,0.44,0.71,0.59,0.44,0.34,0.35,0.43,0.41,0.62,0.89,0.66,0.53,0.82,0.69,0.76,0.37,0.41,0.80,0.57,0.65,0.68,0.50,0.51,0.49,;
Rm-65379	26S protease regulatory subunit 6B-like	pm/protease	0.00094	0.00654	26	0.21343	0.04555	25.109	0.85	0.84,0.93,0.48,0.71,0.72,0.97,0.96,1.38,1.31,0.88,0.92,0.91,0.94,0.71,0.66,0.66,0.92,0.80,0.85,0.48,0.56,1.02,0.78,0.88,1.11,0.83,;
Rm-65393	hydroxyacylglutathione hydrolase mitochondrial	met/energy	2e-05	0.00031	10	0.05033	0.00253	5.849	0.86	0.90,0.89,0.81,0.84,0.76,0.92,0.89,0.89,0.82,0.88,;
Rm-65488	Vesicle coat complex AP-3 beta subunit	pe	0.03815	0.11285	3	0.14468	0.02093	43.84	0.33	0.24,0.26,0.50,;
Rm-65496	protein contains BTB/POZ domain	bacterial	0.02711	0.08872	2	0.02121	0.00045	8.159	0.26	0.28,0.25,;
Rm-65501	Ubiquitin-activating enzyme E1 C	prot	0.01254	0.05156	5	0.18908	0.03575	37.074	0.51	0.54,0.79,0.39,0.29,0.54,;
Rm-65502	Ubiquitin-activating enzyme E1 C	prot	0.01254	0.05156	5	0.18908	0.03575	37.074	0.51	0.54,0.79,0.39,0.29,0.54,;
Rm-65697	Peptidase M20 domain-containing protein 2	pm/protease	0.0008	0.00595	10	0.18997	0.03609	29.683	0.64	0.42,0.67,0.97,0.61,0.74,0.40,0.82,0.64,0.73,0.40,;
Rm-65698	Peptidase M20 domain-containing protein 2	pm/protease	0.0008	0.00595	10	0.18997	0.03609	29.683	0.64	0.42,0.67,0.97,0.61,0.74,0.40,0.82,0.64,0.73,0.40,;
Rm-65708	60S ribosomal protein L5	ps	0	2e-05	26	0.15175	0.02303	18.735	0.81	0.91,0.78,0.89,0.68,0.79,0.84,0.87,0.58,0.74,0.68,0.78,1.17,1.24,0.91,0.88,0.86,0.94,0.67,0.71,0.79,0.62,0.79,0.79,0.79,0.61,0.74,;
Rm-6587	Phosphoribosylamidoimidazole-succinocarboxamide synthase	met/nuc	0	0	18	0.1651	0.02726	27.067	0.61	0.54,0.61,0.62,0.58,0.43,0.48,0.91,0.64,0.69,0.38,0.58,0.67,0.52,0.56,0.61,0.56,1.09,0.51,;
Rm-6588	Phosphoribosylamidoimidazole-succinocarboxamide synthase	met/nuc	0.00319	0.0172	7	0.20338	0.04136	31.288	0.65	0.67,0.52,0.56,0.61,0.56,1.09,0.51,;
Rm-65978	Enoyl-CoA hydratase	met/lipd	0.04022	0.11744	6	0.16669	0.02779	20.581	0.81	0.73,1.02,0.97,0.63,0.64,0.85,;
Rm-65992	ras-related protein Rab-2-like	st	0.04672	0.13003	5	0.13368	0.01787	16.71	0.8	0.93,0.79,0.58,0.85,0.86,;
Rm-66032	Large subunit ribosomal protein LP1	ps	0.04005	0.11725	3	0.10214	0.01043	8.17	1.25	1.18,1.37,1.21,;
Rm-66033	Large subunit ribosomal protein LP1	ps	0.04005	0.11725	3	0.10214	0.01043	8.17	1.25	1.18,1.37,1.21,;
Rm-66086	COP9 signalosome complex subunit 4	pe	1e-05	0.0001	15	0.13637	0.0186	18.43	0.74	0.72,0.77,0.73,0.59,0.64,0.88,1.04,0.80,0.62,0.60,0.97,0.68,0.69,0.71,0.60,;
Rm-66087	COP9 signalosome complex subunit 4	pe	1e-05	0.0001	15	0.13637	0.0186	18.43	0.74	0.72,0.77,0.73,0.59,0.64,0.88,1.04,0.80,0.62,0.60,0.97,0.68,0.69,0.71,0.60,;
Rm-6609	eukaryotic translation initiation factor 3 subunit A	ps	7e-05	0.00086	13	0.19419	0.03771	29.423	0.66	0.58,0.57,0.52,0.55,0.45,1.04,0.66,0.74,0.65,0.91,0.47,0.93,0.46,;
Rm-66118	splicing factor proline-and glutamine-rich	tm	0.0411	0.11941	15	0.18907	0.03575	21.009	0.9	1.00,1.15,0.54,0.74,0.72,0.76,0.89,0.66,1.16,1.02,1.11,1.07,0.89,0.94,0.82,;
Rm-66175	60S ribosomal protein L15-like	ps	0.00051	0.00423	7	0.1658	0.02749	36.845	0.45	0.78,0.33,0.42,0.41,0.39,0.55,0.29,;
Rm-66403	chaperonin protein	pm	0	0	31	0.20099	0.0404	33.5	0.6	0.70,0.57,0.37,0.47,0.47,0.80,1.01,0.50,0.32,0.51,0.73,1.05,1.04,0.39,0.43,0.59,0.45,0.40,0.58,0.87,0.80,0.77,0.61,0.63,0.47,0.57,0.51,0.34,0.50,0.69,0.52,;
Rm-66530	Casein kinase II alpha subunit	st	0.00172	0.0103	20	0.15302	0.02342	17.195	0.89	0.83,0.80,0.84,0.86,0.66,0.85,0.76,0.98,0.92,1.16,1.20,0.93,0.70,0.86,0.91,0.96,0.79,0.74,1.19,0.77,;
Rm-66741	eukaryotic translation initiation factor 3 subunit C	ps	0.01908	0.06898	10	0.20688	0.0428	25.541	0.81	0.60,0.59,0.54,0.93,0.85,0.93,1.10,0.64,0.87,1.08,;
Rm-66916	Putative leucine rich repeat in flii	bacterial	0.00488	0.02462	4	0.05228	0.00273	4.428	1.18	1.14,1.19,1.25,1.14,;
Rm-66989	Calreticulin	pm	0.00042	0.00361	28	0.13907	0.01934	12.529	1.11	1.08,1.03,1.26,0.90,1.10,0.97,1.21,1.30,1.28,1.02,1.22,0.96,1.21,1.16,1.07,1.16,1.14,0.96,1.21,0.85,0.94,1.24,1.34,1.15,1.06,0.96,1.33,0.97,;
Rm-67127	Cell cycle-associated protein	nr	0.02722	0.08881	3	0.07024	0.00493	9.889	0.71	0.78,0.72,0.64,;
Rm-67236	BolA (bacterial stress-induced morphogen)-related protein	st	0.03523	0.10625	3	0.1106	0.01223	8.573	1.29	1.19,1.28,1.41,;
Rm-67281	Enolase-phosphatase E-1	met/aa	0.05523	0.14681	2	0.02828	0.0008	3.875	0.73	0.75,0.71,;
Rm-67282	Enolase-phosphatase E-1	met/aa	0.05523	0.14681	2	0.02828	0.0008	3.875	0.73	0.75,0.71,;
Rm-67436	Protein phosphatase inhibitor 2	st	0.00034	0.0031	4	0.05188	0.00269	3.678	1.41	1.47,1.37,1.36,1.43,;
Rm-6752	actin-related protein 2/3 complex subunit 3	cs	0.00664	0.03135	4	0.04924	0.00242	5.999	0.82	0.76,0.82,0.88,0.81,;
Rm-67552	ring finger protein 17	prot	0.03781	0.11256	4	0.23245	0.05403	68.366	0.34	0.14,0.19,0.65,0.40,;
Rm-67634	transducin beta-like protein 2	st	0.05843	0.15354	2	0.03536	0.00125	5.357	0.66	0.64,0.69,;
Rm-67675	actin-3	cs	1e-05	0.0001	35	0.22647	0.05129	28.667	0.79	0.78,0.76,0.76,0.58,1.14,0.89,0.90,0.95,1.08,1.09,1.06,1.03,1.04,0.41,0.42,0.68,0.76,0.52,0.58,0.46,0.48,0.99,1.00,0.63,0.66,0.72,0.61,0.65,1.22,1.17,0.67,0.86,0.79,0.74,0.69,;
Rm-67862	RAS-related protein	st	0.03738	0.11157	3	0.1115	0.01243	21.036	0.53	0.57,0.61,0.40,;
Rm-67864	DNA polymerase delta processivity factor (proliferating cell nuclear antigen)	nr	0.00096	0.0066	11	0.19905	0.03962	28.435	0.7	0.74,0.72,1.15,0.62,0.64,0.40,0.57,0.68,0.85,0.52,0.84,;
Rm-6790	sulfotransferase	detox	0.05523	0.14681	2	0.02828	0.0008	3.875	0.73	0.71,0.75,;
Rm-67912	Splicing factor 3b subunit 1	tm	0.04819	0.13301	3	0.12124	0.0147	19.555	0.62	0.51,0.75,0.60,;
Rm-68054	26S proteasome regulatory complex subunit RPN9/PSMD13	prot	0.00569	0.02756	13	0.21172	0.04483	26.801	0.79	0.44,0.82,0.69,0.88,0.60,0.71,0.67,0.94,0.96,1.02,1.06,0.99,0.44,;
Rm-68160	ATP-dependent RNA helicase	tm	0	8e-05	9	0.09434	0.0089	26.954	0.35	0.36,0.45,0.38,0.23,0.38,0.39,0.22,0.47,0.24,;
Rm-68204	20S proteasome regulatory subunit beta type PSMB2/PRE1	prot	0.00229	0.01305	9	0.19481	0.03795	28.233	0.69	1.04,0.59,0.92,0.64,0.52,0.51,0.49,0.80,0.74,;
Rm-68211	Dihydroorotase	met/nuc	0.04449	0.12627	6	0.21435	0.04595	28.205	0.76	1.02,0.66,0.54,0.53,0.98,0.81,;
Rm-68297	Protein nlrc3	imm	0.00303	0.0165	4	0.08888	0.0079	24.689	0.36	0.33,0.34,0.27,0.48,;
Rm-68302	Reticulocalbin calumenin DNA supercoiling factor	st	0.0534	0.14393	8	0.22487	0.05056	18.895	1.19	1.51,1.36,0.96,1.43,1.18,0.89,1.08,1.09,;
Rm-6832	Polyprenyl synthetase	met/int	0.00189	0.01111	7	0.18361	0.03371	34.642	0.53	0.71,0.83,0.51,0.38,0.30,0.48,0.49,;
Rm-68331	Glutaredoxin-related protein	pm	0.00011	0.00126	12	0.15364	0.02361	21.642	0.71	0.73,0.62,0.56,0.71,0.45,0.82,0.75,0.66,0.57,0.78,1.05,0.78,;
Rm-68348	Glutaredoxin-related protein	pm	0.00926	0.0409	7	0.1044	0.0109	12.283	0.85	0.87,0.78,1.05,0.78,0.87,0.87,0.73,;
Rm-68358	ADP-ribose pyrophosphatase	met/nuc	0.00416	0.02163	6	0.11583	0.01342	15.655	0.74	0.71,0.73,0.72,0.94,0.75,0.58,;
Rm-68790	26S proteasome regulatory complex subunit RPN7/PSMD6	prot	0.00081	0.00595	7	0.15639	0.02446	30.076	0.52	0.35,0.64,0.50,0.79,0.43,0.57,0.38,;
Rm-68885	splicing factor sc35 ixodes scapularis splicing factor sc35	tm	0.02309	0.07903	4	0.09574	0.00917	12.436	0.77	0.70,0.90,0.70,0.80,;
Rm-69080	Extracellular protein SEL-1	extmat	0.00532	0.02607	6	0.12094	0.01463	16.345	0.74	0.71,0.67,0.59,0.94,0.81,0.74,;
Rm-69212	6-phosphogluconate dehydrogenase	met/carb	4e-05	0.00051	10	0.11006	0.01211	15.721	0.7	0.60,0.57,0.88,0.63,0.84,0.66,0.69,0.76,0.60,0.80,;
Rm-69213	6-phosphogluconate dehydrogenase	met/carb	0.00016	0.00175	16	0.22041	0.04858	38.668	0.57	0.51,0.54,0.46,0.27,0.60,0.57,0.88,0.63,0.16,0.16,0.84,0.66,0.69,0.76,0.60,0.80,;
Rm-69248	26S proteasome regulatory complex ATPase RPT5	prot	1e-05	0.00024	18	0.13612	0.01853	17.231	0.79	0.71,0.68,0.65,0.68,0.91,0.71,0.91,0.83,0.74,0.52,0.71,0.79,0.89,0.98,0.93,0.97,0.64,0.95,;
Rm-69323	mitochondrial electron transport nadh to ubiquinone	met/energy	0.00297	0.01617	5	0.11014	0.01213	8.604	1.28	1.42,1.27,1.16,1.37,1.20,;
Rm-69324	mitochondrial electron transport nadh to ubiquinone	met/energy	0.00297	0.01617	5	0.11014	0.01213	8.604	1.28	1.42,1.27,1.16,1.37,1.20,;
Rm-69363	Uncharacterized protein	uc	0.0048	0.02439	13	0.19952	0.03981	25.58	0.78	0.86,0.74,0.82,0.73,0.79,0.38,0.62,0.98,0.95,0.88,0.83,0.47,1.10,;
[truncated: 123 more rows]

## Sheet: quant PEF-84 vs std
Contig	Comment	Class(Cluster)	PEF-84 vs standard
			ttest pvalue	BH correction	occurance 1	standard deviation	ratio variance	ratio RSD	average ratio	peptide ratio
[truncated: 555 more rows]

## Sheet: quant PEF-189 vs std
Contig	Comment	Class(Cluster)	PEF-189 vs standard
[truncated: 797 more rows]

## Sheet: quant PEF-270 vs std
Contig	Comment	Class(Cluster)	PEF-270 vs standard
[truncated: 1,084 more rows]
